# Supplementary material for: Evolution of UCP1 Transcriptional Regulatory Elements Across the Mammalian Phylogeny
Source: Front Physiol. 2017 Sep 20;8:670. doi: 10.3389/fphys.2017.00670 (PMC5611445; doi:10.3389/fphys.2017.00670)
Supplement: Supplementary file 1 [file Table1.XLSX]

## Sheet: Sheet1
Table S1. Predicted transcription factor binding motifs of screened UCP1 enhancers using rVista for select species and the consensus sequence. Notable shared motifs are highlighted in matching colors among differing species.
Consensus			Homo sapiens			Bos taurus			Echinops telfairi			Condylura cristata			Canis lupus			Mus musculus			Rattus norvegicus
Motif name	location/strand/sequence		Motif name	location/strand/sequence		Motif name	location/strand/sequence		Motif name	location/strand/sequence		Motif name	location/strand/sequence		Motif name	location/strand/sequence		Motif name	location/strand/sequence		Motif name	location/strand/sequence
CREB_Q2	2 (-) | tgcTACGTCAta		CREB_Q2	2 (-) | tgcTACGTCAta		PAX3_B	1 (+) | tagctacGTCACGAAagctct		ATF_01	1 (-) | ttgctACGTCAcag		HIF1_Q3	10 (-) | cccaGCAGGTcgcc		PAX3_B	1 (+) | tacctacGTCATGGAaggtct		CREB_Q4	2 (-) | taCAGCGTCAca		ATF_01	1 (-) | ttgcgACGTCAcag
CREB_Q4	2 (-) | tgCTACGTCAta		CREB_Q4	2 (-) | tgCTACGTCAta		ATF_01	1 (-) | tagctACGTCAcga		CREBP1_Q2	2 (-) | tgCTACGTCAca		E47_01	11 (+) | ccaGCAGGTCgccct		ATF_01	1 (-) | tacctACGTCAtgg		WHN_B	3 (-) | acaGCGTcaca		CREB_Q4	2 (+) | tgCGACGTCAca
E4F1_Q6	3 (+) | gcTACGTCAT		E4F1_Q6	3 (+) | gcTACGTCAT		CREB_Q2_01	2 (+) | agctaCGTCAcgaa		CREB_Q2	2 (-) | tgcTACGTCAca		HEB_Q6	12 (-) | CAGCAGGt		CREB_Q2_01	2 (+) | acctaCGTCAtgga		LXR_Q3	4 (+) | caGCGTCACAGAGGGTCA		CREBP1_Q2	2 (-) | tgCGACGTCAca
ATF6_01	4 (-) | CTACGTCA		ATF6_01	4 (-) | CTACGTCA		ATF4_Q2	2 (-) | agCTACGTCAcg		CREB_Q4	2 (-) | tgCTACGTCAca		AHRARNT_02	21 (-) | GCCCTTGCTCGCAGTGACC		ATF4_Q2	2 (-) | acCTACGTCAtg		CREBATF_Q6	4 (-) | cagCGTCAc		CREB_Q2	2 (-) | tgcGACGTCAca
CREBATF_Q6	4 (-) | ctaCGTCAt		CREBATF_Q6	4 (-) | ctaCGTCAt		CREBP1_Q2	2 (-) | agCTACGTCAcg		E4F1_Q6	3 (+) | gcTACGTCAC		ER_Q6	24 (+) | cttgctcgcagTGACCtgt		CREBP1_Q2	2 (-) | acCTACGTCAtg		DR4_Q2	5 (-) | agCGTCACAGAGGGTCa		CREB_Q4	2 (-) | tgCGACGTCAca
CREB_01	4 (-) | ctACGTCA		CREB_01	4 (-) | ctACGTCA		CREB_Q2	2 (-) | agcTACGTCAcg		ATF6_01	4 (-) | CTACGTCA		ER_Q6	24 (-) | cttGCTCGcagtgacctgt		CREB_Q2	2 (-) | accTACGTCAtg		LXR_DR4_Q3	6 (-) | GCGTCACAGAGGGTCA		ATF_B	3 (+) | gCGACGTcacag
CREB_02	4 (-) | ctaCGTCATAaa		CREB_02	4 (-) | ctaCGTCATAaa		CREB_Q4	2 (-) | agCTACGTCAcg		CREBATF_Q6	4 (-) | ctaCGTCAc		PPARA_02	24 (-) | cttgCTCGCAGTGACCtgt		CREB_Q4	2 (-) | acCTACGTCAtg		CREB_Q3	7 (+) | CGTCAc		E4F1_Q6	3 (+) | gcGACGTCAC
CREB_Q4_01	4 (-) | ctaCGTCAtaa		CREB_Q4_01	4 (-) | ctaCGTCAtaa		E4F1_Q6	3 (+) | gcTACGTCAC		CREB_01	4 (-) | ctACGTCA		XBP1_01	31 (+) | gcagTGACCTGttcttt		E4F1_Q6	3 (+) | ccTACGTCAT		FXR_Q3	14 (+) | gAGGGTCAGTCACC		CREBP1CJUN_01	4 (+) | CGACGTCA
DR4_Q2	5 (-) | taCGTCATAAAAGGTCa		CREB_Q3	7 (+) | CGTCAt		ATF6_01	4 (-) | CTACGTCA		CREB_Q4_01	4 (-) | ctaCGTCAcag		ER_Q6_02	31 (-) | gcagTGACCTg		TFIII_Q6	3 (-) | CCTACGTCa		SMAD4_Q6	14 (+) | GAGGGTCAGTCACCc		LXR_Q3	4 (+) | cgACGTCACAGTGGGTCA
CREB_Q3	7 (+) | CGTCAt		ZBRK1_01	14 (-) | AAGGGTCAGTTGCCC		CREBATF_Q6	4 (-) | ctaCGTCAc		CREB_Q3	7 (+) | CGTCAc		HNF4_DR1_Q3	40 (+) | TGTTCTTTGCCTc		ATF6_01	4 (-) | CTACGTCA		BACH1_01	15 (+) | aggGTCAGTCACcct		ATF1_Q6	4 (-) | CGACGTCACAG
SRF_C	8 (+) | gTCATAAAAGGTCAg		MYB_Q3	15 (+) | agggtCAGTTg		CREB_01	4 (-) | ctACGTCA		E12_Q6	10 (+) | caCAGATGgcc		MYOGNF1_01	47 (+) | tgcCTCTTCGCTTCTTCTTTGTGCCAgaa		CREBATF_Q6	4 (-) | ctaCGTCAt		PXR_Q2	15 (+) | agGGTCAgtcac		ATF6_01	4 (-) | CGACGTCA
SRF_Q4	8 (+) | gTCATAAAAGGtcagtta		FXR_IR1_Q6	16 (-) | gGGTCAGTTGCCC		CREB_02	4 (-) | ctaCGTCACGaa		YY1_Q6	11 (-) | acAGATGGC		E2F1_Q3_01	64 (+) | tttGTGCCAGAAGGgc		CREB_01	4 (-) | ctACGTCA		AP1_01	16 (+) | gggTCAGTCAccc		CREBATF_Q6	4 (-) | cgaCGTCAc
ERR1_Q2	10 (+) | cataaaAGGTCAgt		MYB_Q5_01	17 (-) | ggtcaGTTg		CREB_Q4_01	4 (-) | ctaCGTCAcga		PPARG_01	12 (-) | cagaTGGCCAATCACCCTtgc		ZTA_Q2	66 (-) | TGTGCCAgaaggg		CREB_02	4 (-) | ctaCGTCATGga		FXR_IR1_Q6	16 (+) | GGGTCAGTCACCc		CREB_01	4 (-) | cgACGTCA
RORA1_01	10 (+) | cataaaAGGTCAg		MYB_Q6	18 (-) | gtcaGTTgcc		CREB_Q3	7 (+) | CGTCAc		NFY_Q6_01	13 (+) | agatggCCAATca		GABP_B	69 (+) | gCCAGAAGGGca		CREB_Q4_01	4 (-) | ctaCGTCAtgg		FXR_IR1_Q6	16 (-) | gGGTCAGTCACCC		CREB_Q4_01	4 (-) | cgaCGTCAcag
HNF4ALPHA_Q6	10 (-) | catAAAAGGTCAg		VMYB_02	19 (-) | tCAGTTgcc		AHR_Q5	7 (-) | cgtCACGAaag		NFMUE1_Q6	13 (-) | AGATGGCCA		DR3_Q4	71 (-) | cagaAGGGCAGAAAGCGGgtc		CREB_Q3	7 (+) | CGTCAt		BACH2_01	17 (+) | ggTCAGTCAcc		DR4_Q2	5 (-) | gaCGTCACAGTGGGTCa
RUSH1A_02	11 (-) | atAAAAGgtc		RFX_Q6	20 (+) | caGTTGCcc		E4F1_Q6	8 (-) | GTCACGAAag		CAAT_01	14 (+) | gatggCCAATca		NERF_Q2	76 (+) | gggCAGAAAGcgggtctc		FXR_Q3	14 (+) | gAAGGTCTGTTACC		AP1_Q4	17 (-) | ggtcAGTCAcc		LXR_DR4_Q3	6 (-) | ACGTCACAGTGGGTCA
FXR_Q3	14 (+) | aAAGGTCAGTTACC		ZTA_Q2	23 (+) | ttgcccTTGCTCA		ZBRK1_01	14 (-) | AAAGCTCTGCTGCCC		NFY_01	14 (+) | gatggCCAATcaccct		ZF5_B	83 (-) | aaGCGGGtctctg		ZBRK1_01	14 (-) | GAAGGTCTGTTACCC		AP1_Q6	17 (-) | ggtcAGTCAcc		CREB_Q3	7 (+) | CGTCAc
ZBRK1_01	14 (-) | AAAGGTCAGTTACCC		SF1_Q6	24 (+) | TGCCCTTG		SF1_Q6	24 (+) | TGCCCTTG		NFY_C	14 (-) | gatGGCCAATCAcc		OLF1_01	84 (-) | agcgggtCTCTGGGGAAGccac		FXR_IR1_Q6	16 (-) | aGGTCTGTTACCC		FXR_Q3	17 (-) | GGTCAGTCACCCTt		AP1_Q2_01	10 (-) | cacagtggGTCA
MYB_Q3	15 (+) | aaggtCAGTTa		AR_Q6	27 (-) | cctTGCTCa		AR_Q6	27 (-) | cctTGCTCa		NFY_Q6	16 (+) | tggCCAATcac		EBF_Q6	90 (-) | tCTCTGGGGAa		SZF11_01	17 (-) | GGTCTGTTACCCCTG		PAX4_01	17 (-) | ggtcagtCACCCTTGACCACa		AP2REP_01	12 (+) | CAGTggg
T3R_Q6	15 (-) | aAGGTCagt		ER_Q6	28 (-) | cttGCTCAtactgacctat		ER_Q6	28 (-) | cttGCTCAcactgccctgt		GATA1_03	16 (-) | tGGCCAATCaccct		XPF1_Q6	92 (+) | TCTGGGGAAG		RFX1_02	20 (-) | ctGTTACCCCTGCTCCta		PAX2_01	18 (+) | gtcaGTCACCcttgaccac		SMAD4_Q6	14 (+) | GTGGGTCAGTCACCc
FXR_IR1_Q6	16 (+) | AGGTCAGTTACCc		XBP1_01	35 (+) | atacTGACCTAttcttt		FOXO4_02	43 (+) | ctgTTCTTTACctc		FXR_Q3	17 (-) | GGCCAATCACCCTt		SMAD4_Q6	93 (+) | CTGGGGAAGCCACCc		ARP1_01	30 (+) | TGCTCCTATGACCTct		PAX2_01	19 (-) | tcagtcaccCTTGACcaca		ER_Q6	14 (-) | gtgGGTCAgtcacccttga
FXR_IR1_Q6	16 (-) | aGGTCAGTTACCC		ER_Q6_02	35 (-) | atacTGACCTa		PR_Q2	43 (-) | cTGTTCttta		CAAT_C	18 (+) | gCCAATCACCCTTGCTCACCCTGAC		AHRARNT_02	96 (-) | GGGAAGCCACCCTCTCCCC		ATF_01	35 (+) | ctaTGACCTctcct		PPARG_01	19 (-) | tcagTCACCCTTGACCACact		PXR_Q2	15 (+) | tgGGTCAgtcac
MYB_Q5_01	17 (-) | ggtcaGTTa		RORA1_01	38 (-) | cTGACCTattctt		ZTA_Q2	67 (-) | TGTGCCAgaggag		ZEC_01	19 (-) | CCAATCACCCTTG		STAT3_02	96 (-) | gGGAAgcc		ERR1_Q2	36 (-) | taTGACCTctcctt		HNF4ALPHA_Q6	22 (+) | gTCACCCTTGacc		AP1_01	16 (+) | gggTCAGTCAccc
SZF11_01	17 (-) | GGTCAGTTACCCTTG		RORA2_01	38 (-) | cTGACCTATTCtt		SZF11_01	71 (+) | CCAGAGGAGCAGACG		ZTA_Q2	23 (+) | tcacccTTGCTCA		KROX_Q6	101 (+) | gcCACCCTCtcccc		DR4_Q2	38 (+) | tGACCTCTCCTTTACct		COUP_01	23 (+) | TCACCCTTGACCac		FXR_IR1_Q6	16 (+) | GGGTCAGTCACCc
VMYB_02	19 (-) | tCAGTTacc		PPARA_01	39 (-) | TGACCTATTCTTTACCTCTC		BEL1_B	81 (+) | aGACGGCTGAGCCTCTGGGGACACCGcc		LXR_Q3	23 (-) | TCACCCTTGCTCACCCtg		MAZ_Q6	107 (-) | CTCTCCCc		T3R_Q6	41 (+) | cctCTCCTt		COUP_DR1_Q6	23 (+) | TCACCCTTGACca		FXR_IR1_Q6	16 (-) | gGGTCAGTCACCC
ZTA_Q2	23 (+) | ttacccTTGCTCA		CAAT_C	41 (+) | aCCTATTCTTTACCTCTCTGCTTCT		SZF11_01	84 (-) | CGGCTGAGCCTCTGG		PPARG_02	26 (+) | CCCTTGCTCACCCTGACCTACTC		MEF3_B	125 (-) | tCCAACCTGAGGc		SF1_Q6	49 (+) | TTACCTTG		HNF4_DR1_Q3	23 (+) | TCACCCTTGACCa		BACH2_01	17 (+) | ggTCAGTCAcc
PPARG_02	26 (+) | CCCTTGCTCACACTGACCTATTC		MYOGNF1_01	51 (+) | tacCTCTCTGCTTCTTCTTTGTGCCAgaa		EBF_Q6	92 (-) | cCTCTGGGGAc		PPARG_02	26 (-) | CCCTTGCTCACCCTGACCTACTC		MAF_Q6	135 (-) | ggcaaACTTTCCCCTA		STAT3_02	56 (+) | ggcTTCCc		PPAR_DR1_Q2	23 (+) | tCACCCTTGACCa		AP1_Q4	17 (-) | ggtcAGTCAcc
PPARG_02	26 (-) | CCCTTGCTCACACTGACCTATTC		STAT4_01	83 (-) | taGAAatc		ZBRK1_01	98 (+) | GGGACACCGCCCTCT		AR_Q6	27 (-) | cctTGCTCa		PPARG_03	137 (-) | CAAACTTTCCCCtactt		GABP_B	67 (+) | gCCAGAAGAGcg		DR1_Q3	23 (-) | TCACCCTTGACCa		AP1_Q6	17 (-) | ggtcAGTCAcc
AR_Q6	27 (-) | cctTGCTCa		PPAR_DR1_Q2	84 (+) | aGAAATCTGACCc		SP1_Q4_01	100 (-) | gacaCCGCCCtct		ER_Q6	28 (+) | cttgctcacccTGACCtac		STAF_02	141 (+) | cttTCCCCTACTTCCCAGCcc		SMAD4_Q6	88 (+) | CTGGGGCCGCCACCc		PPARG_03	23 (-) | TCACCCTTGACCacact		FXR_Q3	17 (-) | GGTCAGTCACCCTt
ER_Q6	28 (+) | cttgctcacacTGACCtat		MEF3_B	84 (-) | aGAAATCTGACCc		SP1_Q6	100 (-) | gacACCGCCCtct		ER_Q6	28 (-) | cttGCTCAccctgacctac		MZF1_02	142 (-) | tttCCCCTacttc		MUSCLE_INI_B	89 (+) | tggggccgcCAccctctaccc		T3R_01	25 (-) | acccTTGACCACActg		PAX4_01	17 (-) | ggtcagtCACCCTTGATCACa
ER_Q6	28 (-) | cttGCTCAcactgacctat		IK1_01	96 (+) | ctttGGGGAtacc		SP1_01	101 (-) | acACCGCCct		ER_Q6_02	35 (-) | acccTGACCTa		SP1_01	153 (-) | tcCCAGCCcc		PAX5_02	90 (-) | ggggccGCCACCCTCTACCCTACtgctc		ATF1_Q6	27 (+) | CCTTGACCACA		PAX2_01	18 (+) | gtcaGTCACCcttgatcac
ER_Q6_02	35 (-) | acacTGACCTa		AHRARNT_02	101 (-) | GGGATACCACCCTCTCCCC		KROX_Q6	103 (+) | acCGCCCTCtcccc		RORA2_01	38 (-) | cTGACCTACTCtt		SP1_Q2_01	154 (+) | cCCAGCCCct		AHRARNT_02	91 (-) | GGGCCGCCACCCTCTACCC		CBF_02	27 (-) | ccttgaCCACactgaa		PAX2_01	19 (-) | tcagtcaccCTTGATcaca
RORA1_01	38 (-) | cTGACCTattctt		ZIC2_01	105 (-) | tACCACCct		NFMUE1_Q6	104 (+) | CCGCCCTCT		DR3_Q4	40 (+) | gacCTACTCTTTGCCTCttcg		DEC_Q1	158 (+) | gccCCTCTGAagg		YY1_02	94 (+) | ccgccACCCTCTACCCTact		PPARA_02	28 (-) | cttgACCACACTGAACtag		DR1_Q3	23 (-) | TCACCCTTGATCa
RORA2_01	38 (-) | cTGACCTATTCtt		MAZ_Q6	112 (-) | CTCTCCCc		MAZ_Q6	109 (-) | CTCTCCCc		CAAT_C	41 (+) | aCCTACTCTTTGCCTCTTCGCTTCT		SP3_Q3	159 (-) | CCCCTCTGAAGGGT		HOX13_01	95 (+) | cGCCACCCTCTACCCTACTGCTCCCGCCAa		AML1_01	32 (-) | ACCACA		VMAF_01	27 (+) | ccttGATCACACTGCacca
PPARA_01	39 (-) | TGACCTATTCTTTACCTCTC		MEF3_B	130 (-) | tCCAACCTGAGGc		GR_Q6_01	118 (+) | acTGTTCt		HIF1_Q3	62 (+) | ttctACGTGCcagc		CREB_02	168 (+) | agGGTGAGGtaa		E2F_03	114 (-) | gctcCCGCCAAC		AML1_Q6	32 (-) | ACCACA		SP3_Q3	36 (-) | CACTGCACCAGTCT
CAAT_C	41 (+) | aCCTATTCTTTACCTCTCCACTTCT		MAF_Q6	140 (-) | ggcaaACTTTCTCCTA		PR_Q2	119 (-) | cTGTTCtctc		NMYC_01	62 (+) | ttcTACGTGcca		CREB_Q2_01	168 (-) | agggTGAGGtaacc		E2F_Q6_01	115 (+) | ctccCGCCAAcc		HNF4_Q6_02	39 (-) | TGAACT		AREB6_02	48 (+) | cttCACCTttcc
GABP_B	70 (+) | gCCAGAAGAGca		PPARG_03	142 (-) | CAAACTTTCTCCtactt		MEF3_B	127 (-) | tCCAACCTGAGGc		HIF1_Q5	63 (+) | tctACGTGccag		MEF3_B	169 (+) | gGGTGAGGTAACc		E2F_Q4_01	116 (+) | tccCGCCAACc		ATF_01	42 (-) | actagTCGTCAcct		STAF_02	53 (+) | cctTTCCACGCTTCCTGCCag
PPAR_DR1_Q2	81 (+) | aGAAATCTGACCc		STAT1_01	151 (-) | tcctacTTCCCAGAGcctgtc		MAF_Q6	137 (-) | ggcaaACTTTCCCCTA		NF1_Q6	63 (-) | tctacgtgccaGCCAAgc		ATF3_Q6	169 (-) | gGGTGAGGTAAcct		E2F1_Q4_01	117 (-) | ccCGCCAAC		CREB_Q2_01	43 (+) | ctagtCGTCAcctt		NERF_Q2	55 (-) | tttccacgCTTCCTGcca
MEF3_B	81 (-) | aGAAATCTGACCc		LYF1_01	156 (-) | ctTCCCAGA		PPARG_03	139 (-) | CAAACTTTCCCCtactt		AHRHIF_Q6	65 (+) | taCGTGcca		CREBP1_Q2	170 (+) | ggTGAGGTAAcc		E2F1_Q6_01	117 (-) | ccCGCCAACc		CREB_Q2	43 (-) | ctaGTCGTCAcc		WHN_B	56 (+) | ttccACGCttc
IK1_01	93 (+) | ctttGGGGAtgcc		NRSF_01	163 (-) | GAGCCTGTCAGAAGTGGTGAA		STAF_02	143 (+) | cttTCCCCTACTTCCCAGAgc		E2F_Q6_01	69 (+) | tgccAGCCAAgc		CREB_Q2	170 (+) | ggTGAGGTAacc		E2F_Q2	117 (-) | ccCGCC		COUPTF_Q6	45 (+) | agtcgTCACCTTTCCACtcttcc		AHR_01	56 (-) | ttcCACGCTTCCTGCcag
NFKAPPAB50_01	97 (+) | GGGGATGCCA		MEIS1_01	164 (-) | agcCTGTCAgaa		MZF1_02	144 (-) | tttCCCCTacttc		NFY_01	70 (+) | gccagCCAAGcagaaa		CREB_Q4	170 (+) | ggTGAGGTAAcc		E2F_Q3_01	117 (-) | ccCGCCAAC		CREBATF_Q6	45 (-) | agtCGTCAc		ETS1_B	56 (-) | ttCCACGCTTCCTGc
AHRARNT_02	98 (-) | GGGATGCCACCCTCTCCCC		PAX5_01	173 (-) | gaagtgGTGAAGCCAGCCTGCTCCTTGg		STAT1_01	148 (-) | ccctacTTCCCAGAGcctccc		NFY_C	70 (-) | gccAGCCAAGCAga		E4F1_Q6	171 (-) | GTGAGGTAac		E2F1_Q3	118 (-) | cCGCCAac		CREB_Q4_01	45 (-) | agtCGTCAcct		MAF_Q6	57 (-) | tccacGCTTCCTGCCA
HOX13_01	102 (+) | tGCCACCCTCTCCCCTACTGTTCTCTCCAa		CREB_02	176 (+) | gtGGTGAAGcca		DEAF1_01	152 (-) | acttccCAGAGCCTCCCGAAGGGGt		ALPHACP1_01	72 (+) | CAGCCAAGCAG		MEF3_B	175 (-) | gGTAACCTGCTCc		E2F1_Q4	118 (-) | CCGCCAAc		PAX3_01	47 (+) | TCGTCACCTttcc		ETS_Q4	58 (+) | ccacgCTTCCTg
KROX_Q6	103 (+) | gcCACCCTCtcccc		SMAD4_Q6	176 (+) | GTGGTGAAGCCAGCc		DEAF1_02	152 (-) | acttcCCAGAGCCTCCCGAAggggt		GCNF_01	80 (-) | caGAAACTTGACCCTCag					E2F1_Q6	118 (-) | cCGCCAAc		CREB_Q3	48 (+) | CGTCAc		ETS2_B	58 (-) | ccacgcTTCCTGcc
MAZ_Q6	109 (-) | CTCTCCCc		CREBP1_Q2	178 (+) | ggTGAAGCCAgc		LYF1_01	153 (-) | ctTCCCAGA		DR1_Q3	81 (-) | AGAAACTTGACCc					E2F_Q6	118 (-) | cCGCCAAC		MAF_Q6	57 (-) | tccacTCTTCCTGCCA		NF1_Q6	58 (-) | ccacgcttcctGCCAGag
GR_Q6_01	118 (+) | acTGTTCt		CREB_Q2	178 (+) | ggTGAAGCCagc		LYF1_01	163 (-) | ccTCCCGAA		MEF3_B	81 (-) | aGAAACTTGACCc					ZTA_Q2	121 (+) | ccaaccTGGCACA		GABP_B	59 (-) | caCTCTTCCTGc		GABP_B	59 (-) | caCGCTTCCTGc
PR_Q2	119 (-) | cTGTTCtctc		CREB_Q4	178 (+) | ggTGAAGCCAgc		AP2_Q6	164 (+) | ctCCCGAAGggg		TTF1_Q6	91 (+) | ccctCAGGagat					FOXP3_Q4	124 (-) | aCCTGGCACAACctttc		NRF2_01	61 (-) | ctCTTCCTGC		ELK1_02	60 (-) | acgcTTCCTgccag
MEF3_B	127 (-) | tCCAACCTGAGGc					ZID_01	174 (-) | GGTAAAGGAGCCt		RFX_Q6	98 (+) | gaGATGCca					PPARG_03	132 (-) | CAACCTTTCTCCtactt		KAISO_01	64 (+) | tTCCTGCCAg		CETS1P54_01	61 (-) | cgctTCCTGc
MAF_Q6	137 (-) | ggcaaACTTTCTCCTA								AHRARNT_02	98 (-) | GAGATGCCACCCTCTCCCC					ETS1_B	139 (-) | tcTCCTACTTCCTCg		GABP_B	69 (+) | gCCAGAAGAGca		NRF2_01	61 (-) | cgCTTCCTGC
PPARG_03	139 (-) | CAAACTTTCTCCtactt								CHOP_01	99 (+) | agaTGCCACcctc					ETS_Q4	141 (+) | tcctaCTTCCTc		OLF1_01	85 (-) | tcagactCTCTGGGGATAtcag		ETS_Q6	62 (+) | gcTTCCtg
LYF1_01	153 (-) | ctTCCCAGA								HOX13_01	102 (+) | tGCCACCCTCTCCCCTACTGTTTTCTCCCa					TEL2_Q6	143 (+) | cTACTTCCTC		EBF_Q6	91 (-) | tCTCTGGGGAt		CETS168_Q6	62 (-) | gCTTCCTG
STAT_Q6	165 (-) | TCTCAGAAggggt								KROX_Q6	103 (+) | gcCACCCTCtcccc					ETS_Q6	145 (+) | acTTCCtc		PAX4_03	104 (+) | cagcctCACCCc		KAISO_01	64 (+) | tTCCTGCCAg
TAXCREB_01	171 (+) | aaGGGGTGAGGtcag								MAZ_Q6	109 (-) | CTCTCCCc					PEA3_Q6	145 (+) | ACTTCCt		TBX5_Q5	108 (+) | cTCACCCCTa		BACH1_01	74 (+) | agcATGAATCAGgct
TBX5_Q5	171 (-) | aAGGGGTGAg								LYF1_01	125 (-) | tcTCCCAAC					CETS168_Q6	145 (-) | aCTTCCTC		EFC_Q6	128 (+) | cattaTGAGGCAAa		BACH1_01	74 (-) | agcATGAATCAGgct
CREB_02	173 (+) | ggGGTGAGGtca								FOXP3_Q4	132 (-) | aCCTGAGACAAActttc					GLI_Q2	153 (-) | gGGCCTCCCAga		MAF_Q6	136 (-) | ggcaaACTTTCTTTCA		AP1_01	75 (+) | gcaTGAATCAggc
VJUN_01	173 (+) | gggGTGAGGTCAGcct								PPARG_03	140 (-) | CAAACTTTCTCCtactt					ZIC3_01	154 (-) | ggcctCCCa		IRF_Q6	142 (+) | ctttcTTTCACTTcc		BACH2_01	76 (+) | caTGAATCAgg
CREB_Q2_01	173 (-) | ggggTGAGGtcagc								TEL2_Q6	151 (+) | cTACTTCCTA					LYF1_01	156 (-) | ccTCCCAGA		BLIMP1_Q6	144 (-) | ttcTTTCACTTCCc		NRF2_Q4	76 (-) | caTGAATCAGGCt
VJUN_01	173 (-) | gggGTGAGGTCAGcct								PEA3_Q6	153 (+) | ACTTCCt					STAT_Q6	158 (-) | TCCCAGAAgggct		IRF_Q6_01	146 (-) | cTTTCACTTcc		AP1_C	77 (+) | aTGAATCAg
ATF3_Q6	174 (+) | gggTGAGGTCAGCc								LUN1_01	156 (-) | TCCTAGAGCCTCTCGGA					VJUN_01	166 (-) | gggCTGAGGTCGTcgg		NKX25_Q5	147 (+) | tttCACTTcc		MAF_Q6_01	77 (-) | aTGAATCaggc
ATF_01	174 (+) | gggTGAGGTcagcc								TFIIA_Q6	173 (+) | CATGAGAGCagc					ATF3_Q6	167 (+) | ggcTGAGGTCGTCg		IRF1_Q6	148 (+) | TTCACTT		OLF1_01	82 (-) | tcaggctCTCTGGGGATAccgg
CREB_Q4_01	174 (+) | gggTGAGGtca								NERF_Q2	180 (-) | gcagcctgCTTCTTGcaa					CREB_Q4	168 (+) | gcTGAGGTCGtc		STAT1_02	150 (+) | cacTTCCc		EBF_Q6	88 (-) | tCTCTGGGGAt
T3R_01	174 (+) | gggTGAGGTCAGcctg														STAT_01	183 (+) | TTCTTGGAA		STAT3_02	150 (+) | cacTTCCc		GATA2_01	93 (+) | gggGATaccg
ATF3_Q6	174 (-) | gGGTGAGGTCAgcc																	LYF1_01	152 (-) | ctTCCCAGA		NFKAPPAB50_01	93 (+) | GGGGATACCG
ATF_01	174 (-) | gggtgAGGTCAgcc																	LUN1_01	154 (+) | TCCCAGAGGCTCTGGGG		TAXCREB_01	100 (-) | ccggCCTCACCCCta
ATF_B	174 (-) | gggtgAGGTCAg																	LUN1_01	154 (-) | TCCCAGAGGCTCTGGGG		PAX4_03	101 (+) | cggcctCACCCc
CREBP1_Q2	175 (+) | ggTGAGGTCAgc																	EGR_Q6	165 (+) | CTGGGGGcagc		CREB_02	101 (-) | cggCCTCACCcc
CREB_Q2	175 (+) | ggTGAGGTCagc																	HNF4_Q6_03	168 (+) | gGGGCA		SREBP_Q3	102 (+) | ggccTCACCCCT
CREB_Q4	175 (+) | ggTGAGGTCAgc																	VDR_Q3	168 (+) | GGGGCAGCAAGGtca		TBX5_Q5	105 (+) | cTCACCCCTa
CREBP1_Q2	175 (-) | ggTGAGGTCAgc																	ERR1_Q2	171 (+) | gcagcaAGGTCAac		CREB_Q2_01	112 (-) | ctacTGAGGcaaac
CREB_Q2	175 (-) | ggtGAGGTCAgc																	RORA1_01	171 (+) | gcagcaAGGTCAa		MAF_Q6_01	113 (+) | tactGAGGCAa
CREB_Q4	175 (-) | ggTGAGGTCAgc																	T3R_01	172 (+) | cagCAAGGTCAAccct		NFE2_01	113 (+) | tACTGAGGCAa
ATF_B	176 (+) | gTGAGGTcagcc																	SF1_Q6	175 (-) | CAAGGTCA		DR3_Q4	119 (+) | ggcAAACTTTCTCCCACttct
CREBP1CJUN_01	177 (-) | TGAGGTCA																	ER_Q6_02	176 (+) | aAGGTCAaccc		MAF_Q6	119 (-) | ggcaaACTTTCTCCCA
CREB_01	177 (-) | tgAGGTCA																				PPARG_03	121 (-) | CAAACTTTCTCCcactt
ER_Q6_02	178 (+) | gAGGTCAgcct																				AHR_01	128 (-) | tctCCCACTTCTCAGagg
																					NKX25_Q5	130 (+) | tccCACTTct
																					NRSE_B	138 (+) | cTCAGAGGCTCTGAGGGCAGC
																					ATF1_Q6	146 (+) | CTCTGAGGGCA
																					VDR_Q3	151 (+) | AGGGCAGCAAGGtca
																					ERR1_Q2	154 (+) | gcagcaAGGTCAgc
																					SF1_Q6	158 (-) | CAAGGTCA
																					ER_Q6_02	159 (+) | aAGGTCAgccc
																					SRF_Q5_01	164 (-) | cagccCTTTCTTTGG
