# Supplementary material for: Evolution of UCP1 Transcriptional Regulatory Elements Across the Mammalian Phylogeny
Source: Front Physiol. 2017 Sep 20;8:670. doi: 10.3389/fphys.2017.00670 (PMC5611445; doi:10.3389/fphys.2017.00670)
Supplement: Supplementary file 3 [file DataSheet1.FASTA]

>Acinonyx_jubatus
GCCATCGCGGCGGTCATCACGTTCCTCATCCTTTTCACCATCTTTGGCAACGCGCTGGTCATCTTGGCTGTGTTGACAAGTCGCTCGCTGCGCGCCCCGCAGAACCTGTTCCTAGTGTCGCTGGCCGCCGCCGAGGTCCTGGTGGCCACGCTCATCATCCCTTTCTCGCTGGCCAACGAGCTGCTGGGCTACTGGTACTTCCGGCGCACGTGGTGTGAGGTGTACTTGGCGCTCGACGTGCTCTTCTGTACCTCGTCCATCGTGCACCTGTGCGCCATCAGCCTGGACAGGTACTGGGCCGTGAGTCGGGCGCTGGAGTACAACTCCAAGCGCACCCCACGCCGCATCAAGTGCATCATCCTCACCGTGTGGCTCATCGCAGCTGTCATCTCCCTGCCGCCGCTTATCTACAAGGGTGACCAGGGGCCCCAGCCTCGTGGGCGCCCGCAGTGCAAACTTAACCAAGAGGCCTGGTACATCCTGGCCTCTAGCATCGGATCTTTCTTTGCACCCTGCCTCATCATGATCCTGGTCTACCTGCGCATCTACCTGATCGCCAAGCGCAGC---CACCGCAGAGGTCCCAGGGCCAAGGGCCGCCCTAGGGAGGGTGAGTCTAAGCAGCCCCGCCCCGTCCCTACTGGAACT------TCAACCAAAATGCCAACCCTGGCCTCT---CTGGCTGCTTCTGGAGAGGCCAATGGTCACTCCAAGCCCACTGGGGAGAAGGAGGAGGGGGAGACCCCTGAAGATCCTGCGACCCCTGCCTTGCCACCCAGCTGGTCGGCCCTTCCCAACTCAGGCCAGGGTCGGAAGGAAGGTGTTTGTGGGACATCTCCAGAGGAAGAAGCT------TGTGAGCCTCAGGCCTTGCCAGCATCTCCTGCCTCCGCCTGTAGCCCACCCCTG---CAGCAGCCACAGGGGTCCCGGGTGCTGGCAACACTACGTGGCCAGGTGCTCCTGGGCAGGGGCATGGGCACCTCGAGCGGGCAGTGGTGG---CGGCGGCGG------GCGCAGCTGACTCGGGAGAAGCGGTTCACCTTTGTGCTGGCCGTGGTCATCGGCGTTTTTGTGCTCTGCTGGTTCCCCTTCTTCTTCAGCTACAGCCTGGGTGCCATCTGCCCACAGCACTGCAAGGTGCCCCATGGCCTCTTCCAGTTCTTCTTCTGGATCGGCTACTGCAACGCCATCGCCAAATTCGAGCGTCTGCAGACGGTCACCAACTACTTCATCACCTCCCTGGCCTGTGCTGACCTGGTCATGGGCCTGGCGGTGGTGCCCTTTGGGGCCAGCCACATCCTCATGAAAATGTGGACCTTTGGCAACTTCTGGTGTGAGTTTTGGACTTCCATTGACGTGCTGTGTGTCACGGCCAGCATCGAGACCCTGTGCGTGATCGCCGTGGATCGCTACTTTGCTATCACGTCGCCTTTCAAGTACCAGAGCCTGCTGACCAAGAATAAGGCCCGGGTGGTCATTTTGATGGTGTGGATCGTGTCGGGGCTTACCTCCTTCTTGCCCATCCAGATGCACTGGTACCGGGCCACCCACCAGGAAGCCATCAACTGCTATGCCAAGGAGACCTGCTGTGACTTCTTCACGAACCAAGCTTATGCCATCGCCTCCTCCATTGTGTCCTTCTACCTACCCCTGGTGGTCATGGTCTTCGTCTACTCCAGGGTCTTTCAGGTGGCCCAAAGGCAGCTCCACAAGATCGACAAATCTGAGGGCCGCTTCCACGCCCAAAATCTCAGCCAAGTGGAGCAGGATGGGCGGAGCGGGCATGGACATCGCAGGGCCTCCAAGTTCTGCTTGAAGGAGCACAAGGCCTTGAAGACTTTGGGCATCATCATGGGCACGTTCACCCTGTGCTGGCTACCCTTCTTCATCGTCAACATAGTGCACGTGATCCAGGATAACCTCATCCCTAAGGAAGTTTACATCCTCCTAAACTGGGTGGGCTACGTCAACTCTGCTTTCAATCCCCTTATCTAT-AAATCCAACTTACAAGTTCTTTGAGCAGATGCAGAACT-AGACCACCGCCA---CAGCAGCCTCTCGAGTTGGACAGCAGAACCATTGCTTC---ACGACCCATCGGTGTTCATTTATAGAATAATGTGGAAAGAAACAAACCCTCCCGTTTTCTTCTTTACTCATTATCGCCTTTTGACAGCCGTGCTGTAACACAA-GTAGATGCCTGAACTTGAATTAATC-CACAAATCAGTAATGTATT-CTCT-CTCTTT----ACATTTTGGTC-TCT------ACATTATTAATG---GGTTTCGTGTACTGTAAAGAATGTAGCTGT-ATCAAACTAGTGCATGAATAGATTCTCT-CCTGATTATTTATCACG----TAGCCGCTTAGCCAGTTGAATATTA--TTCTTGTGGTTT-GTGACCC-A-ATTAAG-TCCTACT-TGAAA-TATGCTTTAAGAATCGATG-GGGTGCTTCATGTGA---AC-GTGGGAC-TATAGCTGCTT-CT-CTTGCCTAAGTATTC-TTTTCCT-GATCACTATGCATTTTAAAGTTCGGCATTTTTAAGTATTCCAAA-TGATTTCGAGATTTTTCCATGA-TGCATTTT-ACTGTACAGATT--GCTGCTTCTGCTATATTTGTGATATAGG-AATTACGAGGATACACATTT-ATTTCTTTGATTGTTTATCAACCTCATCTTATCACAGCAGAGGAAATTAAAAAACAGATTGAAGCCGTGGGCTTTCCAGCATTCATCAAAAAACAGCCCAAGTACCTCAAATTGGGAGCTATTGATATAGAACGTCTAAAGAATACACCAGTCAAATCCTCAGAAGGACCACAGCAAAGGAGTCCATCATATAGCAGTGAT---TCAACAGTCACTTTCATTATAGATGGCATGCATTGTAAATCATGTGTGTTAAATATTGAAAGTGCTTTATCTACACTCCAATATGTAAGCAGCATCATAGTTTCTTTAGAGAATAGATCTGCCATAGTGAAGTACAATGCAAGCTCAGTCACTCCAGAAACCCTTAGAAAAGCAATAGAGGCCATCTCACCAGGGAAATACAAAGTTAGTATTACAAGTGAAGTTGAAAGTACCTCAAACTCTCCCTCCAGCTCATCTCTTCAAAAGATT---CCTTTGAACACAGTAAGC---CATCCTCTGACTCAAGAAACTGTGATAAACATTGGTGGCATGACTTGTAATTCTTGTGTGCAGTCTATTGAGGGTGTCATATCAAAAAAGGCAGGTGTAAAATCCATACGAGTATCTCTTGCAAATGGCAATGGGACTGTTGAGTATGATCCTCTACTAACTTCTCCAGAGACCTTGAGAGAAGCAATAGAAGACTGCCAGTTCCGTTCTGTCATGACGATGGACTACATGGTCTACTTCAGCTTCTTCACGTGGATTTTAATCCCCCTGGTTATTATGTGCGCCATCTATCTTGACATATTCTATGTCATCCGGAACAAACTCAATCAGAGCTTCTCGAGCTCCAAAGAGACAGGCACGTTTTACGGACGGGAGTTCAAGACGGCCAAGTCTCTGTTTCTGGTTCTCTTCCTGTTTGCTTTGTCCTGGCTGCCTTTATCCATCATCAACTGTATCACCTACTTCCACGGTGAGGTGCCGCAAATTATACTTTACTTGGGCATTTTGCTCTCCCATG-----------------------TATAAGTACCATCAAAACTTCTCTGCTGGAAACAGTGAGAACAGCATTGAGGCCCACGTAGGAATAAATGGAGAAGCCAATCTGGATTTTCTGAACATTCCTCTAACAATTCCTGAAATGACTCTACCT------TACACAGTGCTCACAACTCGTCAGGTGAAAGATTTCTCCTTATGGGAAAAAACAGGCTTGAAGGAATTCTTGAAGACAACAAAGCAATCGTTTGATTTAAGTGTAAAGGCTCAGTATAAGAAAAACAAAGACAAGCATTCCATCCCAATCCCT---------TTTTATGTAAAA---------------------------------------------------------------------------------------------------------------------------------------------------------------------------------------------------------------------------------------------------------------------------------------------------------------------------------------------------------------------------------------------GATTTCCAGGCAGTGAGTACCCCAAACAATATTTTAATTCCAGCCATGGGCAATATTACCTATGACTTTTCCTTTAAGTCAAGTGTCATCACACTGAATGCCAATGCTGGACTTTATAACCAGTCAGATATTGTTGCTCATTTTGTTACTTCCTCTTCTTCCGTCACTGACACACTGGAGTACAAATTAGAGGGCACCTCAAGTTTGACAAGGAAAAGAGACTTAAAGCTAGCCACAGCTTTGTCTCTGAGT---AATAAATTCATGGAAGGCAATCATGACAGTACTATTAGTCTGACCAAGAAAAGCATGGAAGCATCAGTGACAACATCTGCAAAAGTCCAAATTCCCATTTTGAAAATGAATTTCAAACAAGAACTTAATGGAAATACCAAGTCAAAGCCTACTATCTCTTCATCCATTGAGTTAACATATGATTTCAATTCTCCCAAACTTTACTCTACTGCTACTGGGGCAGTTGACCACAAGCTCATTTTAGAAAGCCTTACC---------------TCTTACTTTTCTGTTGAGTCATCTACCAAAGGAGATATCAAGGGTTCAGTCCTTTCA---CGGGAATATTCAGGAACTATTGCCAGTGAGGCCAGCACTTATTTGAATTCCAAGAGTACTAGGTCTTTAGTGAAGCTGCAAGGGGCTTCCAAAGTCGATGGTATCTGGAACCTTGAAGTAAAAGAAAATTTTGCTGGAGAAGCCACTATCCGACGCATCTATGCCATCTGGGAACACAATACGAAAAACCATTTACAGCTAGAGGGCTTG---TTTTTAACATCTGGAGAGCATACAAGCAAAGCCACCCTGGAACTCTCCCCATGGAAAATGTCAGCCCTTGTTCAGGTCCGTGCAAGTCAGCCCAATTCCCTCCTTGATATCAATTACCTTGGCCAGGATGTGTCCCTGAATGCTAACTCTGAGCATCAGAAGGTCAGCTGGAAAAGTGAGGTCCAGGTTCATTCTGGGTTTTTCCAGAACAATGTACACCTTTCCAATGACCAAGAAGAAGCACGCCTTGACATTGCAAGTTCCTTAAAAGTGTCTCTGTGGTTCCTCAAAGACATTGCCCTACCAGTTTATGACAAGAGCTTATGGGACCTCCTAAAGCTAGATGTAACCACCAGCATTGATAGAAAACAGTATCTTCGTGCTTCGACTTCTCTCGTGTACACCAAAAACCCCAATGGCTATCATTTCTCTGTCCCTGTGCAAGAATTGGCTGATAAATTCATTGTTCCCAGACTGAAATTAAATGGCCTAAGTTCAGGTCTTGTCATACCTACATTCCAAGTCCCATTTACTGATCTTCAGGTTCCATCCTACACATTTGATTTCAGTGAAATAAAAATCTACAAGAAGCTAAGCACTTTGCCATTTGCCCTCAGTATACCAACACTACCCAAAGTGAAATTCCCCAAAGTTGATGTGTTAACA---AAATATTCTGAACCAGAAGATGCCTCAGTTCCCTTTTTTGAAATAACTATACCTGCATCTCAGTTAACTGTGTCCCAATTCACCCTTCCAAAAAGTATTTCAGTTGGCAGTGCTGTTGAGTATCTAAATGAGGTGGCCAGCAAGATTGCAGACTTTGAGTTGCCAACTATTACCATGCCTGAGCAGACTATTGACATTCCTTCCATCAAGTTCTCTGTACCTGCTGGAATTTTCATACCCTCCTTTGGAGCACTGACTGCGCATTTTGGAGTGGCCTCTCCCCTGTATAATGCTACTTGGAGCACTGGTTTGAAAAACAAAGTAGAATACGTTGAAACATTCCTGAATTCCACGTTATACCTGAATGTGTGGATTCCAACACCTAAACCAAAAAATGCTACTGTAATGATATGGATCTATGGTGGTGGTTTTCAAACCGGAACATCATCTTTACCTGTTTATGATGGCAAGTTTCTGGCTCGGGTTGAAAGAGTTATTGTAGTTTCAATGAACTATAGGGTGGGTGCCCTAGGATTCTTAGCTTTACCAGGAAATCCTGAGGTACCAGGGAACATGGGCTTATTTGATCAACAGTTGGCACTACAGTGGGTCCAAAAAAATATAGCAGCCTTTGGTGGAAATCCTAAAAGCGTAACTCTCTTTGGAGAAAGTGCAGGGGCGGGTTCAGTTAGCCTTCATTTACTTTCTCCTAGAAGCCAGCCATTGTTTACCAGAGCCATTCTGCAAAGTGGATCCTCTAATGCCCCTTGGGCAGTAATGTCTCTGGATGAAGCCAAGAACAGAACACTGACCTTAGCTAAATTTATTGGTTGCTCTAAAGAAAATGACACAGAGATAATCAAATGCCTTCGAATCAAAGATCCCCAGGAAATTCTACTGAATGAACTATTGGTTGTCCCC---TCTGATACTCTTTTATCTGTAAACTTTGGTCCAGTCGTGGATGGTGATTTTCTCACTGATATGCCAGACACACTACTCCAACTTGGACAGTTCAAAAAAACCCAGATCTTGGTGGGTGTTAATAAAGATGAAGGGACAGCATTTTTAGTATATGGTGCTCCTGGTTTCAGCAAAGATAATGACAGTATCATAACTAGAAAAGAATTTCAAGAAGGTTTAAAAATATATTTTCCAGGAGTGAGTGAATTTGGAAGGGAAGCGATTCTTTTTTATTATGTGGACTTGTTAGATGATCAGAGAGCTGAAAAGTACCGTGAGGCCTTGGATGATGTTCTTGGAGATTACAATATCATATGCCCTGCATTGGAGTTCACCACAAAATTCTCAGAATTGGGAAATAATGCCTTTTTCTACTATTTTTACTTCGGTTGCATGAAGGCTGCCCCCATGAAAGAAGCCAACGGCCGAGGA---CAAGGCAGCTTGGCC---TACCCAGGTGTGCGGACCCATGGGACTCTGGAGAGCGTGAACGGGCCCAAGGCAGGGTCGAGAGGCCTGACATCCTTGGCTGACACTTTTGAACACGTGATAGAAGAGCTGTTGGACGAGGACCAGAAAGGTCGACCCAATGAAGAAAACAGTAAGGACGCGGACTTATACACTTCCAGGGTGATGCTCAGTAGTCAAGTGCCTTTGGAGCCTCCTCTCCTCTTTCTGCTTGAGGAATACAAAAATTACCTGGATGCTGCAAACATGTCTATGAGGGTCCGGCGCCACTCTGACCCTGCCCGCCGCGGGGAGCTGAGCGTGTGCGACAGCATTAGCGAGTGGGTGACAGCAGCAGATAAAAAGACTGCAGTGGACATGTCGGGCGGGACGGTCACCGTCCTTGAAAAAGTCCCTGTATCGAAAGGCCAACTGAAGCAGTACTTCTACGAGACCAAGTGCAATCCCATGGGTTACACAAAGGAGGGCTGCA--ATTACATTCTCCTTGATTGTTCTTGTTATTGCTGTTTT-GTGAACCTGTAGAAAACAAGTGCTTTTTATCTTGAAATTCAACAAAAAGAATATGCATAGAATGCATTCTATGTAGCCATGTCACTGTGAATAA-CGACTTCTTGCATATTTAGCCATTTTGATTCCTGTTACTTCTCTGTTGCTACAAAACCGATCAAAGGAAAGTAAACTTCAGTTTTACAATCTGTATGCCTAAAAGCGGGTACTACCGTTTATTTTACTGACTTGTTT-AAATGATTCGCTTTTGTAAGCCATGTGCCACAAATACTCATGCCAGCTCA---TTACAGCATGAGAACAGCAGTTTATTACTCACTAAAGGCAGAATGAATGTAGAAAAGGCTGAATTCTATAATGAAAGCAAACAGCCTGGCGTAGCAAGGAGCCAACAGAGCAGATGGGCTGAAAGTAAGGAAACATGTAATGATAGGCAGACTCCCAGCACAGAGAAAAAGGTAGTTCTGAAT---GCTGATCCCCTGTGTAGGAGAAAA---CTGAGTAAGCAGAAATCTCCATGCTCTGACAGTCCTAGAGATTCCCAAGATGTACCTTGGATAACACTGAATTGTAGCATACAGAAAGTTAATGAGTGGTTTTCCAGAAGTGATGAAATGTTAACTTCTGAT---GACTCACATGATGGGGGATCTGAATCGAATCCTGGAGTAGCTGATAGATATTCTGGTTCTTCTGAGAAAATAGACTTAATGGCCAGTGATCCTCATGATGCTTTGATATGTGAAAGTGAAAGAGTCCACACCAAACTAGTAGAGAGTAATATTGAAGATAAAATATTTGGGAAAACCTATCGGAGGAAGGCAAGCCTTCCTAACTTGAGCCACACAAGTGAAGATCTCATTATAGGAGCATGT---GCT---ATAGAACCTCAG---ATAACGCAAGCCCATCCCCTCACAAATAAAACAAAGCGTAAAAGGAGATCTACAGCAGGCCTTCATCCTGAGGATTTTATCAAGAAAGTAGATATGGCCATTGTTCAAAAGACTCCTGAAAAGCTAATTGAGGGAACCGATCGAATA---------GGGCAA---AACGGTCATGTGATGAATATAACAAATAATGGTCCTGAGAATGGGACAAAA---GGTGATTATGTTCAAAAAGAGAAAAATGCTAAGCCAACAGAA------TCATTGGAAAAAGAATCTGCTTTTAGAACCAAAGCTGAACCAATAAGCAGCAATATAAGTAATATGGAATCAGAATTAAATAGCCACAGTTCAAGGGCACCTAAGGAGAACAGGCTGAGGAGGAAGTCCTCTACCAGGCACATGCGTGCTCTGGA------AGTCAATAGAAATCCAAGCCCACCTGATCATACCGAACTACAGATTGATAGTTGTTCTAGCAGTGAAGAGATGGTG---AAAAGAAAAAGTTTGGAACAAATGCTAGTCAGACACAGCAAAACACTTCAACTCGTGGAAAATAAAGAACCTGCA------------CCAAGTAAACAAATA---AATAAAAGACTTGCCAGTAACACTTTTCCAGAGCTAAATTTAACAAACATACCTGGGGTT---TTTACTAACTGTTCAAGTTCTAATACACTTCAAGAGTTTGTCAACCCTGGCATTCAAAGAGAAACGATTCACGTGTCTGATAGGACCAGAGATCCCAAAGCGCTGGTATCGAGCGGAGGA---AGAAGTTTGCAAACTGAAAGATCTGTAGAGAGTACCAGTATTTCATTGGTACCTGATGCCGATTATGGCACTCAGGATAGTATCTCATTACTGGAAGCTGACACCCTAGGGAAGGCAAAAACAGCACCAAATCAACATGTGAGTCTGTGTGCAGCAATTGAAAACCCCAAGGAAGCTAACCATGGTTGT---TCCAAAGATACTAGAAATGGCACAGAGGGTTT---TACAGATCCTCTGAGACGTGAACATAACCAT---ACTCAGGAGACAAGTATAGAAATGGAAGAGAATGAACTTGATACGCAGTATTTATACAATATGTTCAAGGTTTCAAAACGTCAGTCATTTGCTCTGTTTTCAAATCCAGGAAATCCAGAAAAGGAATGTGCTACAGTCTGGGCCCGTTCCACGTCCTTAAGGAAACAAAGTCCA---AAAGTCGCTCTTGAATATGAACAAAAAGAAGAAAATCCGGGAAAGAAACAGTCTGAAATCGAGCACGTGCAGGCAGTCCGTGCAACTACAGGCTTTTCTGCAGTCAGTCAG---AAAGTGGAGAAGGCAGGTGATTATGCCAAATGTAGCATAAAAGGAGTCCCTGGGCTCTGTCAGTCATCTCAGTTCAGA---GGCAATGAAACTGAACTCTTTATTGCAAAT---AACCATGACATTTCAAAAAACCCTTATCATATACCACCACTTTCTCCCATCAGATCATCTGTT---AATGCTGTATGTAAGAAAAAC---CTGTCAGAGGAAAAGTTTGAGCAGCGTTCGATGTCACCTGAAAGAGCAGTGGGAAATGAGAGCGTCATTCAAAGTACAGTGAGCACAATTAGC---CAAAATAACATTAGAGAAAACACTTTTAAAGAAGTTAGCTCAAGCAGTGTTAATGAAGTAGGTTCCAGTGGTGAAAACATTCAAACAGAACTGGGTAGAAACCGAGGACCTAAGTTAAGTGCTATGCTCAGGTTAGGTCTTATGCAACCTGAAGTCTATGAGCAAAGTCTTCCTATAAGTAATTGTAAATGTCCAGAAATGAAAAGGCAAGTAGTTCAGTCTGTTAATGCAGATTTTTCTCCATGTCTAATTTCCGATAATGTAGAACAACCTATGGAAAGTAGCCGTGCTTCTCAGGTTTGTTCTGAGACACCCAATGACCTATTAAATGGTGATGAAATAAAGGGAAAAATCAGCTTTGCTGAAAGT---GCTAAGGAAAGATCTGCTGTTTTTGGCAAGAGTGTCCAGAAAGGAGAATTCAGAAGGAGCCCTAGC---CCTTTAGAC---CATACACATCTGGCTCAGGGTCAC---CAAACAGAGACCAGAAAG------------TTAGAGTCCTCAGAAGAGAACGTG------TCTAGTGAATTGTCCTTAACCAACTCTTTTGGGACACTTCTGAGAAAAGTTTCCAATAATGGAAGCAGTTCTCCTAATAATAAAATAATATCTCAGCATCTTGATTATAAAGAAGCAAAAATTAAGAAGGAAAAACTGCAATCATTTATAAGCACAGAAACGGATCGTCTGTCATCCTTACAGGAAAAACACTGTGAAGATGATACAAAAACCCAAAGAGTTGCAGATAGAAAAGAAGAGATCTTGCCTGCAGTAAGCCAACCTTCTGTGCCATATTCAGAAGTGGAAGATAGTGGT---------ATTCACTTTCAGACTCTGAAAAGCTTTTCATCTGACCCGGATAATACCCCCAGGGATCCTCCGTCAAACCCAGTCGGGCTTTCCAGAGGAAGAGAATCATAT---GAA---GTGTCAGAGACACTAAAATGTAAG---AATCATGAAGCTGGTTTTGAATTAACCAAA---------------------------------------ACCATGGAAAATAATCAAGAAATACATGTTTTAAATGAACATGCTAAAAAAGCTAAGTTGTTGGCAACTGAAAAATATGTAACAGAAGCATCGCCTTCTATGAAGGTACCATTCAACCAAAATGCACGTCTCACAATAATCCAAAAAGACCAA---------AAAGAAACTACTTTAATTTCA---AAAATAACTATCAATCCAAACTCTGAAAAA---CTTTTCCCAGATGGT---GATAATTTTGTCTTTAAAATAACTAAGGAA---AGGAATGTTCCTGTTTTAGGAAGTATTAAGGAACTTCAAGATTCAGACCTCTGTTGTGTAAAAGAACCTGTTCTCGAGAACTCTACCATGGTAGTGTATACAGATATGGATGACAAACAAGCAGCCAAAGTGTCAATTATGAAA---GGTTTTGATTCATCAAACATA---GATGATCTTACAGAAAAGGATAGAAATAGCATAAAGCAGCAACTCAGA---------------ATGACTTTAGAC---CAAGATTCAAAATCAGACATCACCTTGGATTCA---GATATGAAATCAAATGGAAATAATGAT---TACATGGATAATTGGGCAAGA---CTATCAGATCCAATTTTAAATCACAATTTTGGAAATGGCTTCAGAACAGCTTCTAATAAAGAGATAAAACTCTCTGAACACAACATTAAGAAAAGCAAAATGCTCTTCAAAGATATTGAAGAACATTATCCTACTAACTTAGCTTGTATTGAAATTGTAAATGAAAGTCAAGAG------------------AAACTGAGCAAACATATACTTGATCCACAGTCAATTAATACTGTATCTGGGTGT------------------GTTTCTGATAGTGAAAATCGTCACACAACTCCTCCAACTTTATCTTTAAAGCGAGATTTT---GATTCAAATCATAATTTAACACCTAGCCAAAAGGCAGAAATTACAGAACTTTCTACCATTTTGGAAGAATCAGGAAGTCAGTTTGAATTTACACAGTTTAGAAAACCAAGCCACATGAAACAGAAAAATCCATATGAGATGCCC---GAAAAACACCTGACTATCTCGAATACC------ACTCCTGAGGAACGGAAAGATGGTCATCTCCGTCTCACA---------------------ATTAATGCCCTATCTATCAGTCAGGGAGATAGCAGCAAGAAATTTGAAGGTATAATTGGAGGTAAGCAGAAGTTTGCTTGCTTGTCAAAAACCAGCTGTAACAAAAGTGCTTCTGGC---CACTTAACAGGTAAAAATGAAGTGGAGTTTAGAGGCTTTTACTCTGCTCGTGGCAAACTGAACGTTTGTAGTGAAGCACTGCAAAAAGCTAAGAAGCTGTTCAGTGACCTTGAGAATATTAGCGAGGAAACTTCTGTAGAA---GTAGGTATAAAAAGTTTCTCTTCAAGTAAATGTAATGGTTCTGTTTCAGTGTTTAAGAAAGAAAATTGTAACAAT---GAGAAAAAGTTAAATGAGAAAAATAATAAATACCGCCTAATACTACAAAATAATATTGAAATGACTACTGGCATTTTGGTTGCTGAAGATACTGAAGGTTACAAGAGAAACATA---GAAAACAAAGCTAACAAATAT---------ACTGATAACTTCAGAGAATCTGATGGCAGTGATTCAAGTAAAAATGAT---ACAGTTTATATTCATAAAGAAGAAAATGGCTTGCCATATATTGATCAGCACGACATAGATCTGAAATTATCCAGCCAATTTATAAAGGAGGGCAACACTCAAATTAAAGAAGGTTTGTCAGATTTAACCTGTTTG---GAAGTTGTAAAAGCTGAAGAAACACTTCACGTTAACACATCAAACAAAGAACATTTAACTGCTAATACAATGGGACGAATTACAAAA------GATTTTGACATATTTGAAGTATCCTTTCAGACTGCAAGTGGGAAAAATATAAGAGTCTCTAGAGCGTCATTAAATAAAGTTACAGATCTCCTTGATCAAAAATTGAATAACTTTGCAGATTCCTTAAATTCTGAATTACTTTCTGGCATAGATATCAACAAAGTAGACATTTCATGTCATGAGAAAATGGAAAATACTGAAAGAAAAGAC---AAAATGAAAGAAAGTGACCTCACTGGTACTGAAAATAAATCACTGACCCTCCAGCAAAGACCAGAATATGAAATCAAAAAGATCAAAGAACCTACCATTTTGGGTTTTCATACAGCTAGTGGGAAAAAAATAGAAATTGCAAAGGAATCTTTGGACAAAGTGAAAAATCTTTTTGATGAGCAAGAGCAAAGCGCGATGACTAATTTTAGCCATAGAGGGACAAAGATGTCAAAGGGCAGAGAGGAG------TGTAAAGGTGGGCTGCGATTAGCATGCAAAACGATT---GAAATAACACCTGCTTCAAAGGAGGAAGAAATGCAGAAGCCTCTA---GAGAAAAACCTTGTTTCTAACGAGATCGTGGTGGTACCCAGGCTCTTAAGTGATAATTTATACAAACAAACTGAAAATCTTAAAATACCAAATCGTGCCTCTCTGAAAGTTAAAGTACATGAAAATACAGGAAAAGAAACAGCAAAAAAGCCTACAACTTGT---ACAAATCAATCCACTTATTCAGCCACTGAAAATTCAGCTTTATCATTTTACACAGGACATGGTAGAAAAATTTCTGTGAGTCAGTCTTCAATACTTGAAGTAAAAAAATGGCTTAGAGAAGGAGAATTGGATGATCAGCCAGAAAAA------------------------------------------------------------------------------------------------------------------------------------------------------------------------------------------------------------------------------------------------------------------------ACAGTGTATAATATATCAGAATATCTTTCAAAAAATAAAGTTGATAATTCTGGTATTGAACCAGTGGTGAGGAGTGTGGGAGAGAGAGAG---AACACCAGTGTTTCTGAAATCATGTTCACTGTAAGAGAAGCAGACACAGAGCCACAAAGCATAAACAAAGATATTTGCGTTCAGAAACTTGTGACTAATTTCTCA---TGCAAAAATGAAAATACAGCCATTAAAGTGACGGTTTCTGATTCAAATAATTTTGATTCAACTCAGAAATTGAATTCTGATTCAAATGATGCTGTGCCTGTATACACTACAGCAAGCAGTGAAAGAGTCTTAGTTGCACACGAGACA------AAAGTGACAGAGGGATTTACA---------------GAAAACTGCAGTACGGCA---ATTAAGCAAACCACCAAGAGTAAACCA------------GGGAAGATTGTGGCAGGTTATCGTAAGGCGCTGGATGATTCAGAAGAT---ACTATTTGTCCTAATTCTCTGGATGGTGCAGAATGTAGTTTGCCTTCACATAAAGATTTTGCTGAGACT---------------------CAAAGAAAGCAAACTCTACAACTT---AACCAAAGTATTTCTGGATTCGAGACACGTTCTGAAATACCACCTCGTCAGATTAAT---TTGAAAACT------TCTGATATATGTAAACTTAGT---ACAGGGAAGCATCCCCAGTCCATCTCTTATACAAATGCTGGTGGGATTTTTAGCACAGCAAGTGGAAAATGTGTACAAGTATCAGATGCTGCATTACAAAAGGCAAGACAGGTGTTTTCTAAGGTAGAAGACAGT---GCCAAGCAGCCCTTTTCCAAAGTATCATTTAAACATAATGAGGATCACTCAGACAAGTTCACAAGAGAAGAAAATACTATGATACATACCCCCCAAAATTTACTATCA------------------------------------TCTGCTTTCTCTGGATTCAGTACAGCAAGTGGGAAACAAGTTCCAGTTTCTGAAAGTGCCTTATGCAAAGTTAAGGGAATACTAGAAGAATTTGATGTGATGAGAACTGAGTGTAGTCCTCAGCGTTCAAGACCATGAAGTCAGACCAGGAGTCCAATAACGTAAGCTTCGTGACTTGAAACCCACACCTCTGGGTTTCAATGATCCAATACGTGA-CACAGA-----GGGTTTGTCCTGAGGAGTAGGCTGGCATTC-AGAGGCA------------------GCATTGGTGACCACCTCTAAGCCACCTTAGTGAGCCAACACATTGTGAATAATCTATTTGAATAATAAAGAC----ATGCCAGCCAAGGGATGTTACGGGCTTTGAG--------------TGGGCCATAATTGATGCATAGCATGAACATGG-TGAGTCCAAAAACCATCGT-A-AGGAAAT----TCTAACACTTTCCTCTCTCCCAGGCGGCTGAGGAATGGAAGTATGTTGCAATGGTGATGGACCACAAAAGAGGAAGAACAAGAGGAAGAAGAAGAAATTGATGTCGTTTCTGTGGAGAAAAGGCAGCCCCCTGCCAAAAGGTCGGAATCGGGGTCACCCTCTGCCGGAGGCCACAGCAAACCTCCTCACAGCCCGCTGGTCCTTAAGAGATGCCACGTGCCCACCCATCAGCACAATTACGCAGCGCCCCCCTCCACTAGGAAGGACTAC---CCAGCCGCCAAGAGGGCTAAGTTGGACAGTGGCAGGGTCCTGAAACAGATCAGCAACAACCGCAAATGTATCAGCCCCAGG---TCTTCGGACACGGAAG---------------------AGAACGACAAGAGGCGGACGCACAACGTCTTGGAACGCCAGAGGAGAAACGAGCTGAAACGGAGCTTTTTTGCCCTGCGCGACCAGATCCCAGAGTTGGAAAACAACGAAAAGGCCCCCAAGGTGGTTATCCTTAAAAAAGCCACCGCGTACATCCTGTCCGTCCAAGCAGGGGAGCAAAAGCTCATTTCGGAAAAGGACCTGTTGAGGAAGCGACGAGAACAGTTGAAACACAAACTTGAACAGCTAAGGAACTCTTGTGCATAATTTAGGGGAAGTCCCTTCCAAGAAAAGATGACTGCAGGAGACAACTCCCAGTTAGTCCCGGCAGACCAGGTGAACATCACCGAATTTTACAAC---AAGTCCCTTTCATCCTACAAGGAGAATGAGGAGAACATCCAGTGTGGGGAGAACTTCATGGACATGGAGTGCTTCATGATTCTGAACCCCAGCCAGCAGCTGGCCATCGCCGTCTTGTCCCTCACACTGGGCACCTTTACGGTTCTGGAGAACCTGCTGGTGCTGTGTGTCATCCTTCACTCCCGCAGCCTTCGCTGCCGGCCCTCTTACCACTTCATCGGCAGCCTGGCAGTGGCCGACCTCCTGGGCAGCGTCATTTTTGTCTACAGCTTTGTTGACTTCCACGTGTTCCACCGCAAAGATAGCCCCAATGTGTTTCTTTTCAAACTCGGCGGGGTCACCGCCTCCTTCACGGCCTCAGTAGGCAGCCTGTTCCTCACGGCCATTGACAGGTACATATCTATTCACAGGCCCCTGGCTTATAAGAGGATTGTCACCAGGCCCAAGGCCGTGGTGGCATTTTGCCTGATGTGGACCATAGCAATTGTGATTGCTGTGCTGCCTCTCCTGGGCTGGAACTGCAAGAAGCTGCAGTCTGTTTGCTCAGACATTTTCCCGCTCATTGATGAAACCTACCTGATGTTCTGGATCGGGGTCACCAGTGTGCTGCTGCTGTTTATCGTGTACGCATACATGTATATTCTCTGGAAGGCTCACAGCCACGCGGTCCGCATGATTCAGCGCGGCACCCAGAAGAGCATCATCATCCACACGTCAGAGGACGGCAAGGTGCAGGTGACACGGCCCGACCAAGCCCGCATGGACATCAGGCTGGCCAAGACCCTGGTTCTGATCCTTGTGGTTTTAATCATCTGCTGGGGCCCTCTGCTTGCGATTATGGTGTATGATGTCTTTGGGAAGATGAACAAGCTCATTAAGACGGTGTTTGCCTTCTGCGAGGAACTCAAGGCCCTCAAAGATCTTTATTGCCATAAAGCAGAGTAACTGT--CTTTGACTTGGACCTTGTTTACTAT-GAACTCTAATCAAGGCAGGAGATG-CAGCAATTACT-AATTGCCA-TGTG----GACT--TGTGG-AAGGGACACTTGTGACCCGAATCCAGTTTGGCTTAGTG---TTTGACATTGAATTGGGAA-CGCTGTTCCAAGATTTGGAATGCAGCCATGATCACATGCAAGCT-TACTTCAGCCTGCTTGTCAATAGCATGC-TG---TTTTTTTCCCCTTTGCTT-CTACTTTTTTCAGGGAAGCTGCTAAAGAATGTCGACGTCGAAAGAAAGAATATGTAAAATGTCTGGAGAGTCGAGTTGCAGTGCTGGAGGTTCAGAACAAGAAGCTCATAGAGGAACTTGAAACTTTGAAAGACATTTGAGGAGGGC------CTTGATGATCATCAACATGTGCATAGACCAGCTGGTGGCCTCTCTAGGAATGGAGGAAAAGAAGGAGATGATAAAGATGATGATGAAGATGACAGTGGA---GATGACACTTTTGGTGATGATGACAATGGGCCAGGACCTGAAGAGACACAA---------GAAGGAAACTCCAGATTCAAAAGTAATGAAGACTCGGCTGACATCACACAATCCAGGGAAGACAGTGCACCGCGAGGGGAAGACAGTGCCCAAGATACTACC------------------AGTGACAGCAGGGACCTTGACAGTGAGAATGAGGTGAAGAGCAGGACTGAGGGAGGTGGCTTTGCTCAAGATAGTGAGAGTGAGGAACACTGGGTGGGAGGTGGCAGTGAAGGGGATAGTAGCCAT------GGGGATGGCTCTGAGTTTGATGATGAGGAAATGCAGAATGATGATCCAGACACTATCAGGAGTGAGAAAGGCAACCTCAGAATGAGCAGTGCTAGTGTC---------GAATCAAAA---GGAAAGAGCGATGAGCAAGCAAGCACTCAGGAT---TCAGTTGACAGCCAATCAATGGAGTATCCAAGGAGGAAAATTTTTAGAAAGTCCCGCATTTCTGAGGAGGATGACATAGGTGACCTTGATGATAGCAACATAATGGAAGAT---GTCAAGAGTGACTCCACAGAAAACACCAATTCCAAAGATGCTGGCCTCAGCCAATCCAGGGAAAACAGCAAAAGTGAATCTCTAGAAGACAGTGAG---GAGAATCAGTCTCAAGAAGACAGTCAAAATGTACAAGACCCCAGCAGTGAATCTAGT---CAAGAGGTTGATCTGCCATCTCAAGAA---AATAGTAGTGAATCTCAGGAAGATGTAGTGAGTGAGTCCAGGGGTGACAACCCAGAT---------AATACCACCAGTTACTCACAGGAAGATAGTGACTCCAGTGAA------GAGAACAGCTTG---AACAATCCCTCTAGTTCAGAAAGTGAATCAAGAGAGGAGCAAGCTGACAGTGAATCCAATGAAAGC---CTCAATGACAGTGAATCCAAGGAAAGCCCAGAGTCCACT---GAGGACGAGAACAGTTCTAGC---CAGGAAGGCCTCCAGTCTCACAGTGCCTCAGCAGAGAGCGAGAGTGACAGCCAGTCTGAAGAAGATGATGTCAGTGATTCTCAGGACAGCAGCAAATCAAACGAAGACAGCAACTCTACTGAGAGCAAATCAAGCAGTGAGGAAGATGGTCAGTCAAAAAACACTGAGATAGAAAGCAGAAAATTAACAGTTGATGCTTATCACAACAAACCCATTGGGGATCAAGATAATCCTTATTTTGGATATTTTGGATATCAGGGATTTGGGGGCCG---TCCTCCTTATTATTCAGAAGAGATGTTTCAAGATTTTGAAAAACCCAAA---GAAAAAGATCCTCCTAAAGCAGAGAGTCCAGCCACTGAGCCCTCGGGTAATTCAACAGGTCCTGAGACTAATTCTACTCAACCAAATGCA------CCTGGAGGGAGTCAGGGCAGAAATGACACCAGCCCAACAGGAAACAGTGGCCATGGCCCAAACACTGTGAGTAATCCTACAGCTCAAAACGGGGTTATCTCACCCCCTACAGTTAATGTTTCAGGCCAGGGAGTACCAAGAACTCAAATCTCATGGGGACCAAGTCAGCCAAATATTTATGAAAACTATCCAAATCCTAACATCCGAAATTTTCCTGCAGGAAGACAATGGCGTCCCACTGGTACT---ATCATGGGGCGTAGACAGAATGGGCCTTTTTACAGAAATCAACAGGTTCAAAGGGGTCCTCGGTGGAACTCCTTTGCTTTGGAAGGCAAACAAGCATTTCGTTCAGGAAATCCAATTTATCGCAAAGCTTATGCTTCTACTGCAAGAGGCAATTCTCCCACTCATGCAGGAAATCCAGGAAATGTCAGAAGAAAGCCTCAGGGACCAAATAAACACCCTATGGGAACCAACGTTGTTCCTCTAGGTCCCAAACATGGTACTGTTGTCCGCAATGAAAAAATCCAAAATCCAGCAGAGAAGCCAGTAGGTCCAAAAGAAAGAATAGTCATTCCTACAAGAGATCCATCTGGCCCCTGGAGAAACTCTCAAGATTATGGA---GTTAATAAATCAAACTATAAACTGCCTCATCCTGAGAGTAACATGCTAGTCCCAAATTTTAATTCTGT---TGGTCAACATGAAAACTCTTATTACCCAAGAGGAGAGTCCAAAAGAGCCCCAAATTCTGATGGACAAACCCAAAGCCAGAATTTGCCCAAAGGGATTATTTTGGAGCCAAGAAGAATCCCTTATGAATCAGAAACTAATCGA------CCAGAATTAAAGCACAGTACGTATCAA---CGT---GTATACCCTGAGGAAATCCCTTCCACTGCAAGAGAACATTTTCCTGCTGGAAGAAATATTTGGAATCATCAAGGAATCTCTCCACCTATTAAGGAAGATCCCGGGATGCAGGAAGAACACTTACTTCATCCTTCCCATGGCTCAAGGGGAGGTGTTTACTACCCTGAC---------TATAAC---TCTTATAATCCCAGGGAAAACTCACCATACCTTAGAAGCAATACA---TGGGATGAGAGAGATGAT---TCTCCCAAT------ACTATG---------GGGCAACCCAAAAATTCACTGTACCCCATGAATACTCCAGAC------CTGAAAGAAACAGTCCCTTATAATGAAGAGGACCCAATTGATGCAACT---GGAGATGAAACTTTTCCAGGACAAAGTAGATGGGGTATGGAGGAGCCGAGCTTTAAAGAAGGGCCAACAGTTAGGCAC---------TATGAAGGCGAGCAA---TATACCTCAAATCAACCAAAAGAATACCTTCCCTATTCCTTAGATAATCCATCAAAACCCAGGGAGGATTTCCCTTATGGTGAATTTTATCCCTGGAACCAAGATGAGAATTTTCCATCATATAATACAGCTCCCAGTGCACCACCACCTGTGGAGAGCAGGGGCTATTATGCTAATAATGCTGTTGGACAGGAAGAAAGCACTCTGTTCCCCTCT---TGGAACTCCTGGGACCATGAGATTCAAGCCCAAGGGCAGAAAGAAAGAAGGCCATATTTTAACAGAAACTTCTGGGATCGGCCAACAACTTTACACAAAGCTCCCCCTAGTCCACCACATGAGAAAGAGAACCAGCCTTATCCTAGCAATTCCCCAGCTGGGCTTCAGAAAAGTCCAACATGGCATGAAAGTGAGAATTTGAATTATGGC---ATGCAAATTACTAGGATAAATTCACCAGAGAGAGAACAGTTGGCTTTCCCAGACTTAATTCCTCCAAGTTACCCATCAGGTCAAAAAGAAGCGCATGTATTTCATCTA---AGCCAGAGAGGCCCTTGCTGTGCTGGCAGCTCCACAGGACACAAAGAAGATCCACTTGCTCTACAGGACTACACTCCATCCTTTGGTCTTGCACCAGGGGAGAACCAAGACACCAGTCCTCCGTATACAGAAGATAGT---CATACTAAACATGCAAGACATACCATCTCCCCTCCAAGCAACCTACCTGGCCAAAGAAACAGCTCAGAGAAAAGACTGCCTGGAGAAAGTGAAAACCCAAGTCCTTTTAGAGATGATGTGTCCACCCTGAGGAGGAACACACCATGTTCCATGAAGAATCAGCTGAGCCAAAGGGGAATTATGCCCTTTCCTGAAGCCAGTTCCCTTCAATCAAAGAATATGCCTTGCCTCAAAAGTGATCTTGGAGGAGATGGGGACAATGTTTTGGAACAAATATTTGAAGGCAACCAGCTCAATGAAAGAACTGTTGACCTTACTCCTGAGCAGCTTGTTATGGGTACACCTGATGAAGCCCCCAATCCAGAAGGAATCCAAAGTGAAGTA---CAAGGAAATGAGGGTGAAAGGCAGCAACAAAGACCATCAAGCATCCTGCAGTTACCATGCTTTGGCTCCAAATTGGCAAAGTATCATTCCTCCAGCACTGGAACTCCATCTGGCATTGGAAGGCAAGGCCCATTTGATGAAGAT---CCGATTACGCCTACTGAAAGTCCTAACTCATTGTCTAGGTTAGCTACTGGGGCACAGTTTCAGAGTATAAATGTAGACCCACTTAATGCAGATGAACACATT---TCATTTGATTCCCTTCAAATAGAGACCAATATTAAACTGAGCTCCGTGGTGTTCATTCTCATCTGCTGCTTTATCATCCTAGAGAACATCTTTGTCTTGCTGACCATTTGGAAAACCAAGAAGTTCCACCGACCCATGTACTATTTTATCGGCAACCTGGCCCTCTCAGACCTGTTGGCGGGAGTGGCCTACACGGCCAACCTGCTCTTGTCTGGCGCCACCACCTACAAGCTCACCCCCGCCCAGTGGTTTCTGCGGGAAGGGAGTATGTTTGTGGCCTTGTCTGCCTCGGTGTTCAGCCTCCTAGCCATCGCCATCGAGCGCTATATCACAATGCTGAAGATGAAACTCCACA------------------------TCCTGCTGATCAGTGCCTGCTGGGTCATCTCCCTCATCCTGGGTGGCTTCCCCATCATGGGCTGGAACTGCATCAACATGCTGGCCAGCTGCTCCACTGTCCTGCCGCTCTACCACAAGCACTATATCCTCTTCTGCACCACCGTCTTCACCCTGCTCCTGCTCGCCATCGTCATCCTGTACTGCAGGATCTACTCCTTGGTCAGGACTCGGAGCCGCCGGCTGACCTTCCGCAAGAACATC---TCCAAGGCCAGCCGCAGCTCTGAGAAGTCGCTGGCGCTCCTCAAGACCGTGATTATCGTCCTGAGCGTCTTCATCGCCTGCTGGGCGCCCCTCTTCATCCTGCTCCTGCTGGACGTGGGCTGCAAGGTGAAGACCTGCGACATCCTCTTCAGAGCGGAGTACTTCCTGGTGCTGGCCGTGCTCAACTCCGGCACCAACCCCATCATTTACACTCTGACCAACAAGGAGATGCGCCGGGCCTTCATCCGGATCCTGTCCTGCTGCAAGTGCCCCAGCGGAGACTCCGCCGGCAAATTCAAGCGACCTATCATCGCCGGCATGGAATTCAGCCGCAGTAAGTCGGACAACTCCTCCCACCCCCAGGCTTCATTAATTCACCATACAGAGACCAAATAATTAAAACAACGATAGATAGGTAGAACTGAATTTAATCAGAATCTTCATATCATAGGTACAATCTTTCACCAAATAAATTTCTATAAATAAGCACTATTCTT-ATATT-ACAAAAGTGAGGTACAGGTGACTACCCTAGTTCAAAACAACCACTTTCTCAGGCTTCTCATGTGTGTAGCTGAGCTACCTTGTCATATGTGTTGACTCTTGAAAACTGGGACACGTATTTT-ATTCTGCCATTCCTGCTTG-TACAG-GAATGTGCTT-TCAATCGATGGACTGCCTTTGCTTCTCCAAATACAA-GTACTAGGTTGGCC-AATT-ATAATATCTATTTGGTGCTAGTAAATTCTCAAACTAGATCTATAAATGCACTGTAATATTTACACAACTTAGAAACCAAATTAC-AAATATTCAGTTCAAATACTTC-ATTAATTTCAA-TCAACCAAAGTTAGTTCAGTAGCTTATCTCAGTTAT-GAGCAT-AATACATTACATGTAAATTAAGTGTGTGTATACTGTAATCGTGCTATTTTTATCATTGAAA-CATTTATA-AACTAGAATAAT----------TTCATTGAGCTGGATATTGATGACCCCGATGAAAAGACTGAAGGCTCCGACACAGACAGACTTCTAAGCAATGACCATGAGAAATCACTTAACATCCTTGGAGCAAAGGATGATGACTCTGGACGTACCAGCTGTTATGAACCTGACATTTTGGAGACTGATTTCAATGCCAGTGACATGTGTGATGGTACCTCAGAGGTTGCTCAG---CCACAGAGGTTAAAAGGGGAAGTAGATCTCTTGTGCCTTGACCAGAAGAATCAAAATAACTCACCTTCTGATGCTACCCCTACCACTCAGCAGCCCAGTGTTATCCTAGCAAAGGAAAACAAACCAAGACCGCTTCTTATTAGTGGAACTGAGTCAACTCATCAAGCTGCCCATACT------CAGCTGAGCAATCCGAGTTCACTGGCAAACATCGACTTTTATGCCCAGGTAAGCGACATTACTCCAGCAGGGAGTGTGGTCCTTTCCCCAGGCCAAAAGAATAAGGCAGGGATATCCCCGTGTGACCCAGAAGCGGTCTCACTCTGCCAAGCAAACTTCATC---ATGGACAACGCCTACTTCTGTGAGGCAGACGCCAAAAAGTGCATCGCTGTGGCCCCTCACGTCGAGGCTGAATCACGTGTGGAGCCAAGCTTTAACCAGGAAGACATTTACATCACCACAGAAAGCCTTACCACTACCGCTGGCCAGTCTGGGACAGCAGAACGGGCTCCGAGTTCTGAGATGCCTGTCCCAGACTATACCCCAGAGAACCTGATGGGGATGCAGGAAGCCATCGAGCAGGCCATCAAGAGTCGTGAGATCCTCGCCATCTCGGACCCTCAGACCCTGGCCCATGTGCTGACGACTGGGGTGCAGAGCTCCTTGAACGACCCTCGCCTGGTCATTTCATACGAGCCCAGCACCCTTGAGGCTCCCCGGCAAGCCCCAGCACTCACCAACCTCACAAAAGAGGAAATGCTTGCCCGGCTGCAGAAGGGCATCCGCCACGAGGTTCTGGAGGGCAATGTGGGCTACCTGCGTGTGGACGACATCCCAAGCCAGGAGGTGGTGAGCAAGCTGGGGGGCTTCCTGGTGGCCAGCGTCTGGAGGAAGCTCATGGGCACCTCTGCCTTGGTGCTGGACCTCCGGCACTGCACCGGGGGCCACGTTTCCGGCATCCCCTACGTCATCTCCTACCTGCACCCAGGGAACACGGTCCTGCATGTGGATACCATCTACGAC---CGTCCCTCCAATACGACCACTGAGATCTGGACCTTGCCCCAGGTGCTGGGAGAAAGGTACAGTGCTGACAAGGATGTGGTGGTCCTCACCAGCGGCCACACTGGGGGCGTGGCTGAGGACATCACTTACATCCTCAAGCAGATGCGCAGGGCCATCGTGGTGGGTGAGCGGACTGTGGGGGGTGCCCTGGACCTCCAGAAGCTGAGGATAGGCCAGTCTGACTTCTTCCTCACCGTGCCCGTGGCCAGGTCCCTAGGGCCCCTGGGAGGGGGCAGCCAGACATGGGAGGGCAGTGGGGTGCTGCCCTGTGTGGGTACACCAGCCGAGCAGGCCCTAGAGAAAGCCCTGGCCATACTCACTCTGCGCCGGGCCCTGCCAGGAGTTGTCCGGCGCCTGCAGGAGGCGCTGCAGACCTACTACACCCTGGTGGACCGTGTGCCCAGCCTGCTGCACCACCTGGCCAACATGGACTTCTCCGCAGTAGTCTCGGAGGAGGACCTGGTCACCAAACTCAATGCTGGCCTACAGACTGTGTCTGAGGACCCCAGGCTCCTGGTGCGGGCCGTGAGGGCCAAGGACGCCTCTTCTGGGCCCGAGGTTGGCGAGGAC--GAGCCTCCGGAGGTAGTCCCCACGGTGCCCGGAGCTGAGGCCGCCCGGCAGGCCCTGGTGGTCTCTATGTTTCAGGTGTCGGTGCTACCGGGCAACGTGGGCTACCTCCGCTTTGACAGCTTCGCCGATGCCTCCGTGCTGGAGGTGCTAAGCCCCTACATTGTGCGCCAGGTGTGGGCGCCCCTGATGTCC---GTGCAGGGCCCCCAGAGGAGG---CTGCTGGGCTCCGTCAACTCCACCTCCCCAGCCGCCCCGCGCCTCGGGCTGGCCGCCAACCAG---------ACAGGGCCCCGGTGCTTGGAGGTGTCCGTTCCCGACGGACTCTTTCTCAGCCTGGGGCTGGTGAGCGTGGTGGAGAACGTGCTGGTGGTGGCCGCCATTGCCAAGAACCGCAACCTGCACTCGCCCATGTATTACTTCATCTGTTGCCTGGCCGTGTCCGACCTGCTGGTGAGTGTGAGCAGTGTGCTGGAGACGGCTGTCATGCTGCTGCTGGAGGCAGGCAACCTGGCCGGCCGGGCCGCCGTGGTGCAGCAGCTGGACGACATCATTGACGTGCTGGTCTGTGGCGCCATGGTGTCGAGCCTCTGCTTCCTGGGCGCCATCGCCGTGGACCGCTACATTTCCATCTTCTACGCGCTGCGGTACCACAGCATCGTCACGCTGCCCCGGGCGTGGTGGGCTATCTCAGCTATCTGGGTGGCTAGCGTCCTCTCCAGCACGCTCTTCATCGCCTACTACGATCACACGGCCGTCCTGCTCTGTCTCGTCAGCTTCTTTGTAGCCATGCTGGTGCTCATGGCCGTGCTGTACGTCCACATGCTCGCCCGGGCGTGCCAGCACGCCC-GGGGCACGCCCGGCTCCATAAGCGGCA---GCGCCCCGTCCACCAGGGCTTGGGCCTCAAGGGCGCGGCCACGCTCACCATCCTGCTGGGCATTTTCTTTCTCTGCTGGGGCCCCTTCTTCCTGCACCTCTCGCCCAAGGTCCTCTGCCCTCGACACCCCATCTGTGGCTGCGTCTTCAAGAACTTCAACCTCTTCCTCACCCTCATCATCTGCAACTCCATCGTCGACCCCCTCATCTACGCCTTCCGCAGCCAGGAGCTCCGGAAGACGCTCCAAGAGCAAAGGTTTGGTCCTAGCCTTTCCATTAGTTATTAATAAGATTACACATGCAAGCTTCCGCATCCCGGTGA----AGGAGCTGGTATCAAGCACACGTAGCTCATAACACCTTGCTCGGCCACACCCCCACGGGACACAGCAGTGATAAAAATTAAG--ATGAATGAAAGTTCGACTAAGCTATA--AGGGTTGGTAAATTTCGTGCCAGCCACCGCGGTCATACGATTAACCCAAACTAATAGCGGCGTAAAGCGTG-TTAAAGTTAAACCTTAA-CTA-GGCCGTAAAA--------ACGAAAGTAACTTTAACGATAGCTAAGACCCAAACTGGGATTAGATACCCCACTAT-GCTTAGCCCTAAACAACA-AAACTATCCGCCAGAGAACTACTAGCAACAGCTTAAAACTCAAAGGACTTGGCGGTGCTTTACATCCCTCTAGAGGAGCCTGTTCTATAATCGATAAACCCCGAT--ACCTCACC--CTCTTGCCAGCCTATATACCGCCATCTTCAGCAAACCAAAGGAAGAAAAGTAAGCACAAAAAAGTTAGGTCAAGGTGTAGCCCATGAGAT-GGGAAGTAATGGGCTACATTTTCT---ACGAAAATACTTATGAAAAAGGAGGATTTAGTAGTAAATTTGAGAATAGAGAGCTCAATTGAAGGGCCATGAA-GCACGCACACACCGCCCGTCACCCT-CCTCAAAGAGGAGACAAGTCGTAACAAGGTAAGCATACTGGAAAGTGTGCTTGGATAAAACAAAACATTCAAAAGTATAGGAGATAGAAA---GCTATAGAGAGTACC-GCAAGGG-A--AAGCACCACACAGCAAAGATTACCCCTTGTACCTTTTGCATAATGAGTT-AGCTAGCTAACAAAGAGAACTTCAGCTAGGCCCCCC-GAAACCAGACGAGCTACCCA-TGAACAAGGATGAACTCGTCTATGTTGCAAAATAGTGAGAAGATTTATGGGTAGAGGTGAAAAGCC-TAACGAGCCTGGTGATAGCTGGTTGCCCAGGAATCTTAGTTCAACTTT-AATGTAAGTTTAAAATATAGTCTAAAAAGGTACAGCTTTTT--CCTAGAGAGTCATAGTTGGCCTAAAAGCA-GCCATCAATTAAGAAAGCGTTCAAGCTC-----------ACTGGGCTAATCTATATAGAAGCAATAATGCTAATATGAGTAACAAGA-----GCATAAGTTTATATCACTGATAGTT-AACAATGTTAATCCAACACAGGCATGCGGAAAGATTAAAAGAAGTAAAAGGAACTCGGCAAACACCCC-GCCTGTTTACCAAAAACATCACCTCTAG-CATTTCCAGTATTAGAGGCACTGCCTG-CCCAGTGACTTAAACGGCCG-C-GGTAT-TCTGACC-GTGCAAAGGTAG-CATAATCATTTGTTCCCTAAATAGGGACTTGTATGAACGGCCACACGAGGGCTTTACTGTCTCTTACTTCCAATCCGTGAAATTGACCTTCCCGTGAAGAGGCGGGAATATAATAATAAGACGAGAAGACCCTATGGAGCTTTAATTAATTTAGGTTGGGGTGACCTCGGAGAACAGAACAACCTCCGAGTGATAGACACCAGTCAAA--TGATCCATGATCAACGGAACAAGTTACCCTAGGGATAACAGCGCAATCCTATTTTAGAGTCCATATCGACAATAGGGTTTACGACCTCGATGTTGGATCAGGACATCCCGATGGTGCAGCAGCTATCAAAG-GTTCGTTTGTTCAACGATTAA-AGTCCTACGTGATCTGAGTTCAGACCGGAGCAATCCAGGTCGGTTTCTATCTATTTTTCTCCC-AGTACGAAAGGACAAGAGAA-ATAAGGCC------ATGAATGACCAACATTCGAAAATCACACCCCCTTATCAAAATCGTTAATCACTCATTCATCGATTTACCCACCCCACCTAACATTTCAGCATGATGAAACTTCGGCTCCCTACTAGGAGTCTGCCTAGTCCTACAGATCCTAACCGGCCTTTTCCTAGCCATACACTACACATCAGACACAATAACCGCCTTTTCATCAGTTACTCACATCTGCCGCGACGTCAACTACGGCTGAATTATTCGATACATGCACGCCAACGGAGCCTCTATATTCTTTATCTGCCTATACATGCATGTAGGACGAGGAATATACTACGGCTCCTACACCTTCTCAGAAACATGAAATATTGGAATCATACTACTACTCACAGTCATAGCCACAGCCTTCATAGGATATGTCTTACCATGAGGTCAAATATCTTTCTGAGGAGCAACTGTAATTACCAACCTCCTATCAGCAATTCCTTACATCGGCACTAATCTAGTAGAGTGAATTTGAGGAGGTTTCTCGGTAGACAAAGCTACCCTGACACGATTCTTTGCCTTCCACTTTATCCTTCCATTCATCATCTCAGCCCTAGCAGCAGTACACCTCTTATTTCTCCACGAGACAGGATCCAATAACCCCTCAGGAATCACATCCGACTCAGACAAAATTCCATTCCACCCATACTACATAATCAAGGACATTCTAGGTCTCCTAATACTAATTTTAATACTCACACTACTCGTCCTCTTCTCACCAGACCTGTTAGGAGATCCAGACAACTACATCCCCGCCAACCCCCTAAACACTCCTCCCCATATTAAACCCGAATGATATTTTTTATTCGCATACGCAATCCTCCGATCCATCCCTAACAAATTAGGAGGAGTCCTAGCCCTAATATTCTCCATCCTAATCCTAGCAATCATTCCAATTTTCCACACCTCCAAACAACGAGGAATAATATTTCGACCACTAAGCCAATGCTTATTCTGACTCCTAGTAGCAGACCTCCTCACCCTAACATGAATTGGCGGCCAACCTGTAGAACACCCCTTTATTACCATCGGCCAACTAGCCTCCATTCTATACTTCTCAACCCTCCTAGTTCTAATACCTATTTCAGGCATCATCGAAAACCGCCTCCTAAAATGAATGTTCATAATCCGCTGATTATTTTCAACTAATCATAAAGATATCGGTACTCTTTACCTCCTGTTTGGTGCTTGAGCTGGTATAGTAGGGACTGCTCTTAGTCTTCTAATCCGGGCCGAACTAGGTCAACCTGGCACACTACTAGGAGATGATCAAATTTACAATGTAATCGTTACAGCCCATGCTTTTGTAATGATTTTCTTCATAGTTATGCCTATTATAATTGGAGGATTCGGTAACTGATTGGTCCCATTAATGATTGGAGCTCCTGACATAGCATTCCCCCGAATGAATAATATAAGCTTCTGGCTCCTTCCTCCCTCTTTCTTACTTCTACTCGCTTCATCTATAGTGGAGGCTGGGGCAGGGACTGGATGAACAGTGTATCCACCCCTAGCTGGCAATCTGGCTCATGCAGGAGCATCCGTAGACCTGACTATCTTCTCACTTCACCTAGCAGGCGTTTCTTCAATTTTAGGTGCTATTAATTTTATTACAACTATCATTAATATAAAACCCCCTGCCATATCTCAATACCAAACACCTTTGTTTGTGTGATCAGTTCTAATCACTGCAGTCCTGTTACTTCTATCACTCCCAGTTTTAGCAGCAGGAATCACCATGTTATTAACAGATCGAAATTTAAATACCACATTCTTCGATCCTGCTGGAGGAGGAGATCCTATCTTATACCAACATCTATTCTGATTTTTTGGCCACCCAGAGGTCTACATTTTAATTCTACCCGGTTTTGGAATAATCTCGCACATTGTTACCTATTATTCAGGCAAAAAAGAACCATTTGGTTACATGGGAATAGTTTGAGCCATAATATCAATTGGCTTCCTGGGCTTTATCGTATGAGCCCATCACATGTTTACTGTTGGAATGGACGTAGACACACGAGCATACTTTACATCAGCTACCATAATTATCGCCATCCCTACTGGGGTAAAAGTATTTAGTTGACTAGCCACTCTCCATGGAGGTAATATTAAATGATCTCCCGCCATACTATGGGCTTTAGGTTTTATTTTCCTGTTCACCGTAGGAGGCCTAACAGGAATTGTACTGGCTAACTCTTCACTAGATATTGTTCTCCATGATACATATTACGTAGTAGCCCATTTCCACTATGTCTTATCAATAGGAGCAGTATTCGCTATCATAGGAGGCTTCGTCCATTGATTCCCCTTATTCTCAGGATACACTCTTGATAATACTTGGGCAAAAATTCACTTCACGATTATATTTGTAGGAGTCAACATAACATTCTTCCCTCAACACTTCCTAGGCCTATCTGGAATGCCACGACGTTATTCTGATTACCCAGATGCATATACAACTTGAAACACAATTTCCTCAATAGGCTCTTTCATTTCATTAACAGCAGTCATACTTATAGTTTTCATGGTATGAGAAGCCTTTGCATCCAAGCGAGAAGTGGCCATAGTAGAATTAACCACAACTAATCTTGAGTGATTACATGGATGTCCCCCTCCGTATCACACATTTGAAGAGCCAACTTATATGGCATACCCTTTCCAGCTAGGCTTTCAAGACGCCACATCCCCTATTATAGAAGAACTTCTACACTTCCATGACCATACATTGATAATTGTATTCCTAATTAGCTCATTAGTCCTTTATATTATTTCATTAATATTAACAACCAAGCTTACGCATACAAGCACAATGGATGCTCAAGAAGTAGAAACCGTCTGAACTATCCTGCCTGCTATCATCCTGATTCTCATCGCCCTGCCCTCCCTACGAATCCTTTATATAATAGACGAAATTAATAACCCCTCCCTCACAGTAAAAACTATAGGGCATCAATGATATTGAAGTTACGAGTATACCGACTATGAAGACTTGAATTTTGACTCTTACATAGTCCCTACCCAAGAACTAAAACCAGGAGAACTGCGGCTACTAGAAGTCGACAACCGAGTAGTTTTACCAATAGAAATAACCATTCGCATACTAATTTCATCAGAAGACGTACTACACTCATGAGCTGTACCATCTCTAGGTCTAAAAACTGACGCTATTCCAGGTCGACTAAACCAAACGACCCTAATGAGTACACGACCTGGATTATATTACGGTCAGTGCTCAGAAATCTGTGGCTCAAACCACAGCTTCATACCCATTGTCCTCGAACTAGTCCCGCTGATATATTTTGAAAAATGATCTGCATCTATACTAATGACCCACCAAACCCATGCATACCACATAGTTAACCCCAGCCCATGACCGCTTACAGGGGCCCTTTCAGCCCTCCTTATAACCTCAGGCCTAGCTATATGATTTCACTATAACTCAACACTACTATTAACCCTTGGAATAACTACTAATCTATTAACAATATATCAATGATGACGAGACATCGTTCGAGAAAGCACATTTCAAGGCCATCATACGCCCATCGTTCAAAAAGGCCTCCGATATGGAATAATCCTCTTTATCGTCTCAGAAGTATTCTTTTTTGCAGGCTTCTTCTGGGCCTTTTACCACTCAAGCCTAGCCCCAACCCCCGAACTAGGAGGATGCTGACCACCAACAGGCATTATTCCCCTAAACCCCTTAGAAGTTCCACTACTTAATACTTCAGTTCTTCTAGCCTCTGGAGTATCTATCACCTGAGCTCACCATAGCCTAATAGAAGGAAACCGAAAACACATGCTCCAAGCACTACTCATTACAATCTCCCTAGGAGTCTATTTTACACTCCTCCAAGCCTCCGAATATTACGAAACACCATTTACGATCTCAGATGGGATTTACGGATCCACCTTCTTTATAGCTACAGGATTCCACGGACTACATGTAATTATTGGTTCCACCTTCCTAATTGTATGCTTCTTACGCCAATTAAAATATCACTTTACATCAAATCATCATTTCGGGTTCGAAGCCGCTGCTTGATATTGACATTTCGTAGATGTAGTTTGACTATTCTTATACGTTTCCATTTATTGATGAGGATCTATGTTTATAATTAATATCCTCTCACTAATTATCCCTATTCTCCTCGCCGTGGCTTTCCTAACCCTAGTTGAACGAAAAGTACTAGGCTACATACAACTTCGTAAAGGACCAAATGTCGTAGGACCATATGGCCTACTCCAACCTATTGCAGACGCCGTAAAACTCTTTACCAAAGAACCTCTCCGACCTCTCACATCCTCCATATTCATATTTATTATAGCACCAATTCTAGCCCTCACACTAGCACTAACTATGTGAATCCCACTACCCATGCCATATCCACTCATCAATATGAACCTAGGAGTACTATTCATACTAGCCATATCAAGCCTAGCCGTTTACTCTATCCTATGATCAGGATGGGCTTCAAACTCAAAATATGCTCTAATCGGAGCCTTACGAGCCGTAGCCCAAACAATCTCATATGAAGTCACACTAGCCATCATCCTTTTATCAGTATTACTAATAAATGGGTCCTTCACACTAGCCACACTAATTACCACCCAAGAACACACATGGCTAATTATCCCTGCATGACCCCTAGCCATGATATGATTTATCTCAACACTAGCAGAAACTAACCGAGCCCCATTCGACCTAACAGAAGGGGAATCAGAATTAGTCTCCGGATTTAATGTAGAATACGCAGCAGGCCCCTTCGCCCTATTCTTTCTAGCAGAATACGCCAACATCATCATAATAAATATCCTTACAACAATCCTATTTTTCGGAGCATTCCATAATCCTTATATACCAGAACTATATATTGTCAACTTTACAGTAAAAACCCTGTTTTTAACAACCACTTTCCTATGAATCCGAGCATCATATCCACGATTCCGATATGATCAATTAATACACCTTTTATGAAAAAATTTTCTCCCTCTTACCCTAGCTTTATGCATATGACACGTATCAATGCCTATTATCACAGCAAGCATCCCACCTCAAACAATTAAACCCTTTATTTTTATTATCATCATAACAACCGTTATTTCAGGAACTATTATCGTAATAACAACCTCCCACTGGCTTATAGTCTGAGTTGGCTTTGAAATAAACCTACTAGCCATCATTCCTATTCTAATAAAAAAATACAACCCACGAGCCATAGAAGCAGCCACAAAATATTTCCTAACACAAGCAACCGCCTCCATAATCCTAATAATAGGAATCATCATTAACCTACTGCACTCAGGACAATGAACCGTATCA---AAA------GACCTTAACCCCATAGCATCAATTATAATAACAACTGCCCTAGCAATAAAACTAGGACTAGCCCCCTTTCACTTCTGAGTACCTGAAGTCACACAAGGAATTTCCATGTCATCAGGCCTAATCTTATTAACATGACAAAAAATCGCACCCCTATCTATCCTATACCAAATCTCATCCACTATCAACCCTAGCCTACTCCTAACAATATCCATCATATCAGTTATGATTGGAGGCTGAGGAGGCCTCAACCAAACACAACTACGAAAAATCATAGCGTACTCCTCAATCGCCCATATAGGCTGAATAACAGCCATTATAATATATAATCCCACAATAATAATCCTAAACCTAACCATCTACATTATCATAACACTAACCACCTTTATACTATTTATATACAACTCCACCACAACAACACTGTCCCTGTCACAAACATGAAACAAAACTCCCCTAATCACCTCACTCATTTTAGTATTAATAATATCCCTAGGTGGTCTCCCCCCACTTTCTGGCTTCACTCCAAAATGAATAATCATCCAAGAACTAACTAAAAATGAAATAATCATAATACCAACATTACTAGCCATAACAGCACTACTCAACCTATACTTCTACATACGATTAACATATTCCACTGCACTAACCATATTTCCCTCAAACAATAGCATAAAGATAAAATGACGATTC---GAATGCACAAAAAAA---ATAACCTTCTTACCCCCTCTAATTGTAATATCAACTATAATACTCCCACTCACACCAATACTATCCATCATAAACATTATACTCGCCCTACTCACTAACACGCTCCTATCCACACTACTTGTACTTATCGCATTTTGACTGCCCCAACTGAATATTTACGCAGAAAAAGTAAGCCCCTATGAGTGCGGATTTGACCCTATAGGATCTGCCCGTTTGCCCTTTTCCATGAAATTCTTCCTAGTAGCCATCACATTCCTGCTATTTGACCTAGAAATTGCCCTACTACTCCCCCTTCCCTGAGCCTCACAAACGAATAATCTACCAACTATACTCACCATAGCCCTTATACTGATCTCACTATTAGCTGTAAGCCTAGCCTATGAATGAACCCAAAAAGGATTAGAATGAACTGAAATGCTAAAAATTATTATCCCTACTGCTATACTTATACCAATAATATGATTATCAAAACCTAATATAATCTGAATTAACTCAACAACCTACAGCCTACTAATCAGTCTTGTTAGTCTGTCCTACCTAAATCAACCAGGTGATAATAGTCTAAACTCTTCATTATTATTTTTCTCAGACTCACTCTCTGCACCCTTATTAGTACTAACAACATGACTTCTACCATTAATACTAATAGCCAGCCAATCACACCTATCAAAAGAGATCTTAGCTCGAAAAAAACTATATATCACAATACTGATCCTCCTACAACTCCTCCTGATCATAACATTTACCGCCACAGAGCTAATTATATTTTACATCTTATTCGAAGCCACATTAATCCCTACTTTAATCATTATTACCCGATGGGGTAACCAAACAGAACGACTAAACGCTGGCCTGTATTTCCTATTCTACACTCTAGTAGGCTCACTACCCCTTCTAGTTGCACTATTATATATCCAAAATACAATAGGGACCTTAAACTTTTTAATTATCCAGTATTGAGCCAAACCTATCTCAACTACCTGATCCAATATTTTCCTGTGACTAGCATGTATAATAGCATTCATAGTAAAAATACCCCTATACGGACTTCACCTCTGACTACCAAAAGCACACGTTGAAGCCCCTATCGCTGGTTCAATGGTACTTGCTGCTGTGCTATTAAAACTAGGGGGATACGGGATAATACGCATCACAATTCTACTAAACCCCACAACTAGTCAAATAGCGTACCCCTTTATAATATTATCCCTATGAGGAATAATTATAACAAGCTCTATTTGCCTACGTCAAACAGATCTAAAATCACTAATCGCATACTCATCTGTAAGCCACATAGCCCTAGTAATTGTAGCAGTACTGATCCAAACACCCTGAAGTTATATAGGAGCCACAGCTCTAATAATCGCTCACGGGCTAACTTCATCTATATTATTCTGCCTCGCAAACTCAAACTATGAACGAGTGCATAGCCGAACCATAATTTTAGCACGAGGCCTACAAACTATTCTTCCCCTAATAGCTGCTTGATGACTACTAGCCAGCCTTGCAAACCTAGCCCTACCACCCACAATTAACCTAGTCGGAGAATTATTTGTAGTAGTGGCCTCCTTCTCATGATCTAATATAACCATTATCCTTATAGGTACAAACATTATTATTACAGCCCTATACTCTCTCTATATACTCATTACAACCCAACGAGGCAAGTATACACATCACATTAAAAATATTAACCCATCATTTACACGAGAAAATACCCTAATAACCCTTCACCTACTCCCCCTTCTTCTCCTATCACTTAACCCCAAAATTGTACTAGGACCCATTTACATAAAC---TTATCTACCTCATTTACACTAACTGCAATATTTATCCTACTATTACCCATCATCATATCTAACACC---CGATTATATAAAGGCAACTTATACCCCCACTATGTAAAAACCACAATCTCATACGCCTTCACTATCAGCATAATCCCAACCATAATATTTATCTCTTCTGGACAGGAAACAGTCATCTCAAACTGACACTGATTATCAATCCAAACCCTTAATCTATCACTAAGCTTTAAAATAGACTACTTTTCAATCATCTTCACCCCCGTAGCACTATTTGTTACATGATCAATCATAGAATTCTCAATATGATATATACACTCAGATCCATACATTAACCGATTCTTCAAATATCTCCTCATATTTCTAATTACCATAATAATCCTAGTAACCGCCAACAACCTATTCCAACTATTTATTGGCTGAGAAGGAGTAGGCATTATATCCTTCTTACTTATTGGGTGATGATATGGCCGAACAGACGCAAATACTGCCGCCCTACAAGCAATCCTCTATAATCGCATTGGAGACGTAGGCTTTATTATAGCTATAGCATGGTTCCTTACCAATTTAAACGCATGAAACCTACAACAAATTTTTATCACCCAACATGACAACCTAAACATTCCCCTACTAGGCCTCCTCCTAGCAGCCACAGGCAAATCTGCCCAATTTGGCCTACATCCATGACTACCATCAGCCATAGAAGGCCCAACCCCCGTCTCCGCCCTACTCCACTCAAGTACAATAGTCGTAGCCGGGGTCTTCCTACTAATTCGCTTCCACCCGCTTATAGAACAAAACAAAACTATACAAACCCTCACCCTATGCCTAGGAGCTATCACAACCCTATTTACAGCTATCTGTGCTCTCACACAAAACGACATTAAAAAAATCGTTGCCTTCTCAACCTCAAGCCAACTGGGCCTAATAATCGTAACCATCGGAATTAACCAACCCTACCTCGCATTCCTACACATCTGCACCCACGCATTCTTTAAAGCCATATTATTTATATGCTCAGGATCAATCATTCACAGCCTAAATGACGAGCAGGATATCCGAAAAATAGGCGGATTATATAAACCAATACCCTTTACCACTACCTCCCTCATTATCGGAAGCCTCGCATTAACAGGTATACCATTCCTAACAGGCTTTTATTCCAAAGACCTAATCATCGAGACAGCCAACACGTCGTATACCAACGCCTGAGCCCTATTAATTACTCTCATTGCCACATCCCTCACAGCTGCCTACAGTACTCGAATTATATTCTTTGTACTTCTAGGACAACCACGATTCAACGCCTTGAATCCAATCAATGAAAATAATACCTACCTTATCAATTCCATTAAACGTCTCTTAATTGGAAGTATCTTTGCAGGATATTTAATTTCTTATAACATCCCTCCAATAACCATCCCACAAATAACTATACCCCATCACCTGAAACTAACTGCCCTTGCCGTGACTATCACAGGCTTTATCCTGGCATTAGAACTCAACCTTGTGGCCAAAAACTTAAAACTCAAATACCCCTCAAACCTTTTTAAGTTCTCTAACCTCCTAGGGTATTTTCCAACCGTAATACACCGCCTCCCACCAAAAATAAGCCTAACTATGAGCCAAAAATCCGCATCGATACTACTAGACATAATTTGACTAGAAAATGTATTACCAAAATCCATCTCCTACTTCCAAATAAAAATATCAACC---ACCGTATCTAATCAGAAAGGACTAGTTAAACTCTACTTCCTATCCTTCATAATCTTGGAAGCCGAGATGGACCGCAGACCAGCAACAGTAGTGTGAAACTCCAGAACGCAAACTGAAGCCCCAAAACCACACAGCATCAAAAGA-TCACCCCCAAGCTTCCCAACACAGAGTTCACGCAAGAAGGCTGCTGTCTCCTTTATGCCCAGCCAAGATGTTACCTGAA-ACC-ACCGACTTA-C-ATATTTCTATTTAACATT--TTGAGTATT-GGATCTCCTTGGCC-AACCA-TAAGTAGCTCCCAACCCACCCAAATT---AC-TAGCCCAATAAGGCAG--AG-TTTCACCCTTG-ATATTACAACTTAAACATGTTTGCTATAAAATA-CCATCACAAGTGAATGAGCTTGGTGCTTGAGTGTGAAGGGAAGGTCTTCAGCAGCCCTCTCTGGACTCCATGCACCAAGGTCATGGCCAGGGGCTCCTGGCAGCTCAGCCCTGCTGACCCAGAGCACGTGGCAGCTGCCCTTTACCAGCCAAGCGCCTCCTCCGAGATACAA---CTG------------------AAGCGAATGCCTCGCATCAGGAGCCTAATCCAAGCCCAGA---AAGGGACAGAGCCCGGCATGGATGAGACTGGAGAAATGGAGCAGAAGCAGCTGCAAAAGAGGTTTGGGGGCTTCACCGGGGCCCGGAAGTCGGCCCGGAAGTTG--------GAGGCGGTTCAGTGAGAAATTTTCAGAATGGAAATTTAAGCTCTTCAGGGTGAGATCTTTTGAAAAGGCACCTGAAGAAGCTCAATCCTCCGAGGGGAAACCCTCTCTGGAGCAATCTCCAGCAGTCCTGGACGAG---GCTGAT---GGTCAGAAGCCAGCCCCGAGTCAACCAGCATTAAAAGCTCACCCT---ACGTTTTCGAAGAAATCCCATGATGATGGGAAAGCAGGAGACAAAGCAATCCACCAAGCCAACCTTCGCCATCTCTGCCGTATCTGTGGGAATTCTTTTAAAACTGATGGGCACAATAGGAGCTATCCAGTGCATGGGCCAGTGGATGGTAAAACCCAAGTCCTTTTACGAAAGAAGGAAAAGAGAGCCACTTCCTGGCCAGACCTCATTGCCAAGGTTTTCCGGATTGATGTGAAAGCAGACGTTGACTCGATCCACCCCACTGAATTCTGCCACAGCTGCTGGAACATCATGTACAGGAAGTTTAGCAGTGCCCCGTGTGAAGTTAACTTCCCAAGGAATGCACCCATGGAGTGGCATCCCCACATGCCATCCTGTGACATCTGCCACGCTGCCCGCCGGGGACTCAAAAGGAAGAGTCATCAGCCAAACGTGCAGCTCAGCAAAAAACTTAAAACCATG---GTTGACCGAGCGAGAAGAGCCCGTCGGCACAAG---AAAAGAGCTCGGGCAAGGATCAGCAGCAAGGAAGTGATGAAGAAGATCTCCAAGTGCAGTGACATTCATCTTAGTACCAAGCTTCTCGCGGTGGACTTCCCTGCACACTTTGTGAAATCTATCTCCTGCCAGATTTGTGAACACATCCTGGCTGACCCTGTGGAGACCAGCTGTAAGCACGTATTTTGCAGGATTTGCATTCTCAGGTGCCTCAAAGTCATGGGCAGCTATTGTCCCTGTTGCCAATATCCCTGCTTCCCTACCGACCTGGAGAGTCCGGTGAAGTCCTTTGTGAGCATCTTGAACTCCCTGATGGTGAGATGTCCAGCAAAAGAGTGCAATGAGGAGGTCAGCTTGGAAAAATATAACCACCATGTCTCAAGCCACAAGGAGTCAAAAGAGACTTTTGTGCATATTAATAAAGGGGGTCGGCCCCGCCAGCATCTCCTGTCCCTGACGCGAAGGGCTCAGAAGCATCGCCTGAGGGAGCTCAAGCTGCAAGTGAAGGCTTTCGCCGACAAGGAAGAAGGTGGAGATGTGAAGTCTGTGTGTCTGACCTTGTTCCTGCTGGCACTGAGGGCAAGGAATGAGCACAGACAAGCCGACGAGCTGGAGGCCATCATGCAGGGACGGGGTTCTGGCCTGCAGCCAGCTGTGTGCTTGGCCATCCGTGTCAACACCTTCCTCAGCTGCAGTCAGTACCACAAGATGTACAGGACTGTGAAAGCCATCACGGGGAGGCAGATTTTTCAGCCTTTGCACGCCCTTCGGAATGCTGAGAAGGTCCTCCTGCCAGGCTACTACCCCTTTGAGTGGCAGCCACCTCTGAAGAACGTGTCTTCCAGCACTGACGTCGGCATTATTGATGGCCTGTCTGGACTGTCCTCCTCTGTGGACGATTACCCGGTGGACACCATTGCCAAGCGGTTCCGCTACGACTCGGCTTTGGTGTCTGCTTTGATGGACATGGAAGAAGATATCCTGGAAGGCATGAGAGCCCAAGACTTGGATGACTACCTGAATGGCCCCTTCACCGTCGTGGTGAAGGAGTCTTGTGACGGCATGGGAGATGTGAGTGAGAAGCATGGGAGCGGGCCAGCAGTTCCAGAAAAGGCGGTTCGCTTTTCGTTCACAGTCATGAAGATTACTGTAGCGCACGGCTCAGAAAACGTGAAGGTATTTGAGGAGGTCAAACCTAACTCTGAACTGTGTTGCAAGCCCTTGTGCCTCATGCTGGCAGACGAGTCTGACCACGAGACGCTGACGGCCATCTTGAGCCCTCTCATTGCCGAGAGGGAGGCCATGAAGGCCAGCAACTTAGTGCTGGAGATGGGAGGCATCCTTCGGACTTTCAAGTTCATCTTCAGGGGCACTGGGTACGATGAGAAGCTTGTCCGGGAAGTTGAAGGCCTCGAGGCTTCTGGCTCAGTCTACATTTGTACCCTTTGTGATGCCACCCGCCTGGAGGCCTCTCAAAATCTTGTCTTCCACTCCATAACCAGAAGCCACTCTGAGAACCTGGAGCGCTACGAGGTCTGGCGTTCCAACCCGTACCACGAGTCTGTGGAAGAACTGCGGAATCGCGTGAAAGGAGTCTCATCGAAACCTTTCATTGAGACCGTCCCTTCCATAGATGCACTCCACTGTGACATTGGCAATGCGGCTGAGTTCTACAAGATTTTCCAGCTAGAGATAGGGGAGGTGTACAAGAATCCCAATGCCTCCAAAGAGGAAAGGAAAAGGTGGCAGGCTACGCTGGACAAGCATCTCCGGAAGAAGATGAACCTGAAGCCAATCATGAGGATGAATGGCAACTTTGCCAGGAGGCTCATGACCAAAGAAACAGTTGAAGCAGTCTGTGAATTAATCCCCTCTGAGGAGAGGCATGAAGCTCTCAGGGAGCTGATGGACCTTTACCTGAAGATGAAACCCGTGTGGCGATCGACATGTCCTGCTAAAGAGTGCCCAGAATCCCTCTGCCAGTATAGTTTCAATTCACAGCGTTTTGCTGAGCTCCTCTCTACCAAGTTCAAGTATAGATATGAGGGCAAAATCACCAATTACTTTCACAAAACCTTGGCACACGTGCCTGAAATTATTGAAAGAGACGGCTCCATTGGGGCATGGGCAAGCGAGGGAAATGAATCTGGCAACAAACTGTTCAGGCGCTTCCGAAAAATGAATGCCAGACAGTCCAAGTGCTACGAGATGGAAGATGTCTTGAAACATCATTGGTTGTATACCTCCAAATATCTGCAGAAGTTTATGAACGCTCATAACGCGTGTAGAAACTCTGGGTTTACCTTAAACTCGCAGCCAGGCGTGGGGGACCCAATAGGCCTAGAGGACTCTCTGGAAGATGTAAAGCATAACCATCTCAAACTGAAGCCTGCAGTTTTCTCTAAGGATTCCTGCTACCTTCCTCCTCTTCGTTACCCAGCCACTTGCATTTTCAGAGGCAGC---TTAGAGTCTGAAAAGCATCAATATATCATCCATGGAGGGAAAACACCAAATAATGAGCTTTCAGATAAGATTTATGTCATGTCTGTTGTTGGCAAGAACAACAAAAAAGTTACTTTTTGCTGCACGGAGAAAGACTTGGTAGGAGATGTTCCTGAAGCCAGATATGGTCATTCCATTGATGTGGTGTATAGTCGAGGGAGAAGTATGGGTGTTCTCTTTGGAGGACGGTCATACATGCCTTCTGCCCAAAGAATCACAGAAAAATGGAATAGTGTAGCTGACTGTCCGCCCCATGTTTTCCTGGTAGATTTTGAATTTGGGTGCTCTACGTCATACATTCTGCCAGAACTTCAGGATGGGTTATCTTTTCATGTCTCCATTGCCAGAAATGATACCATTTATATTTTAGGAGGACACTCACTTGCCAATAACATCCGCCCGGCCAACCTATACAGCATAAAGGTTGATCTCCCACTGGGTAGCCCAGCTGTGAATTGCACAGTATTGCCAGGAGGAATCTCTGTCTCCAGTGCGATCCTGACTCAAACAAACAGTGATGAATTTGTTATTGTTGGTGGCTATCAGCTTGAAAATCAAAAGAGAATGGTCTGCAACATTGTCTCTTTTGTGGACAACAAGATAGAAATTCGTGAGATGGAGACCCCAGATTGGACCCCAGATATTAAGCACAGCAAGATCTGGTTTGGGAGCAACATGGGAAACGGAAATGTTTTCCTTGGCATACCAGGAGACAATAAACAGGCTTCTTCAGAGGCATTCTATTTTTATATGTTGAAATGTGCTGAAGATGATGTGAATGAAGATCAGAAAACGCTCACAAATAGTCAGACATCAACAGAAGACCCAGGGGACTCCACTCCCTTTGAAGACTCAGAAGAATTTTGTTTCAGTGCAGAAGCAAATAGTTTTGATGGCGATGATGAATTTGACACCTATAACGAAGACGATGAAGAAGATGAGTCTGAGACAGGCTACTGGATTACATGCTGTGCTACTTGTGATGTGGATATCAACACTTGGGTACCATTTTATTCAACTGAGCTGAACAAACCTGCCATGATCTACTGCTCTCATGGAGATGGGCACTGGGTCCATGCCCAATGCATGGATCTGGCAGAACGCACACTCATCCATCTATCGGAAGGAAGCAACAAGTATTACTGCAATGAGCATGTGAAGATAGCAAGAGCACTACAAACCCCCAAAAGAGTCCTACCCTTAAAAAAGCCTCCACTG---------------------------------------------------------------------------------------------------------------------------------------------------------------------------------------------------------------------------------------------------------------------------------------------------------------------------------------------------------------------------------------------------------------------------------------------------------------------------------------------------------------------------------------------------------------------------------------------------------------------------------------------------------------------------------------------------------------------------------------------------------------------------------------------------------------------------------------------------------------------------------------------------------------------------------------------------------------------------------------------------------------------------------------------------------------------------------------GGAAAATATACTCTCACGTTAGAAAACAGCAGTGGAACAAAGTCTGCCTTTGTTACTGTGAGAGTCCTGGATACACCAAGTCCACCTGTTAATCTGAAAGTCACAGAAATCACTAAAGACTCAGTATCTATTACCTGGGAACCTCCTCTTTTGGATGGAGGATCCAAAATTAAAAATTACATTGTTGAGAAACGTGAAGCCACAAGAAAATCATATGCTGCAGTTGTAACAAATTGCCATAAGAATTCTTGGAAGATTGATCAACTCCAAGAAGGATGCAGTTACTACTTTAGAGTCACAGCTGAGAACGAGTATGGTATTGGCCTTCCTGCCCACACTACTGATCCAATTAAGGTTGCAGAAGTCCCACAACCTCCAGGAAAAATAACTGTGGATGATGTCACCAGAAACAGTGTTTCTTTGAGTTGGACAAAGCCTGAACATGATGGTGGCAGCAAAATCATTCAGTATATTGTGGAAATGCAAGCTAAACACAGTGAGAAATGGTCAGAGTGTGCTCGTGTCAAGTCCCTTGAAGCAGTGATTACTAACCTAACTCAGGGAGAAGAATATCTCTTTAGAGTTGTTGCTGTAAATGAAAAGGGAAGAAGTGATCCTAGGTCCCTTGCAGTTCCAATAGTTGCCAAAGATCTGGTCATTGAGCCAGATGTAAGACCTGCATTCAACAATTACAGTGTACAGGTTGGCCAAGACTTGAAAATAGAAGTGCCAATTGCTGGACGTCCTAAGCCAACCATTACCTGGACTAAAGATGATCTTCCACTGAAGCAGACTACAAGAGTCAATGTCACGGACTCACCTGACCTCACTATACTCAGTATTAAAGAAACTCATAAGGATGATGGTGGACATTATGGAATCACAGTTGCTAATATTGTGGGTCAGAAAACAGCATCCATTGAAATTACAACTCTAGATAAACCTGATCCTCCAAAAGGACCTGTTAAATTTGATGAAGTCAGTGCTGAAAGTATTACACTATCTTGGAATCCCCCAGTATATACAGGGGGCTGCCAGATCACCAACTACATTGTTCAGAAAAGAGATACAACCACCACAGTATGGGATACAGTTTCTGCTACTGTTGCCAGAACCACACTCAAAGTGACCAAACTGAAAACTGGTACAGAATACCAATTCAGAATCTTTGCTGAAAACAGATATGGACAAAGCTTTGCCTTGGAGTCTGATCCAATTGTAGCTCAATATCCCTACAAAGAACCAGGCCCCCCGGGCACACCATTTGCCACAGCCATTTCCAAAGACTCCATGGTCATTCAGTGGCATGAACCAATCAATAATGGTGGGAGCCCAGTCATAGGTTACCACCTTGAGAGAAAGGAAAGAAATAGTATTTTATGGACAAAAGTCAACAAAACTATTATTCATGACACCCAGTTTAAAGCACTCAATCTGGAAGAGGGCATTGAATATGAATTCAGAGTTTATGCTGAAAATATTGTTGGAGTAGGCAAAGCAAGCAAGAATTCTGAATGCTATGTAGCCAGAGATCCCTGTGACCCACCAGGAACCCCAGAAGCAATAATGGTTAAAAGAAATGAAATCACTTTACAATGGACCAAACCTGCATATGATGGTGGAAGTATGATTACAGGTTACATTGTAGAGAAACGTGATTTGCCGGAGGGTCGCTGGATGAAAGCCAGCTTCACAAATGTCATTGAAACTCAATTTACTGTGTCAGGTCTTACTGAAGATCAAAGATATGAGTTCAGAGTCATTGCAAAGAATGCCGCTGGGGCAATAAGTAAACCTTCTGACAGTACTGGACCAATAACTGCCAAGGATGAGGTTGAACTCCCAAGAATTTCAATGGATCCAAAATTCAGAGACACGATTGTGGTAAATGCTGGAGAAACATTCAGGCTTGAGGCTGACGTCCATGGAAAGCCCCTACCTACCATTGAGTGGTTACGAGGAGATAAGGAAGTTGAAGAATCTGCCAGATGTGAAATAAAGAACACAGATTTCAAGGCTTTACTTATTATAAAGGATGCCATTAGAATTGATGGTGGACAGTATATTTTAAGAGCTTCCAATGTTGCAGGTTCTAAGTCATTCCCAGTAAATGTGAAAGTATTAGATAGACCAGGACCTCCAGAAGGGCCAGTCCAGGTTACTGGAGTCACTTCTGAAAAATGCTCTTTAACATGGTCTCCACCACTTCAAGATGGTGGCAGTGACATTTCTCACTATGTTGTTGAAAAGAGAGAAACAAGTCGACTTGCCTGGACTGTTGTTGCTTCGGAAGTTGTGACCAATTCTCTGAAAGTTACCAAACTCCTAGAAGGGAATGAATATGTTTTCCGTATAATGGCTGTCAACAAATACGGTGTTGGAGAACCTTTGGAA------------------TCTGCACCAGTACTAATGAAAAATCCATTTGTGCTTCCTGGACCACCAAAAAGCTTGGAAGTCACAAACATTGCCAAGGATTCCATGACCGTCTGTTGGAACCGTCCAGATAGTGATGGTGGAAGTGAGATTATTGGTTACATTGTAGAGAAAAGAGACAGAAGTGGCATTAGGTGGATAAAATGTAACAAACGGCGCATTACAGATTTGCGTCTAAGAGTAACGGGATTAACAGAAGATCACGAGTACGAATTCAGAGTCTCTGCAGAAAATGCTGCTGGAGTTGGAGAACCAAGTCCAGCTACAGTTTATTACAAGGCTTGCGATCCTGTGTTCAAACCTGGCCCACCCACAAATGCACACATTGTAGACACCACTAAAAATTCAATTACACTTGCCTGGGGTAAGCCCATCTATGATGGTGGCAGTGAGATCCTAGGATATGTAGTAGAAATCTGTAAAGCAGATGAAGAAGAATGGCAAATAGTTACTCCACAGACTGGCCTGAGAGTCACTCGATTTGAAATTGCAAAACTCATTGAGCACCAAGAGTATAAAATACGCATCTGTGCCCTCAATAAAGTTGGTTTAGGTGAGGCCACATCAGTTCCTGGTACTGTGAAGCCAGAAGATAAACTTGAAGCACCTGAACTTGACCTTGACTCTGAATTAAGGAAAGGAATCGTTGTAAGAGCTGGTGGATCTGCCAGAATTCACATTCCATTCAAAGGTCGCCCAACACCCGAAATCACCTGGTCTCGAGAGGAAGGTGAATTCACAGATAAGGTCCAAATTGAAAAGGGAGTAAACTATACCCAACTATCAATAGATAACTGTGATAGAAATGATGCTGGAAAATACATTCTCAAGCTGGAAAACAGCAGCGGATCTAAATCTGCTTTTGTAACTGTGAAAGTTCTTGACACCCCAGGACCACCACAGAATTTGACAGTCAAAGAAGTGAAAAAAGATTCTGTCCTTCTGGTATGGGAGCCACCCGTCATTGATGGGGGTTCAAAGGTCAAGAACTATGTTATTGACAAACGTGAGTCAACCAGAAAAGCATATGCTAATGTGAGTAATAAATGCGGTAAAACAAGCTTTAAAGTTGAGAATCTTACAGAAGGAGCCATTTATTACTTTAGAGTTATGGCTGAAAATGAATTTGGAGTTGG-------------------------------------GAACCTCCTTCCCCACCAGGAAAAGTTACACTCACTGATGTGTCCCAGACCAGTGCCTCGTTGATGTGGGAGAAACCTGAACATGACGGTGGTAGCAGAGTCTTGGGGTATGTTGTTGAAATGCAGCCTAAAGGAACAGAAAAATGGAGTGTTGTGGCTGAATCCAAAGTCTGTAACGCAGTTGTTACTAGTTTGAGCTCTGGACAAGAATATCAGTTCCGTGTCAAGGCTTACAATGAGAAAGGAAAAAGCGATCCAAGAGTGCTTGGTGTTCCTGTGATAGCCAAGGACTTGACTATACAGCCTAGTTTTAAGTTACCATTTAACACATACAGTGTCCAAGCTGGGGAAGATCTTAAAATTGAAATTCCAGTTATCGGCCGACCAAGACCTACAATTTCATGGGTCAAAGATGGTGAACCTCTTAAACAGACAACAAGAGTAAATGTTGAGGAAACAGCTACTTCAACTATTTTGCACATTAAAGAGAGTAACAAAGATGACTTTGGAAAATATACTATAACAGCAACAAATAGTGCAGGTACAGCAACAGAAAATCTCAGCATTATTGTTTTGGAAAAGCCTGGACCTCCAGTTGGACCAGTTAGGTTTGATGAAGTTAGTGCAGACTTTGTGGTCATATCTTGGGAACCTCCAGCCTATACTGGTGGCTGCCAAATAAGCAACTACATTGTAGAGAAGCGAGATACAACTACCACCACTTGGCATATAGTATCAGCAACAGTTGCAAGAACAACGATAAAAGTAACCAAACTGAAAACAGGCACTGAATACCAGTTTAGAATTTTTGCAGAAAACAGGTATGGAAAATGCGGCCAGCTCTCAGGCAGGGGTGCCTGTCAGGACATCACGCTGTCCAAAGCTCCACTCGGGCCTCAATACCCCTTCACGGGGATGGATGACCGGGAGGCCTGGCCCTCCGTCTTTTATAATCGGACCTGCCAGTGCTTTGGCAACTTCATGGGATTCAACTGTGGAAATTGCAAGTTTGGCTTTTGGGGACCAAACTGCACAGAGAAGCGACTTTTGGTGAGAAGAAACATCTTTGATTTGAGCGTCCCAGAGAAGAACAAATTTCTTGCCTACCTCACTTTAGCGAAGCATACTATCAGCCCAGACTATGTCATCCCCATAGGCACCTATGGCCAAATGAATAATGGATCTACACCCATGTTTAATGACATCAATGTTTATGACCTCTTCGTCTGGATGCATTACTATGTGTCAAGGGACACACTGCTTGGAGGGTCTGAAATCTGGAAAGACATTGATTTTGCTCATGAAGCCCCAGGTTTCCTGCCTTGGCACAGACTCTTCTTGTTGCTGTGGGAACGAGAAATCCAGAAGCTGACCGGGGATGAGAACTTCACTATTCCAAGGGAGCCTGGAGGCCTAGTGGTGTCCCCCACAGAAGGCCCGGTCAGAGCCACCACCCCATACGTGGAGGACACCCCGGAGCCGCCCCTCCACGACTTCTATTGCAGCAGGCTTCTGGACCTGGTTTTCCTGCTAGACGGCTCCTCCAAGCTGTCCGAGGCTGAGTTCGAAGTGCTGAAGGCCTTTGTGGTGGGCATGATGGAGCGTCTGCACATCTCCCAGAAGCGGATCCGCGTGGCCGTGGTGGAGTACCATGATGGCTCCCACGCCTACATCCAGCTCAAGGACCGGAAGCGACCCTCGGAGCTACGGCGCATTGCCAGCCAGGTGAAGTATGCAGGCAGTGAGGTGGCCTCCACCAGCGAGGTCTTGAAGTACACTCTGTTCCAGATCTTTGGCAAGATTGATCGCCCTGAAGCATCCCGCATTGCCCTGCTCCTGATGGCCAGCCAGGAGCCCCAGAGGCTGGCCCGGAATTTGATCCGTTATGTGCAGGGCCTGAAGAAGAAGAAA---GTCATCATGATCCCGGTGGGCATCGGGCCCCATGCCAACCTCAAGCAGATCCACACCATTGAGAAGCAGGCCCCCGAGAACAAGGCCTTTGTGCTCAGTGGTGTGGACGAGCTGGAGCAGCAAAGGGATAAAATTATCAACTACCTCTGTGACCTTGCCCCCGAAGCGCCTGCCCCTACCCCCCCTATGGTACCAGTCACTGTGGGTCCAGGGCTCATGGGGGTTTCATCCTCGGGACCCAAAAGGAACCCCACGGTTCTGGACGTGGTGTTTGTCCTGGAAGGGTCCGACAAAATTGGTGAGGCCAACTTTAACAAGAGCAGGGAGTTCATGGAGGAGGTGATTCGGCGCATGGATGTGGGCCAGGACGGCATCCACATCACAGTGCTGCAGTACTCGTACATGGTGACTGTGGAGTACACCTTCAGGGAGGCCCAGTCCAAGGGTGAGGTCCTGCAGCAGGTGCGGGAGATCCGGTACCGGGGTGGCAATAGGACCAACACTGGACTGGCCCTGCAGTACCTGTCTGAACACAGCTTCTCAGCCAGCCAGGGGGACCGGGAGCAGGCACCTAACCTGGTCTACATGGTCACTGGAAACCCCGCCTCCGATGAGATCAAGCGGATGCCTGGAGACATCCAGGTGGTACCCATCGGAGTGGGCCCTCATGCCAACCTGCGGGAGCTGGAGCAGCTCGGCTGGCCCAACGCCCCCATCCTCATCCAGGACTTTGGCGTGCTCCCC
>Ailuropoda_melanoleuca
GCCATCGCGGCGGTCATCACGTTCCTCATCCTCTTCACCATCTTTGGCAACGCGCTGGTCATCCTGGCTGTGCTGACGAGCCGCTCGCTGCGCGCCCCGCAGAACCTGTTCCTGGTGTCGCTGGCCGCTGCGGACATCCTGGTAGCCACGCTCATCATCCCTTTCTCGCTGGCCAACGAGCTGCTGGGCTACTGGTACTTCCGGCGCACGTGGTGCGAGGTGTACTTGGCGCTGGACGTGCTCTTCTGCACCTCGTCCATCGTGCACCTGTGCGCCATCAGCCTGGACCGCTACTGGGCCGTGAGTCGCGCGCTGGAGTACAACTCCAAGCGCACCCCGCGCCGTATCAAGTGCATCATCCTCACTGTGTGGCTCATCGCGGCCGTCATCTCCCTGCCACCGCTCATCTACAAGGGCGACCAGGGGCCGCAGCCCCGCGGGCGCCCCCAGTGCAAACTCAACCAAGAGGCCTGGTACGTCCTGGCCTCTAGCATCGGCTCCTTCTTCGCCCCCTGCCTCATCATGATCCTCGTCTACCTGCGCATCTACCTGATTGCCAGACGCAGT---CACCGCAGAGGTCCCAGGGCCAAGGGGGCCCCCGGGGCCGGTGAGGGCAAGCAGCCCCGCTCAGTCCCTACGGGAACC------TCAACCAACCTGCCAACCCTGGTCTCT---CTGGCTGCTTCTGGGGAGGCCAACGGACACCCTAAGCCTACTGGGGAGAAAGAAGAGGGGGCTACCGCTGAAGATCCCGGGACCCCTGCCTTGCCACCCAGCTGGTCAGCCCTTCCCAACTCAGGCCCGAGTCGGAAGGAAGGTGCGTGTGGGGCTTCTCCAGAGGACAACGCG------TGTGAGCCTCAGGCCTTACCAGCGTCTCCCGCGTCAGCCTGTAGCCCCCCCCTG---CCGCAGCCACAGGGCTCACGGGTGCTGGCAACCCTACGCGGCCAGGTGCTCCTGGGCCGGGGTGCGGGCACCGCGAGCGGGCAGTGGTGG---CGGCGGCGG------GCGCAGCTGACTCGGGAGAAGCGCTTCACCTTTGTGCTGGCCGTGGTCATCGGCGTTTTTGTGCTCTGCTGGTTCCCCTTCTTCTTCAGCTATAGCCTGGGCGCCATCTGCCCACAGCGCTGCAAGGTGCCCCACGGCCTCTTCCAGTTCTTCTTCTGGATTGGCTACTGTAACGCCATCGCCAAGTTCGAGCGTCTGCAGACGGTCACCAACTACTTCATCACCTCCCTGGCCTGTGCTGACCTGGTCATGGGCCTGGCGGTGGTGCCCTTTGGGGCCAGCCACATCCTCATGAAAATGTGGACCTTTGGCAACTTCTGGTGTGAGTTTTGGACATCCATTGACGTGCTGTGCGTCACGGCCAGCATCGAGACCCTGTGCGTGATCGCAGTGGATCGCTACTTTGCTATCACATCACCCTTCAAGTACCAGAGCCTGCTGACCAAGAATAAGGCCCGGGTGGTCATTTTGATGGTGTGGATCGTGTCAGGCCTTACCTCCTTCTTGCCCATCCAGATGCACTGGTACCGGGCTACCCACCAGGAAGCCATCAACTGCTATGCCAAGGAGACCTGCTGTGACTTCTTCACGAACCAAGCTTATGCCATTGCCTCCTCCATTGTGTCCTTCTACTTACCCCTGGTGGTCATGGTCTTCGTCTACTCCAGGGTCTTCCAGGTGGCCCAAAGGCAGCTCCAGAAGATTGACAAATCGGAGGGCCGTTTCCATGCCCAAAACCTCAGCCAAGTGGAGCAGGATGGGCGGAGCGGGCATGGACATCGCAGGGCCTCCAAGTTCTGCCTGAAGGAACACAAAGCCCTCAAAACTCTGGGCATCATCATGGGCACTTTCACCCTGTGCTGGCTGCCCTTCTTCATCGTCAACATAGTGCACGTGATCCAGGATAACCTCATCCCTAAGGAAGTTTACATCCTCCTAAACTGGGTGGGCTATGTCAACTCTGCTTTCAATCCCCTTATCTATAAAATCCCACTTACAAGTTCTTCGAGCAGATGCAGAACT-AGACCCCCGCCA---CAGCAGCCTCTGAAGTCGGACAGCAAAACCATTGCTTC---ACTACCCATCGGTGTTCATTTATAGAATAATGTGGAAAGAAACAAGCCCTCCTCTTTTATTATTTACTCATTATCGCCTTTCGACAGCTGTGCTGTAACACAC-GTAGATGCCTGAACTTGAATTAATA-TACAAATCAGCAATGTATT---CT-CTCTTT----ACATTTTGGTC-TCT------ACATTATTAATG---GGTTTTGTGTACTGTAAAGAACTTAGCTGT-ATCAAACTAGTGCATGAATAGATTCTCT-CCTGATTATTTATCACA----TAGCCCCTTAGCCAGTTGTATATTA--TTCTTGTGGTTT-GTGACCC-A-ATTAAG-CCCTACT-TGAAA-TATGCTTTAAGAATCGATG-GGGTGCTTCGTGTGA---AC-GTGGGAG-TGTAGCTGCTT-CT-CTTGCCTAAGTCTTC-TTTTCCT-GATCACTATGCATTTTAAAGTTAAGCATTTTTAAGTATTCCAAA-TGATCTAGAGATTTTTCCATGATTGCATTTT-ACTGTACAGATT--GCTGCTTCTGCTAGATTTGTGATATAGG-AATTATGAGGATACACATTT-ATTTCTTTG--TGTTTATCAACCTCATCTGATCACAGCAGAGGAAATAAAAAGGCAGATTGAAGCTGTGGGCTTTCCAGCATTCATCAAGAAACAGCCCAAGTACCTCAAATTGGGAGCTATTGATATAGAACGCCTAAAGAATACACCAGTCAAATCCTCAGAAGGATCACAGCAAAGGAGTCCATCATATACCAGTGAT---TCAACAGTCACTTTCATTATAGATGGCATGCATTGTAAATCATGTGTGTTAAATATTGAAAGTGCTTTATCTACACTCCAATATGTAAGCAGCATAGTAGTTTCCTTAGAGAATAGATCTGCCATAGTGAAGTACAATGCAAGCTCAGTCACTCCAGAAACCCTGAAAAAAGCGATAGAGGCCGTGTCACCAGGGCAATATAGAGTTAGTATTTCAAGTGAAGTTGAGAGCACCTCAAACTCTCCCTCCAGCTCATCTCTTCAAAAGATT---CCTTTGAACATAGCTAGC---CATCCTCTGACTCAAGAAACTGTGATAAACATTTATGGAATGACTTGTAATTCTTGTGTTCAGTCTATTGAGGGTGTCATATCAAAAAAGGCAGGTGTAAAATCCATACGAGTATCTCTTGCAAATGGAAATGGGACTGTTGAGTATGATCCTCTACTAACTACTCCAGAAGCCTTGAGAGAAGCAATAGAA---TGTCAGTTCCGCTCTGTCATGAGGATGGACTACATGGTCTATTTCAGCTTCTTCACCTGGATTTTAATCCCCCTGATTGTCATGTGCGCCATCTATCTCGACATATTCTATGTCATCCGGAACAAACTCAATCAGAACTTTTCGGGCTCCAAAGACACGGGTGCATTTTACGGACGGGAGTTCAAGACGGCCAAGTCTCTGTTTCTGGTTCTCTTCCTGTTTGCTTTGTCCTGGCTGCCCTTGTCCATCATCAACTGTATCACCTACTTCCACGGGGAGGTGCCTCAGATTCTTCTGTACTTGGGCATCCTGCTGTCCCACGCTAACTCCATGATGAACCCAATT---------CATCAGAATTTCTCTGCTGGAAACAATGAAAACAGCACTGAGGCCCACATAGGAATAAATGGAGAAGCCAACCTGGATTTCCTCAAAATTCCTTTGACAATTCCTGAAATGACTCTACCT------TACACAACATTCACAACTCCCCAGGTGAAAGATTTCTCCTTGTGGGAAAAAACAGGCTTGAAGGGTTTCTTGAAGACAACAAAGCAATCATTTGATTTAAGTGTAAAGGCTCAGTATAAGAAAAACAAAGACAAGCATATCATCCCAATTCCT---------TTTTATACAAAA---------------------------------------------------------------------------------------------------------------------------------------------------------------------------------------------------------------------------------------------------------------------------------------------------------------------------------------------------------------------------------------------GATTTCCAGGTATTGAGTACCCCAAATGATATTTTCATTCCAGCCATGGGCAATATTACCTATGACTTTTCCTTTAAGTCAGGCATCATCACACTGAATACCAATGTTGGACTATATAACCAGTCAGATATTGTTGCTCATTTCCTAACTTCCTCTTCTTCTGTCACTGATGCACTGCAGTACAAATTAGAGGGCACCTCAAGTTTGACAAGGAAAAGAGACTTGAAGCTAGCCACAGCTTTGTCTCTGAGT---AATAAATTCGTGGAAGGCAATCATGACAGTACTATTAGTTTGACCAAGAAAAACATGGAGGCATCAGTGACAACATCTGCAAAAGTCCAAATTCCCATTTTGAGAATGAATTTCAAGCAAGAACTTAATGGAAATACCAAGTCGAAGCCTACTGTCTCTGCATCCATTGAATTAACGTATGATCTCAATTCCGCTGAACAGTACTCTACTGCTACAGGGACAGTCAGCCACAAATTCAACTTGGAGAGCCTCACC---------------TCTTACTTTTCCATTGAATCATCTACCAAAGGAGATATCAAGGGTTCAGTCTTTTCA---CGGAAATATTCAGGAACTATTGCCAGTGAGGCCAGCACTTACTTGAATTCCAAGAGTACTCGGTCTTCAGTGAAGCTGCAAGGGGCTTCCAAAGTTGATGGTATTTGGAACCTTGAAGTAAAAGAAAATTTTGCTGGAGAAGCCACTCTGCAACGCATCTATGGCATCTGGGAACACAACACGAAAAACAATTTACAGCTAGAGGGCTTC---TTTTCATCATCTGGAGAGCATACAAGCAAAGCCACCCTGGAACTCTCCCCATGGAAAATGTCAGCCCTCATTCAGGTCCATGCAAGTCAGCCCAGTTCCCTCCTTGAAATCAATTACCTTGGCCAGGAGGTGTCCCTGAAAGCTAACGCTGAGAACCAGAAGGTCAGCTGGAAAAGTGAGGTCCAGGTTCATTCTGAGTTCTTCCAGAACAACATACAGCTTTCCAATGACCAAGAAGAGGCACGCCTTGACATTGCAAGTTCCTTAAAAGTGTCCCTAGGGTTCCTCAAAGATACTGTCCTTCCAGTTTATGACAAGAGTTTATGGGACCTCTTAAAGCTGGATGTCACCACCAGCATTGATAGGAAACAGTATCTTCATGCTTCAGCTGCCTTTGTGTACACCAAAAACCCCAACGGCTATCATTTCTCTGTCCCTGTGCAAGAATTGGCTGATAAATTCATTATTCCTAGACTGAAACTAAATGATCTAAATTCAAGTTTTGTCATACCTACATTCCAAGTCCCATTTACAGATCTTCAGGTTCCATCCTATACATTTGATTTCAGTGAAATAAAAATCTACAAGAAGCTAAACACTTTGCCATTTGCCCTAAATATACCAACACTACCCCAAGTGAAATTCCCCAAAGTTGATGTGTTAACA---AAATATTCTGAACCAGAAGACTCCTCAGTTCCCTTTTTTGAGATAACTGTGCCTGCGTCTCAGCTAACTGTGTCTCAATTAACCCTTCCAAAAAGTATTTCAGCTGACAGTGCTGTTGGGTATCTGAATGAGTTGGCCAGCAAGATTGCAGACTTTGAGTTGCCAGCCATTACCATACCTGAGYAGACTATTGAGATTCCTTCCATTAAGTTCTCTGTACCTGCTGGAATTTTCATTCCATCCTTTGGAGCACTGACTGCACATTTTGGAGTGGCCTCTCCCCTATATAATGCTACTTGGAGCACTGGCTTGAAAAACAAAGTAGAGTACTTCGAAACATTCCTGAATTCCACGTTATACCTGAATGTGTGGGTTCCAACACCTAAACCAAAAAATGCGACTGTAATGATCTGGATCTATGGTGGTGGTTTTCAAACCGGAACATCATCTTTACCTGTTTATGACGGCAAATTTCTAGCTCGAGTTGAAACAGTTATTGTAGTTTCAATGAACTATAGGGTGGGTGCCCTGGGATTCTTAGCTTTACCAGGAAATCCCGAGGTACCAGGGAACATGGGCTTATTTGACCAACAGTTGGCACTTCAGTGGGTCCAGAAAAATATAGCGGCCTTTGGTGGAAATCCAAAAAGTGTAACTCTCTTTGGGGAAAGTGCAGGAGCAGGTTCCGTTAGCCTTCATTTACTTTCTCCTAGAAGCCAGCCTTTGTTTACCAGAGCCATTCTGCAAAGTGGATCCTCGAATGCCCCTTGGGCAGTCATGTCTCTTGATGAAGCCAGGAACAGAACGTTGACCTTAGCTAAATTTATTGGTTGCTCTAGAGAAAATGAGACAGAGATAATCAAATGCCTTCGAAACAAAGATCCCCAGGAAATTCTACTGAATGAAGTCTTGGTTGTCCCC---TCTGATACTCTTTTGTCTGTAAACTTTGGTCCAGTTGTGGATGGCGATTTTCTCACTGACATGCCAGACACCCTACTCCAACTTGGACAGCTCAAAAAAGCCCAGATCTTGGTGGGCGTGAATAAAGATGAAGGGACAGCATTTTTAGTATATGGTGCTCCTGGTTTCAGCAAAGATAACGACAGTATCATAACTAGAAAAGACTTTCAAGAAGGTTTGAAAATGTATTTTCCAGGAGTGAGTGAATTTGGAAGGGAATCGATCCTTTTTTATTATGCGGACTTGTTAGATGATCAGAGAGCTGAAAAATACCGTGACGCATTGGATGATGTTCTTGGGGATTACAACATCATATGCCCAGCCTTGGAGTTCACCAAAAAGTTCTCAGAATTGGGAAATAATGCCTTTTTCTACTATTTTTACTTCGGTTGCATGAAGGCTGCCCCCATGAAGGAAGCAAACGTCCGAGGA---CAAGGCAGCTTGGCC---TACCCAGGTGTGCGGACCCATGGGACTCTGGAGAGCGTGAATGGGCCCAAGGCAGGCTCGAGAGGCCTGACTTCCTTGGCTGACACTTTTGAACACGTGATAGAAGAGCTGTTGGACGAGGACCAGAAAGTTCGGCCCAATGAGGAGAACAATAAGGACGCGGACTTGTATACTTCCAGGGTGATGCTCAGTAGTCAAGTGCCTTTGGAGCCTCCTCTTCTCTTTCTGCTTGAGGAATACAAAAATTACCTGGATGCTGCAAACATGTCTATGAGGGTCCGGCGCCACTCTGACCCCGCCCGCCGTGGGGAGCTGAGCGTGTGCGACAGCATTAGCGAGTGGGTGACAGCGGCGGATAAAAAGACTGCAGTGGACATGTCAGGCGGGACGGTCACAGTCCTTGAAAAAGTCCCTGTATCGAAAGGCCAACTGAAGCAGTACTTCTATGAGACCAAGTGCAATCCCATGGGTTACACAAAGGAGGGCTGCAGGATTACATTCTCCTTGATTGTTCTTGTTATTGCTGTTTT-GTGAACCTGTAGAAAACAAGTGCTTTTTATCTTGAAATTCAACAAAAAGAATATGCATAGAATGCATTCTATGTAGCCATGTCACTGTGAATAA-CGACTTCTTGCATATTTAGCCATTTTGATTCCTGTTACTTCTCTGTTGCTACAAAACCGATCAAAGGAAAGTAAACTTCAGTTTTACAATCTGTATGCCTAAAAGCGGGTACTACCGTTTATTTTACTGACTTGTTT-AAATGATTCGCTTTTGTAAGCCATGTGGCACAAATACTCATGCCAGCTCA---TTACAGCATGAGAACAGCAGTTTATTACTCACTAAAGACAGAATGAATGTAGAAAAGGCTGAAGTCTGTAATAAAAGCAAACAGCTTGGCTTAGCAAGGAGCCAACAGAGCAGATGGGCTGAAAGTAAGGAAACATGTAATGATAGGCAGACTCCCAGCACAGAGAAAAAGGTACTTCTGAAT---GCTGATCCCCTGCATGGGAGAAAAAAACCGAGGAAGCAGAAACCTGCATGCTCTGACTGTCCTAGAGATTCTCAAGATGTTCCTTGGATAACACTGAATAGTAGCATACAGAAAGTTAATGAGTGGTTTTTCAGAAGTGATGAAATGTTAACTTCTGAT---GACTCACATGACGGGGGATCTGAATCGAATACTGAAGTAGCTGACGGATATTCTGGTTCTTCTGAGAAAGTAGATTTAATGGCCAGTGATCCTCAGGATGCTTTGATACGTGGAAGTGAAAGAGTCCACCCCAAGTCAGTAGAGAGTAATATCGGAGATAAAATATTTGGGAAAACCTACCGGAGGAAGGCGAGCCTCCCT------AGCCACACGAATGAAGATCTAATTATAGGAGTGCGT---GCT---ATTGAGCCTCAG---ACAACGCGAGCCCATCCCCTCACAAATAAAGCAAAGTGTAAAAGGAGAACTACGTCAGGCCTTCTTCCTGAGGATTTTATCAAGAAAGTAGATTTGGCCGTTGTTCCAAAGACTCCTGAAAAGCTAGTTGAGGGAACCAACCAAATC---------GCGCGA---AATGGTCACTTGATGAATATTACAAATAACGGTCCTGAGAATGAAGCAAAA---GGTGATTATGTTCAGAATGAGAAAAATGCTAACCCAACAGAA------TCATTGGAAAAAGAATCTGCTTTTAGAAGCAAAGCTGAACCGATAAGCAGCAGTATAAGCAATATGGAACTGGAATTAAATAGCTGCTGTTCGAAAGCCTCTAAGAAGAACAGACTGAGGAGGAAGTCCTCCACCAGGCACGCTTGTGCGCTTGA------AGTCAATAGAAATCCAAGCCCGCCTGATCATAGCGAACTACAGATCGATAGTTGTTCTAGCAGTGAAGAGATG------AAGAAACAGCATTTGGACCGAATGCCAGTCAGACACAGCAAAACGCTTCAGCTCATGGAAGGTAAAGAACCTGCA------------CCAGGTGAACAGATA---AATAAGAGACTTGCCAGTCATGCTTTCCCAGAGCTAAATTTGACAAGTGTACCTGGTTTT---TCCGCTAACTGTTCAAGTTCTAATAAACCTCAAGAGTTTGTCAACCCTGGCCTTCAAAGAGAAAGAATTCGAGTGTCTGATAGCACCAGAGATCCCAAAGAGCTGCTCTTGGGTGGAGGA---AGAGGTTTGCAAACTGAAAGATCTGTGGAGAGTATCCATATTTCACTGGTACCTGATACTGATTACGGCACTCAGGACAGTATCTCGTTACTGGAAGCTGACACCCTAAGGAAGGCAAAAACAGCACCAAATCGACGTGCGAATCTGTGCGCAGCAACTGAAAACCCCAAGGAACCTATCCACGGTTGT---TCTAAAGATACTAGAAATGACACAGAGGGTTT---TGCAGATCCACTGACATGTGAAGATAACCAC---ACTCAGGAGACAAGAATAGCAATGGAAGAGAGTGAACTTGACACACAGTATTTATACAACACGTTCAAGGTTTCAAAGCGTCAGTCATTTGCTCTGTTTTCAAATCCAGGAGATCCAGAAAAGGACTGTGCAATGGTCTGTGCCCACTCCGGGGCCTTAAGGAAACAAAGTCCA---AAAGTCACTCTTGAAGGTGGACAAAAAGAAGAAAATCAGGGAAAGAAAGAGTCTGAAATCAAGCATGTGCAGGCAGTTCATGCAACTGCAGGCTTTTCTGCAGTGAGTCAG---CAAGCTAAGAAGCCAGGTGATTATGCCAAATGTAGCATAAAAGGAGGCGCTAAGCTTTGTCCGTCATCTCCGTTCAGA---GGCAAGGAAACGGAACTCCTTATTGCAAAT---AACCGTGGAATTTCCCACAACCCTTATCATATACCACCACTTTCTCCCATCAGATCATATGTT---AAAACTCTATGTAAGAAAAAC---CCGTCAGAGGAAAGGTTTGAGCAGCATTCAATGTCACCCGAAAGAGCAATGGGAAATGAGAGCGTCATTCAAAGTACAGTGAGCACAATTAGC---CAAAATAACATTAGAGAAAGCACTTTGAAGGAAGTCAGCTCAAGCAGTGTTAATGAAGTAGGTTCCAGTGGTGAAAACGTTCAGGCAGAACTAGGTAGACACCGAGGACCTAAAGTAAACGCTATGCTCAGATTAGGTCTTATGCAACCTGAAGTCTATAAGCAAAGCCCTCCTGTAAGTAATTGTAAACATCCGGAAATGAAAAGGCAAGTAGTTCTGTCTGTTAATGCAGATTTCTCTCCATGTCTAATTTCAGATAACCCCGAACAACCGATGGGAAGCACTCACGCTTCTCAGGTTTGTTCGGAGACACCTGATGACCTATTAAATGGTGACAAAATAAAGGGAAAAAGCAGCTTTGCCGAAAGTGACATTAGGGAAAGATCTGCTGTTTTTAGCAAAAGTGTCCAGAAAGGAGCCTTCGGAAGG------AGC---CATTTAGAC---GAAACACATTTGGCCCAGGGTCAC---CAAAGAGGGGCCAGGAAA------------TTAGAGTCCTCAGAAGAGAAC---------------------------------------------------------------AATAATGGAACTAGCTCTCCTAATGGTAAAACAGTACCTCAAGATGTTGATTATAAAGAAGCAAAAACTAATAACGAAAAACTGCAGTCATTTATAATCACAGAAACTGATTGTCTGTCATCCTTGCAGGAAAAACACTGTGAAGATGATGCAAAAAGTCAAAGAGTTTCAAATATAAAACAAAAGGTCTTGCCTGCAGTAAGTCATCCTCCCGTGCCACATTCAGAAGTGGAAGGTAGTGGT---------ATTCACTTTCATTCTCCAGAAAGCTCTTCATCTGACCATGACAATACTTCCAGGGAGCCTCCATCAAACCCAGTCGTGATTTCCAGAGTAAAAGAATCACAT---AAA---ATGTCAGAGAAACTAAAATGTAAG---AATTGTGAAGCTGGTTTTGAATTAACCAAA---------------------------------AGTATTCCCATGGAAAAGAATCAAGAAATACATGTTTTAAACGCAAACTCTAAAAATGCTAAGCTGTTGTCTTCTGAAGAGTATGTAACAGTAGCATCACCTTCTATGAAGGTACAATTCAACCAAAATGCAAATCTCACCACTATCCAAAAAGACCAA---------AAGGAAACTACTTTAATTTCA---AAAATAGCTGTCAATCCAAACTCTGAAGAA---CTTTTCCCAGATGATGAGAATAATTTTATCTTAGAGGTAACTAATGAA---AGTAATATTCCTGTTTTAGGAAATATTAAGGAACTTCATGATGCAGACCTCTGTTGTGTAAGGGAACCGGTTCTCAAGAACTCTACCATGATGATGTATACAGACATGGAGGACAAACAAACAGCCAAAGTGTCGATTATGAAA---GATTTTGATTCATCAAACATA---GATGATCTTACAGAAGAGAACAGAAATGGCATAAAGCAGCAGCTAAAA---------------ATGACTCTAGAT---CAAGATTCAAAATCAGACATCACTTTGGATATA---GTTAGGAAATCAAATGGAAATAATGGT---TACATGAATAATTGGGCAAGA---CTATCAGATCCAATTTCAAATCACAGTTTTAGAAATGGCTTCAGAACAGCTTCTAATAAAGAGATAAAACTCTCTGAGCATAACATTAAGAAAAGTAAAATGCTCTTCAAAGATATTGAAGAACATTATCCTACTAACTTAGCGTGTATTGAAATTATAGATGAAAGTCAAAAG------------------AAACTAAGCAAACTTGCACTTGATCCACAGTCAATTAATAGTGTACCTGGGTTTGTGAAGAGTAGCACATATGTTTCTGATAGTAAAAGTGGTCACGCAGCTCCTCCAACTTTATCTTTAAAGCGAGATTTT---AATTCAAATCATAATTTAACACCTAGCCAAAAGGCAGAAATTACAGAACTTTCTACCATTTTGGAAGAATCAGGAAGTCAGTTTGAATTTACACAGTTTAAAAAACCAAGCCACATAATACAGAAAAATCCATTTGAAATGCCT---GAAAGCCAGCTGACTATATTGAACAGC------ACTTCTGAGGAACGTAGAGATACTGATCTTCATCTCACA---------------------ATTAATGCGCCATCTATCACTCAGGTAGATAGCAGTAAGAAATTTGAAGGTATACTTGGAGGTAAGCAGAAGTTTGCTTGCTTGTCGAGAACCAACTGTAACAGAAGTGCTTCTGGC---TATTTAGCAGATAAAAATGAAGTGGAGTTTAGAGGCTTTTATTCTGCTCGTGGCAAACTGAATGTTGGTAGTGAAGCACTGCAAAAAGCTAAGAAGCTGTTCAGTGACCTTGAGAATATCAGTGAGGAAACTTCTGTAGAA---GTAGATACAAGAATTTTCTACCCAAGTAAATGTAATGATTCTGTTTCAATGATTCAGATAGAAGATTGTAACAAT---GATAAAAATTTAAATGAGAAAAATAATAAAAGCCAACTAATACTACAAAATAATATTGAAATGACTGCTGGCATTTTTGTCGAAGAAACTACTGAAAGTTACAAGAGAAAAACA---GAAAATGAAGATAACCAGTGT---------ACCGATAACTTA---GAATCTGTTGGCAGTGATTCAAGTAAAAATGAT---ACAGTTTATATTCATGAAGAAGAAAACAGTTTCCCATGTATTGATCAGCGCAGCATAGATCTAAAATTATCTAGCCAGTTTATGAAGGAGGGAAACACCCAAATTAAAGAAGGTTTGTCAGATTTAACCTGTTTG---GAAGTTGCAAAAGCTGAAGAAACATTTCATGTTAATACATCAAATAAGCAACAGTTCACAGCTAATACAATGGGACAAAGCATAAAA------GATCTTGACATTTTTGATGTATCCTTTCATACTGCAAGTGGGAAAAATATAAGGGTCTCTAAAGAGTCATTAAATAAAGTTATAAATCTCCTTGATCAAAAATTGAATAACTTTTCTGATTCCTTGAATTCTGAATTACTTTCTGGCACAGATATCAACAAAACAGATATCTCAAGTCATGAGAAAACAGAAAATACTGAAAGAAAAGACAAAATAATGAAAGAAAGTGACCTAACTTGTACCAAAAATAAATTACCGACCCTCCAGCAAAGACCAGAAAGTGAAATCAAAAAGATCACGGCACCTACCATGTTGGGTTTTCATACAGCTAGTGGGAAAAAAATAGAAATTGCAAAGGAATCTTTGGACAAAGTGAAAAATCTTTTTGATGAAAAAGAACAAAGTGGAATCACTAATTTTAGCCATCAAGAGGCAAAGATGTCCAAGGACAGAGAGGAA------TGTAAAGATGGGCTTGAATTAGCATGTGAGACCATT---GAATTAACAACTGCCCCAAAGTATGAAGAAATGCAGAATTCTCTAGAGGAGAAAAAACTTGTTTGTAATGAGATTGCGGTGGGACCCATGCTCTTAAGTGATAATTTATACAAGCAAACTGAAAATCTTAAA---ACAGATTGTTCCTCTCTGAAGGTTAAAGTACATGAAGATACAGAAAAAAAAACAGGAAGAAAGCCTACAATT---TATACAAATCAATCCACTTATTCAGCCATTGAAAATTCACCTTTAGCGTTTTACACAGGACATGGTAGAAAAATTTCTGTGAGTGAGGCTTCACTATTTGAAGCAAAAAAATGGCTTAGAGAAGGAGAAGTGGATGATCAACCAGAAAAAATAAATGCTGCC------------------------AAAGTGATCTGTTTAAAAGAATATGTAGATGATTATGTAGAAAATCCTTCATGTGGAAATAGTTCAAGTAGTACC---------------------ATAACT---GAAAATGACAAAAATCATCTCTCTGAAAAACAAGGCTCAACTTACTTAAGTAATAGTACTGTGTCTAACAGG--------TAT---TCGTGCCAT-------TCTGATTTTTCTTATTCCAGTGAAGTGTATAATAAATCAGAATATCTTTTAAAAAATAAAGTTGATACCCCTGGTTTTGAGCCAGTAATGAACAATGTTAGAGAGAGAGAA---AACACTAGTTTTTCTGAAATAATGTCCACTGTAAGAGAAGTAGACACAGACCCACAAAGTGTAAATGAAGATATTTGTGTTCAGAGACTTGTGACTAGCTCTTCA---TGCAAAAATGAAAATACAGCCATTAAAGTGGCCATATCTGACTCAAATAATTTTAATTCAATTCCAAAATTAAATTTGGATTCAAATAATGCTGTACCCGCATACGGTACAGCCAGTAGTAAAAGAATCTTTGTTGCACACCAGACA------AAAGTGACTGAGAGATTTACA---------------GACAACTGCAGTATGGTA---ATTAAGCAGAAGACCAAGAGTAAATCAGACACTTACCACGTGAAAATTGTGGCAGGTTATCCTAATGCACTGGGTGATTCGGAGGAT---ATTGTTTTTCCTAACTCTTTGGATAATGCAGAACATAGTTTGTCTTCACATAAGGCTTTTGCTGACATT---------------------CAAAGTGAACAAACTTTACAACTT---AACCAAAGTATATCTGGATTGGAGAAAGTTTCTGAAATACCATCTTGTCAGAATAAT---TCCAAAATT------CCTAATATATGTAAATTTAGT---ACAGGGAATCTTCCCAAGTCAGTCCCTTGTACGAATGCTTGTGGGATTTTTAGCACAGCAAGTGGAAAATCTGTGCAAGTGTCAGATACTGCATTACAAAAGGCAAGGCAGGTGTTTTCCAAGATAGAAGATAGT---GCCATACAACTCTTTCCCAAAGTATCATTTAAA---AATAATGAACAGTCAGACAAGTTCACAAATGAAGAAAATACTATGCTACATACCTCCCAAAATTTACTATCA------------------------------------TCTGCTTTCTCTGGATTTAGCACAGCAAGTGGGAAACAAGTGCCAGTTTCTGAAAGTGCCTTATGCAAAGTTAAGGGAATGTTAGAAGAATTCGATCTGATCAGAACTGATTGTGGTCTTCAGCATTCAAGACCATGAAGTCAGACCAGGAGTCCAATAACGTAAGTTCCGTGGCTTGAAACCCACACCTCCAGGTTTAAATGATCAAATACTTGA-TGCAGA-----AGGTTTATCTTGACGGGTAGGCTGGCATTC-AGAGGCAGCTGCTGACCGACGATGTGCCTCGGTGACCACCTCTCAGCCGCCTTTGTGAGCCATTCCATGGTGAATAATCTATTGGAATGATAAGGAT----ATGCCAGCCAAGGGATGTCGAGGGCTTTGAGATCTACAGATTGAGTGGGTCCTAGACGATGCATAACATGAACACTC-GGAGTCTAATGACTACCTT-A-AGGAAAT----TCTAACACTTTTCTCTCTCCCAGGCGGCCGAGGAATGGAAGTACGTTGCAATGGTGATGGACCACAAAAGAGGAAGAACAAGAGGACGAAGAAGAAATTGATGTTGTTTCTGTGGAAAAAAGGCAGCCCCCTGCCAAAAGGTCAGAATCGGGGTCACCGTCGTCGGGAAGCCACAGCAAACCACCTCACAGCCCGCTGGTCCTTAAAAGATGCCATGTGTCCACCCATCAGCACAATTACGCAGCGCCCCCCTCCACCAGAAAGGACTAT---CCGGCCGCCAAGAGGGCTAAGTTGGACAGTGGCAGAGTCCTGAAACAAATCAGCAACAACCGTAAATGTGCCAGCCCCAGG---TCTTCGGACACAGAGG---------------------AGAACGACAAGAGGCGGACACACAACGTCTTAGAACGCCAGAGGAGAAACGAGCTGAAACGGAGCTTTTTTGCCCTGCGTGACCAGATCCCGGAGTTGGAAAACAATGAAAAGGCCCCCAAGGTTGTCATCCTTAAAAAAGCCACCGCGTACATCCTGTCCGTCCAAACAGAGGAGCAGAAGCTCATCTCAGAAAAGGACTTGTTGCGGAAGCGGCGAGAACAGTTGAAACACAAACTTGAACAGCTAAGGAACTCTGGTGCCTAATTTCGGGGAAGCCCCTTCCAAGAAAAGATGACTGCGGGAGACAACGGCCAGTTGGTCCCAGCAGACCAGGTGAACATTACCGAATTCTACAAC---AAGTCCCTTTCTTCCTACAAGGAGAACGAGGAGAACATCCAGTGCGGCGAGAACTTCATGGACATGGAGTGCTTCATGATTCTGAACCCCAGCCAGCAGCTGGCCATCGCCGTGCTGTCCCTCACGCTGGGCACCTTCACGGTTCTGGAGAACCTGCTGGTGCTGTGCGTCATCCTGCACTCGCGCAGCCTCCGCTGCCGGCCCTCTTACCACTTCATCGGCAGCCTGGCCGTGGCCGACCTCCTGGGGAGTGTCATCTTTGTCTACAGCTTTGTTGACTTCCACGTGTTCCACCGCAAAGACAGCCCCAACGTGTTTCTCTTCAAACTGGGGGGGGTCACCGCCTCCTTCACGGCCTCCGTCGGCAGCCTGTTCCTCACGGCCATCGACAGGTACATATCTATTCACAGGCCCCTGGCTTATAAGAGGATCGTCACCAGGCCCAAGGCCGTGGTGGCCTTCTGCCTGATGTGGACCATCGCCATCGTGATCGCCGTGCTGCCCCTGCTGGGCTGGAACTGCAAGAAGCTGCGGTCCGTGTGCTCGGACATTTTCCCGCTCATTGACGAGACCTACCTGATGTTCTGGATCGGGGTCACCAGCGTGCTGCTGCTGTTTATCGTGTACGCGTACATGTACATTCTCTGGAAGGCCCACAGCCATGCCGTGCGCATGATCCAGCGCGGCACGCAGAAAAGCATCATCATCCACACGTCGGAGGACGGCAAGGTGCAGGTGACGCGGCCCGACCAGGCCCGCATGGACATTCGGCTGGCCAAGACCCTGGTTCTGATCCTTGTGGTTCTAATCATCTGCTGGGGCCCTCTGCTTGCGATTATGGTGTACGACGTCTTTGGGAAGATGAACAAGCTCGTTAAGACGGTGTTCGCGTTCTGC-------------------------------------AAGCAGAGTAACTGT--CTTTGACTTGGACCTTGTTTATTAT-GAACTCTAATCAAGGCAGGAGATG-CAGCAATTACT-AATTGCCA-TATG----GACT--CGTGG-AAGGGACACTTGTGACCCGAATCCAGTTTGGCTTAGTG---TTTGACATTGAATTGGGAA-CGCTGTTCTAAGACTTGGAATGCAGCCATGATCACATCCAAGCT-TACTTCAGTCTGCTTGTCAATAGCATGC-TG---TTTTTTTGCCCTTTGCTT-CTACTTTTTTCAGGGAAGCTGCTAAAGAATGTCGACGTCGAAAGAAAGAATATGTAAAATGTCTGGAGAGTCGGGTTGCAGTGCTGGAAGT-CAGAACAAGAAGCTCATAGAG-----------------------------AGGGC------CTTAATGATCACCASTATATGCACAGACCAGCTGATGGCCTCCCTAGGAATGGAGGAAAAGGAGGAGATGATAAAGATGATGATGAAGATGACAGTGGA---GATGACACTTTTGGCAATGATGACAATGGCCCAGGTCCTGAAAAGAGACAA---------GGAGGAAACTCCAGACACAAAAGTAATGAAGACTCAGCCGACACCACACAATCTGGGGAAGATAGTGCCTTGCAAGGGGAAGACAGTGCCCAAGATACCACC------------------AGTGAGAGCAGGGACCTTGACCATGAGGATGAGGTGAACAGCAGGCCTGAGAGAGGTGACTCTGCTCAAGAGAGTGATAGTGAGGAGCTCTGGGTGGGAGGCGGCAGTGAAGGAGATAGTAGCCAT------GGGGATGGCTCTGAGTTCGGTGATGAAGAAATGCAGAATGATGATCCAGACATTATCAGGAGCGACAGAGGCAACTCCAGAATGAACAGTGCTAGTGTCAAATCAGAAGAATCGAAA---GGAAACAGTGATGAACAAGCAAGCACTCAGGAT---TCAGGTGACAGCCAATCAGTGGAGTATCCCAGGAGGAAAATTTTCAGAAAGTCCCGCATTTCTGAGGAAGATGATATAGGGGAGCTTGATGATAACAACACAATGGAAGAA---ATCAAGAGTGACTCAACAGAAAACACAAACTCCAAAGAAACTGGCCTCAGCCAATCCAGGGAAAACAGCGAGAGTGAATCTCTAGAAGAGAGTGAG---GAGAAACAGTCCCCAGAAGACAGTCAAAATGTACAAGACCCCAGTAGTGAGTCTAGT---CAAGAGATTGATCAACCATCTCAGGAA---AATAGTAGTGAATCTCAGGAAGAGGTAGTGAGTGAGTCCAGGGGTGACAACCCAGAT---------AACACCACCAGTCACTCACAGGAAGATAGCGATTCCAGTGAA------GAGAACAGCTTG---AATAAAACCTCCAGTTCAGAAAGTGAATCCACAGAGGAGCAAGCTGACAGTGAATCCAATGAAAGC---CTCAAAGACTCAGAG------GAAAGCCCAGAGTTCACT---GAG---GAGAACAGTTCTAGC---CAGGAGGGCCTCCAGTCTCACAGCGCCTCAGCAGAGAGCCAAAGTGACAGCCAGTCCGAGGAAGACGATGCCAGTGATTCTCAGGACAGCAGCAAATCAAAAGAAGACAGCAACTCTACTGAGAGCAAATCAAGTAGTGAGGAAGATGGCCAGTCAAAAAACACTGAGATAGAAAGCAGAAAATTAACAGTTGATACTTATCACAA----------------------AATCCTTACTTTGGATATTTTGGATATCAGGGATTTGGGGGTCGTCCTCCTTATTATTCAGAAGAGATGTTTGAACAAGATTTTGAAAAGCCCAAA---GAGGAAGATCCTCCTAAAAAAGAGAGTCCAGCCGCTGAGCCCTCGGGTAATTCTACAGGTCCTGAGACTAATTCTACTCAATCAAATGCACCCAACCCTGGAGGAAGTCAGGGTGGAAATGACACTAGCCCAACAG---------------GCCCAAAC---------------ATGGCTCAAAACGGGGTTAACTCACCCCCTACCATTAATGTTTCAGGTCAGGGAGTACCAAGAACTCAAATCACGTGGGGACCAAGTCAGCCAAATATTCATGAAAATTATCCAAATCCTAACAACCGAAATTTTCCTGTAGGGAGGCAATGGCGTCCCACTGGTACT---ATCATGGGGCACAGACAGAATGGGCCTTTTTACCGAAATCAACAGTTTCAACGGGGTCCTCGGTGGAACTCCTTTGCTTTGGAACGCAAACAAGCAGTTCGTCCAGGAAATCCAATTTATCGCAAGGCTTATGCTTCTACTGCAAGAGGGAATTCTCCCAATCATGCAGGAAATCTGGGCAATTTCAGAAGAAAGCCTCAGGGGCCAAATAAACACCCTATGGGAACCAATGTTGCTCCTCTGGGTCCCAAACAGGGTACTGTTGTCCACAATGAAAAAATCCAAAATCCAGCAGAGAAACCAGTAGGTCCAAAAGAAAGAATAGTCATTCCTACAAGGGATCCATCTGGCCCCTGGAGAAACTCTCAAGATTATGGA---GTTAACAAATCAAACTATAAACTGCCTCACCCTGAGAGTAACATGCTAGTCCCAAATTTTAATTCTAT---TGATCAACATGAAAACTCTTATTACCCAAGAGGAGATTCCAGAAGAGCCCCAAATTCTGATGGACAAACCCAAACCCAGAATTTGCCCAAAGGGATTATTTTGGAGCCAAGAAGAAACCCATATGAATCAGAAACTAATCAG------CCGGAATTAAAGCACAGTACATATCAA---CCT---GTATACCCAGAGGAAATTCCTTCCCCTGCAAGAGAACATTTTCCTGCTGGAAGAAATACTTGGAATCACCAAGAAATCTCTCCATCTTTTAAGGAAGATCCTGGGAGGCAGGAGGAACACTTACCTCATCCTTCTCATGGCTCTAGGGGAGGTGTTTACTACCCCGACTCTTACTACCATAAC---TCTTACGATCCCAGGGAAAACTCACCATACCCTAGAAGCAATACG---TGGGATGAAAGAGATGAT---TCTCCCAAT------ACTATA---------GGGCAACCCAAAAATTCGCTGTACCCTATAAATACTCCAGAG------CTGAAAGAAACAGTGCCTTATAATGAACAGGACCCAGTTGATGCAACT---GGAGATGAATCTTTCCCAGGACAAAGTAGATGGGGTATGGAGGAGACAAGCTTTAAAGAAGGTCCAACAGTTAGGCAC---------TATGAAGGGGAGCAA---TATACCTCAAATCAACCAAAGGAATACCTTCCCTATTCCTTAGATAATCCATCAAAACCCAGGGAGGATTTCCCTTATGGTGAATTTTACCCCTGGAACCCAGATGAAATTTTTCCATCATATAATACAGCTCCCACTGTACCACCACCTGTGGAGAGCAGGGGCTATTATGCTAATAATGCTGTTGGACAAGAAGAAAGCACTCTGTTTCCTTCT---TGGAACTCCTGGGACCACAGGATTCAAACCCAAGGGCAGAATGAAAGGCAGCCATATTTTAACAGAAATTTCTGGAATCAGCCTACAACTTTACACAAAGCACCCCCTAGTCCACCGCACCAGAAAGAGAACCAGCCGTATCCTAGTAATTCCCCAGCTGGACTTCAGAAAAATCCAACATGGCATGAAGGTGAGAATTTGAATTATGGC---ATGCAAATTACCAGATTAAATTCACCAGATGGAGAACATTTGGCTTTCCCGGACTTAATTCCTCCAAATTACCCAGCAGGTCAAAAAGAAGCACATGTATTTCACCTT---AGCCAGAGAGGCCCTTGCTGTGCTGGTGGCTCCACAGGACACAAGGACAATGCACTTGCTCTCCAGGACTATACTCCATCCTTTGGTCCTGCATCAGGGGAGAATCAAGACACCAGCCCTCTGTACACAGAAGATAGT---CATACTAAACATGCAAGACATACCATCTCCCCTACAAGCAACCTGCCTGACCAAAGAAACAGCTCAGAGCAAAGACTGCCTGGGGAAAGTCAAAACCCAAGTCCTTTTAGAGATGATGTGTCCACTCTGAGAAGGAACACACCATGTTCTATGAAGAATCAACTGAGCCAGAGGGGAATTATGCCCTTTCCTGAAGCCACTTCCCTTCAATCAAAGAATATGCCTTGTCTCACAAGTGATCTTGGAGGAGATGGGAACAATGTTTTAGAACAAATATTTGACGACAACCAGTTCAATGAAAGAACTGTTGACCTTACTCCCGAACAGCTTGTTATCGGTACACCTGATGAAGGCCCACAGCCAGAAGGAATCCAAAGTGAAGTG---CAAGGAAATGAGGGTGAAAGGCAGCAACAAAGACCATCAAGCATCCTACAGTTACCATGCTTTGGCTCCAAAATAGCAAAGTATCACTCCTCCAGCACAGGAACTCCATCTAGCATTGGAAGGCAAGGCCCATTTGATGAAGAT---CCAATTACGCCTACTGAAAGTCCAAACTCAATGTCTAGATTAGCTACTGGGGCAGAGTTTCAGAGTATAAATGTAGACCCACTTAATGCAGATGAACACACT---CCATTTGATTCTCTTCAATTAGGGACCAACATTAAACTGAGCTCGGTGGTGTTCATTCTTATCTGCTGTTTAATCATCCTAGAGAACATCTTTGTCTTGCTGACCATTTGGAAAACCAAGAAGTTCCACCGACCTATGTACTATTTTATTGGCAACCTGGCCCTCTCAGACCTGTTGGCAGGAGTGGCTTACACAGCCAACCTGCTCTTGTCTGGCGCCACCACCTACAAGCTCACCCCCGCCCAGTGGTTTCTGCGGGAAGGGAGTATGTTTGTGGCCTTGTCTGCCTCCGTGTTCAGCCTCCTAGCCATCGCCATCGAACGCTATATCACAATGCTGAAAATGAAACTCCACAACGGGAGCAACAGCTTCCGCTCCTTCCTGCTGATCAGTGCCTGTTGGGTCATCTCCCTCATCCTGGGTGGCCTGCCCATCATGGGCTGGAACTGCATCAGCGCGCTGTACAACTGCTCCACGGTCCTGCCGCTCTACCACAAGCACTATATCCTCTTCTGCACCACTGTCTTCACGCTGCTCCTGCTTGCCATCGTCATCCTCTACTGCCGGATCTACTCCTTGGTCAGGACTCGGAGCCGCCGTCTGACCTTCCGCAAGAACATT---TCTAAGGCCAGCCGCAGCTCCGAGAAGTCGCTGGCGCTGCTCAAGACCGTGATTATCGTCCTGAGCGTCTTCATCGCCTGCTGGGCGCCCCTTTTCATCCTGCTCCTGCTGGACGTGGGCTGCAAGGTGAAGACCTGCGACATCCTCTTCAGAGCGGAGTACTTCCTGGTGCTGGCAGTGCTTAACTCCGGCACGAACCCCATCATTTATACTCTGACCAACAAGGAGATGCGCCGAGCCTTCATCCGGATCCTGTCCTGCTGCAAGTGCCCCAGCGGGGACTCCGCGGGCAAATTCAAGCGACCCATCATCGCAGGCATGGAATTCAGCCGCAGTAAGTCGGACAACTCCTCCCACCCGCAGGCTTCATTAATTCACCATACAGAGACCAAATAATTAAAACAAAGATAGATAGGTAGAACGGAATTTAATCAGAATCTTCATATCAGAGGTACAGTCTTTCACCAAGTAAATTTCTATAAATAAGCATTATTCTT-GTATT-ACAGACGCAAGGTACAGGTGACTACCCTAGTTCAAAACAACCACTTTCTCAGGCTTCTCACGTGTGTAGCTGAGCTACCTTGTCATATGTGTTGATTCTTGAAAACTGGGACACGTATTTTCGTTCAGCCATTCATGCTTG-TACAG-GAATGTGCTT-TCCATCGATGGACTGTCTTTGCTTCTCCAAATACAA-GTACTAGGTTGGCC-AATT-ATAATATCTATTTGGTGCTAGTAAATTCTCAAACTAGATTTATAAATGCACTGTAATATTTACACAACTTAGAAACCAAATTAC-AAGTATTCAGTTCAAATACTTC-ATTAATTTCAA-TCAACCAAAGTTAGTTCAGTAGCTTATCTCAGTTAT-GAGTAT-AATACATTACATGTAAATTAAGTGTGTGTATACTGTAATCGTGCTTTTTTTATCATTGAAA-CATTTATA-AACTAGAATAATAAT-GCCCTTTTCATTGAGCTGGATATTGATGACCCAGATGAAAAGACTGAAGGATCAGACACAGACAGACTTCTCAGTAACGACCATGAGAAGTCACTCAACATCCTTGGAGCAAAGGATGATGACTCTGGACGTACCAGCTGTTATGAACCTGACATTCTGGAGACTGATTTCAATGCCAGTGACGTGTGCGATGGTACATCAGAGGTTGCTCAA---CCACAGAGGTTAAAAGGGGAAATAGATCTTTTGTGCCTTGACCAGAAGAATCAAAGTAACTCACCTTCTGATACTGCCCCTAATACTCAGCAGCCCGGCGTTATCCTGGCAAAGGAAAACAAACCAAGACCACTTCTGATTAGTGGAACTGAGTCAACTCATCAAGCTGCCCATCCT------CAGCTAAGCAATCCGAGTTCACTGGCAAACATCGACTTTTATGCCCAGGTAAGCGACATTACTCCAGCAGGGAGTGTGGTCCTTTCCCCAGGCCAAAAGAATAAGGCAGGGATAGCCCCGTGTGACCCGGAAGTGGTCTCGCTCTGCCAGGCAAACTTCATC---ATGGACAACGCCTACTTCTGCGAGGCAGATGCCAAAAAGTGCATCACTGTGGCGCCTCACGTCGAGGCTGAATCACGCGGAGAGCCAAGCTTTAACCAGGAAGACATTTACATCACCACAGAAAGCCTTACCACTGTCGCTGGCCAGCCCGGGACAGCAGAGCGGGCTCCAAGCTCCGAGATTCCTGTCCCGGACTATACCCCAGAGAACCTGATGGGGATGCAGGAAGCCATCGAGCAGGCCACCAAGAGTCGTGAGATCCTCGCCATCTCAGACCCTCAGACTCTGGCCCATGTGCTGACCACTGGGGTGCAGAGCTCCTTGAACGACCCTCGCCTTGTCATCTCATATGAGCCCAGCACCCTCGAGGCTCCCCGGCAAGCCCCAGCACTCACCAACCTCACGCAAGAGGAACAGCTTGCCCAGTTGCAGAAGGGTATCCGCCATGAGGTTCTGGAGGGCAATGTGGGCTACCTGCGTGTGGACGACATCCCAGGCCAGGAAGTGGTGAGCAAGCTGGGGGGCTTCCTGGTGGCCAGCGTCTGGAGGAAGCTCATGAGCACCTCTGCCTTGGTACTGGACCTCCGGCACTGCACTGGGGGCCGCATTTCCGGCATCCCCTACGTCATCTCCTACCTGCACCCCGGGAACACGGTCCTGCACGTGGATACCATCTACGAC---CGCCCCTCCAACACGACCACTGAGATCTGGACCCTGCCCCGGGTCCTAGGAGAAAGGTACAGTGCCGACAAAGATGTGGTGGTCCTCACCAGCGGCCACACAGGGGGCGTGGCTGAGGACATCACTTACATCCTCAAACAGATGCGCAGGGCCATCGTGGTGGGTGAGCGGACTGTGGGGGGTGCCCTGGACCTCCAGAAACTGAGGATAGGCCAGTCCGACTTCTTCCTCACCGTGCCCGTGTCCCGGTCCCTAGGGCCCCTGGGAGGGGGCAGCCAGACATGGGAGGGCAGCGGGGTGCTGCCCTGTGTGGGGACACCAGCCGAGCAGGCCCTCGAGAAAGCCCTGGCCATCCTCACTCTGCGCCGGGCCCTGCCAGAGGTAGTGCGGCGCCTGCAGGAGGCCCTGCAGGCCTACTACACGCTGGTGGACCGCGTGCCCACCCTGCTGCACCACCTGGCCAACACGGACTTCTCTGCGGTGGTCTCCCAGGAGGACCTGGTCACGAAGCTCAACGCTGGCCTACAGACTGCGTCAGAGGACCCCAGGCTCCTGGTGCGGGCCGTCAGGCCCAAGGAAAGCTCTGCCGGGCCCGAGATCGGAGACGAC--GACCTTCCGGAGGTGGTCCCCACAGTGCCCGGGGATGAGGCTGCCCGGCGGGCCCTGGTGGACTCTATGTTCCAGGTGTCCGTGCTGCCAGGCAACGTGGGCTACCTCCGCTTTGACAGCTGTGCCGACGCCTCGGTGCTGGAGGTGCTGAGCCCGCACATTGTGCGCCAGGTGTGGGAGCCCCTGATGTCT---ATGCAGGGCCCCCAGAGGAGG---CTGCTGGGCTCCCTCAACTCCACCCCCCCAGCCACCCCTCACCTCAGGCTGGCTGCCAACCAG---------ACAGGGCCCCGGTGCCTGGAGGTGTCCATTCCTGACGGGCTCTTCCTCAGCCTGGGGCTGGTGAGTGTGGTGGAGAACGTGCTGGTGGTGGCCGCCATCGCCAAGAACCGCAACCTGCACTCGCCCATGTATTACTTCATCTGTTGCCTGGCTGTGTCCGACCTGCTGGTGAGCGTAAGCAACGTGCTGGAGACGACGGTCATGCTGCTGCTGGAGGCAGGCGCCATGGCCACCCGGGCCGCCGTGGTGCAGCAGCTGGATGACATCATTGACGTACTCATCTGTGGCGCCATGGTGTCCAGCCTCTGCTTCCTGGGCGCCATTGCCGTGGACCGCTACATCTCCATCTTCTATGCGCTGCGATACCATAACATTGTCACACTGCCCCGGGCGTGGCGGGCCATCTCCACTATCTGGGTGGCTAGCGTCCTGTCCAGCACGCTCTTCATTGCCTACTACAATCACACGGCCGTCCTCCTTTGTCTTGTCAGCTTCTTTGTAGCCATGCTGGTGCTCATGGCCGTGCTCTACGTCCACATGCTTGCCCGGGCTTGCCAGCACGCCC-GAGGCATGCTCGTCTCCATAAGAGGCA---GCGCCCTGCCCACCAGAGCTTTGGCCTCAAGGGCGCTGCCACGCTCACCACCCTGTTGGGCGTTTTCTTTCTCTGCTGGGGCCCCTTCTTCCTGCACCTCTCGCTCATGGTCCTCTGCCCTCAACACCCCATCTGTGGCTGCGTCTTCAAGAACTTCAAGCTCTTCCTCACCCTCATCATCTGCAACTCCATCGTTGACCCCCTCATCTACGCCTTCCGCAGCCAGGAGCTCCGAAAGACGCTCCAAGAGTAAAGGTTTGGTCCTAGCCTTCCTATTAGCCATTAACAAGATTACACATGTAAGTCTCCACGCTCCAGTGA----AGGAGCGGGTATCAAGCACACGTAGCTCACAACGCCTTGCTTAGCCACACCCCCACGGGAAACAGCAGTGATAAAAATTAAG--ATGAACGAAAGTTCGACTAAGCTATG--AGGGTTGGTAAATCTCGTGCCAGCCACCGCGGTCATACGATTAACTCGAGTTAATAGCGGCGTAAAGCGTG-TTAAAGTTAAAGTATGA-TTA-AGCTGTAAAA--------ACGAAAGTGACTTTAACGATAGCTAGGGCCCAAACTGGGATTAGATACCCCACTAT-GCCTAGCTCTAAACAACA-AAACTATTCGCCAGAGAACTACTAGCAACAGCTTAAAACTCAAAGGACTTGGCGGTGCTTTATATCCCCCTAGAGGAGCCTGTTCTGTAATCGATAAACCCCGAT--ACCTCACC--CCCTTGCCAGTTTATATACCGCCATCTTCAGCAAACCAAAGGAAAAAAAGTAAGCATAAAAAAGTTAGGTCAAGGTGTAACCTATGGGCT-GGGAAGAAATGGGCTACATTTTCT---ACGAAAACTTTTATGAAAAAGGCGGATTTAGTAGTAAA-TTAAGAATAGAGAGCTTAATTGAAGGGCAATGAA-GCACGCACACACCGCCCGTCACCCT-CCTCGAAGAGGAGACAAGTCGTAACAAGGTAAGCATACTGGAAAGTGTGCTTGGATCAAACAAAACATTTAAGAGTATAGGAGATAGAAA---GCTATAGAGAGTACC-GCAAGGG-A--AAGTGATAAACAGCAAAGATTGCCCCTTCTACCTTTTGTATAATGAGTT-AGCTAGTTAACAAAGAGAACTTAAGCTAAGTCCCCC-GAAACCAGACGAGCTACCTA-TGAACAAGGATGAACTCATCTATGTTGCAAAATAGTGAGAAGATCCATAGGTAGAGGTGAAAGGCC-TAACGAGCCTGGTGATAGCTGGTTGCCCAGGAATTTTAGTTCGACTTT-AATGCAGATTTAAAATATATTCTAAAAAGGTACAGCTTTTT--CCTAGAGAGTCATAGTAGGCCTAGAGGCA-GCCATCAATTAAGAAAGCGTTAAAGCTC-----------ACTGGGTCAATCTATATAGAAGTGATAATGCTAATATGAGTAACAAGA-----GCATAAGCTTATAACACTGATAGTT-AACAATGTTAGTCCAACACAGGCATGCGGAAAGATTAAAAGAAGTGAAAGGAACTCGGCAAACACCCC-GCCTGTTTACCAAAAACATCACCTCCAG-CATTTCCAGTATTGGAGGCACTGCCTG-CCCGGTGACTTAAACGGCCG-C-GGTAT-TCTGACC-GTGCAAAGGTAG-CATAATCATTTGTTCTCTAAATAAGGACTTGTATGAACGGCCACACGAGGGTTTAACTGTCTCTTACTTCCAATCAGTGAAATTGACCTCCCCGTGAAGAGGCGGGGATAAGACAATAAGACGAGAAGACCCTATGGAGCTTTAATTAATTTAGGTTGGGGCGACCTCGGAGGACAAAATAGCCTCCGAGTGATAGACACCAGTCAAA--TGATCCATGATCAACGGAACAAGTTACCCTAGGGATAACAGCGCAATCCTATCCGAGAGTCCATATCGACAATAGGGTTTACGACCTCGATGTTGGATCAGGACATCTTAATGGTGCAGCAGCTATTAAAG-GTTCGTTTGTTCAACGATTAA-AGTCCTACGTGATCTGAGTTCAGACCGGAGCAATCCAGGTCGGTTTCTATCTATTTTTCTCCCCAGTACGAAAGGACAAGAGAA-ATAAGGCC------ATGAATGATCAACATCCGAAAAACTCATCCATTAGTTAAAATTATCAACAACTCATTCATTGACCTTCCAACACCATCAAACATTTCAACATGATGGAACTTTGGGTCCCTGTTAGGAGTGTGTCTGATCTTGCAAATCTTAACAGGCTTATTTCTAGCCATACACTATACATCAGATACAGCTACAGCCTTTTCATCAGTCGCACACATTTGTCGAGACGTCAACTATGGTTGATTTATCCGATATATACATGCCAATGGGGCCTCTATATTTTTTATCTGCCTATTTATACACGTAGGGCGAGGCTTATACTATGGATCATACCTATTTCCAGAGACATGGAATATCGGAATTATTCTCCTACTTACAGTTATAGCCACAGCATTCATAGGATATGTACTACCTTGAGGACAAATATCCTTCTGAGGAGCAACCGTCATCACTAACCTACTATCAGCAATTCCTTACATTGGCACTAATCTAGTGGAGTGAATCTGAGGAGGTTTCTCCGTAGATAAAGCAACACTAACCCGATTTTTTGCTTTTCACTTTATCCTTCCATTTATCATCTCAGCACTAGCAATAGTCCATCTATTATTCCTTCACGAAACAGGATCTAATAACCCCTCCGGAATTCCATCTGACCCAGACAAAATCCCATTTTACCCCTATCATACAATTAAAGACATCCTAGGCGTCCTATTTCTTGTCCTCGCCTTAATAACCCTGGCTTTATTCTCACCAGACCTGTTAGGAGACCCTGATAACTATACCCCTGCAAATCCACTAAGTACCCCGCCACATATTAAGCCTGAATGGTACTTTCTATTTGCCTACGCTATCCTGCGATCTATCCCTAATAAACTAGGAGGGGTGCTAGCTCTAATCTTCTCTATTCTAATTCTAACTATTATTCCACTATTACATACATCCAAACAACGAAGCATGATATTCCGACCTCTAAGTCAATGCTTATTCTGACTCCTAGTAGCAGACCTACTCACACTAACATGAATCGGAGGACAGCCAGTAGAACACCCCTTCATTATTATTGGGCAATTGGCCTCTATTCTCTACTTTACAATTCTTCTAGTACTTATACCTATCACTAGCATTATTGAGAATAGCCTCTCAAAATGAATGTTCATTAACCGATGACTGTTTTCCACCAACCACAAAGATATTGGCACTCTTTATCTTCTGTTTGGCGCATGAGCTGGTATAACGGGCACTGCTCTTAGCCTTCTAATCCGTGCTGAATTAGGTCAGCCTGGAGCTCTGTTAGGAGATGACCAAATTTACAATGTAGTTGTAACTGCCCACGCATTCGTAATAATCTTCTTTATAGTTATGCCTATTATGATCGGAGGCTTTGGAAATTGACTAGTACCTTTGATAATTGGTGCGCCTGATATAGCATTTCCCCGAATAAACAATATGAGTTTCTGATTACTACCTCCATCCTTTCTTCTCCTTCTGGCTTCTTCCATAGTAGAAGCAGGCGCAGGGACTGGATGAACTGTATACCCTCCTCTAGCAGGTAACTTAGCCCATGCAGGAGCATCAGTAGACCTAACAATCTTTTCTCTACATCTGGCAGGGGTTTCTTCTATTTTAGGGGCTATTAACTTTATTACCACTATCATCAACATGAAACCCCCTGCAATATCTCAATATCAAACTCCCCTATTCGTGTGATCAGTACTTATCACAGCAGTACTTCTCCTTCTATCTTTACCAGTCTTAGCAGCTGGAATTACTATACTACTTACAGATCGAAATCTCAATACTACTTTCTTCGACCCGGCCGGAGGAGGGGATCCCATTCTATATCAACATCTATTTTGATTCTTTGGCCATCCTGAAGTCTATATTCTAATCCTCCCTGGGTTTGGAATAATTTCACACATTGTCACATACTATTCAGGAAAGAAAGAGCCCTTTGGTTATATGGGAATAGTGTGGGCAATAATGTCAATTGGGTTCTTAGGATTTATTGTATGGGCCCATCATATATTACTGGTAGGCATAGATGTTGATACACGAGCCTATTTTACCTCGGCCACTATAATTATTGCAATCCCGACAGGAGTCAAAGTATTCAGCTGACTAGCTACCCTGCATGGAGGAAATATTAAGTGATCCCCTGCCATAATGTGAGCCCTAGGTTTCATTTTTCTATTTACAGTAGGGGGTCTTACAGGCATTGTTCTAGCTAACTCATCTCTGGACATTGTCCTCCATGACACATACTACGTAGTAGCACACTTCCACTATGTACTATCAATAGGGGCCGTGTTCGCTATTATAGGAGGCTTCGTCCATTGATTCCCATTATTTTCGGGCTATACACTTAATAATACATGAGCAAAAATTCACTTCGTAATTATATTTGTTGGAGTCAATATAACATTCTTCCCCCAGCACTTCCTAGGTCTATCAGGTATGCCTCGACGATATTCTGATTATCCAGACGCCTATACAGCATGAAACACAGTGTCTTCAATGGGTTCATTCATTTCACTAACAGCAGTTATGTTAATAATTTTCATAATTTGAGAAGCCTTCGCATCTAAACGAGAAGTGGCAGTGATTGAGCTTACTACAACTAATATTGAATGGCTCCACGGATGTCCTCCCCCATACCATACATTCGAAGAGCCCGCCTACATGGCGCATCCCTTTCAAACAGGCCTTCAAGATGCAACTTCCCCCATCATGGAAGAACTCCTACACTTCCATGATCATACACTAATAATTGTATTCTTAATTAGTTCCTTAGTTCTCTATATCATTTCAATTATATTAACTACTAAATTAACACATACAAATACAATAGACGCACAAGAAGTGGAGACAGTATGAACTATTCTACCAGCTATCATCTTAATTATAATTGCACTTCCATCACTACGAATTCTTTATATGATAGATGAAATTAATAACCCATCATTAACTGTAAAGACTATGGGGCATCAATGATACTGAAGCTATGAGTATACAGATTATGAAGACTTGAGCTTCGATTCTTATATAACCCCAACACAAGAATTAAAGCCCGGAGAGCTGCGATTACTAGAGGTAGATAATCGAGTAGTACTACCCATAGAAATAACAATTCGCATATTAATTTCCTCAGAAGATGTGCTACATTCGTGAGCTGTCCCATCTCTAGGACTAAAAACTGATGCAATCCCGGGGCGATTAAATCAAACAACTCTTATGGCCATGCGACCAGGACTATATTATGGCCAATGCTCAGAGATTTGCGGTTCTAATCATAGCTTTATACCCATTGTACTTGAAATAGTTCCGCTGTCTTACTTTGAAAAATGATCCGCTTCAATACTAATGATCCACCAAACACATGCATATCATATAGTTAACCCAAGCCCATGGCCACTTACAGGAGCTCTCTCGGCTCTTCTTATAACATCAGGACTAATTATATGATTTCACTTTAACTCGGTATACTTACTAATACTAGGCCTCACCACCAACATACTTACCATGTATCAATGATGACGAGATATCGTCCGGGAAAGTACCTTCCAAGGCCATCACACCCCAATCGTCCAAGGAGGACTACGATATGGAATAGTCTTATTTATTGTATCAGAAGTATTTTTCTTCGCGGGATTCTTTTGGGCCTTCTACCACTCAAGCCTAGCACCTACTCCTGAATTAGGAGCATGTTGACCACCTACAGGTATCATCCCCTTAAATCCGCTAGAAGTTCCACTACTTAACACCTCTGTACTTCTAGCATCTGGGGTATCTATCACTTGAGCTCATCATAGTCTAATAGAAGGAGACCGTAAACATATGCTCCAAGCCCTATTTATTACTATTTCACTAGGAGTTTATTTTACACTTCTACAAGCCTCAGAATACTATGAGACATCCTTTACTATTTCAGATGGAGTGTATGGTTCAACCTTCTTTATAGCAACTGGATTTCATGGGCTTCATGTAATTATTGGTTCAACTTTTCTTACTGTGTGTTTTCTACGACAACTACACTTTCACTTTACATCCAACCATCACTTTGGCTTTGAAGCGGCAGCATGATACTGACACTTCGTAGACGTTGTATGGCTTTTCCTTTATGTTTCTATTTACTGATGAGGATCCATGTTTATAATTAACATCTTCTCACTAATTGTACCTATTCTTCTTGCTGTAGCCTTTCTGACTCTAGTAGAACGAAAAGTACTAGGCTACATACAGCTTCGAAAAGGCCCAAATATTGTAGGTCCATATGGTCTCCTACAACCAATCGCAGATGCCGTAAAACTCTTTACTAAAGAACCTTTACGACCACTTACGTCATCCATAACTATATTTATTATAGCCCCTATTCTAGCCTTAACACTAGCTCTGACCATGTGAGTCCCCTTACCAATACCGCACCCCCTTATTAACATAAACCTAGGAGTACTATTCATACTAGCTATATCAAGTCTAGCTGTATACTCTATTCTCTGATCTGGATGAGCCTCAAACTCAAAATATGCCCTAATTGGAGCCCTACGAGCCGTAGCTCAAACGATCTCATATGAAGTCACACTAGCCATTATCCTTTTATCCGTTCTACTAATAAATGGCTCATTTACGCTATCCACGCTAATCATTACCCAAGAACATCTTTGATTAATCTTCCCTGCATGACCACTAGCTATAATATGATTTATTTCTACCCTAGCAGAAACAAATCGAGCCCCCTTTGACCTAACAGAAGGAGAATCAGAACTAGTCTCTGGGTTTAATGTCGAATATGCAGCAGGTCCATTTGCCCTGTTCTTCCTAGCAGAATATGCCAACATCATCATAATAAATGCTCTTACAACTATTCTATTCTTCGGAGCATTTCACAGCCCCTACATACCAGAATTATACATTGTTAATTTTACCGTAAAAACTTTACTCCTCACAATCTCTTTTCTATGAATCCGAGCATCATATCCTCGATTCCGATACGACCAACTAATACACCTACTATGAAAAAACTTTCTACCTCTCACACTAGCTCTATGTATATGACATGTAACTCTACCTATTATTACAGCAAGCATTCCACCTCAAACGATAAAACCAGCCATTCTTATTACCATTACATCCACCGTTGTCTTAGGAACTATAATTGTTCTATTTAGCTCCCACTGATTCATAATCTGAGTTGGCTTTGAAATAAATATACTAGCCATTATCCCAATTCTAATAAAAAAATATAACCCACGAGCCATAGAAGCTTCCACAAAATATTTTCTAACACAAGCTACAGCATCCATGCTTCTAATGCTAAGCATCATCATCAATCTACTATGCTCAGGACACTGAACAATTTCA---ACA------ATTCCCAATCCAGTAGCATCTACCATAATTACTATTGCTCTAACAATAAAACTTGGCCTATCACCATTTCACTTTTGAGTCCCAGAAGTTACACAAGGAATTTCCTTATCTTCAGGAATAATCCTATTAACATGACAAAAAATTGCACCTCTATCCATTCTATACCAAATTTCACCATCCATTAACTCAAATCTCTTACTAATAATAGCTATCACATCCATACTGGTAGGAGGCTGAGGAGGATTAAATCAAACCCAACTCCGAAAAATCTTGGCATACTCCTCAATTACCCATATAGGCTGAATGGCTGCTATTATAGTATATAATCCTACCCTAGCAATTCTTAACCTAACAATTTACATCATAATAACTCTAGGAACATTTATACTATTCATACATAGCTCATCTACAACAACACTATCACTATCTTATACATGAAATAAATTCCCATTAATAGCCCCACTAATCTTAATACTTATACTATCACTAGGAGGCCTCCCTCCTCTCTCAGGCTTTATCCCCAAATGAATAATTATTCAAGAATTAACAAAAAACGACATAATTATTATACCTACACTTATAGCCATTACAGCCCTACTAAACCTATATTTTTACACACGCCTAACATATACTACAGCATTAACTATATTTCCCGCAACAAATAATATAAAAATAAAATGACAATTC---GAAACCACAAAAAAG---ACAACTCTCCTAGCCCCTCTAATCGTGACATCAACTATACTACTACCACTAACCCCAATACTAGCAGCTATAAACCTAATTCTAGCACTTCTAACCAACGTATTATTAGCCTCTCTGCTCGTTCTTATTGCATTCTGACTGCCACAACTAAATATCTATGCAGAAAAAGTAAGTCCTTATGAATGTGGATTTGATCCTATAGGATCAGCACGCCTTCCTTTCTCTATAAAATTTTTTCTAGTAGCTATTACATTCCTTTTATTCGACTTAGAAATTGCTCTACTCCTCCCGCTTCCTTGAGCATTACAGACTAACAACTTAATAACTATACTTATTATAGCTCTATTACTCATTTCCCTATTAGCCGCAAGCCTAGCTTATGAGTGAACCGAAAAAGGGCTAGAATGGGCCGAAATGCTAAAAATTATCCTCCCTACCATAATACTAGTACCCCTTACATGAATATCAAAGCCTAACATAATCTGAATTAATACAACAACCTATAGTCTACTCATCAGCCTTATTAGTCTGACATATCTTAATCAACTCAGTGATAATAGTCTAAACTTCTCATTAACATTCTTTACCGACTCCCTATCAGCCCCCCTGTTAGTTCTCACAACATGGCTACTGCCCTTAATACTTATAGCTAGTCAATTTCACCTGTCAAAAGAGACCCTGACCCGGAAAAAATTATATATCACAATACTAATTCTCCTGCAACTATTCTTAATTATAACATTTTCTGCTACTGAGTTAATCATATTCTATATCTTATTTGAAGCTACCCTGGTACCGACTTTAGTCATCATTACTCGATGAGGAAACCAAACAGAACGACTAAACGCGGGCCTCTATTTTTTATTCTACACCTTAGTAGGATCCTTGCCCTTACTAGTTGCACTGTTATATGCCCAAAACAGCTTAGGATCACTAAATTTTCTCATAGTACAGTACTGAACTCAGCCCTTGCCAAATTCCTGATCTAACATTTTCATGTGGCTGGCATGTATAATAGCATTCATAGTAAAAATACCGCTATATGGCTTACACCTATGACTACCCAAAGCACATGTAGAAGCTCCTATTGCAGGATCCATAGTACTTGCTGCAGTACTTCTAAAACTAGGGGGATACGGTATAATGCGGATTACAACAATACTCAACCCTCTAACAAATTTTATAGCCTACCCCTTCATAATGCTCTCACTATGAGGAATAATCATAACAAGTTCTATTTGTTTACGCCAGACAGACCTAAAGTCCCTAATTGCATACTCCTCTGTTAGTCACATAGCCCTAGTCATTGTAGCAATTCTAATCCAATCCCCATGAAGCTACATAGGAGCTACTGCTCTAATAATCGCCCATGGGTTAACATCTTCTATGCTATTCTGTCTTGCAAACTCTAACTACGAGCGAACCCATAGCCGAACTATAATTCTCGCACGGGGCTCGCAAACGCTTCTTCCACTTATAGCAGCTTGATGACTATTAGCAGGCCTAACTAACTTAGCTCTTCCTCCTACAATTAATCTGATTGGGGAACTGTTTGTAGTGATAGCCACATTTTCATGATCCAATATTACCATTCTCTTAATAGGAGTTAACATTACCATTACTGCTCTCTACTCTCTATATATACTAATTTCTACACAGCGAGGCAAGTATACAGACCACATCAAAAATATTAAACCATCTTATACACGAGAAAATGCCTTAATAGCCTTACATTTACTACCCCTTTTACTTCTATCTCTTAACCCTAAAGTAGTTCTAGGCTTTATTTACATTAAT---CTACTTACCTCCTTCACCATTACAACCCTATTTATATTAATCATGCCCATTATCCTAACCTGTACC---CCAGCATATGAAAATAAACTTTATCCGCAATATGTAAAAACCACAGTCTCTTATGCCTTCACAATTAGCATAATTCCCATAGTAATATTCATCCACTCCGGACAAGAAGCAATCATCTCAAACTGACACTGAATAACCATCCAAACCCTAAAACTCAGTCTAAGCTTCAAATTAGATTACTTTTCAATAATCTTCGTACCAGTGGCCCTATTCGTCACATGGTCAATTATAGAATTCTCTATATGATATATACACGCAGATCCTAACATTAACCGATTCTTTAAATATCTACTTATATTCCTCGTCACGATAATAATTCTAGTAACCGCAAATAATCTATTTCAGCTATTCATCGGCTGAGAGGGAGTAGGAATCATATCATTTCTCCTCATTGGATGATGATATGGACGAACAGATGCTAATACGGCTGCCCTACAAGCAGTACTATACAACCGCATTGGAGATGTTGGTTTTATCATGGCCATAGCTTGATTCTTACTCAATACAAATGCATGGGACTTCCAACAAATCTTTATAATCGAACATAAAAACCTCAATATTCCACTGGCAGGACTACTTCTAGCAGCTACCGGAAAGTCTGCCCAATTTGGACTTCACCCATGACTCCCATCAGCCATAGAAGGCCCCACTCCTGTCTCAGCACTACTTCACTCTAGCACAATAGTAGTAGCAGGCGTATTTCTTCTAGTCCGATTTCACCCCTTAATAGAACATAACAAGACAATTCAAACGGTTACCCTATGCTTAGGGGCAATAACAACCTTGTTTACAGCAATCTGCGCCCTTACCCAAAATGATATCAAAAAAATTATTGCCTTCTCCACCTCGAGCCAACTAGGACTAATAATTGTAACAATTGGTATTAATCAACCTCATCTGGCCTTTCTCCATATCTGCACGCATGCATTCTTCAAGGCCATGCTATTTCTATGCTCCGGATCTATTATTCATAGTCTAAACAACGAACAAGATATTCGAAAGATAGGAGGGCTATTTAAAAGTCTACCATTTACCACTACTGCTCTAATCATCGGAACTCTAGCACTTACAGGAATGCCCTTCTTAACAGGATTTTACTCCAAAGACTTAATTATTGAAACCGCCAATACGTCATACACCAACGCCTGAGCCTTACTAACAACCCTTATCGCCACATCCATAACTGCCGCCTACAGTACTCGAATTGTATTTTTTACACTTCTAGGACAACCTCGCTATAGTCCCATTATCACCATTAACGAGAATAACCAGTTCCTGACTAACTCTGTCAAACGATTGCTACTAGGAAGTATCTTTGCGGGATTCCTAATCTCTCATAACATTACACCCACCACTGTCCCACAAATAACCATGCCCTGTCACCTAAAAATGATAGCCCTTACAGTAACAATCCTAGGCTTTATTCTAGCACTAGAACTTAACCTAGCCATACAAAATCTCAAATTTGACTACCCGTTAAGCACGTTCAAATTTTCAAATCAACTAGGATATTTCCCTACTACTCTGCATCGTCTCGCACCAATAATAGGTCTATCAATAAGCCAAAAAACAGCATCCATACTGCTAGATGCAATCTGACTAGAGAATGTTCTACCAAAGTCCATCTCCTACTTTCAAATAAAATCCTCAATC---ACAGTCTCCAACCAAAAGGGACTAATTAAACTATACTTTCTCTCCTTTATAATTTTGGAAGCCGAGATGGACCGCAGGCCAGCAACAGTAGTGTGAAACTCCAGAGCCCAAACTGAAGCCGCAGAGCCACACAGCATCAAAAGA-TCACCCCCAACCTTCCCGACACAGATTTCATGCAAGACGCCTGTTGTCTCTTTTATGTACAGACAAGACGTTACCCGCA-ACC-ACAAACTTA-A-ATCCTTCTCTGTAACATT--TTGAGTATT-GGATTTCTTTGACC-AACCA-AAAGGAGCTCCAAATCCACCAAAATT---AC-TATCCCAGTAAGGCAG--AG-TTGAACCCTTG-CTATTACAACTTAAACATGTTTGCTATAAAATT-CCATCACAAGGGAATGAGCTTGGTGCTTGAGTGTGAAGGGAAGGTCTTCAGCAGCCCTCTCTGGACTCCATGCACCAAGGTCATGGCCAGGGGCTCCTGGCAGCTCAGCCCTGCTGACCCAGAGCACGTGGCAGCTGCCCTTTACCAGCCGAGCGCCTCC---GAGACGCAA---CTG------------------AAGCGCATGCCTCGCATCAGGAGCCTAATCCAAGCCCAGA---AAGGGACAGAGCCCGGCGTGGATGAGGCTGGAGAGATGGAGCAGAAGCAGCTGCAGAAGAGGTTCGGGGGCTTCACCGGGGCCCGGAAGTCGGCCCGCAAGTTGGCCAACCAGAAGCGGTTCAGTGAGAAATTTTCAGAATGGAAATTTAAACTATTCAGGGTGCGATCTTTTGAAAAGGCACCCGAAGAAGCTCAATCCTCTGAGGGAAAACCCTCTCTGGAGCAATCTCCAGCAGTCCCAGACCAG---GCTGAT---GGTCAGAAGCCAGCTCTGAGTCAACCGGCATTAAAAGCTCACCCT---AAGTTTCTGAAGAAATCCCATGATGATGGGAAAACAAGAGACAAAGCAATCCACCAAGCCAACCTTCGACATCTCTGCCGTATCTGTGGGAATTCTTTTAAAACTGATGGGCACAATAGGAGATATCCAGTCCACGGGCCTGTTGATGGTAAAACCCAAGTCCTTTTACGGAAGAAGGAAAAGAGAGCCACTTCCTGGCCAGACCTTATTGCCAAGGTCTTCCGGATCGATGTGAAAGCAGATGTGGACTCCATGCACCCCACCGAGTTCTGCCATAACTGCTGGAGCATCATGTACAGGAAGTTTAGCAGCGCCCCATGTGAGGTTTACTTCCCAAGGAATGCAACCATGGAGTGGCACCCCCACACACCCTCCTGTGACATTTGCCACACTGCCCACCAGGGACGCAAGAGGAAGAGTCATCAGCCAAACGTGCAGCTCAGCAAAAAACTCAAAACCGTG---GTTGACCGAGCGAGAAGAGCCCGTCGGCACAAGAGAAGA---ACTCAGGCCAGGATTAGCACCAAAGAAGCGATGAAGAAGATTTCCAGCTGTGGTAATATACATCTTAGTACCACCCTTCTTGCAGTGGACTTCCCAGCACACTTTGTGAAATCCATCTCCTGCCAGATTTGTGAACACATTCTGGCTGACCCTGTGGAGACCACCTGTAAGCACGTATTTTGCAGGATCTGCATTCTCAGATGCCTCAAAGTCATGGGTAGCTATTGTCCCTGTTGCCAGTATCCCTGCTTCCCTACTGACCTGGAGAGTCCAGTGAAGTCCTTTCTGAGCATCTTGAATTCCCTGATGGTGAAATGTCCAGCCAAAGAGTGCAATGAGGAGGTCAGCTTGGAAAAATATAATCGCCACGTCTCGAGCCACAAGGAATCCAAAGAGACTTTTGTGCATATTAACAAAGGGGGTCGGCCCCGCCAGCATCTCCTCTCGTTGACCCGGAGGGCTCAGAAGCACCGCCTTAGGGAGCTCAAGCTGCAAGTCAAGGCTTTCGCTGACAAAGAAGAAGGTGGAGATGTGAAAGCTGTGTGTCTGACCTTGTTCCTGCTGGCGCTGAGGGCGAGGAATGAGCACAGACAAGCGGATGAGCTGGAGGCCATCATGCAGGGGCGGGGCTCTGGGCTGCAGCCAGCGGTTTGCTTGGCCATCCGTGTCAACACCTTCCTCAGCTGCAGCCAGTACCACAAGATGTACAGGACTGTGAAAGCCATCACCGGGAGGCAGATTTTCCAGCCTTTGCATGCGCTTCGGAATGCCGAGAAGGTCCTCTTGCCAGGCTACCACCCCTTTGAGTGGCAGCCCCCTCTGAAAAATGTGTCCTCCAGCACTGACGTGGGCATTATTGATGGCCTGTCTGGGCTGTCCTCCTCTGTGGACGATTACCCCGTGGACACCATTGCGAAGCGGTTCCGCTACGACTCGGCTTTGGTGTCTGCTCTGATGGACATGGAAGAAGACATCCTGGAAGGCATGAGAGCCCAAGACCTTGATGACTACCTGAATGGCCCCTTCACAGTCGTGGTGAAGGAGTCTTGCGACGGAATGGGAGATGTGAGCGAGAAGCACGGCAGCGGGCCAGCAGTTCCAGAAAAGGCAGTTCGGTTTTCGTTCACGGTCATGAAAATTACCATAGCACGTGGCTCAGAAAACGTGAAGGTGTTCGAAGAAGTCAAACCTAACTCTGAACTGTGTTGTAAGCCTCTGTGTCTCATGCTGGCAGATGAGTCTGACCACGAGACCCTGACGGCCATCCTGAGCCCTCTCATTGCTGAGAGGGAGGCCATGAAGAGCAGCCAATTAATGCTTGAGATGGGAGGCATCCTTCGGACTTTCAAGTTCATCTTCAGGGGCACTGGCTATGATGAGAAACTCGTCCGGGAAGTCGAAGGCCTCGAGGCTTCTGGCTCAGTATACATTTGTACCCTTTGTGATGCCACCCGCTTGGAAGCCTCACAAAATCTTGTCTTCCACTCCATCACCAGAAGCCACTCTGAGAACCTGGAGCGCTATGAGGTCTGGCGTTCCAACCCGTACCACGAGTCTGTGGACGAACTGCGGGATCGGGTGAAAGGGGTCTCATCGAAACCTTTCATCGAGACAGTCCCTTCCATAGACGCACTCCACTGTGACATTGGCAATGCGGCCGAGTTCTACAAGATTTTCCAGCTAGAGATAGGGGAGGTGTATAAGAATCCCAATGCCTCCAAAGAGGAAAGGAAAAGATGGCAGGCTACGTTGGACAAGCATCTCAGGAAGAAGATGAACCTTAAGCCGATCATGAGGATGAATGGCAACTTTGCCAGGAAGCTCATGACCAAAGAGACGGTTGAAGCAGTCTGTGAATTAATTCCCTCTGAGGAGAGGCACGAAGCTCTGAGAGAGCTGATGGACCTTTACCTGAAGATGAAGCCTGTATGGCGATCGTCATGTCCTGCGAAAGAGTGCCCAGAATCCCTCTGCCAGTATAGCTTCAATTCGCAGCGTTTTGCTGAGCTCCTCTCTACCAAGTTCAAGTATAGATACGAGGGCAAAATCACCAATTATTTTCACAAAACCCTGGCACACGTCCCTGAAATTATTGAGAGAGATGGCTCCATTGGGGCGTGGGCGAGTGAGGGAAATGAGTCTGGCAACAAACTATTCAGGCGCTTCCGAAAAATGAATGCCAGGCAGTCCAAATGCTATGAGATGGAGGATGTCTTAAAACACCACTGGCTCTATACCTCCAAATACCTGCAGAAGTTCATGAATGCTCATAATGCGTATAAAAACTCTGGGTTTACCTTAAGCTCGCAGTCAGGTGTAGGGGACCAGTTAGGCCTAGAGGACTCTCCGGAAGATGTAAAGCATAACCATCTCAAACTGAAGCCTGCAGTTTTCTCTAAGGATTCCTGCTACCTTCCTCCTCTTCGTTACCCAGCCACTTGCATATTCAGAAGCAGC---TTTGAGTCTGAAAAGCAGCAATACATCATCCATGGAGGGAAAACACCAAACAATGAGCTTTCAGATAAGATTTATGTCATGTCTGTTGTTGGCAAGAACAACAAAAAAGTTACTTTTCGCTGCACGGAGAAAGACTTAGTAGGAGATGTTCCTGAAGCCAGATATGGTCATTCCATTGATGTAGTGTATAGTCGAGGGAAAAGTATGGGTGTTCTCTTTGGAGGACGGTCATACATTCCTTCTGCCCAAAGAACCACAGAAAAATGGAATAGTGTAGCTGACTGTCTGCCCCATGTTTTCTTGGTGGATTTTGAATTCGGGTGCTCTACGTCATACATACTTCCGGAACTTCAGGATGGGCTATCTTTTCATGTCTCCATTGCCAGAAATGATACCATTTATATTTTAGGAGGACATTCACTTGCCAATAACATCCGCCCTGCCAACCTATACAGAATAAAGGTCGATCTTCCACTAGGTAGCCCAGCTGTGAGTTGCACAGTCTTGCCAGGAGGGATCTCTGTCTCCAGTGCAATCCTGACTCAAACAAACAATGATGAATTTGTTATTGTTGGTGGCTATCAGCTTGAAAATCAAAAGAGAATGGTCTGCAACATTGTCTCTTTCGAGGACAATAAGATAGAAATTCGTGAGATGGAGACCCCAGACTGGACCCCGGATATCAAGCACAGCAAGATCTGGTTTGGGAGCAACATGGGAAATGGAACTGTATTCCTTGGCATACCGGGAGACAATAAACAGGCTACTTCAGAAGCTTTCTATTTCTATATGTTGAAATGTGCTGAAGATGATGTGAATGAAGATCAGAAGACACTCACAAATAGTCAGACATCAACAGAAGACCCAGGCGACTCCACTCCCTTTGAAGACTCAGAAGAATTTTGTTTCAGTGCAGAAGCATGTAGTTTTGATGGTGATGATGAATTTGACACCTATAATGAAGATGATGAGGAAGATGAGTCTGAGACAGGCTACTGGATTACATGTTGCCCTACTTGTGATGTGGATATCAACACTTGGGTACCATTTTATTCAACTGAGCTCAACAAACCTGCCATGATCTACTGCTCTCATGGAGATGGGCACTGGGTCCATGCCCAGTGCATGGATCTGGAAGAACGCACGCTCATTCATCTGTCAGAAGGAAGCAACAAGTATTACTGCAATGAGCATGTGAAGATAGCAAGAGCACTGCAAACACCCAAAAGAGTCCTACCCTTAAAAAAGCCTCCACTGATGAGTAAGATGTCAGGGGAGGAGGAGTTTTATCTGTTCAAGAACATCTCCTTGGTGGGGCCATGGGATGGGCCTCAGTACCACATTGGCCCTATCTGGGCCTTCCGCCTCCAGGCAGTCTTCATGGGCTTCGTCTTCTTTGCAGGGACGCCACTCAATGCCACGGTGCTAGTGGCCACGCTGCGCTACAGAAAGCTGCGACAGCCACTCAACTATATTCTGGTCAATGTGTCCCTGGCGGGCTTTGTCTACTGCATC---TCAGTCTCCACTGTCTTCATCGCCAGCTGTCATGGATATTTCATCTTTGGCCGCCATGTTTGTGCTTTGGAGGCCTTCCTGGGCTCTACGGCAGGTCTGGTGACAGGCTGGTCACTGGCCTTCCTGGCCTTTGAGCGCTACATGGTCATCTGTAAGCCCTTCGGCAACTTCCGCTTCACCTCCAAGCACGCGCTGATGGTGGTCCTGGCTACCTGGACCATCGGTATTGGCGTCTCCATCCCACCCTTCTTTGGCTGGAGCCGGTACATCCCTGAGGGCCTGCAGTGTTCCTGCGGCCCCGACTGGTACACCGTGGGCACCAAGTACCGCAGCGAGTACTACACCTGGTTCCTCTTCATCTCCTGCTTCATCGTGCCTCTCTCCCTCATCTGCTTCTCCTACTCACAGCTGCTGGGAGCCCTCAGGGCGGTTGCAGCCCAGCAACAGGAGTCCGCTTCAACCCAGAAGGCCGAGCGGGAGGTGAGCCGTATGGTGGTGGTGATGGTGGGATCCTTTTGTCTCTGTTACACGCCCTATGCCGCAATGGCTATGTATATGGTCAACAACCGGAACCACGGGCTGGACTTACGGCTTGTCACCATTCCTGCCTTCTTCTCCAAGAGTGCTTGTGTCTACAACCCCATCATCTACTGCTTCATGAATAAGCAGTTCCGAGCCTGCATCATGGAGATGGTGTGTGGGAAGTCCATGACAGATGATTCTGAAATGTCCAGCTCCCAGAAAACAGAAGTCTCTACTGTCTCGCCCAGTCAAGTTGGCCCCAACGGAAAATATACGCTCACATT---AAACAGCAGTGGAACGAAGTCTGCCTTTGTTACCGAGAGAGTCCTGGACACACCAAGTCCGCCTGTTAACCTGAAAGTCACAGAAATCACAAAAGACTCAGTATCAATTACGTGGGAACCTCCTCTGTTGGATGGGGGATCCAAAATAAAAAATTACATTGTTGAGAAACGTGAAGCCACAAGAAAATCATATGCTGCAGTGGTAACAAACTGCCATAAGAATTCTTGGAAGATTGAGCAACTCCAGGAAGGCTGCAGTTATTACTTTAGAGTCACAGCTGAGAACGAGTACGGTCTTGGCCTTCCCGCCCACACTGCTGATCCTATTAAGGTTGCAGAAGTCCCACAACCCCCAGGAAAAATAACTGTGGATGATGTTACCAGAAACAGTGTTTCCTTGAGTTGGACAAAGCCTGAACATGATGGTGGCAGTAAAATCATTCAGTACATTGTGGAAATGCAAGCTAAACACAGCGAGAAATGGTCAGAGTGTGCTCGAGTCAAGTCCCTTGAAGCAGTAATTACTAACCTAACTCAGGGAGAAGAGTATCTCTTTAGAGTTGTTGCTGTGAATGAAAAGGGAAGAAGTGATCCTAGGTCCCTTGCAGTTCCAATAGTTGCCAAAGATCTGGTCATTGAGCCAGATGTAAGACCTGCATTCAACAATTACAGTGTACAGGTCGGCCAAGATTTGAAAATAGAAGTGCCAATTTCTGGACGTCCTAAGCCAACTGTTACCTGGACTAAAGATGGTCTTCCACTGAAGCAGACCACAAGAGTCAATGTTACTGATTCACTTGACCTCACTGTACTCAGCATTAAAGAAACTCATAAGGATGATGGTGGACATTATGGAATCACAGTGGCTAATGTTGTAGGTCAGAAAACAGCATCCATTGAAATTATAACTCTAGATAAACCTGATCCTCCAAAAGGACCTGTTAAATTTGATGAAGTCAGTGCTGAAAGTATTACTTTATCTTGGAATCCCCCATTATATACAGGGGGCTGCCAGATCACCAACTACATAGTTCAGAAAAGAGATACAACCACCACAGTATGGGATACTGTTTCTGCTACTGTTGCCAGAACCACGCTCAAAGTGACCAAACTGAAAACTGGTACAGAATACCAATTCAGAATATTTGCTGAAAACAGATATGGACAAAGCTTTGCTTTGGAGT----------TGTAGCTCTATATCCCTACAAAGAACCAGGCCCTCCAGGCACACCATTTGTCACAGCCATTTCCAAAGACTCCATGGTCGTTCAGTGGCATGAACCAATCAATAACGGTGGAAGCCCAGTCATAGGTTACCACCTTGAGAGAAAGGAAAGAAATAGTATATTGTGGACAAAAGTCAACAAAACTATTATTCATGACACTCAGTTTAAAGCAGTCAATCTTGAAGAGGGCATTGAATATGAATTCAGAGTTTATGCTGAAAATATTGTTGGTGTAGGTAAAGCAAGCAAGAATTCCGAATGCTACGTAGCTAGAGATCCCTGTGACCCACCAGGAACCCCAGAAGCAATAATGGTTAAAAGAAATGAAATCACTTTACAGTGGACCAAACCTGCTTATGATGGTGGAAGTATGATTACAGGTTACATTGTAGAGAAACGTGATTTGCCTGAGGGTCGCTGGATGAAGGCCAGCTTCACAAATGTCATTGAAACTCAATTCACTGTGTCTGGTCTTACTGAAGATCAAAGATATGAGTTCAGAGTCATTGCAAAGAATGCGGCTGGTACAATAAGTAAACCCTCTGACAGTACTGGACCAATAACTGCCAGGGATGAGGTTGAACTTCCAAGAATTTCAATGGATCCAAAATTCAGAGACACAATTGTGGTAAATGCTGGAGAAACGTTCAGGCTTGAGGCTGATGTCCACGGAAAGCCCCTTCCGACCATTGAGTGGTTACGAGGAGATAAGGAAATTGAAGAATCTGCCAGATGTGAAATAAAGAACACAGATTTCAAGGCTTTACTTATTGTAAAAGATGCCATTAGAATTGATGGTGGACAGTATATTTTAAGAGCTTCCAATGTTGCAGGTTCTAAGTCATTCCCAGTAAATGTAAAAGTATTGGATAGACCAGGTCCTCCAGAAGGTCCAGTCCAGGTTACCGGAGTCACTTCTGAAAAATGCACTTTAACATGGTCTCCACCACTTCAAGATGGTGGCAGTGATATTTCTCACTATGTCGTTGAAAAGAGAGAAACAAGTCGACTTGCCTGGACTGTTGTTGCTTCAGAAGTTGTGACCGATTCTCTGAAAGTTACTAAACTCTTAGAAGGGAATGAATATATTTTCCGCATAATGGCTGTCAACAAATATGGAGTTGGAGAGCCTTTGGAA------------------TCTGCACCAGTACTAATGAAAAATCCATTTGTGCTTCCTGGACCACCAAAAAGCCTGGAAGTCACCAACATTGCCAAGGACTCTATGACTGTCTGTTGGAACCGTCCAGATAGTGATGGTGGAAGTGAGATTATTGGTTACATTGTGGAGAAAAGAGATAGAAGTGGCATTAGGTGGATAAAATGTAATAAACGCCGCATTACAGATTTGCGTCTAAGAGTAACAGGATTAACAGAAGATCATGAGTATGAATTCAGAGTCTCTGCAGAAAATGCTGCTGGGGTTGGAGAACCAAGTCCAGCTACAGTTTATTATAAAGCTTGTGATCCTGTATTCAAACCTGGACCACCCACCAATGCACACATTGTAGACACCACTAAAAATTCAATCACACTTGCCTGGGGAAAGCCCATCTATGATGGTGGCAGTGAGATCCTTGGATATGTAGTAGAAATATGTAAAGCAGATGAAGAAGAATGGCAAATAGTTACTCCACAGACTGGCCTGAGAGCCACTCGATTTGAAATTTCAAAACTCACTGAGCACCAAGAGTATAAAATACGAGTCTCTGCCCTCAATAAAGCTGGCTTAGGTGAGGCTACATCAGTTCCTGGTACTGTGAAACCAGAAGATAAACTTGAAGCACCTGAACTTGATCTTGACTCTGAATTAAGGAAAGGAATAGTTGTAAGAGCTGGTGGATCTGCCAGAATTCACATTCCATTCAAAGGTCGCCCAACACCTGAGATCACCTGGTCTCGAGAGGAAGGTGAATTCACAGATAAGGTCCAAATTGAAAAGGGGGTAAACTATACCCAACTATCAATAGATAACTGTGATAGAAATGATGCTGGAAAATACACTCTCAAGCTGGAAAACAGCAGTGGATCTAAATCTGCTTTCGTAACTGTGAAAGTTCTTGACACCCCAGGACCGCCACAAAATTTGGCAGTCAAAGAAGTGAAAAAAGATTCTGTCCTGCTGGTATGGGAACCACCCATCATTGATGGGGGTTCAAAGGTGAAGAACTATGTTATCGACAAACGTGAGTCAACCAGAAAAGCATACGCTAACGTGAGTAGCAAATGCAGCAAAACCAGCTTTAAAGTTGAGAATCTTACAGAAGGAGCCATTTATTACTTTAGAGTTATGGCTGAAAATGAATTTGGAGTTGGTGTTCCAGTGGAAACCGTTGATGCTGTGAAAGCTGCTGAACCTCCTTCCCCACCAGGAAAAGTGACACTCACTGATGTGTCCCAGACCAGTGCATCGCTGATGTGGGAGAAACCTGAACATGACGGTGGCAGCAGAGTCTTGGGTTATGTTGTTGAAATGCAGCCCAAAGGAACAGAAAAATGGAGTGTTGTGGCCGAATCCAAAGTCTGCAATGCAGTGGTTACTGGTTTGAGTTCTGGACAAGAATATCAGTTCCGCGTCAAGGCTTACAACGAGAAAGGAAAAAGTGATCCAAGAGTGCTTGGTGTTCCTGTAATAGCCAAGGACTTGACCATACAGCCTAGTTTTAAGTTACCATTTAACACATATACTGTCCAAGCTGGAGAAGATCTTAAAATTGAAATTCCAGTTATCGGCCGACCAAGACCTAACATTTCATGGGTCAAAGATGGTGAGCCTCTTAAACAGACAACAAGAGTAAATGTTGAGGAAACAGCTACCTCAACGATTCTGCACATTAAAGAAAGTAACAAAGATGACTTTGGAAAATACACTATAACAGCAACAAATAGTGCGGGTACGGCAACAGAAAATCTCAGCATCATTGTTTTGGAAAAGCCTGGACCTCCAATTGGACCAGTTCGGTTGGACGAAGTTAGTGCAGACTTTGTGGTCATCTCTTGGGAACCTCCTGCCTATACTGGCGGCTGCCAGATAAGCAACTACATTGTAGAGAAGCGAGATACAACTACCACCACTTGGCACATGGTCTCAGCAACAGTTGCGAGAACAACAATTAAAGTAACCAAACTGAAAACAGGCACTGAGTACCAGTTTAGAATTTTTGCAGAAAACAGGTATGGAAAGTGTGGCCAGCTTTCGGGTAGGGGTGTCTGTCAGGACATCGTTCTGTCCAATGCCCCCCTCGGGCCTCAATTCCCCTTCACAGGGGTGGATGACAGGGAATCTTGGCCCTCAGTCTTTTACAATAGGACCTGCCAGTGCTTTGGCAACTTCATGGGATTCAACTGTGGAAATTGCAAGTTTGGCTTTTGGGGACCAAACTGCACAGAGAAGCGACTTCTGGTGAGAAAAAACATCTTTGATCTGAGTGTCCCAGAGAAGAACAAATTTCTTGCCTACCTTACTTTAGCGAAGCATACCATCAGCCCAGACTATGTCATCCCCACAGGCACCTATGGCCAAATGAATAATGGATCAACACCCATGTTTAATGACATCAACATTTATGACCTCTTTGTCTGGATGCATTATTATGTGTCAAGGGACACACTGCTCGGAGGGTCTCAAATCTGGAGAGACATTGATTTTGCTCATGAAGCCCCTGGTTTCCTGCCTTGGCACAGACTCTTCTTGTTGCTGTGGGAACAAGAAATCCAGAAGCTGACTGGGGATGAGAACTTCACTATTCCAAGGGAACCGGGAGGCCTCGTGGTGCCCCCCACGGAAGGCCCTGTCGCCTCCACCACCGAGTATGTGGAGGACACCCCAGAGCCGCCCCTCCATGACTTCTACTGCAGCAAGCTTCTGGACCTGGTTTTCCTGCTAGATGGCTCCTCCAAGCTGTCCGAGGATGAGTTCCAGGTGCTGAAGGTCTTCGTGGTCGGCATGATGGAGCGTCTGCATATCTCCCAGAAGCGGATCCGCGTGGCCGTGGTGGAGTACCACGATGGCTCCCATGCCTACCTTGAGCTCAAGGACCGGAAGCGACCATCGGAGCTGCGGCGCATCGCCAGCCAGGTGAAGTACGTGGGCAGCGAGGTGGCCTCCACCAGCGAGGTCTTGAAGTACACACTATTCCAGATCTTCGGCAAGATCGACCGCCCCGAAGCGTCCCGCATCGCCCTGCTCCTGATGGCCAGCCAGGAGCCCCCGAGGCTGGCCCGGAATTTGGTCCGCTACGTGCAGGGCCTGAAGAAGAAGAAA---GTCACTGTGATCCCCGTAGGCATCGGGCCCCACGCCAACATCAAGCAGATCCGCAACATCGAGAAGCAGGCCCCCGAGAACAAGGCCTTCGTGCTCAGTGGTGTGGATGAGCTGGAGCAGCGAAGGGACGAGATTATCAACTACCTCTGTGACCTTGCCCCCGAAGCACCTGCCCCTACCCCCCCTATGGTCCCGGTCACTGTGGGTCCGGAGCTCTTGGGGGTTCCATCATCGGGACCCAAAAGGAACTCCATGGTTCTGGATGTGGTATTTGTCCTGGAAGGGTCGGACAAAATTGGCGAGGCCAACTTTAACAAGAGCAGGGAGTTCATGGAGGAGGTGATTCAGCGGATGGACGTGGGCCAGGACAGCATCCACGTCACGGTGCTTCAGTACTCGTACACGGTGGCCGTGGAGTACACCTTCAGCGAGGCCCAGTCGAAGGGGGAGGTCCTGCAGCACGTGCGGGAGATCCGATACCGGGGTGGCAACAGGACCAATACCGGGCTGGCCCTGCAGTACCTGTCTGAACACAGCTTCTCCGTCAGCCAGGGGGACCGGGAGCAGGTCCCCAACCTGGTCTACATGGTCACAGGAAACCCCGCCTCTGATGAGATCAAGCGGATGCCTGGAGACATCCAGGTCGTGCCCATTGGAGTGGGTCCTCACACCAATGTGCAGGAGCTGGAGCGCATTAGCTGGCCCAATGCCCCCATCCT-------------------------
>Aotus_nancymaae
GCCATCGCGGCGGCCATCACCTTCCTCATCCTCTTCACCATCTTCGGCAACGCGCTGGTCATCCTGGCTGTGTTGACTAGCCGCTCGCTGCGCGCCCCGCAGAACCTGTTCCTGGTGTCGCTGGCTGCCGCCGACATCCTAGTGGCCACGCTCATCATCCCTTTCTCGCTGGCCAACGAGCTGCTGGGCTACTGGTACTTCCGGCGCACGTGGTGTGAGGTGTACCTGGCCCTCGACGTGCTCTTCTGCACCTCGTCCATCGTGCATCTGTGCGCCATCAGCCTGGACCGCTACTGGGCGGTGAGCCGCGCGCTGGAGTACAACTCCAAGCGCACCCCGCGCCGCATCAAGTGCATCATCCTCACAGTGTGGCTCATCGCTGCCATCATCTCGCTGCCGCCCCTCATCTACAAGGGCGACCAGGGCCCCCAGCCGCGCGGGCGCCCCCAGTGCAAGCTCAACCAGGAGGCCTGGTACATTCTGGCCTCCAGCATCGGATCTTTCTTTGCTCCTTGCCTCATCATGATCCTGGTCTATCTGCGCATCTACCTGATTGCCAAACGCAGT---AACCGCAGAGGTCCCAGGGCTAAGCAGGGGCCTGGGCAGGGTGAGTCCAAGCAGCCCCAACCTGACCGTGGGGGAACTTTGGCCTCAGCCAAGCTGCCAGCCCTGGCCTCT---CTGGCTTCTGCCAGAGAGGCCAACGTACAGTTGAAGTCCACTGGGGAGAAGGAGGAGGGGGAGACCCCTGAAGATACTGGGAACCAGGCCTTGCCGCCCAGTTGGGCTGCCCTTCCCAAATCAGGCCAGGGCCAGAAGGAGGGTGTCTGTGGGGCATCTCCAGAGGATGAAGCT------TGTGAACCCCAGGCAGTGCCAGCATCTCCAGCCTCAGCTTGCAGCCCCCCTCTG---CAGCAGCCGCAGGGCTCCCGGGTGCTGGCCACCCTACGTGGCCAGGTGCTCCTGGGCAGGGGTGTGGGTGCTATGGGTGGGCAGTGGTGG---CGTCGACGG------GCACAGCTGACCCGGGAGAAGCGCTTCACCTTCGTGCTGGCCGTGGTCATCGGCGTCTTTGTGCTCTGCTGGTTCCCCTTCTTCTTCAGCTACAGCCTGGGCGCCATCTGCCCGAAGCACTGCAAGGTGCCCCATGGCCTCTTCCAGTTCTTCTTCTGGATTGGCTACTGCAACGCCATTGCCAAGTTCGAGCGTCTGCAGACTGTCACCAACTACTTTATCACTTCACTGGCCTGTGCTGACCTGGTCATGGGCCTGGCAGTGGTGCCCTTTGGGGCCAGCCATATTCTCATGAAAATGTGGACTTTTGGCAACTTCTGGTGTGAGTTTTGGACTTCCATTGATGTGCTTTGCGTCACGGCCAGCATTGAGACCCTGTGCGTGATCGCAGTGGATCGCTACTTTGCCATTACTTCACCCTTCAAGTACCAGAGCCTGCTGACCAAGAATAAGGCCCGGGTGATCATTCTGATGGTGTGGATCGTGTCAGGCCTTACCTCCTTCTTGCCCATTCAGATGCACTGGTACCGGGCCACCCACCAGAAAGCCATTAACTGCTATGCCAAGGAGACCTGCTGTGACTTCTTCACGAACCAAGCCTATGCCATTGCCTCCTCCATCGTGTCCTTCTACGTGCCCCTGGTGGTCATGGTCTTCGTCTACTCCAGGGTCTTTCAGGTGGCCAAAAGGCAGCTCCAAAAGATTGACAAATCTGAGGGCCGCTTCCATGCCCAGAACCTTAGCCAGGTGGAGCAGGACGGGCGGACGGGGCATGGACTTCGCAGGTCTTCCAAGTTCTGCTTGAAGGAGCACAAAGCCCTCAAGACGTTAGGCATCATCATGGGCACTTTCACCCTCTGCTGGCTGCCCTTCTTCATCGTCAACATTGTGCATGTGATCCGGGATAACCTCATCCCTAAGGAAGTTTACATCCTCCTAAACTGGGTGGGCTATGTCAACTCTGCTTTCAACCCCCTTATCTACAAAATCCAACCTACAAGTTCTTTGAGCAGATGCAGAACT-AGACCCCCGCCA---CAGCAGCCTCTGAAGTTGGACAGCAAAACCATTGCTTC---ACTACCCATCGGTGTCCATTTATAGAATAATGTGGAAAGAAACGAACCCCTCTGTCTTATGATTTACTCATTATCGCCTTTTGACAGCTGTGCTGTGACACAA-GTAGATGCCTGAACTTGAATTAATC-CACAGATCAGTAATGTATT-CTCT-CTCTTT----ACATTTTGGTC-TCT-ACACTACATTATTAATG---GGTTTTGTGTACTGTAAAGAATTTAGCTGT-TTCAAACTAGTGCATGAATAGATTCTCT-CCTGATTATTTATCACA----TAGCCCCTTAGCCAGTTGTATATTA--TTCTTGTGGTTT-GTGACCC-A-ACTAAG-TCCTACT-TTAAA-TATGCTTTAAGAATCGATG-GGGTGCTTCACGTGA---AC-GTGGGAG-TTTAGCTGCTT-CT-CTTGCCTAAGTATTC-CTTTCCT-GATCACTATGCATTTTAAAGTTAAACATTTTTAAGTATTTCAGA-TGCTTTAGAGATTTTTCCSTRATTGCATTTT-ACTGTACA-ATT--GCTGCTTCTGCTATATTTGTGATATAGG-AATTAAGAGGATACACGTTT-GTTTCTTCGATTGTTTATCAACCTCATCTTATCTCAGTAGAGGAAATGAAAAAGCAGATTGAAGCTATGGGCTTTCCAGCATTCGTCAAAAAGCAGCCCAAGTACCTCAAATTGGGAGCTATTGATGTAGAGCGTCTAAAAAACACACCAGTTAAATCTTCAGAAGGATCACAGCAAAGGAGTCCATCATATACAAATGAT---TCAACAGCCACTTTCATCATTGATGGCATGCATTGTAAATCATGTGTGTCAAATATTGAAAGTGCTTTATCTACACTCCAGTATGTAAGCAGCATAGTAGTTTCTTTAGAGAATAGGTCTGCCGTTGTAAAGTATAATGCAAACTCAATCACTCCAGAATGCCTGAGAAAAGCAATAGAGGACGTATCACCAGGGCAATATAGAGTTAGTATCTCAAGTGAATTTGAGAGTACCTCAAACTCTCCCTCCAGCTCATCTCTTCAGAAGAGT---CCTTTGAATGTAGTTAGC---CAGCCTCTGACACAAGAAACTGTGATAAACATTGATGGCATGACTTGTAATTCCTGTGTGCAGTCTATTGAGGGTGTCATATCAAAAAAGCCAGGTGTAAAATCCATACGAGTCTCCCTTGCAAATAACAATGGGACTGTTGAGTATGATCCTCTACTAACCTCTCCAGAAACCTTGAGAGAAGCAATAGAAGACTGCCGGTTCCCTTCCGTCATGAGCATGGACTACATGGTGTATTTCAGCTTCTTCACCTGGATTTTCATTCCCCTGGTCATCATGTGTGYGATCTATCTTGACATCTTTTACATCATCCGGAACAAACTCAGACAGAACTTCTCTGACTCCAAAGAGACAGGTGCATTTTATGGACGGGAGTTCAAGACGGCGAAGTCCCTGTTTCTGGTGCTTTTCTTGTTTGCTTTGTCATGGCTGCCTTTGTCCATCATCAACTGCATCACCTACTTTCATGGTGAGGTACCACAGCTTGTGCTGTACTTGGGCATCCTGCTGTCCCATGCCAACTCCATGATGAACCCTATCTATAAGTACAACCAAAATTTCTCTGCTGAAAACAACGAGAACATCATGGAGGCCCGTGTAGGAATAAATGGAGAAGCCAATCTGGATTTCTTAAACATTTCTTTAACAATTCCTGAAATGCTTCTACCT------TACACAACAATCACAACTCCCCCACTGAAAGATTTCTCTTTATGGGAAAAAACAGGCTTGAAGGAACTATTGAAAACAACAAAGCAATCATTTGATTTAAGTGTAAAAGCTCAGTATAAGAAAAACAAACACAAGCATTCCATCACAAATCCTTTGGCCGTGCTTTGCGAGTTTATCAGTCAGAACATCAAATCCTTTGACAGGCACTTTGAAAAAGCCGGAAACGATGCATTAGATTTTGTCACCAAATCCTATAAGGAAGCAAAAATTAAGTTTGATAAGTACAAAGCTGAAAAATCTCACAACGAGCTCCCCAGGACCTTTCAAATTCCTGGATACACTGTTCCAGTTGTC---------AATGTTGAAGTGTCTCCATTCACCGTAGAGATGTCGGCGTTCGGCTATGTGATCCCAAAAGCAGTCAGCATGCCCAGTTTCACCATCTCAGGTTCTGACATCCGTGTGCCTTCATATACATTAACCCTGCCA---TCCTTAGAGCTGCCAGACCTTCATGTCCCTAGACAT---CTCAAGCTTTCTCTTCCAGATTTCAAGGAATTGTGTACCATAACCCATATTTTTATTCCTGCTATGGGCAATATTACCTATGATTTCTCCTTTAAATCAAGTGTCATCACACTGAATACCAATGCTGAACTTTTTAACCAATCAGATATTGTTGCTCATCTCCTTTCTTCATCTTCATCTGTCATTGATGCACTGCAGTACAAACTAGAGGGCACCACAAGATTGACAAGAAAAAGGGGGTTGAAGTTAGCCACAGCTCTGTCTCTGAGC---AACAAATTTGTGGAGGGTAGTCATAACAGTATTGTGAGCTTAACCAAGAAAAATATGGAAGCATCAGTGGTAACAGCCGCAAAAGTCCAAATTCCAATTTTGAGAATGAATTTCAAGCAAGAACTTAATGGAAATAGCAAGTCAAAACCTACTGTCTCTTCCTCCATGGAATTTAAGTATGATTTCAATTCTCCAATGCTGTACTCTACTGCTAAAGGGGCAGCTGACCATAAACTCAGCTTGGAAAGCCACACC---------------TCTTACTTTTCCATTGAGTCATCTACCAAAGGAGGTGTCAAGGGTTCGGTTCTTTCA---CGGGAATATTCCGGAACTATTGCCAGTGAGGCCAGCACTTACTTGAATTCCAAGAGCACACGGTCTTCAGTGAAGCTGCAAGGCACTTCTAAAATTGATGATATCTGGAACCTTGAAGTAAAAGAAAATTTTGCTGGAGAAGCCACTCTCCAACGTATATATTCCCTCTGGGAGCACAGTACAAAAAACCACTTACAGCTAGAGGGCCTC---TTTTTCACAAATGGAGAACATACAAGCAAAGCCACCCTGGAACTCTCTCCATGGGAAATGTCAGCTCTTGTTCAGGTCCATGCAAGTCAGCCCAATTCCTTCCTTGATATCCCCTACCTTGGCCAGGAAGTGGCCCTGAATGCTAACACTAAGAACCAGAAGATCAGATGGAAAAGTGAAGCCCGGGTTCATTCTGGGTCTCTCCACAGCCATGTCGAGCTTTCCAATGACCAAAAAGAGGCACACCTTGACATTGCAGGATCCTTAGAAGGACACCTAAGTTTCCTCAAAAATATCATCCTACCAGTTTATGACAAGAGTTTATGGGACTTCCTAAAGCTGGATGTAACAACCAGCATGGGTAGGAGACAGCATCTTCGTGTTTCAACTGCCTTGGTGTACACCAAAAACCCCAATGGCTATTCATTCTCCATCCCAGTAAAAGTTTTGGCTGATGAATTCATTATTCCTGGACTGAAACTAAATGATCTAAATTCAGTTCTTGTCATGCCTGCGTTCTATGTCCCATTTACAGATCTTCAGGTTCCATCCTACAAACTTGACTTCAGAGAAATAAAAATGTATAAGAAGCTGAGAACCTCATCATTTGCCCTCAGCCTACCAACACTCCCCAAGGTAAAATTCCCTGAAGTTGATGTGTTAACA---AAATATTCTCAACCAGAAGACTCCTTGGTTCCCTTTTTTGAGATAACTGTGCCTGAATCTCAGTTAACTGTGTCCCAGTTCACGCTTCCAAAAAGTGTTTCAGTTGGTGGTGCTGTTTTGGATCTAAATGAGGTAGCCAAGAAGATTGCAGACTTTGAGTTGCCCACCATCATCATGCCTGAGCAGACTATTGAGATTCCTTCTATTAAGTTCTCTGTCCCTGCTGGAATTTTCATTCCTTCCTTTGGAGCACTGACTGCACGCTTTGGGGTAGCCTCTCCCCTGTATAATGCCACTTGGAGTGCCAGTTTGAAAAACAAAGCAGATCATCTTGAAACAGTCCTGGATTCCACATTATATCTAAATGTGTGGATTCCAGCACCTAAACCAAAAAATGCCACTGTAATGATATGGATTTATGGCGGTGGTTTTCAAACTGGAACATCATCCTTACATGTTTATGATGGCAAGTTTCTTGCTCGGGTYGAAAGAGTTATTGTAGTGTCAATGAACTACAGRGTGGGTGCTCTAGGATTCTTAGCTCTGCCAGGAAATCCTGAGGCTCCAGGAAACATGGGTTTATTTGATCAACGGTTGGCTCTTCAGTGGGTTCAAAAAAATATAGCAGCCTTTGGTGGAAATCCTAAAAGTGTAACTCTTTTTGGAGAAAGTGCAGGAGCAGCTTCAGTTAGTCTGCATTTGCTTTCTCCTGGAAGCCATTCCTTGTTCACCAGAGCCATTCTGCAAAGTGGATCCTCTAATGCTCCATGGGCAGTAACATCTCTTTATGAAGCTAGGAACAGAACGTTGGCCTTAGCTAAATTTACTGGTTGCTCTAGAGAAAATGAGACTGAAATAGTCAAATGCCTTCAAAACAAAGATCCCCAAGAAATTCTTCTGAATGAAGCATTTGTTGTCCCC---TACGGAACTCTCTTGTCAGTAAACTTTGGTCCAACAGTGGATGGTGATTTTCTCACTGACATGCCAGACATAYTACTTGAACTTGGACAATTTAAAAAAACCCAGATTTTGGTGGGTGTTAATAAAGATGAAGGGACAGCTTTTTTAGTCTATGGTGCTCCTGGCTTCAGCAAAGATAACAATAGTATCATAACTAGAAAAGAATTTCAGGAAGGTTTAAAAATATTTTTTCCAGGAGTGAGTGAGTTTGGAAAGGAATCTATCCTTTTTCATTACACAGACTGGGTAGATGATCAGAGACCTGAAAACTACCGTGAGGCCTTGGATGATGTTGTTGGGGATTACAATATTATATGCCCGGCCYTGGAGTTTACGAAGAAGTGCTCAGAATGGGGAAACAATGCCTTTTTCTACTATTTTTACTTCGGTTGCATGAAGGCTGCCCCCATGAAAGAAGCAAACATCCGAGGA---CAAGGTGGCTTGGCC---TACCCAGGTTTGCGGACCCATGGGACTCTGGAGAGCGTGAATGGGCCCAAGGCAGGTTCAAGAGGCCTGACGTCATTGGCTGACACTTTCGAACATGTGATAGAAGAGCTGTTGGATGAGGACCAGAAAGTTCGGCCCCATGAAGAAAACAATAAGGACGCAGACTTGTACACGTCCAGGGTGATGCTCAGTAGTCAAGTGCCTTTGGAGCCTCCTCTTCTCTTTCTGCTGGAGGAATACAAAAATTACCTGGATGCTGCAAACATGTCCATGAGGGTCCGGCGCCACTCTGACCCTGCCCGCCGAGGGGAGCTGAGCGTGTGTGACAGTATTAGTGAGTGGGTAACGGCGGCAGACAAAAAGACTGCAGTGGACATGTCGGGCGGGACGGTCACAGTCCTTGAAAAGGTCCCTGTATCGAAAGGCCAACTGAAGCAATACTTCTACGAGACCAAGTGCAATCCCATGGGTTACACAAAAGAAGGCTGCAGGATTACATTCTCTTTGATTGTTCTTGTTATTGCTGTTTT-GTGAACCTGTAGAAAACAAGTGCTTTTTATCTTGAAATTCAACCAAAAGAATATGCATAGAATGCATTCTATGTAGCCATGTCACTGTGAATAA-CGATTTCTTGCATATTTAGCCATTTTGATTCCTGTTACTTCTCTGTTGCTGCAAAACCGATCAAAGAAAAGTAAACTTCAGTTTTACAATCTGTATGCCTAAAAGCGGGTACTACCGTTTATTTTACTGACTTGTTT-AAATGATTCGCTTTTGTAAGCCATGTGGCACAAATACTCATGCCAGCTCA---TTACAGCATGAGAACAGCAGTTTATTACTCACTAAAGACAGACTGAATGTAGAAAAGGCTGAATTCTGTAATAAAAGCAAACAGCCTGGCTTAGCAAGGAGCCAACATAACAGATGGGCCAAAAGTGAGGAAACATGTAATGATAGGCAGACTCCCAGCACAGAGAAAAAGGTAGATCTGGAT---GCTGATCCCCTGCATGGGAGAAAAGAATGGAATGAGCAGAAACCTCCATGCTCTGAGAATCCTAGGGATACTGAAGATGTTGCTTGGATAACACTAAATAGCAGCATTCAGAAAGTTAATGAGTGGTTTTCCAGAAGTGATGAACTGTTAACTTCTGAT---GACTCACATGACAAGGGGTCTGAATCAAATGCCAAAGTAGCTGATGGATATTCTAGTTCTTCAGAGAAAATAGACTTACTGGCCAGTGATCCTCATGATGCTTTAATATGTAAAAGCGAAAGAGTTCACTGCAAATCGGTAGAGAGTAGTATTGAAGATAAAATATTTGGGAAAACCTATCGGAGGAAGGCAAGCCTCCCTAACTTGAGCCATGTAACTGAAAATCTAATTATAGGAGCCTTT---GTT---ACTGAGCCACAG---ATAGCACAAGAGCATCCCCTCACAAATAAATTAAAGCGTAAAAGGAGAGTTACATCAGGACTTCATCCTGAGGATTTTATCAAGAAAGCAGATTTGGCAATT---CAAAAGACTCCTGAAAAGATAAATCAAGGAACTAACCAAATG---------GAGCAG---AATGATCAAGTGATGAATATTACTAACAGTGGTCATGAGAATAAAACAAAA---GGTGATTCTATTCAGAATGAGAACAATCCTAACCCAGTAGAA------TCACTGGAAAAAGAATCT---TTCAGAAGTAAAGCTGAACCTATAAGTAGTAGTATAAGCAATATGGAACTAGAATTAAATATCCACAATTCCAAAGCATCTAAAAAGAATAGGCTGAGGAGGAAGTCTTCTACCAGGCATATTCATGAGCTTGA------AGTCAGTAGAAATCTAAGCCCACCTAATTATACTGAAGTACAAATTGATAGTTGTTCTAGCAGTGAAGAGATA------AAGAAAAAAAATTACAATCAAATGCCAGTCAGGCACAGTAGAAAGCTACAACTCATGGAAGATAAAGAACGTTCA------------CCAAATGAACAAACA---AGTAAAATACATGCCAGTGATACTTTCCCAGAACTGAGGTTAACAAACATACCTGATTCT---TTTACTAACTGTTCAAATACTAATGAACTTAAAGAATTTGTCAATCCTAGCCTTCCAAGAGAAACAGTTAAACTGTCTAATGATGCCAAAGACCCCAAAGATCTCCTGTTAAGTGGAGAA---AGTGTTTTGCAAGTTGAAAGATCTGTAGAGAGTAGCAGTATTTCATTGATACCTGGTACTGATTATGGCACTCAGGAAAGTGTCTCATTACTGGAAGTTAGCACTCTAGGGAAGGCAAAAACAGAACCAAATAAATGTGTGAGTCAGTGTGCAGCATTTGAAAACCCCAAGGAACTAATTCATGGTTGT---TCTAAAGATACTAGAAATGGCACAGAAGGCTT---TAAGTATCCGTTGGGACCTGAAGTTAACTAC---AGTCAGGAAACAAGCATAGATATGGAAGAAAGTGAACTTGATACTCAATATTTGCAGAATACATTCAAGGTTTCAAAGCGCCAGTCATTTGCTCTGTTTTCAAATCCAGGAAATCCAGAAAAGGAATGTGCAACATTCTCTGCCCACTCTAGGTCCTTAAAGAAACAAAGTCCA---AAGGTCACTCTTGAATGTGAACAAAAGGAAGAAAATCAAGGAGAGAAAGAGTCTAATATTGAGCCTGTAGAGACAGTTAATATCACTGCAGGCTTTCCTATGGTTTGTCAG---AAAGATAAG---CCTGTTGATTATGCCAAATGT---ATTGAAGGAGGCTCTAGGCTTTGTCTATCATCTCAGTTCAGA---GGCAACGAAACTGGACTAATTATTCCAAAT---AAACACGGACTTTTACAAAACCCATATCATATACCACCACTTATTCCCAACAGGTCATTTGTT---AAAACTAAATGTAAGAAAAAC---CTGCTAGAGGAAAACTCTGAGGAACATTCAGTGTCACCTGAAAGAGCAATGGGAAACAAGAACATCATTCCAAGTACAGTGAGCACAATTAGC---CATAATAAC---AGAGAAAATGCTTTTAAAGAAACCAGCTCAAGCAGTATTAATGAAGTAGGTTCCAGTGATGAAAACATTCAAGCAGAGATAGGTAGAAACAGAAGGCCAAAATTGAATGCTATGCTTAGATTAGAGCTTTTGCAACCTGAGATTTATAAGCAAAGTCTTCCTATAAGTAATTGTAAACATCCTGAAATTAAACAGCAAGTTGTTCAGACTGTTAATACAGACCTCTCTCCATGTCTGATTTCGGATAACCTAGAACAGCATATGGGAAGCAGTCATACATCTCAGGTTTGTTCTGAGACACCTGAGGACCTGTTAGATGATGGTGAAATAAAGGAAGATACTAGTTTTGCTGAATATGGCATTAAGGAGACTTCTGCTGTTTTTAGCAAAAGTGTCCAGAGA---GAACTCAGCAGGAGCCCTAGC---CCTTTCACC---CATACACATTTGGCTCAGGTTTAC---CAAAGAGGGGCCAAGAAA------------TTAGAGTCCTCGGAAGAGAACTTA------TCTAGTGAGTTGTCCTTAACCAGCTCTTCTGGGACAATTCTGAGGAAATGTTCTAGAAATGAAACATGT---TCTAATAATATAATAATTTCTCAGGATCTTGATCATAAAGAAGCAAAATGTAATAAGGAAAAACCACAGTTATTTGTTACCCCAGAAGCTGATTCTCTGTCATGCCTGCAGGAAGGACAGTGTGAAAATTATCCAAAAAGCAAAAAAGTTTACGATGTAAAAGAAGAGGTCTTGGCCACAGCATGTCACCCG---GTACAACATTCAGATATTGAACATTGTGAT---------ACTGACTTTCAGTCCCAGAAAAGTCTTTTACATGACCATGAAAATGCCTCCAAGGATGTGCTGTCAAACCTAGTCATGACTTCTAGAGGCAAAGAATCATAC---AGA---ATTTCAGATGAGCTCAAATGTAAC---AATTGTGAAGCTGATTTTGAATTAACCAAA---------------------------------AATATTCCCATGGAAAATAATCAAGATGTACATACTTTAAATGAAACTTCTAAAAACATTGAGCTGTTGCCACCTGAAAAATACATAATAGTAGCATCACCTTCAAGATATGTACAATTCAACCAAAACACAAATCTAAGAGTAATCCAAAAAGATCAA---------GAAGAAACTACTTTAATTTCA---AAAATGACTGTCAATCCAGACTCTGAA---------------GACAATGAGAATAATTTTGCCTTCCAAGTAGCTAGTGAA---AGGAATACTTTTGCTTTAGAAAATACTAAGGAACTTCATGAAGTGGACTTGACTTGTGTAAACAAACCCATTTTCAAGAACTCTACCATGGTATTATATGCAGACATAGTTGATAAACAAGCAACCCAAGTGTCAGTTAAAATA---GATTTAGACTCATCAAATATAGTTTATGATCTTGCAGAGGAGAAAAAAAATAGTGTAAAGCAGCATCTAGAA---------------ATGACTCTAGGT---CAAGATTTAAAATCAGACATCTCCTTGAATATA---GATAAAATACCAAACAAAAATAATGAT---TACAAGGACAAAAGGGCAGGA---CTCTTACATCCAATTTCAAATCACAGTTTTGGAGGTAGCTTCAGAACAGCTTCAAATAAGGAAATCAAGCTCTCTGAACATAACATTAAGAAAAGCAAAATGCTCTTCAGAGATATCGAAGAACAATATCCTACTAGTTTAGCTTGTGTTGAAATTGTAAATGATAATCAAAAG------------------AAACTAAGCAAG---------------CAGTCAATTAAGACTGTATCTGCACATGCACAGAGTAGTGTAGTTG---------GTAAAAATAGTCTTACAACCCCTCAGATGTTATTTTCAAAGGAGGATTTT---AATTCAAACCATAACTTAACACCTAGCCAAAAGGCAGAAATTACAGAACTTTCTACTATATTAGAAGAATCAGGAAGTCAGTTTGAATTTACACAGTTTAGAAAACCAAGCTACATATTGCAGGATAATACGTTTGAAGTACCT---GAAAACCAGATGACTATCTTAAATACC------ACTTCTGGAGAATACAGAGATGCTGATCTTCATCTCATA---------------------ATGAATGCACCATCAATTGGTCAGGTAGACAGCAGCAAGCAATTTGAAGGTACAGTTGGAATTAAACAAAAGTTTGCTGGCTTGTTGAAAAATGACTGTAACAAAAGTACATCTGGT---TATCTTACAGATGAAAATGAAGTGGAGTTTAGAGGCTTTTATTCTGCTCATGGCAAACTGAATGTTTCTGCTGATGCTCTGCAAAAAGCTGTGAAACTGTTTAGTGATATTGAGAATATTAGTGAGGAAACTTCTACAGGA---GTAGATCCAATAAGTTTATCTTCAAGTAAATGTCATGATTCTGTTTCAATGTTTAAGATAGAAAATCATAAT---------------------GAGAAAAATAATGAATGCCAACTAATATTACAAAATAAT---GAAATGACTACTGGCACTTTTGTTGAAGAAATTACTGAAAATTACAAGAAAAATATT---GCAAATGAAGAT---AAATAT---------ACTGCTAACTTA---GAATTTGATGGCAGTGATTCCGGTAAAAATGAT---ACTGTTGATATTCATAAAGATGAAAATGACTTGCCACTGACTAATCAGCGCAACATCTATCTTAAATTATCTGGCCAGTTTATGAAGGAGGGAAACCCTCAGATTAAAGAAGGTTTGTCAGATTTAACTTTTTTG---GAAGTTGTAAAAGCTCAAGAAACATGTGATGATAATACTTCAAATAAAGAACAGTTAACTGCTACTAAAATAGAGCAAAATATAAAA------GATTTTGAGACTTTTGATATATCTTTTCAGACAGCAAGTGGGAAAAATATTAGTGTCTCCAAAGAGTCATTTAAGAAAGTTGTAAATTTCTTTGATCAGAAATTGCATAACTTT------TCCTTAAATTCTAAATTGCATTCTGACATAAGAAAGAACAAAATGGACATTCTAAGTCATGAGGAAACAGACATAGTT------AAAAACAAAACACTGAAAGAAAGTATCCCAGTTGGCACTGGAAATCAGCTAGTGACCATCCAGGAACAACCCAAAAGTGATACTGAAAAGATCAAAGAACCTACCCTGTTGGGTTTTCACACAGCTAGTGGGAAAAAGGTTAAATTTGCAAAGGAATCTTTGGACAAAGTGAAAAACCTTTTTGATGAAAAAGAGCAAGGC------------------CATCAAGGGGCAAAGGCCCTAAAGTACAGAGAGGCC------TATAAAGAC---CTTGAATTTGTGTGTGAGACAATT---GAGATAGCAACTACTCCAAAGCGTGAAAAAATGCAGAATTCTCTCAGTGATAAAAATCTTGTTTCTATTGAGACTGTGGTGCCACCTAAGCTCCTAAGTGATAATTTATATAGACATACTGAAAGTCTCAAAACATCTGAAAGTATCTTTTTGAAAGTTAAAGAACATGAAAATGTAGAAAAAGAAACAGCAAAAAGTCCTGCAACTTGTTACACGAGTCAGTCCCCTTACTCAGTCATTGAAAATTCAGCCTTAGCTTTTGACACAAATTGTAGTAGAAAAACTTCTGTGAGTCAGGCTTCATCACTTGAAGCAAAAAAATGGCTTAGAGAAGGAGAATTTGATGATCAACCAGAAAAAATAAATACTGTA------------------------------------------------------GATTATGTAGGAAATTCTTTTGATGAAAATAATTCCAACAATACT---------------------ATAACT---GAAGCTAACAAAAATCATCTCTCCAAAAAGCAAGAT---ACTTATTTAAGTAACAGTAGCATGTCTAACAGC--------TAT---TCCTGCCAT-------TCTGAT---------------GAGGTATTTAATGATTCAGGATATCTCTCAAAAAATAAACTTGAT---TCTGGTATTGAGCCAGTAGTGAAGAATGTTGAAGACCAAAAA---AACACTAGTTTTTCCAAAGTAACATCCAATGTGAAAGATGCAAATGCATACCCGCAAATTATAAATGAAGATATTTGTGTTGAGGAACTTGTGACTAGCTCTTCACCCTGCAAAAGTAAAAATGCAGCCATTAAATTGTCCGTATCTAATTGTAATAATTTTGAGGTA------------------------------GGGCCGCATGCATTTAGTACAGCCAGTGGTAAAATAGTTTGTGTTTCACATGAAGCAATTAAAAAAGTGAAAGAGATATTTACA---------------GACAGTTCCAGTAAAGTA---ATTAAGGAAAACACTGAGAATAAATCAAATAATTGCCCAACAAAAATTCTGGCAGGTTGTTACAAGGCTTTGAATGATTCAGAGGAT---ATT---TTTCATAATTCTTCAGATAATGATGAACGTAGCGTGCATTCACATAAGGTTTTTGCTGACATT---------------------CAAAGTGAAGAAATTTCACAACAT---AACCAAAAAATGTCTGGAGTGGAGAAAGTTTCTAAAATACCACCTTGTGATGTTAGT---TTGGAAACT------TCAGATATATATAAATTTAGT---ATGGGGAAGCTTCCTAAGTCAGTCTCGTCTACAAATACTTGTGGGATTTTTAGCACAGCAAGTGGAAAATCTGTAGAGGTATCAAATGCTTCATTACAAAAGGCAAGACAAGTGTTTTCTGAGATAGATAATAGT---ACCAAGCAACTCTTTTCCAAAGTATTGTTTAAAAATAATGAA---CATTCAGACCAGCTCACAAGAGAAGAAAATACTACTACACAGACGGCAGAACATTTGATATCATCTCAAAAAGACTTTTCATATAATTCGGTAAATTCATCTGCTTTTTCTGGATTTAATACAGCAAGTGGAAAGCAAGTTTCCATTTCAGAAAGTGGCTTACACAAAGTTAAGGGAATGTTAGAGGAATTTAATTTAATCAGAACTGAGCATAGTTCAGTTCATTCA---CCATGAAGTCAGACCAGGAGTCTAACAACGTAAGCTCTGTGGCTGGAAATCAATGCCTCTGGGTTTAAATGTCCAAACACATGA-CACAGA-----GGGTTTGGCTTGACAAGTAGG-TGGCATGC-ACGGGCAGCTACTGACCTAAGATGGACCATGGTGACCACCTCTAGACCACCTTAGTAAGGTATCATTTTGTAAATAATCTATTCAAAAAATAAAGAT----ATGCCAGCTAAGGGATAG-GAGGACTTTGAGATCTACAAATTGAAGGGACCTTAGATGATGTAAAGCACGAACGTTG-CGAGTCCAAAAACCACCTT-A-GGGAGACTCTGTCTAACATTTTCCTCTCTCCCAGGCGGCGGAGGAGTGGAAGTACGTTGCAATGGTGATGGACCACAAAAGAGGAGGAACAAGAGGATGA---AGAAATCGACGTCGTTTCTGTGGAAAAGAGGCAGCCCCCTGGCAAAAGGTCAGAGTCAGGATCACCCTCTTCTGGAGGCCACAGCAAACCTCCTCACAGCCCACTGGTCCTCAAGAGGTGCCATGTCTCCACACATCAGCACAATTACGCAGCCCCTCCCTCCACGCGGAAAGACTAT---CCAGCTGCCAAGAGGGTCAAGTTGGACAGTGTCAGAGTCCTGAGGCAGATCAGCAACAACCGAAAATGCACCAGCCCCAGG---TCCTCGGACACCGAGG---------------------AGAATGACAAGAGGCGAACGCACAACGTCCTGGAGCGCCAGAGGAGGAACGAGCTCAAACGGAGCTTCTTTGCCCTGCGTGACCAGATCCCAGAGCTGGAAAACAATGAAAAGGCCCCCAAGGTAGTTATTCTTAAGAAAGCCACAGCATACATCCTGTCCGTCCAAGCCGAGGAGCAAAAGCTCATTTCTGAAAAGGACTTGTTGCGGAAGCGACGAGAACAGTTGAAACACAAACTTGAACAGCTGCGGAACTCTTGTGCATAATTTAGGGGAAGTCCCTTCCAAGAGAAGATGACTGCGGGAGACAACCCCCAGCTAGTCCCAGCAGACCAGGTGAACATTACAGAATTTTACAAC---AAGTCTCTGTCGTCCTTCAAGGAGAATGAGGAGAACATCCAGTGTGGGGAGAACTTCATGGACATAGAGTGCTTCATGGTCTTGAACCCCAGCCAGCAGCTGGCCATCGCAGTCCTGTCCCTCACACTGGGCACCTTCACAGTCCTGGAGAACCTCCTGGTGCTGTGCGTCATCCTCCACTCCCGCAGCCTCCGCTGCAGGCCCTCTTACCACTTCATCGGCAGCCTGGCGGTGGCAGACCTCCTGGGCAGCGTCATTTTTGTCTACAGCTTCATTGACTTCCACGTGTTCCACCGCAAAGATAGCCGCAACGTGTTTCTGTTCAAACTGGGCGGGGTCACGGCCTCCTTCACTGCCTCCGTGGGCAGCCTGTTCCTCACGGCCATCGACAGGTACATATCCATTCACAGGCCCCTGGCGTATAAGAGGATCGTCACCAGGCCCAAGGCCGTGGTGGCATTTTGCCTGATGTGGACCATAGCCATTGTGATCGCCGTGCTGCCTCTCCTGGGCTGGAACTGTGAGAAACTGCAATCCGTTTGCTCAGACATTTTCCCACACATTGATGAAACCTACCTGATGTTCTGGATCGGGGTCACCAGTGTGCTGCTTCTGTTCATCGTGTATGCATACATGTATATCCTCTGGAAGGCTCACAGCCACGCAGTCCGCATGATTCAGCGTGGCACCCAGAAGAGCATCATCATCCACACATCTGAGGACGGCAAGGTACAGGTGACCCGGCCAGACCAAGCCCGCATGGACATTAGGTTAGCCAAAACCCTGGTCCTGATACTGGTGGTGTTGATCATCTGCTGGGGCCCTCTGCTTGCGATCATGGTGTATGATGTCTTTGGGAAGATGAACAAGCTCATTAAGACGGTGTTTGCATTCTGCTAGGAACTCAAGGCCCTCAAAGATCTTTATTGCCATAAAGCAGAGTAACTGT--CTTTGACTTGGACCTTGTTTACTGT-GAACTTTAATCAAGGCAGGACATG-CAGCAGTTACT-TACTGCAC-TGTG----GACG--TGTGG-AAAGGACACTTGT-----GAATCCAGTTTGGATTAGTG---TTTGAAATTGAATTGCAAA-TGTTGCTCCCGGATGTGGAATGCAGCCGTGATCACACCCGAGCT-TACTTTGATCTGTTTGTCAGTAGCATGC-TG---CTTTTTTGCCCTTTGCTT-CTGCTTTTTTCAGGGAAGCTGCCAAAGAATGTCGACGTCGAAAGAAAGAATACGTAAAATGTCTGGAGAGCCGRGTCGCAGTGCTGGAAGTCCAGAACAGGAAGCTTATAGAGGAACTTGAAACCTTGAAAGACATTTGAGGAGGGGCTGGGCTCTGATGATCATCAATACATTTATAGACCAACTGGTGGCTTCTCCAGGAGCACAGGAGAAGAAGGAAATGATAAAGATGACGATGAAGATGACAGTGGA---GATGACACCTTTGGCGATGATGACAACGGCCCAGGGCCCAAAGACAGACAAGAA------GGAGAAAATTCCAGACTGGGAAGTGATGAGGACTCTGCTGACACCACACAATCCAGCGAAGAGGGCACCTCACAAGGGCAAGACAGTGCCCAAGATACCACC------------------AGTGAGAGCAGGGACCTTGACAATGAAGACCAGGTGGACAGCAGGCCTGAGGGAGGCGACTCCACTCAGGAGAGTGAGAGTGAAGAGCACTGGGTGGGCGGTGGCAGTGAGGGGGAGAGCAGCCAT------GGAGATGGCTCTGAGTTTGACGATGAGGGAATGCAGAGTGACGACCCAGACAGTATCAGGAGTGAGAGGGGAAACTCCAGAATGAACAGTGCAGGCATGAAATCAAAAGAATCTAGA---GAAAACAGT---GGGCAAGCAGACATTCAAGAT---TCAGGTGACAGCCAGTTGGTGGAGCATCCTAGTAAAAAAAATTTTCGGAAGTCTCGCATCTCAGAGGAAGATGACAAACGTGAACTTGATGACAATAACAGGATGGAAGAA---GTCAAGAGTGACTCTAGAGAAAACGGCAACTCCAGAGAAGCTGGCCTCAGTCAACCCAGGAGAGACAGCAAAGGTGACTCTCAAGAAGACAGCAAG---GAGAATCCGTCCCAGGAAGACAGCCAAAACCTAGATAGCCCCAGCAGTGAGTCCAGC---CAAGAGGCGGACCTTCCATCCCAAGAG---AACAGCAGTGAGTCTCGGGAAGAGGTAGTGAGTGAGTCCAGGGGAGATAACCCCGAC---------CCCACAACCAGTTACGTACAGGAAGACAGTGACTCCAGTGAA------GAGGACAGCTTG---CACACACCCTCCCACTCAGAAAGTGAATCCAGAGAGAAGCAAGCAGACAGTGAATCCAGCGAGAGC---CTCAGCTCCTCAGAG------GAAAGCCTGGAGTCTCCC---GAGGATGAGAACAGCTCCAGC---CAGGAGGGCCTCCAGTCTCACAGCGCCTCAGCAGAGAGTCAGAGTGAAAGCCAGTCTGAGGAAGAT---GACAGTGACTCTCAAGACAGCAGCAGATCGAAAGAAGATAGCAACTCCACAGAGAGCAAATCAAGCAGTGAGGAAGACGGCCGGTTGAAAAACATTGAGATAGAAAGCCGGAAATTAACAGTTGATGCCTATCACAACAAACCCATTGGGGACCAAGATAATCCTTACTTTGGATATTTTGGATATCATGGCTTTGGGGGTCGCCCTCCTTATTATTCAGAAGAAATGTTTGAACAAGATTTTGAAAAACCCAAA---GAAGAAGATCCTCCTAAAGCAGAAAGTCCAGGGACCGAACCCACAGCTAATTCAACA---------ACAAATTCTACCCAACCAAAC---------CCTAGAGGGAGTCAGGGCGGAAATGATACTAGCCCCACAGGGAACACTACTCCAGGGCCAAACACTGGGAACAACCCTCCAGATCAAAATGGGATCGGCCCAGTCCCTGCAGTCAACGCTTCAGGCCAGGGAGGGCCAGGAAGTCAAATCCCATGGAGACCAAGTCAGCCAAATATTCATGTAAATCATCGAAATCCTAATATAAGAAGTTTTCCTTCAGGAAGACAGTGGTATCCCACTGGTACT---ACCATGGGGCACAGACAGAATGGACCTTTTTACAGAAATCAACAAGTTCAAACGGGTCTTCGGTGGAACTCATTTGCTTGGGAAGGTAAACAAGTAGCTCGTCCAAGAAATCCAGTTTATCACATAGCTTACCCTTCTACTTCAAGAGGCAATTATCCCAATTATGCAGGAAATCCAGCAAATCTCAGAAGAAAGCCTCAGGGGCCAAATAAACACCCTTTGAGAACTAATGTTGCCCCACTGCGTCCCAAACATGACCCTGTTGTTCAAAATGAAAAAATTCAAAATCCAAGGGAAAAGCCACTAAGTCCAAAAGAACAAATAATTGCTCCTACAAAGACTCCAACCAGCCCCTGGAGAAACTCTCAACAGTATGAA---GTTAATAAATCAAATTATAAACTGCCTCACTCTGAAGGTTACACGCCAGTTCCAAATTTAAATTCTGT---TGATCAACATGAAAACTCCTATTACTCAAGAGGAGATTCCAGAAAAGTCCCAAATTCTGATGGACAAACCCAAAGCCAGAATTTTCCCAAAGGGATTGTTTTAGGTCCAAGAAGAATCCCATATGAATCAGAAACTAATCAG------CCAAAATTAAAGCACAACTCATATCAG---CCT---GTATACCTTGAGGAAATCCCTTCTTCTGCAAAAGAAGATTTTCCTGCTGGAAGAAATACTTGGAACCACCAAGAAATCTCCCCACCTTTTAAGGAAGATCCTAGGAGGCAAGAA---CATTTACCTCATTCTTTCCATGGTTCTAGAAGAAGTGTTTTCTACCCTGAA---------TATAAC---CCCTATGATCCCAGGGAAAACTCACCATATCGTAGAAGCAATACA---TGGGATGAGAGAGAGGAT---TCTCCAAAT------ACTATG---------GGGCAAAAAGAAAGTCCACTGTACCCCATAAATACCCCAGAC------CAGAAAGAGACAGTCCCTTATAATGAAGAGGATCCAATTAATCCAACT---GGAGATGAATATTTTCCTGGGCAAAATAGATGGGGT---GAAGAGTTAAGCGTCAAAGGAAGCCCAACAGTTAGGCAC---------TATGAAGGTGAACAA---TATGCCTCAAATCAGCCAAAGGAATATCTTCCCTATTCTTTAGATAATCCATCAAAACCAAAGGAGGATTTTTATTATAGTGAATTCTACCCATGGAGCCTGGATGAAAATATTCCATCATATAATACAGCTCCTACTATGTCACCACCTATAGAGAACAGGGGCTACTATCTTAATAATGCCATTGGACCAGAAGAAAGCACTCTGTTTCCTTCA---TGGAACTCCTGGGACCGCAGGATACAAGCCCAAGGGCAGAAAGAAAGAAGGCCGTATTTTAACAGAAATACCTGGGATCAGGCAACACATTTACAAAAAGCCCCAGCTAGGCCACCAGACCAAAAAGGTAACCAGCCCTATTCTAGTAACACCCCAGCTGGGCTTCAGAAAAATCCAATATGGCATGAAGGTGAGAATTTGAACTATGGC---ATGCAAATAACTAGGATAAATTCTCCAGAGAGAGAACATTCATCTTTCCCTGACTTTATCCCACAAAGTTACCCATCAGGTCAAAAAGAAGCATATTTATTTCACCTA---AGCCAGAGAGGCTCTTGCTGTGCTGGGAGCTC---AGGGCCCAAGGACAATCCACTATCTCTACAAGACTATACTCCATCGTATGGTCTTGCACCTGGGGAGAACCAAAACACCAGTCCTCTGTATACAGAAGGTAGT---CATACCAAGCACACAAGACATATCGTCTCCCCAACAAACATCCTACCAGTCCAAAGAAACAACTCAGAGAAGAGG---------GAAAGCCAAAACCCGAGTCCTTTCAGAGATGATGTGTCCACTCTGAGGAGGAACACACCATGTTCTATAAAGAATCATCTGGGCCAAAAGGGAATTATGCCCTTTCCTGAAGCTGGTTCCCTTCAATCAAAGAATACGCCTTGTCTCAAAAATGATCTTGGAGGAGATGGGAACAACATTCTGGAAGAAATTTTTGAAGACAACCAGCTCAATGAAAGAACTATTGACCTTACTCCTGAGCAGCTTGTTATTGGTACACCTGATGAAGGCTCCGATCCAGAAGGCATCCAAAGTCAAATC---CAAGGAAATGAGAGTGAGAGGCAGCAACAAAGACCATCTAACATCCTGCATTTGCCATGTTTTAGCTCCAAATTAGCAAAGCATCACTCTTCCAGCATTGGATCTCCATCTAGCAATGGAAGGCAAAGCCCATTTGATGGGGAT---TCAATTATGCCTACTGAAAATCCTAACACATTGGTTGAGTTAGCTACTGGGGAACAATTTAAGAGTATAAATGTAGACCCACTTGATGCAGGGGAACACACT---CCATTTGAATTCCTTCAAAGAGGGACCAATATTAAACTGACCTCGGTGGTGTTCATTCTCATCTGCTGCTTTATCATCCTAGAGAACATCTTTGTCTTGCTGACCATTTGGAAAACCAAGAAATTCCACCGTCCCATGTACTATTTCATTGGCAATCTGGCCCTCTCAGACCTGTTGGCAGGCGTGGCCTACACAGCTAACCTGCTCTTGTCTGGGGCCACCACCTACAAGCTCACCCCTGCCCAGTGGTTTCTGCGGGAAGGGAGTATGTTTGTGGCCCTGTCTGCCTCCGTGTTCAGTCTCCTCGCCATCGCCATTGAGCGCTATATTACGATGCTGAAGATGAAACTCCACAACGGGAGCAATAATTTCCGCCTCTTCCTGCTGATCAGCGCCTGCTGGGTCATCTCCCTCATCCTGGGCGGCCTGCCCATCATGGGCTGGAACTGCATCAGCACGCTGCCCAGCTGCTCCACCGTGCTGCCGCTCTACCACAAGCACTATATCCTTTTCTGCACCACGGTCTTCACTCTGCTCCTGCTTTCCATCGTCATTCTGTACTGCAGGATCTACTCCTTGGTCAGGACTCGGAGCCGCCGCCTGACCTTCCGCAAGAACATT---TCCAAGGCCAGCCGCAGCTCCGAGAAGTCGCTGGCGCTGCTCAAGACCGTGATCATCGTCCTGAGCGTCTTCATCGCCTGCTGGGCACCGCTCTTCATCCTGCTCCTGCTGGATGTGGGCTGCAAGGTGAAGACCTGCGACATCCTCTTCAGAGCGGAGTACTTCCTGGTGTTAGCTGTGCTGAACTCCGGCAGCAACCCCATCATTTACACTCTGACCAACAAGGAGATGCGCCGGGCCTTCATCCGGATCATGTCCTGCTGCAAGTGCCCGAGCGGAGACTCTGCTGGCAAAATCAAGCGGCCCATCATCGCCGGCATGGAATTCAGCCGCAGCAAATCGGACAACTCCTCCCACCCCCAGGCTTCATTAATTCACCATCCAGAGACCAAATAATTAAAACAAATAGAGATAGGTAGAACTGTATTTAATCAGAAGCATCATATCATAGGTACAATCTTTCACCAAGTAAATTTGTATAAATAAGCACTATTCTT-GTATT-ACCAAAGCAAGGTACAGGTGACTGCCCTAGTTCAAAACAACCACTTTCTCAGGCTTCTCATGTGTGTAGCTAAGCTACCTTGTCATATGTGTTGATTCTTGAAAACTGGGACATGTATTTCCATTTGGCCATTTATGCTCG-TACAG-GAATGTGCTT-TCAATTGATGGACCACCTTTGCTTCTCCAAATACAA-GTACTAGGTTGGCC-ATTT-ATGATATCTATTTGGTGCTAGTCAATTTTCAAACTAGATTTATAAATGCACTGTAATATTTACACAACTTAGAAACCAAATTAC-AAATATTCAGTTCCAATACTTC-ATTAATTTCAR-TCAACCAAAGTTAGTTCAGTAGCTTATCTCAGTTAT-GAGTAT-AATACATTACATGTAAATTAAGTGTGTGTATACTGTAATCATGCTATTTTTATCATTGAAA-CATTTATA-AACTAGAATAATAAT-GCCCTTTTTATTGAGCTAGATATTGAGGACCCAGATGAAAAGACTGAGGGATCAGACACAGACAGACTTCTAAGCAGTGACCATAAGAAATCACATAGTAACCTAGGGGTGAAGGATGGCGACTCTGGACGTACCAGCTGTTACAAACCTGACATGCTGGAGACTGATTTCAATGCCAATGACATACATGATGGTACCTCAGAGGTTGTTCAG---CCACAGAGGTTAAAAGGGGAAGCAGATCTCTTGTGCCTTGACCAGAAGAATCAAAATAACTCACCTTATGATGCTTGCCCTGCTATTCGTCAGCCCAGTGTTATCCAAGCAGAGAAAAACAAACCACAACCACTTCTTACTGATGGAGCTGAGTCAACTCATCAAGCTGCCCATATT------CAGCTAAGCAATCCAAGTTCACTGGCAAACATTGACTTTTATGCCCAGGTGAGCGACATTACACCAGCAGGGAGTGTGGTCCTTTCACCGGGCCAAAAGAATAAGGCAGGGATTTCCCAGTGTGACCCAGAAATGATCTCACTCTGCCAAGCAAACTTCATT---ATGGACAATGCCTACTTCTGCGAGGCAGATGCCAAAAAGTGCATCCCTGTGGCTCCTCACATCAAGGTTGAATCACACACAGAGCCAAGCTTTAACCAAGAGGACATTTATATCACCACAGAGAGCCTTACCACTACTGCTGGGAGGCCTGGGACAGCAGAACATGTTCCAGGTTCTGAGATGCCTGTCCCAGATTATACCCCGGAGAACCTGGTGGGCATGCAGGAAGCCATCCAGCAGGCCATCAAGAGCGACGAGATTCTCAGCATCTCAGATCCACAGACGCTGGCCAGTGTGCTGACAGCCGGGGTGCAGAACTCCCTAAACGACCCTCGCCTGGTCATCTCCTATGAGCCCAGCACCCCCGAACATCCCCTGCAAGTCCCAGCACTCTCCAGCCTCTCAGAAGAGGAACTGCTAGCCTGGCTGCAAAGGGGCCTCCACCATGAGGTTCTGGAAGGTAATGTGGGCTACCTGCGGGTGGACAGCATCCCTGGCCAGGAGGTACTGAGAATTATGGGGGAGTTCCTGGTGGCCCACGTCTGGGGGAAGCTGATGAGCACAGATGCCCTAGTGCTGGATCTCCGGCACTGCGTGGGCGGTCAGGTCTCCGGCATCCCCTACATCATCTCCTACCTGCACTCAGGGGACACTGTCCTGCACGTGGACACTATCTACAAC---CGCCCCTCCAACACCACCACAGAGATCTGGACCTTGCCCCAGGTCCTGGGAGAAAGGTATGGTGCAGACAAGGATGTAGTGGTCCTCACCAGCAGTCACACCAGGGGTGTGGCCGAGGACATCGCGCACATCCTCAAGCAGATGCGCAGGGCAATCGTGGTGGGCGAGCGGACTGCTGGGGGGGCCCTGGACCTCCAGAAGCTGAGGATAGGTGAGTCCGACTTCTTCTTCACTGTGCCCGTGTCCAGGTCCCTGGGACCCCTGGGCGGAGGCAGCCAGACGTGGGAGGGCAGCGGGGTGCTGCCTTGTGTGGGGACGCCAGCCGAGCAGGCCCTGGAGAAAGCCGTGGCCATCCTCGCTCTGCGCAGTGCCCTTCCAGGGGTGGTCCACTGCCTTCAGCAGTTACTGAAGGACTATTACACGCTGGTGGACCGCGTGCCCACCCTGTTGCAGCACCTGGCCAGCATGGACTTCTCCACGGTGGTCTCCGAGGAAGATCTGGTCACCAAGCTCAATGCCGGCCTGCAGGCTGCATCTGAGGATCCCAGGCTCCTGGTGCGAGCCATTAGGCCCGGAGAAACCCCTTCTGGGCCCGACGCTGCAGCCGAA--GACCCACCAGGGGCAGCCCCAGAGTTGCCTGAGGACGAGGCTCTCCGGCAAGCACTGGTGAACTCCGTGTTCCAGGTGTCGGTGCTGCCGGGCAATGTGGGCTACCTGCGCTTTGACAGTTTTGCTGACGCCTCCGTGCTGGGAGTGTTGGCCCCATATGTCCTGCGCCAGGTGTGGGAGCCGCTAATGCCT---ATGCAGGGAGCTCAGAGGAAA---CTCCTGGGGTCCCTCAACTCCACCCCCACAGCCACCCCCAACCTGGGTCTGGCTGCTAACCAC---------ACAGGAGCCTCATGCCTGGAGGTGTCCGTCCCTGACGGGCTCTTCCTCAGCCTGGGGCTGGTGAGCTTGGTGGAGAACGTGCTGGTGGTGGCCGCCGTCGCCAAGAACCGCAAGCTGCACGCGCCCACGTACTGCTTCATCTGCTGCCTGGCCCTGTCGGACCTGCTGGTGAGCGGCAGCAACATGCTGGAGACGGCCGTCATCCTCCTGCTGGAGGCTGGCGCGCTGGCGACCCGGGCCTCGGTGGTGCAGCAGCTGCACAACACCATCGACGTGCTCACCTGCAGCTCCATGCTGTGCAGCCTCTGCTTCCTGGGCGCCATCGCCGTGGACCGCTACATCTCCATCTTCTACGCGCTGCGCTACCACAGCGTCGTGACCCTGCCGCGGGCGCGGAGAGCGATCGCGGCCATCTGGGTGGCCAGCGTCCTCTCCAGCACACTCTTCATCGCCTACTACGACCACGCGGCCGTCCTGCTGTGCCTCGTGGTCTTCTTCCTGGCCATGCTGGTGCTCATGGCCGTGCTCTACGTCCACATGCTGGCCCGGGCCTGCCAGCACGCCC-AGGGCACACCCGGCTCCACAAGAGACA---GCCGCCAGCCCACCAGGGCTTTGGCCTCAGAGGTGCTGCCACCCTCACCATCCTGCTGGGTATCTTCTTCCTCTGCTGGGGCCCCTTCTTCCTGCATCTCACACTGGTAGCCTTCTGCCCCCAGCACCTGACCTGCAGCTGTATCTTCAAGAACTTCAAGGTCTTTCTCACCCTCATCCTCTGCAACACCATCATCGACCCCCTTATCTACGCTTTCCGCAGCCAGGAGCTCCGCAGGACGCTCAAGGAGAATAGGTTTGGTCCTAGCCTTTCTATTAGCTCTCAGTGAAATTACACATGCAAGCATCTACAATCCTGTGA----AGGAGCGAGTATCAAGCACGCGCAGCTCAAAACACTTTGCTTAGCCACGCCCCCACGGGAGACAGCAGTGACAAACTTTTAG--ATGAACGAAAGTTCAACTAAGTTACA--AGAGTTGGTCAATTTCGTGCCAGCCACCGCGGCCATACGATTGACTCAAGTTAATAGCGGCGTAAAGAGTG-TTAAAGCTAACCTATAA-TTA-AGTCGTAGAA--------ACGAAAGTGGCTTTAACTATAGCTAAGGCACAAACTGGGATTAGATACCCCACTAT-GCTTAGCCCTAAACAACA-AAGTTCTTCGCCAGAATACTACAAGCCACAGCTTGAAACTCAAAGGACCTGGCGGTGCTTTACATCCGTCTAGAGGAGCCTGTTCTATAATCGATACACCCCGAT--ACCTTACC--CTCTTGCCAGTCTGTATACCGCCATCTTCAGCAAACTAAAGATTGCAGAGTAAGCATAAAAACGTTAGGTCAAGGTGCAGCCAATGAGGT-GGAAAGAAATGGGCTACATTTTCT---ACGATAGCCTTTATGAAAAAGGTGGATTTAGCAGTAAA-TCAAGAATAGAGAGCTTGATTGAAAGGCCATTAA-GCACGCACACACCGCCCGTCACCCT-CCTCAAAGAGGGGATAAGTCGTAACATGGTAAGCGTACTGGAAAGTGCGCTTGGAATAACCAAATCATTTAAAAGTATAGGAGATAGAAA---GCAATAGATAGTACC-GTAAGGG-A--AAGCACAATAAAGCAAAGATAAACTCTTGTACCTTCTGCATAATGAATT-AACTAGTTTATATAGAGAACTTCAATAATGCTCCCC-GAAACCAGGCGAGCTACCCA-AGGACAGGAGCACACCCATCTATGTGGCAAAATAGTGGGAAAATCTATGGGTAGTGGCGACAAACC-TACCGAGCCTGGTGATAGCTGGTTGTCCAAGAATCTTAGTTCAACCTT-AACGTAAATTTAATTGTTAGTCTAAAGAGGGACAGCTCCTT--CCTAGAGAGTCATAGTTGGCCTAAAAGCA-GCCATCAATTAAGAAAGCGTTTAAGCTC-----------ATTGGACTGATCTATATAGAAGCAATAATGTTAATATAAGTAACATGA-----GCATAAGCTTATCTCACTGTTAGTT-AACAGTGTTAACCCAACACAGGCATGCGGAAAGATTAAAAAAAGTAAAAGGAACTCGGCAAA--CCCC-GCCTGTTTACCAAAAACATCACCTCTAG-CATTACTAGTATTAGAGGCACTGCCTG-CCCAGTGACTTTAACGGCCG-C-GGTAC-CCTGACC-GTGCAAAGGTAG-CATAATCACTTGTTCTCTAAATAGGGACTTGCATGAATGGCCACACGAGGGTTTAACTGTCTCTTACTTTTAATCAGTGAAATTGACCTATCCGTGAAGAGGCGGATATAACTAAATAAGACGAGAAGACCCTATGGAGCTTCAATTAATTTTGGTTGGGGTGACCTCGGAGCATAACACAACCTCCGAAA-AGAGACACTAGTCTAA--TGACCCATGATCAACGGACCAAGTTACCCTAGGGATAACAGCGCAATCCTATTTTAGAGTTCATATCGACAATAGGGTTTACGACCTCGATGTTGGATCAAGACATCCTAATGGTGCAGCCGCTATTAAAG-GTTCGTTTGTTCAACGATTAA-AGTCTTACGTGATCTGAGTTCAGACCGGAGAAATCCAGGTCGGTTTCTATCTATTTTTCTCCC-AGTACGAAAGGACAAGAGAA-ATGGAGCC------ATGAATGACTTCCCCCCGTAAAACACACCCACTAATAAAGATTATTAATGAATCATTTATTGATCTACCCACACCATCCAACATTTCCTCTTGATGAAATTTTGGCTCACTCTTAGGCATTTGCCTAATTATTCAAATCACCACCGGCCTATTCTTAGCTATACACTACACACCAGACACCTCAACCGCCTTCTCCTCCGTCGCCCATATCACCCGAGACGTTAACTATGGCTGAATAATTCGCTATATACATGCCAACGGCGCTTCCATATTCTTCGTATGCCTTTTTCTCCACATTGGCCGAGGACTTTACTATGGATCTTTCCTTTTTCTGAAGACTTGAAATATCGGTACCATCCTACTACTTACAACCATAGCCACAGCATTTATAGGCTATGTTCTTCCATGAGGTCAAATATCATTCTGAGGGGCCACAGTAATTACAAATCTTTTATCAGCAATCCCCTACATCGGATCTGACCTTGTACAATGAATTTGAGGGGGCTTCTCAGTAGACAAAGCTACCCTCACACGATTCTTTACCTTTCACTTTATTTTACCCTTTATTATCGCAGCCCTAGCAACTATCCATCTATTATTTCTGCATGAAACAGGATCAAGTAACCCATCAGGAATAATATCTGACCCCGACAAAATCACATTCCACCCCTACTATACAGCTAAAGATATTCTAGGCCTAATCTTTCTTCTCTTATCCCTAATAAGCCTAACCCTATTTATACCTGACCTTCTAACCGACCCAGATAACTATACATTAGCTAACCCCCTCAATACTCCACCCCACATTAAGCCAGAGTGATATTTCCTATTTGCATACGCAATTCTACGATCTATTCCCAATAAACTTGGGGGAGTCCTAGCTCTAGTACTTTCTATTCTAATTCTAATAGTTATCCCTATATTACATCTCTCCAAACAACAAAGCATAATATTTCGACCTATTACCCAAACTCTATTCTGAACTTTAGTGGCTGACCTACTAACTCTTACATGAATTGGAGGCCAACCAGTTGAATACCCTTTTGTAACCATTGGCCAAACCGCATCTATTGTATATTTCTTCATTATTATTACTCTAATACCCCTCTCCGCCTTAATTGAAAATAAATTACTTAAATGAATGTTCATAAACCGCTGATTATTTTCAACTAACCATAAAGACATCGGAACACTATACCTATTATTTGGTGCTTGAGCGGGGGCAGTGGGAACAGCCCTAAGCCTTTTAATTCGAGCAGAATTAGGTCAACCGGGAAGCCTAATGGAAGATGATCATGTATACAACGTTATTGTTACTGCCCACGCATTCATTATAATTTTCTTTATAGTAATACCAATTATAATTGGGGGATTTGGAAACTGACTAATTCCCCTAATAATTGGTGCCCCTGATATAGCATTCCCCCGAATAAATAACATAAGCTTCTGACTTCTACCCCCATCTCTACTACTCTTACTTGCATCCTCAACTCTAGAGGCTGGCGCAGGAACCGGCTGAACAGTTTATCCACCCTTAGCAGGAAACATATCGCACCCAGGAGCCTCTGTAGATTTAACTATTTTCTCACTTCATCTGGCAGGTATTTCTTCAATTCTAGGAGCCATTAACTTTATTACAACAATTATTAATATAAAACCCCCAGCCATAACCCAATACCAAACACCCCTTTTTGTCTGATCCGTCCTTATCACAGCAGTCCTTTTACTCCTCTCCCTTCCAGTCCTAGCCGCCGGAATTACTATACTGCTTACTGACCGTAACCTTAACACTACTTTCTTTGATCCTGCCGGTGGCGGCGACCCCATTCTATATCAACACCTATTTTGATTCTTCGGACACCCTGAAGTATATATCCTTATTTTACCGGGCTTTGGAATAATTTCACATATCGTAACATATTATTCCAACAAAAAAGAACCATTCGGGTATATAGGAATAGTCTGAGCTATAATATCCATTGGCTTCCTAGGATTTATTGTATGAGCCCACCACATATTTACAGTGGGAATAGATGTTGATACACGTGCATATTTTACATCAGCCACTATAATTATTGCCATCCCTACCGGAGTAAAGGTCTTCAGCTGACTAGCTACACTGCATGGCGGCAACATTAAATGATCTCCCGCAATACTATGAGCTCTAGGTTTTATTTTTCTCTTTACCGTAGGTGGACTAACAGGAATCGTGCTAGCCAATTCATCATTAGACATTGTTCTACATGATACATATTATGTAGTAGCCCATTTCCACTACGTCTTATCCATAGGAGCAGTATTCGCTATTATGGGTGGCTTTATTCACTGATTCCCATTATTCTCAGGTTATACACTTGACCAAACCTATGCCAAAATCCACTTTACCATCATATTTGTAGGTGTAAACTTAACTTTTTTTCCACAACATTTCCTTGGTCTGTCCGGAATGCCTCGACGATACTCAGACTACCCCGACGCTTATACTACATGAAATATTATTTCATCTGTAGGCTCATTTATCTCTCTAACAGCAGTAATCTTAATAATTTTCATAATTTGAGAAGCTTTCTCCTCAAAACGAAAGGTTTCAACTATTGAACAACTATCTACTAATCTAGAGTGACTTTACGGCTGCCCTCCTCCCTATCACACATTTGAAGAGTCCACTTATATGGCAACACCAGCTCAACTAGGCCTACAAAACGCCACGTCCCCTATTATAGAAGAACTTATCGCTTTTCACGACCATGCCCTTATAATTATTTTCTTAATCAGCTCACTAGTCCTATATATTATTTCCCTAATACTTACTACAAAATTAACCCACACTAGTACCATAAACGCCCAAGAAATCGAAATAATCTGAACTATCCTGCCCGCAATTATTCTTATTATAATTGCTCTCCCATCCCTACGTATCCTCTACATAACAGACGAATTTAATAAACCCTACCTAACCCTCAAAGCAATTGGCCATCAATGATATTGAAGCTATGAATACTCAGACTATGAAGACCTAGCATTTGATTCCTATATTACACCAACCTACTTCCTTGAACCTGGCGAATTTCGACTTCTCGAAGTAGATAACCGGACAACCCTCCCAATAGAAGCAGATATTCGTATACTAATTACATCACAAGACGTCTTACACTCATGAGCTGTTCCATCATTAGGTGTTAAAACCGACGCAATCCCCGGACGCTTAAATCAAGCCATACTGGCCTCTATGCGCCCAGGCCTATTCTATGGACAATGTTCAGAAATCTGCGGATCAAATCATAGCTTCATGCCCATCGTTCTAGAATTTATCTACTTCCAAGACTTCGAAGTATGAGCCTCATACTTATATATGACACACCAAACACACGCCTACCATATAGTAAATCCAAGCCCCTGACCACTAACAGGAGCTCTATCAGCCTTCCTATTAACTTCTGGCCTAATTATATGATTTCACTTCTACTATACCCTTCTCCTTGCCACCGGACTACTAGCCAGCGCAATAACAATATTCCAATGATGACGTGACGTTGTCCGAGAGGGCACATATCAAGGCCACCATACTCCACCCGTACAAAAAGGCCTCCGATACGGAATAGTCCTATTTATTATCTCAGAAATTTTCTTTTTTGCTGGCTTCTTCTGAGCATTCTATCACTCTAGCCTAGCCCCCACTCCACAAACAGGAGGACATTGACCCCCTACAGGCATCCTCCCCCTTAATCCCATAGAAGTGCCACTCTTAAATACAGCTGTTCTACTTGCATCAGGAGTCACAATCACCTGAGCACATCACAGTCTAATAGAAGCTAACCGAAAAGAATCAGCCCAAGCACTACTTATAACCATCGCACTAGGAGCCTACTTTACTTATCTGCAAATATCAGAATACTCTGAAACCTCCTTTACTATCTCTGACGGAATTTACGGCTCCACATTCTTTATAGCTACAGGTTTCCATGGTCTTCACGTAATTATCGGAACTACTTTCCTTGCCACGTGCTACATTCGCCAACAAATATATCATTTTACATCCAGCCACCACTTCGGCTTTGAAGCCGCCGCATGATACTGACATTTTGTAGATGTAGTATGACTATTCCTCTATATTTCTATTTACTGATGAGGATCCGTGTTCATAATTAATTTACTTCTACTAGTTATCCCCGCTCTAATTGCCATAGCATTTCTAACACTTATAGAACGAAAAATTTTAGGCTACATACAATTTCGCAAAGGCCCCAACATCGTAGGCCCTTACGGTCTACTTCAACCAATCGCAGACGCAATAAAGCTCTTTACAAAAGAACCCCTACTTCCCACTACATCTGCCACAACACTATACGTAACTGCTCCAACCCTAGCTCTCTCCATTGCCCTTCTCATATGAACTCCTCTCCCCATACCACACCCCCTAAACAACTTTAACTTAGGCCTTCTATTTATACTAGCCACATCAAGTCTAGCCGTATATTCAATTCTATGATCTGGATGAGCATCCAACTCAAACTACGCACTTATCGGAGCACTACGAGCCGTAGCCCAAACAATCTCATATGAGGTTACCCTGGCCATCATTCTACTGTCCGTTCTACTAATAAGCGGCTCATTCAACCTACATTCACTTATTGTAACACAAGAACACTCTTGACTACTACTACCATCATGACCCCTAGCCATAATATGATTTATTTCTACATTAGCAGAAACCAACCGAGCCCCCTTTGATTTAACAGAAGGCGAATCAGAACTAGTTTCAGGCTTCAATATTGAGTATGCTGCAGGCTCATTTGCCCTATTTTTTATAGCAGAATATATAAATATTATTATAATAAATGCCCTAACCACTACTATTTTCCTAGCAACATCCCACAATATTACTATACCAGAACTTTACACAATCAACTTTGTAACCAAAACCGTTCTATTAACCTCCCTATTCCTATGAATCCGAACAGCATATCCCCGATTCCGATATGACCAACTAATACATCTCCTATGAAAAAAATTTTTACCACTTACATTAGCACTATGCATGTGATATATCTCAATACCTACCCTAACATCTGGCATCCCACCCCAAACGATTAATCCTCTAGCCTACCTCATTATCTCCTTTACTATCCTAATAGGAACCATAATTACAATTCTAAGCTCACATTGATTTCTGATTTGAATAGGCCTAGAATTAAATATACTAGCTATCGTACCAATTCTAGCCAAAAACACAAGCCCCCGCTCCACAGAAGCATCCACTAAATATTTTTTAATGCAAGCAACCGCATCCATAGTTCTTCTTATAGCTATTTTCCTTAATACCCTATTTTCCGGACAATGAACAATCAAC---CCG------TCCTTTAACAAAATTCTATCCACAATAATATTAATTGCCCTAGTAATAAAACTAGGAATAGCTCCCCTTCACTTCTGACTTCCAGAAGTAACTCAAGGCGTTCCTCTAACCCCCGCCATACTTATTCTCACATGACAAAAATTAGCCCCCATATCAATTATTCTTCAAATTTTTCCACCAATAAACCTAAACACTCTATTAATAATCTCAATCTTATCAATTATAATCGGCAGCTGAGGAGGACTTAATCAGACACAACTACGCAAAATTATAGCCTACTCATCAATTACCCATATAGGATGAATAATAGCAGTACTATATTATGATCCAAATATTACCATCCTAAGCTTAATCATCTATATTTTCCTAACAATCTCCACTTTTATAATATTCTTTATAAACTCAAATCTAACAACCCTCTCACTATCACACTCCTGAAATAAACTCACATGAATAATACCCATAATTCCACTAATAATGATATCCTTAGGAGGCCTACCCCCGCTAACAGGCTTCTCCCCCAAATGAGCTATCATACAAGAACTTACAAAAAATGATAACCTTATTTTTCCCCTCACCATAGCAATATTAACATTAATAAATTTATATTTCTACATACGACTATCATATTCCATTTCAATAACAATATTCCCCACATCTAATAACACAAAAATCAACTGACAGCTA---AAATATATAAAACCA---ACACCACTATTACCCCCACTCATAGTAGCCTCTATTTTCCTTCTACCCGTAACACCACTAATACTAATAATTAATCTAGCTCTAACCCTGGCAACTAATATCCTACTAGCCCTACTACTAATTACTATTACATTTTGACTTCCACAATTAAATATATATGCCGAAAAACATAACCCTTACGAATGTGGATTTGACCCCACAACTTCCGCCCGCCTACCCTTCTCTATAAAATTTTTCTTGGTTGCCATTACATTTCTTCTATTTGACCTAGAAATCGCCCTGCTACTGCCCCTACCTTGAGCAACTCAAATAAACAACCTAATACTAACAGTTAATATAATTCTAACTCTACTAGTTATCCTAGCACTAGGGCTGGCCTATGAATGAACCCAAAAGGGCCTAGAGTGAATTGAAATGTTAAAAATTATTTTACCAACAATCATAATACTCCCAATAATATGACTTTCAAAAACTCACATAATATGAATTAATATAATAATCTCTAGCCTACTAATTAGCGCTTTCACCCTTATATCTCTATATATGCCC---AATATCTCATGTAATCTATCACTAAACTTTTTCTCAGATCCACTAACATCACCACTCCTAACCCTCACAGCCTGACTACTACCAYTAATAGTTCTAGCCACACAACAACATCTCTACAACAACCCCCTCCCACGAAAAAAATTATATATATCAATATTAATCCTCCTACAAATTTCATTAATTATAACATTCACGGCCACAGAGCTAATTTTATTCTATATCCTGTTTGAAACCACCCTAATCCCCACTCTAATTATTATTACCCGCTGAGGATATCAACCAGAACGTCTCAACGCCGGCTCATATTTCCTATTCTATACATTAGCCGGGTCCCTCCCCCTACTTATTACACTTCTCTATCACCTAAGCAACTTAGGCTCTTTAAACATACTAACAATAATAATAAGTATCAAAGAAACACCACTCTCTTGAACTAATAATATTATATGACTAGGTTGCATAATAGCCTTTATAGTTAAATTACCCCTATACGGACTTCACCTCTGACTCCCTAAAGCCCATGTCGAAGCCCCAATTGCCGGCTCAATAGTACTTGCAGCAGTCTTACTAAAACTAGGTGGCTATGGCATAATACGAATTATTCCTATCCTTAATCCCCTGACAGAAAAAATAAGCTATCCCTTTCTCATCTTATCACTATGAGGCATAGTTATAACAAGCTCTATCTGTTTACGACAAGCCGATCTAAAGTCACTCATTGCCTACTCCTCTGTTAGCCACATAGCACTTGTTATTTTAGCTATTCTTATTCAAACCCCCTGAAGCTTCACAGGCGCAATAATTCTAATAATTGCCCACGGGCTCACCTCATCCCTATTATTCTGCCTAGCTAACTCAAACTACGAACGAATTCACAGCCGAACTATAATATTCACTCGAGGCCTTCAAACATTATTTCCATTACTAGCTCTCTGATGACTCCTAGCAAATCTAGCCAACCTTGCCTTACCCCCAACTATTAATTTAATAGGAGAGCTATTCACAATTTTAGCCTCCTTCTCCTGATCTAACTTCACCATTATATTTACAGGGTTCAATATACTAATTACAGCCCTATACTCCCTACACATATTTACTTCAACACAACGAGGACCACTAACATACAGTACTAGTAATGTAAAACCCCTATTCACACGAGAAAACACATTAATAATTATACACATAGCACCAATTCTCCTCCTAACTCTAGACCCTAAAACAATTATAGGCTTAACACCC---------ATACACTCTTCCCTTATTCTAATAACATTAATTCCCCTCCTAGCACCCATCACAATTACCCTAATT---AATCCCCACAAAAACTCTCTATATCCACATTATGTAAAATTAGCCATCATTTACGCCCTCACTATTAGCATCTTATCTACAACAATTTTTATCTTCACAGGCCAAGAGTCAATAATCTCAAATTGACATTGAATAACAATCCAAACTATCAAATTATCAATAAGCTTTAAACTAGATTTCTTCTCCATAATATTTACTCCCGTAGCACTATTCGTTACCTGATCAATTGTAGAGTTCTCAATATGATATATAAGCTCAGACCCAAATATCAACCAATTCCTCAAGTATCTACTTATTTTCCTTATTACAATACTAATTTTAATTACCGCCAATAATCTATTTCAACTTTTTATCGGATGGGAGGGAATAGGCATTATATCCTTCCTATTAATTAGCTGATGACATGGCCGAACAGACGCTAACACAGCAGCCCTACAAGCAATCCTTTATAACCGTATTGGAGATATTGGCTTTATCCTAGCAATAGCATGGTTTTTTCTATACTCTAACTCATGAGACTTCCAACAAATATTTATTCTCGACTCTACATCAAACTCTTTCCCCCTAATAAGCCTCCTACTAGCAGCTACAGGAAAGTCAGCCCAATTTGGCCTTCATCCATGATTACCCTCTGCCATAGAAGGACCTACCCCAGTATCAGCACTACTACACTCCAGCACAATAGTTGTAGCAGGAGTTTTCCTAATTATCCGCTTCCACCCCCTAATTGAAAATAATCTACTAACCCAAACACTTATCTTATCACTAGGGGCTATCACCACCCTATTTACAGCAATCTGTGCTATCACACAGAATGATCTAAAAAAGATTGTAGCCTTCTCAACTTCAAGCCAACTAGGCCTAATAATAGTAACAATCGGCATTAACCAACCACATCTAGCCTTTCTCCATATCTGTACCCACGCCTTCTTTAAAGCCATACTATTTCTGTCCGCAGGATCCATTATCCACAGCCTCAATAATGAACAAGATATCCGAAAAATAGGAGGTCTATTTAAAACCCTACCATTCACTGCCTCCTCCCTTGTCATTGGCAGCCTTGCTCTAATAGGCACACCCTTTCTCACAGGCTTTTACTCAAAAGACCTAATCATTGAAACCGCCAACACGTCGTATACCAACGCCTGAGCCCTCACAACCACCCTCGTAGCTACTTCCCTCACAGCTATATATAGCATCCGCATTATTTCTCATACAATAACAGGGCATCCCCGCTTTTCAACCCTTATCTCAATTAACGAAAATAACCCCCAATTAATAAACCCAATTAATCGCCTAGCACTAGGTAGCATTTTCGCCGGGTTTCTTATTTCTAGTTGTATTCCTCCTACCTCACAACCCCAAGTTACCATGCCACATTACCTTAAACTTATAGCCTTAAGTGTTACCATCTTAGGGCTTTTCCTGGCAATAGAACTTAGTCTCATAACCAACAACATAAAATTAAGCACCCCAGTAAAAACCTTCTACTTCTCCAATATATTAGGCTTCTACTCAATCACTACTCATCGTATTAATCCCCACTCAAGCCTGGCTACAAGCCAAAACTTTACATCTACTTTACTAGACCTATTCTGATTTGAAAAAACTATACCAAAACTAACAATACAAACTCAAATCTCGATCTCCACA---ACCGCATCAACCCAAAAAGGCTTAATTAAACTCTATTTCCTATCCTTCTT-----TGGAAGCCGAGATGGACCGCAGACCAGCAACAGTAGTATGAAACTCCAAAATGCAAACTGAAGCAGCAAACCCA-AAAGCATCAAAAGATTCACTCACAAACTTCTGAACACAAACTCCATGGATGAAAGCTGTTTTGTCCTTTATGTGTAAACAAGATGATATCTGAA-ACC-ACAGACTGA-C-TGACTTCTCTTTAACAGC--TTGAGTATT-GCATTTCCTTGGCC-AAACA-AAAGTAGCTACAAATCCACAAAAATT--TAC-TGTTCCAGTAAGGCAG--AG-TTTAACCATTG-ATAATACAACTTAAACATGTGTGCTGTAAAATA-CCATCACAAGTAAATG---------CCTGAGTGTGAAGAGAAGGTCTTCCCCAGCCCCCTCTGGACTCCATGCACCAAGGTCATGGCCAGGAGCTCCTGGCAGCTCAGCCCGTCCGCCCCAGAGCACGTGGCGGCTGCTCTCTACCAGCCCAGAGCCTCA---GAGATGCAGCATCTG------------------CGGCGAATGCCCCGTGTCTGGAGCCTGTTCCAGGAACCTG---AAGAGCCCGAGCCTGGCACGGAGGAGGCTGCTGAGATGCAGCAGAAGCAGCTGCAGAAGAGATTTGGGGGCTTCACTGGGGCCCGGAAGTCGGCCCGGAAGTTGGCCAACCAGAAGCGGTTCAGTGAGAAATTTTCAGAATGGAAATTTAAGCTATTCCGTGTAAGATCCTTTGAAAAGACACCTGAAGAAGCTCAATCCTCTGAGGGGAAATCCTCTCTAGAGCAATCTCCAGCAGTCCTGGACAAG---GCTGAT---GGTCAGAAGCCAGTCCAAACTCAGCCAATGTTAAAAGCCCACCCT---AAGTTTTCAAAGAAATTTCATGATGATGGGAAAGCAAGAGGCAAAGCAATCCACCAAGCCAACCTTCGACATCTCTGCCGTATCTGTGGGAATTCTTTTAAAACTGATGAGCACAATAGGAGATACCCGGTCCATGGGCCTGTGGATGGTAAAACCCTAGGCCTTTTAAGAAAGAAGGAAAAGAGAGCTACTTCCTGGCCAGACCTCATTGCCAAGGTTTTCCGGATCAATGTGAAGGCAGATGTTGACTCGATCCACCCCACTGAGTTCTGCCATAACTGCTGGAGCGTTATGCACAGGAAGTTCAGCAGTGCCCTGGGTGAGGTTTACTTCCCGAGGAAAGCGACCATGGAGTGGCACCCCCACACACCATCCTGTGATATCTGCAACACTGCCCGTCAGGGACTCAAGAGGAAGAGTCTTCAACCAAACTTGCAGCTCAGCAAAAAACTCAAAACTGTG---CTTAACCAAGCGAGACAAGCCCGTCAGCACAAGAGAAGA---GCTCAGGCAAGGATCAGCAGCAAGAATATTATGAAGAAGACTGCCAACTGCAGTAAGATACATCTTAGTACCAAGCTCCTTGCAGTGGACTTCCCGGAGCACTTTGTGAAATCCATCTCCTGCCAGATCTGTGAACACATTCTGGCTGACCCTGTGGAGACCAGCTGTAAGCATGTCTTTTGCAGGGTCTGCATTATCAGATGCCTCAAGGTCATGGGCAGCTATTGTCCCTCTTGCCGATATCCATGTTTCCCTACTGACCTGGAGAGTCCAGTGAAGTCCTTTCTGAGCATCTTGAATTCCCTGATGGTGAAATGTCCAGCACAAGAGTGCAATGAGGTGGTCAGTTTGGAAAAATATAATCATCACATCTCAAGTCACAAGGAATCAAAAGAGACTTTTGTGCACATTAATAAAGGGGGCCGGCCGCGCCAACATCTTCTGTCACTGACTCGGAGAGCTCAGAAGCACCGGCTGAGGGAGCTCAAGCTGCAAGTCAAAGCCTTTGCTGACAAAGAAGAAGGTGGAGATGTGAAGTCCGTGTGCATGACCTTATTCCTGCTGGCTCTGAGGGCGAGGAATGAACACAGGCAAGCCGATGAGCTGGAGGCCATCATGCAGGGACGGGGCTCTGGCCTGCAGCCAGCTGTTTGCTTGGCCATCCGTGTCAACACCTTCCTCAGCTGCAGTCAGTACCACAAGATGTACAGGACTGTGAAAGCCATTACAGGGAGACAGATTTTTCAGCCTTTGCATGCCCTTCGGAATGCTGAGAAGGTCCTTCTGCCGGGCTACCACCATTTTGAGTGGCAGCCACCTCTGAAGAATGTGTCTTCCCGCACTGATGTTGGCATTATTGATGGACTGTCTGGACTATCGTCCTCTGTGGATGATTACCCAGTGGAGACCATTGCAAAGAGGTTTCGCTACGATTCAGCTTTGGTGTCTGCTTTGATGGACATGGAAGAAGACATCTTGGAAGGCATGAGATCCCAAGATCTTGAGGATTACTTGAATGGCCCCTTCACTGTGGTTGTGAAGGAGTCTTGTGATGGAATGGGAGATGTGAGTGAGAAGCATGGGAGTGGGCCAGTAGTCCCGGAAAAGGCAGTCCGTTTTTCATTCACAATCATGAAAATTACTATAGTCCACAACTCTCAGAACATGAAAGTGTTTGAAGAAGCCAAACCTAACTCTGAATTATGTTGCAAGCCATTGTGCCTTATGCTGGCAGATGAATCTGACCACGAGACCCTGACTGCCATCCTGAGTCCTCTCATTGCCGAGAGGGAGGCCATGAAGAGCAGTGAATTAATGCTTGAGATGGGAGGCATTCTCCGGACTTTCAAGTTCACCTTCAGGGGCACTGGATATGATGAAAAACTTGTGCGGGAAGTGGAAGGCCTTGAGGCTTCTGGCTCAGTCTACATCTGTACTCTTTGTGATGCCACCCGTCTGGAAGCCTCTCAAAATCTTGTCTTCCACTCTATAACCAGAAGCCATGCCGAGAACCTGGAACGTTATGAGGTCTGGCGTTCCAACCCTTACCATGAGTCTGTGGAAGAACTGCGGGATCGGGTGAAAGGGGTCTCAGCCAAACCTTTCATTGAGACAGTCCCTTCCATAGACGCACTCCACTGTGACATTGGCAATGCGGCTGAGTTCTACAAGATCTTCCAGCTAGAGATAGGGGAGGTGTATAAGAATCCCAATGCTTCCAAAGAGGAAAGGAAAAGGTGGCAGGCCGCATTGGACAAGCATCTCCGGAAGAAGATGAACCTCAAACCAATCATGAGGATGAATGGCAACTTTGCCAGGAAGCTCATGACCAAAGAGACTGTGGATGCAGTTTGTGAGTTAATTCCTTCTGAGGAGAGGCACGAGGCTCTGAGGGAGCTGATGGATCTTTACCTGAAGATGAAACCAGTATGGCGGTCATCATGCCCTGCTAAAGAGTGCCCAGAATCCCTCTGCCAGTACAGTTTCAATTCACAGCGTTTTGCTGAGCTCCTTTCTACCAAGTTCAAGTATAGGTATGAGGGGAAAATCACCAATTATTTTCACAAAACGCTGGCACATGTTCCTGAAATTATTGAGAGGGATGGCTCTATTGGGGCATGGGCAAGTGAGGGAAATGAGTCTGGTAATAAACTGTTTAGGCGCTTCCGGAAAATGAATGCCAGGCAGTCCAAATGCTATGAGATGGAAGATGTTCTGAAACACCACTGGCTGTATACCTCCAAATACCTCCAGAAGTTTATGAATGCTCATAACGCATTAAAAACCTCTGGGTTTACCATGAACTCTCAGGCAAGCTTAGGGGACCCATCAGGCATAGAGGACTCACTGGAAGAGGTAAACCATAACCATATAAAATTGAAGCCTACAATTTTCTCTAAAGATTCCTGCTACCTCCCACCTCTTCGCTACCCAGCAACTTGCGCATTCAAAGGCAGCGTCTTGGAGTCTGAAAAGCATCAATACATAATCCATGGAGGGAAAACACCAAACAATGAGCTTTCAGATAAGATTTATGTCATGTCTGTTGTTTCCAAG---AACAAGAAGGTTACTTTTCGCTGCACGGAGAAAGACTTGGTAGGAGATGTTCCTGAAGCCAGATATGGTCATTCCATTAATGTGGTATATAGCCGAGGGAAAAGTATGGGTGTTCTTTTTGGAGGACGCTCATATATGCCTTCCACCCACAGAACCACAGAAAAATGGAATAGTGTAGCTGACTGCCTGCCCCATGTTTTCCTGGTGGATTTTGAATTCGGGTGTGCTACATCATACATTCTTCCAGAACTTCAGGATGGGCTATCTTTTCATGTCTCTATTGCCAAAAATGACACCATCTATATTTTAGGAGGACATTCACTTGCCAGTAATATCCGCCCTGCCAACCTGTACAGAATAAGGGTTGATCTTCCCCTGGGTAGCCCAGCTGTGAATTGCACAGTCTTGCCAGGAGGAATCTCTGTCTCCAGTGCAATCCTGACTCAAATTAACAATGATGAATTTGTTATTGTTGGTGGATATCAGCTTGAAAATCAAAAAAGAATGATCTGCAACATCATCTCTTTAGAGGAAAACAAGATAGAAATTCGTGAGATGGAGACCCCGGATTGGACCCCAGACATTAAGCACAGCAAGATATGGTTTGGAAGCAACATGGGAAATGGAACGGTTTTTCTTGGCATACCAGGAGACAATAAACAAGTTGTTTCAGAAGCATTCTATTTCTATACGTTGAAATGTGCTGAAGATGATATGATTGAAGAGCAGACAACATTCACAAACAGTCAGACATCAACAGAAGATCCAGGGGACTCCACTCCCTTTGAAGATTCCGAAGAATTTTGTTTCAGTGCAGAAGCAAATAGTTTTGATGGTGATGATGAATTTGACACCTATAATGAAGATGATGAGGAAGATGAGTCTGAGACAGGCTACTGGATTACGTGCTGCCCTACTTGTGATGTGGATATCAACACTTGGGTACCGTTTTATTCAACCGAGCTCAACAAACCTGCCATGATCTACTGTTCTCATGGGGATGGGCACTGGGTCCATGCTCAGTGCATGGATCTGGCAGAACGCACGCTCATCCATTTGTCAGCAGGAAGCAACAAGTATTACTGCAATGAGCATGTGGAGATAGCAAGAGCTCTACACACTCCCCAAAGAGTTCTACCCTTAAAAAAGCCTCCAATGATGAGCAAGATGTCAGAGGAAGAGGAGTTTTATCTGTTCAAGAACATCTCCTCAGTGGGGCCATGAGATGGGCCTCAGTACCACATTGCCC--GTCTGGGCCTTCTACCTCCAGGCAGCTTTCATGGGCATTGTCCTTCTTGCAGGGTTACCACTGAATGCCATGGTGCTGGTGGCCACAGTGTGCTACAGAAAGTTGCGGCATCCCCTCAACTACGTTCTGATCAACGTGTCCGTGGGAGTCTTCCTTCTTTGCATCTTCTCTGTCTTCCCTGTATTCGTCGCCAGCTGTCATGGGTACTTCGTCTTTGGCCGCCATATTTGTGCTCTGGAGGCCTTCCTGGGCACTGTAGCAGGTCTGGTGACAGGCTGGTCACTGGCCTTCCTGGCCTTTGAGCGCTACATTGTCATCTGTAAGCCCTTCGGCAACTTCCGCTTCAGCTCCAAGCACGCACTGATGGTGGTCCTGACTACCTGGACCATTGGTATTGGCGTCTCCATCCCACCCTTCTTTGGCAGGAGCCGGTTCATTGTTGAGGGTCTGCAGTGTTCATGTGGTCCTGACTGGTACACCGTGGACACCAAATATCGCAGCGAGTACTATACGTGGTTCCTCTTCATCTTCTGCTTCATCATGCCTCTCTCCCTCATCTGCTTCTCCTATGCTCAGCTGCTGAGGACCCTGAAAGCTGTTGCAGCTCAGCAGCAGGAGTCAGCTACAACCCAGAAGGCTGAACGGGAGGTGAGCCGCATGGTGGTTGTGATGGTAGGATCCTTTTGTGTCTGCTACGTGCCCTACGCGGTCCTGGCCATGTACATGGTCAATAACCGTAACCATGGGCTAGACTTACGGCTTGTCACCATTCCTTCGTTCTTCTCCAAGAGTTCTTGCATCTACAATCCCATCATCTACTGCTTCATGAATAAGCAGTTCCGAGCTTGCATCATGGAGATGGTGTGTGGGAAGGCCATGACAGACGAATCCGACAGAAGCAGCTCGCAGAAAACAGAAGTTTCTACTGTCTCGTCTAGCCAAGTTGGCCCCAACGGAAAATATACGCTTACATTAGAAAACAGCAGTGGAACAAAGTCTGCCTTTGTTACTGTGAGAGTTCTGGACACACCAAGTCCACCTGTTAACCTGAAAGTCACAGAAATCACCAAAGACTCCGTATCAATTACATGGGAACCCCCTTTGCTGGATGGGGGATCCAAAATCAAAAATTACATTGTTGAGAAACGTGAAGCCACAAGAAAATCATATGCTGCTGTTGTAACTAATTGCCATAAGAATTCTTGGAAAATTGATCAGCTCCAAGAAGGTTGCAGTTATTACTTTAGAGTCACAGCTGAGAATGAGTATGGTATTGGCCTTCCTGCCCAGACTGCTGATCCAATTAAGGTTGCAGAAGTCCCACAACCTCCTGGAAAAATAACTGTGGATGATGTCACCAGAAACAGTGTCTCTCTGAGTTGGACAAAGCCTGAACACGATGGTGGCAGTAAAATCATTCAATATATTGTGGAAATGCAAGCTAAACACAGCGAGAAATGGTCAGAGTGTGCTCGAGTAAAGTCTCTTGAGGCAGTAATTACCAACCTAACTCAAGGGGAAGAATATCTTTTTAGAGTTGTTGCTGTAAATGAAAAGGGGAGAAGTGATCCTCGGTCCCTTGCAGTTCCAATAGTTGCCAAAGATCTGGTAATTGAGCCAGATGTAAAACCTGCATTCAATAGTTACAGTGTACAGGTTGGCCAGGATTTGAAAATAGAAGTCCCAATTTCTGGACGTCCTAAGCCAACCATTACCTGGACTAAAGATGGTCTCCCACTGAAGCAGACCACAAGAATCAATGTTACTGATTCACTGGATCTCACCACACTCAGTATTAAAGAAACTCATAAGGATGATGGTGGACAATATGGCATCACAGTTGCCAATGTTGTTGGTCAGAAGACAGCATCCATCGAAATTGTAACTCTAGATAAACCTGATCCTCCAAAAGGACCCGTTAAATTTGATGATGTCAGTGCTGAAAGTATTACATTGTCTTGGAACCCTCCATTATATACAGGTGGCTGCCAAATCACCAACTACATTGTTCAGAAAAGAGATACAACCACCACAGTATGGGATGTTGTTTCTGCTACTGTTGCTAGAACTACACTCAAGGTAACCAAACTGAAAACTGGCACAGAATACCAATTCAGAATATTTGCTGAAAACAGATATGGACAAAGCTTTGCCTTAGAGTCTGATCCAATTGTTGCTCAATATCCCTACAAAGAACCAGGTCCTCCAGGTACACCATTTGCCACAGCCATTTCCAAAGACTCCATGGTCATACAGTGGCATGAACCAATCAACAATGGTGGAAGCCCAGTCATAGGTTACCACCTGGAGAGAAAAGAAAGAAATAGTATTTTGTGGACAAAGGTCAACAAAACTATTATTCATGACACCCAATTCAAAGCACAGAATCTTGAAGAAGGCATTGAATATGAATTCAGAGTTTATGCAGAAAATATTGTTGGTGTAGGCAAAGCAAGCAAGAATTCTGAATGCTATGTAGCCAGAGATCCCTGTGACCCACCAGGAACCCCAGAAGCAATAATGGTTAAAAGAAATGAAATCACTTTACAGTGGACCAAACCTGTATATGATGGTGGAAGTATGATTACAGGCTACATTGTAGAGAAACGTGATTTGCCTGATGGTCGCTGGATGAAAGCCAGCTTTACAAATGTCATTGAAACTCAATTTACTGTGTCAGGTCTTACTGAAGATCAAAGATATGAATTCAGAGTCATTGCAAAGAATGCAGCTGGTGCAATAAGTAAACCCTCTGACAGTACTGGACCAATAACTGCCAAGGATGAGGTTGAACTCCCAAGAATTTCAATGGATCCAAAATTCAGAGACACAATTGTGGTAAATGCTGGAGAAACATTCAGGCTTGAGGCTGATGTCCATGGAAAGCCCCTGCCTACCATTGAGTGGTTAAGAGGAGATAAGGAAATTGAAGAATCTGCTAGATGTGAAATAAAGAACACGGATTTCAAGGCTTTACTTATTATAAAAGATGCGATTAGAATTGATGGTGGACAGTATATTTTAAGAGCTTCCAATGTTGCAGGTTCTAAATCATTCCCAGTAAATGTAAAAGTATTAGATAGACCAGGACCTCCAGAAGGGCCAGTCCAGGTTACTGGAGTCACTTCTGAAAAATGCTCTTTAACATGGTCTCCACCACTTCAAGATGGTGGCAGTGACATTTCTCACTATGTTGTTGAAAAGCGAGAAACAAGTCGACTTGCCTGGACTGTTGTTGCTTCAGAAGTTGTGACCAATTCTCTGAAAATTACCAAACTCTTAGAAGGTAATGAATATATTTTCCGTATAATGGCTGTCAACAAATATGGTGTTGGAGAGCCTTTGGAA------------------TCTGCACCAGTACTAATGAAAAATCCATTTGTGCTTCCTGGACCACCAAAAAGCTTGGAAGTCACAAATATTGCCAAAGACTCCATGACCGTCTGTTGGAACCGTCCAGATAGTGATGGTGGAAGTGAGATTATTGGTTACATTGTAGAGAAAAGAGACAGAAGTGGTATTCGATGGATAAAATGTAATAAACGCCGCATTACAGATTTGCGTCTAAGAGTGACAGGATTAACAGAAGATCATGAGTATGAATTCAGGGTCTCTGCAGAAAATGCTGCTGGAGTTGGAGAACCAAGTCCAGCTACAGTTTATTATAAGGCCTGTGATCCTGTGTTCAAACCTGGCCCACCTACCAATGCACACATTGTAGACACCACTAAAAATTCAATCACACTTGCCTGGGGTAAACCCATCTACGATGGTGGCAGTGAGATCCTGGGATACATAGTAGAAATCTGTAAAGCAGATGAAGAAGAATGGCAAATAGTTACTCCACAGACTGGCCTAAGAGTCACTCGATTTGAAATTTCAAAGCTCACTGAACACCAAGAGTATAAAATACGAGTCTGTGCCCTCAACAAAGTTGGTTTAGGCGAGGCTACATCAGTTCCTGGTACTGTGAAACCAGAAGATAAACTTGAAGCACCTGAACTTGACCTTGATTCTGAATTAAGAAAAGGAATTGTTGTAAGAGCTGGTGGATCTGCCAGAATTCACATTCCATTCAAAGGTCGTCCAACGCCTGAGATCACTTGGTCTCGAGAGGAAGGTGAATTCACAGATAAAGTCCAAATCGAAAAGGGAGTAAACTATACCCAACTATCAATAGATAACTGCGATAGAAATGATGCTGGAAAATACATTCTTAAGTTGGAAAACAGCAGTGGATCAAAGTCTGCTTTTGTAACTGTGAAAGTTCTTGACACTCCAGGACCACCACAGAATTTGGCAGTCAAAGAAGTGAGAAAAGATTCTGTCCTCCTGGTATGGGAGCCACCCATCATTGATGGAGGGGCAAAAGTCAAGAATTATGTGATTGACAAACGTGAGTCAACCAGAAAAGCTTATGCTAATGTAAGTAGTAAATGCAGCAAAACAAGTTTTAAAGTGGAAAATCTTACAGAAGGAGCCATTTATTACTTCAGAGTCATGGCTGAAAATGAATTTGGAGTCGGTGTTCCAGTGGAAACTGTTGATGCTGTGAAAGCTGCTGAACCTCCTTCCCCTCCAGGAAAGGTTACACTCACTGATGTCTCCCAGACAAGTGCATCACTTATGTGGGAGAAGCCTGAACATGATGGTGGTAGCAGAGTCTTGGGGTATGTTGTTGAAATGCAGCCCAAAGGAACTGAAAAATGGAGTGTTGTGGCCGAATCCAAAGCCTGTAACGCAGTTGTTACTGGTTTGAGTTCTGGACAAGAATATCAGTTCCGTGTCAAGGCTTATAACGAGAAAGGAAAAAGCGATCCAAGAGTGCTGGGTGTTCCTGTCATAGCCAAGGACTTGACTATACAGCCTAGTTTAAAGTTACCATTTAACACATATAGTACCCAAGCTGGAGAAGATCTTAAAATAGAAATTCCAGTTATAGGCCGACCAAGACCTAAAATTTCTTGGGTCAAAGACGGTGAGCCTCTTAAACAGACAACAAGAGTAAATGTTGAAGAAACAGCTACCTCAACTGTTTTGCACATTAAAGAAAGTAACAAAGATGACTTTGGAAAATACACTGTAACAGCAACAAATAGTGCAGGCACAGCAACAGAAAATCTCAGTGTTATCGTTTTAGAAAAGCCTGGACCTCCAGTTGGCCCAGTTAGGTTTGATGAAGTTAGTGCAGACTTTGTAGTCATATCTTGGGAACCTCCAGCCTATACAGGTGGCTGCCAGATAAGCAACTACATTGTAGAGAAGCGAGATACAACCACCACCACTTGGCACATGGTATCAGCAACAGTTGCAAGAACAACAATTAAAATAACCAAACTGAAAACAGGCACAGAGTACCAGTTTAGAATTTTTGCTGAAAACAGGTATGGAAAATGTGGCCAGCTTTCAGGCAGAGGTGCCTGTCAGAATATTCTTCTGTCCAATGCACCACTTGGGCTTCAATTTCCCTTCACAGGAGTGGATGATCGGGAGTCATGGCCTTCTATCTTTTATAATAGGACCTGCCAGTGCTCTGGCAACTTCATGGGATTCGACTGTGGAAACTGCAAGTTTGGCTTTTGGGGACCAAACTGCACAGAGAGACGACTCTTGGTGAGAAGAAATATCTTTGATTTGAGTGTCCCAGAGAAGGACAAATTTTTGGCCTACCTCACTTTAGCAAAGCATACTATCAGCTCAGACTATGTCATCCCCACAGGCACCTATGGCCAAATGAGAAACGGATCAACGCCCATGTTCAGTGACATCAACATTTATGACCTCTTTGTCTGGATGCATTATTATGTGTCAATGGATGCACTGCTTGGGGGATCTAAAATCTGGAAAGACATTGATTTTGCCCATGAAGCACCAGGTTTTCTGCCTTGGCACAGACTCTTCTTGTTGCGGTGGGAACAAGAAATCCAGAAGATGACAGGAGACGAAAACTTCACTATTCCACAGGAGCTGGGAGGCCTGGTGATGCCTCCCACAGATGCCCCGGTGAGCCCCACCACTCCGTACGTGGAGGACGTCTCGGAAGCGCCCTTGCATGACTTCTACTGCAGCAAGCTACTGGACCTGGTCTTCCTGCTGGATGGCTCCTCCAGGCTGTCTGAGGCTGAGTTTGAAGTGCTGAAGGCCTTTGTGGTGGACATGATGGAGCGGCTGCGCATCTCCCAGAAGTGGGTCCGCGTGGCCGTGGTGGAGTACCACGACGGCTCCCATGCCTACATCGGGCTCAAGGACCGGAAGCGACCGTCAGAGCTGCGGCGCATTGCCAGCCAGGTGAAGTATGCGGGCAGCCAGGTGGCCTCCACCAGCGAGGTCTTGAAATATACACTGTTCCAAATCTTCGGCAAGATCGACCGCCCTGAAGCCTCCCGCATCATCCTGCTCCTCATGGCCAGCCAGGAGCCCCAGCGGATGTCCCGGAACTTTGTCCAATACGTCCAGGGCCTGAAGAAGAAGAAG---GTCATTGTGATCCCGGTGGGCATTGGGCCCCATGCCAACCTCAAGCAGATCCGCCTCATTGAGAAAGAGGCCCCTGAGAACAAGGCCTTCGTGCTGAGTGGTGTGGATGAGTTGGAGCAGCAAAGGGACGAGATTGTTAGCTACCTTTGCGACCTTGCCCCTGAAGCCCCTCCCCCTACCCCCAACATGGCACAAGTCACCATGGGACCAGGGGTCTTGGGAGTTTCACCCTTGGAACACAAGAGGAAATCCATGGTTCTGGATGTGGCGTTTGTCCTGGAAGGATCAGACAAAATTGGTGAAGCTGACTTCAACAGGACCAAGGAGTTCATGGAGGAGGTGATTCAGCGGATGGATGTGGGCCAGGACGGCATCCATGTCACGGTGCTGCAGTACTCCTACATGGTGACCGTGGAGTACCCCTTCAGCGAGGCACAGTCCAAAGGGGACATCTTGCAGCGGGTTCGAGAGATCCGCTACCAGGGTGGCAACAGGACCAACACCGGGCTGGCCCTGCAGCACCTCTCTGAGCACAGCTTCTTGGTCAGCCAGGGTGACCGGGAGCAGGCGCCCAACCTGGTCTACATGGTCACTGGAAATCCCGCCTCTGATGAGATCAAGAGGTTGCCTGGAGACATCCAGGTGGTGCCCATTGGAGTGGGCCCTCATGCCAACGTGCAGGAGCTGGAGAGGATCGGCTGGCCCAATGCCCCCATCCTCATCCAGGACTTTGAGACACTCCCC
>Apodemus_sylvaticus
GCCATCGCGTCGGCCATCACCTTTCTCATCCTTTTCACCATTTTCGGCAATGCCCTGGTCATTCTGGCCGTGTTGACCAGCCGCTCACTCCGTGCACCGCAAAACCTGTTCCTGGTGTCACTGGCAGCAGCCGACATTCTAGTGGCTACTCTCATCATCCCTTTCTCTCTGGCCAACGAGCTGCTGGGCTACTGGTACTTCTGGCGCGCGTGGTGCGAGGTCTACCTGGCGCTAGACGTGCTCTTCTGTACCTCCTCCATCGTGCACCTGTGTGCCATCAGCCTGGACAGATACTGGGCAGTGAGCCGAGCTTTGGAGTACAACTCCAAGCGCACTCCGCGCCGCATCAAGTGCATCATCCTCACCGTGTGGATCATTGCAGCCATCATTTCTCTACCGCCCCTCATCTACAAGGGCGACCAGCGCCCCGAGCCCCACGGGCTCCCCCAGTGTGAGCTCAACCAAGAGGCCTGGTACATCTTGGCATCCAGCATCGGCTCTTTTTTTGCTCCCTGCCTCATCATGATCCTCGTCTACCTGCGAATCTATGTGATTGCCAAACGCAGC---CACTGCAGAGGTCTCGGAGCCAAGAGGGGTTCTGGGGATGGTGAGTCCAAGAAACCCTGTCCGGTCACTGGGGGAGCTCCAGCCTCAGCTAAGGTGCCCACCCTGGTCTCTCCTCTATCTTCTGTTGGAGAGGCTAATGGACATCCCAAACCTCCAAGAGAGAAGGAGGAGGGGGAGACCCCTGAAGATCCCGACGCCAGGGCTGTGCCACCCAGTTGGTCTGCCCTTCCCAGATCAGGCCAGGACCTGAAGAAAGGGACTAGTGGGACAACTGCAGAGGAAGGAGCT------TGTGAACCCCAAACAGTGCCAGGGTCTCCTGCCTCGGTGTGCAACCCACCCCTG---CAGCAACCTCAGACTTCCCGGGTGCTGGCCACACTGCGTGGCCAGGTGCTTCTGAGCAAGAATGTGGGTGTTGCCAGTGGGCAGTGGTGG---CGCCGACGG------ACACAGCTGAGCCGGGAGAAGAGGTTCACCTTTGTGCTGGCCGTGGTCATTGGCGTTTTTGTGGTCTGCTGGTTTCCTTTCTTCTTTAGCTACAGCCTGGGGGCCATCTGTCCACAGCACTGCAAGGTACCGCGGGGTCTCTTCCAGTTCTTCTTCTGGATTGGCTACTGCAACGCCATTGCCAAGTTCGAGCGACTGCAAACTGTCACCAACTACTTCATAACCTCCTTGGCGTGTGCTGATCTACTCATGGGCCTAGCGGTGGTGCCGTTTGGGGCCAGTCACATCCTTATGAAAATGTGGAATTTCGGCAACTTCTGGTGCGAGTTCTGGACTGCCATCGATGTGTTGTGCGTCACAGCCAGCATCGAGACCCTGTGCGTGATTGCAGTGGATCGTTATGTTGCTATCACATCGCCCTTCAAGTACCAGAGCCTGTTGACAAAGAATAAGGCCCGAGTGGTCATCCTGATGGTATGGATTGTCTCCGGCCTTACCTCCTTTTTGCCTATCCAGATGCACTGGTACCGTGCCACCCACCAGGAAGCTATGGACTGTTACACCAAGGAGACTTGCTGTGATTTTTTCACGAACCAAGCCTATGCCATCGCTTCCTCAATCGTGTCTTTCTACGTGCCTCTGGTGGTGATGGTCTTTGTCTATTCCAGGGTCTTCCAGGTGGCCAAGAGGCAGCTGCAGAAGATAGACAGATCTGAAGGAAGATTCCACGCCCAAAACCTCAGCCAGGTGGAGCAGGATGGGCGGAGCGGCCACGGACTCCGAAGGTCCTCCAAGTTCTGCCTGAAAGAACACAAAGCCCTCAAGACCTTAGGCATCATCATGGGCACGTTCACCCTCTGCTGGCTGCCCTTCTTCATTGTCAATATTGTGCATGCCATCCGGGATAACCTCATCCCCAAGGAAGTTTACATCCTTCTGAACTGGCTGGGCTATGTCAACTCTGCTTTCAATCCTCTCATCTACAGAATCCAACTTACAAGTTCTTTGAGCAGATGCAGAACT-AAACTCCTGCCCCAGCAGCGGCCTCTGAACTTGGACAGCGAAACCATTGCTTC---ACTACCCGTCGGTGTTCATTTATAAAATAACGTGGAAAGAAACAAACCCGTCTGTTT----ATTTACTCATCCTCGGCTTTTGACAGCTGTGCTGTAACACAA-GTAGATGCCTGAACTTGAATTAATA-TACAAATCAGTAATGTATT-TTCT-CTCTTT----ACATTCTGGTC-TCT-ACACTACATGATTAATG---GGTTTTGTGTACTGTAAAGAAATTAGCTGT-ATCAAACTAGTGCATGAATAGACTCTCT-CCTGATTATTTATCACATACATAACCCCTTAGCCCGTTGTATATTA--TTCTTGTGGTTT-GTGGCCC-G-AAAAAC-TCCTACT-TGAAA-TATGCTT-AAAAATCGATG-GGGTGCTTCGTGTGA---AC-GTGGGCG-TTTAGCTGCTT-CT-CCTCTCTAAGTATTC-TTTTCCT-GATCACTATGCATTTT------GAACATTTTTAAGTATTCCAAA-TGATTTAGAAACTTTTCCATGATTGCATCTT-ACTGTACAGATT--GCTGCTTCTGCTCTCTTTGTGATATAGG-AAT-AAGAGGATACACATTG-ATTTCTTTGATTGTTTATCAACCTCATCTGATTACAGCAGAGGAAATAAAGAAGCAGATTGAAGTTGTGGGTTTCCCAGCCTTCATAAAAAAACAGCCAAAATACCTCAAATTGGGAGCCATTGATGTTGAGCGCCTGAAGAACACACCAGTCAAATCTTCAGAAGGATCTCAGCAAAAGAGCCCATCATATCCCAGTGAT---TCAACAGCCACATTCATCATAGAGGGCATGCATTGCAAATCATGTGTGTCAAATATTGAAAGTGCTTTATCTACACTCCAGTATGTAAGCAGTATAGTAGTTTCTTTAGAGAATAGGTCAGCCATTGTAAAGTACAATGCAAGCTTAGTCACTCCAGAAATTCTGAGAAAAGCAATAGAGGCCGTTTCACCAGGGCAATACAGAGTTAGTATTTCAAGTGAAGTTGAAAGTACCACCAGCTCTCCCTCCAGCTCATCTCTTCAAAAGATG---CCTTTGAACATAGTCAGC---CAGCCTCTGACCCAAGAAGCTGTGATAAACATTAATGGCATGACTTGTAATTCATGTGTGCAGTCTATAGAGGGTGTAATATCAAAAAAGCCAGGTGTAAAATCCATCCACGTTTCCCTCGCAAATAGCAACGGGACTATTGAATATGATCCTCTACTGACCTCTCCAGAGACCTTGCGAGAAGCAATTGAAGACTGCCACTTCCGTTCCGTGGTGGGTTTGGATTACATGGTGTTCTTTAGCTTCATCACCTGGATCCTCATCCCCCTGGTTGTCATGTGTGTCATCTACCTGGACATCTTCTACATCATCCGGAACAAACTCAGTCAAAACCTGTCTGGCTTCAGAGAGACGCGTGCATTTTACGGACGGGAGTTCAAGACAGCGAAGTCCCTGTTTCTGGTTCTCTTCTTGTTTGCGGTGTGCTGGCTGCCTTTGTCCATCATCAATTTTGTTTCCTACTTTGATGTAGAGATACCAGAGGTTGCAATGTGCCTGGGCATCCTGTTGTCCCATGCAAACTCCATGATGAACCCTATTTACAAATACAATCAAAATTTTTCTGCTATGAACAATGAACACAGCATAGAAGCCAGTATAGGAATGAATGGAGATGCCAACTTGGATTTCTTAAACCTACCTTTAACAATTCCTGAAATTAATTTACCT------TACACGGGGTTCACAACTCCCTTACTGAAGGATTTCTCCATATGGGAAGAAACAGGCTTGAAAGAATTTTTGAAGACAACAAAGCAATCGTTTGACTTGAGTGTAAAGGCTCAATATAAAAAGAGCAAAGACAAGCATTCCATTGTTGTTCCTCTGAATATGTTTTATGAGTTTATTCTCAACAATGTCAATTCTTGGGACAGAAAATTAGAAAAAGCCAGAGACAATGCA---------------------------------------------------------------------------------------------------------------------------------------------------------------GAGACAAT---------------------------------------------------------TCCTAACATCAAGGTGCCTTCAAACAGGTTAGTGCTGCCA---TCTCTGGAGTTGCCAGTGTTTCATGTTCCTAGGAATCTATTCAAGTTTTTCCTCCCAGATTTCAAGGAATTGAGCACTATTGACAATATTTATATTCCAGCCATGGGAAATTTTACCTATGATTTTTCTTTTAAATCAAGTGTCATCACACTGAATACCAATGCTGGACTTTATAACCAATCAGATATCGTTGCCCACTTCCTTTCTTCCTCTTCATTGGTCACAGATGCACTTCAGTACAAATTAGAGGGTACATCACGTCTGATGCGGAAAAGAGGATTGAAGCTAGCCACAGCTGTCTCTCTAACT---AACAAATTTATAAAGGGCAGTCATGACAGCACCATTAGCTTGACCAAGAAAAATGTGGAAGCATCAGTGAGAACAACTACCAACCTCCACATTCCCATTTTCACAATGAACTTCAAACAGGAACTTAATGGAAATACCAAGTCAAAACCCACTGTTTCATCATCCATTGAACTAAACTATGACTTCAATTCCTCAAAGCTGCACTCTACTGCAAAAGGAGGCGTTGACCACAAGTTCACCTTAGAAAGTCTCACC---------------TCCTACTTTTCCATTGAGTCATTCACCAAAGGAAATATCAAGGGTTCTTTCCTTTCA---CAGGAATATTCAGGAAGTGTTGCCAATGAGGCCAATGCATACCTGAATTCCAAGGGTACTAGGTCTTCAGTAAGGCTACAGGGAGCTTCCAAAGTTGATGGTATCTGGAACTTTGAAGTAGGAGAAAATTTTGCCGGAGAAGCCACCCTCCGACGCATCTATGCCACATGGGAACACAATATGAAAAACCATTTGCAAGTATACAGCTAC---TTCTTCACAAAAGGAAAGCAAACATGCAGAGCCACACTGGAGCTCTCCCCATGGACCATGTCAACCCTTCTACAGGTTCATGTGAGTCAACCCAGTTCCCTCCTTGACCTCCATCACTTGGACCAGGAAGTAATCCTGAAAGCTAACACTAAGAACCAGAAGGTCAGCTGGAAAAGTGGGGTCCAGGTTGAATCACGGGTTCTTCAGCACAATGCACAGTTCTCCAATGACCAAGAAGAGGTACACCTTGACATTGCAGGATCCTTAGAAGGACATCTGTGGAACCTTGAAAATATCTTTCTACCAGTGTATGGCAAGAGCTTGCAGGAACTCCTACAGATAGAT---------------GGAAAGCGACAGTATCTTCAAGCTTCAACTTCTCTTCTATATACCAAAAACCCCAATGGCTATCTCCTCTCACTCCCTGTGCAAGAACTGGCTGATAGATTCATTATACCAGGGCTAAAACTAAAT---------------------------------------------------------------------------GACTTCAGTGGAATAGAAATCTATAAGAAATTAAGTACTTCACCATTTGCCCTCAACCTAACAATGCTCCCCAAAGTAAAATTCCCTGGGGTTGATCTGTTAACA---CGATACTCTAAATCAGAGGGTTCCTCTGTCCCTATGTTTGAGGCAACCACACCTGAAATTCAGTTAACTGTATCCCAGTTTACACTTCCAAAGAGCTTTCCAGTTGGCAGCACTGTCTTTGATCTGAATAAGCTAGCCAATGTGATTGCAGATGTTGATCTGCCTAGTGTCACCCTGCCTGAGCAGACCATTGAGATCCCACCCTTAGAGTTCTCCATACCTGCTGGGATTTTTATTCCTTTCTTTGGAGAACTGACTGCACGGGTTGGGATGGCTTCTCCACTGTATAATGTCACTTGGAGCACTGGTTGGAAAAACAAAGCAGATCATGTTGAAACATTCCTGGATTCCACATTGTATCTGAACATTTGGATTCCAGTACCTAAGCCCAAAAATGCTACTGTCATGGTATGGATCTATGGTGGTGGCTTTCAAACTGGCACTTCCTCTCTACCTGTTTATGATGGGAAGTTTCTAGCTCGTGTTGAAAGAGTTATTGTAGTTTCAATGAACTATAGGGTAGGAGCCCTTGGTTTCCTAGCTTTTCCGGGAAATCCTGATGCTCCAGGAAATATGGGTTTATTTGATCAACAGTTGGCACTTCAGTGGGTCCAAAGAAATATAGGTGCTTTTGGAGGGAATCCTAAAAGCATAACAATTTTTGGAGAAAGTGCAGGGGCAGTTTCAGTTAGCTTACATTTGCTCTGTCCCCAAAGTTATCCTTTGTTTACCCGAGCCATTCTGGAAAGTGGCTCCTCTAATGCCCCCTGGGCAGTAAAGCATCCAGAGGAAGCCAGAAACAGATCCTTGACCTTAGCTAAATTTACTGGCTGCTCAAAGGAGAATGAGATGGAGATGATTAAATGCCTTCGAAGTAAAAATCCGCAGGAAATTCTTCTGAATGAAAGGTTCGTTCTCCCC---TCTGATTCCATCTTAGCGATAAATTTCGGTCCCACAGTGGATGGCGATTTTCTCACTGATATGCCCCATACACTTCTCCAACTTGGAAAAGTGAAAACAGCTCAGATCTTAGTGGGCGTTAACAAAGATGAAGGGAGCGCTTTCCTGGTGTATGGTGCTCCGGGTTTCAGCAAAGACAATGAGAGTCTTATCACAAGGAAGGAATTTCAAGAAGGTTTAAATATGTATTTCCCTGGAGTGAGTGGATTGGGGAAGGAAGCAATCCTTTTCTACTACGTGGACTGGCTAGGGGACCAGGCACCAGAAGTCTATCGTGAAGCTTTGGATGATGTTATTGGAGATTACAACATCATATGCCCCGCATTGGAGTTTACCAAGAAATTTGCAGAGCTTGAAAATAATGCCTTTTTCTACTTTTTCTACTTCGGTTGCATGAAGGCTGCGCCCATGAAAGAAGCGAACGTCCACGGA---CAAGGCAGCTTGGCC---TACCCAGGTGTGCGGACCCATGGGACTCTGGAGAGCATGAATGGGCCCAGGGCAGGTTCGAGAGGTCTGACGACACTGGCTGACACTTTCGAGCACGTGATCGAAGAGCTGCTGGATGAGGACCAGAAGGTTCGTCCCAACGAAGAAAACCATAAGGACGCGGACTTGTACACTTCCCGGGTGATGCTAAGCAGTCAAGTGCCTTTGGAGCCTCCCCTGCTCTTTCTGCTGGAGGAATACAAAAATTACCTGGATGCCGCAAACATGTCTATGAGGGTTCGGCGCCACTCTGACCCCGCCCGCCGTGGGGAGCTGAGCGTGTGTGACAGTATTAGCGAGTGGGTCACAGCGGCAGATAAAAAGACTGCAGTGGACATGTCGGGTGGAACGGTTACAGTCCTAGAGAAAGTCCCGGTATCCAAAGGCCAACTGAAGCAGTATTTCTACGAGACGAAGTGCAATCCCATGGGTTACACCAAGGAAGGCTGCAGG---ACATTCTCTTTGATTGTTCTTGTTATTGCTGTTTTTGTGAACCTGTAGGAAACAAGTGCTTTTTATCTTGAAATTCAGCAAAAAGAATAAGCATAGAATGCATTCTGTGCAGCCATGTCACTGTGAATAT------------ATATTTAGCCATTTTAATTCCTGTTACTTCTCTGTTGCTGCAAAA-TGATCAAAGGAAA-----CTT--GTTTTACAATCTGTATGCCTAAAAGCGGGTACTACC------------------------------------------CCATGTGGCCCAGATGCTCATGCCGGCTCA---TTACAGCACGAGACCAGCAGGTTATTGCTCACTGAAGACAGAACAAATGCAGAAAAGGCTGAATTCTGTAATAAAAGCAAACAGTCTGGCGTAGCCGTGAGCCAGCAGAGCAGATGGGCTGAAAGAAAAGAAACACGTAATGGCAGGCAGGACCCCAGCACCGAGGAAAGGGTAGGTCCAAAT---GCTGATTCCCTCTGTGGGAGAAAGAAGTGGACTCATCCGAAAAGTCTGTGCCCTGAAAATTCTGGAGCTGCCACCGATGTTCCTTGGATAACACTAAATAGCAGCATTCAGAAAGTTAATGAGTGGTTTTCCAGAACTGGTGAAATGTTAACTTCTGAC---AGCGCATCTGACAGGAGGCATGAGTCAAATGCTGACGCAGCTGATGGATGTTTCAGTTCTTCAAAGAAAACAGACTTAGTAGCCCCTGATCCCTATAATACTTCAAGGTGTAAAAGTGGAAAAGACTTCTCCAAACCAGTAGAGGATAATATCAGTGATAAAATCTTTGGGAAAACCTATCAGAGAAGGGGAAGCCGCCCTTCCTTGAGCCATGTGACTGAA------ATTACAGGCATATTT---ACT---ACTGCACCACAG---ATAACACAAGAGCAGCCCTTCACAAATAAATTAAAACGTAAAAGA---AGTACA---TGCCTTCGTCCTGAGGACTTTATCAAGAAAGCAGATTTAGCAGTTGTTCAAAGGACTCCTGAAAATATAAACCAGAGAACTGACCAAATG---------GAACCA---AGTGACCAAGCAGTGAGTATTACCAGTAACTGTCAGGAGAACAAAACAACA---GGTAATAGTCTCCAGAAAGAGAACAACGCTCACCCAATAGAA------TCGTTGAGAAAGGAACCTGCTTTCACAGCTAAAGCCAAATGTCTGAGCAACAGCATAAGTGATTTGGAGGTAGAATTAAATGTCCACAGTTCAAAAGCACCTAAGAAAAATAGGCTGAGGAGGAAGTCTTCTACCAAGTGTGTTCTTCCATTTGA------AGTCAGTAGAAATCCAAGCCCACCTCGTGCTGAGCTTCAGATCGATAGTTGTGGTAGCAGT---GAAGAAACA------AAGAAAAACAATTCCAACCAAATGCCAGCCAGGCACATTAGAGAGCCTCAACTCATCGAAGCCAGTGAAACTGCA------------CCAAATGAACACACA---AGGAAGAGAAGCGCCAGCGATGCTTTCCCAGAAGAGAAATTAATGAACAAAGCTGGCTTA---TTAACTAGCTGTTCAAATCCTAGAAGACCTCAGGGACCTGTCAGTCCTAGCCCTCAGAGAAAAACATTCCAAATGCCTGACAATACCAAAGAACTCAGGGATCTGGTCCTGGCAGGAGAGCCCAGCGGCAAACCCACTGACCGGTCTGAGGAGAGCACCAGCGTGTCCTTGGTACCTGACACTGACTATGACACTGAGAACAGTGTCTCAGTCTTGGAAACTAACGCTGTCAGAAATGCAAGAACAGGATCCATTCAGTGTATGACTCAGTTTATCGCGAGTGAAAACCCCAAGGAACTTGTTCGTGGT------TCTAACAACGCTGACAGTGGCACAGAGTGCTT---CAAGCACCCGTTGAGACATGAGCTTAACCAC---AGTCAGGAGACA---ATAGAAATGGAAGACAGTGAACTTGATACTCAGTATTTGCAGAATACATTTCAAGTTTCCAAACGTCAGTCATTTGCTTTATTTTCAAAACCTAGAAGTCCCCAAAAGGACATTGTT------------CACTCTGTGCCCTCAAGGGAACTGAGTCCA---AAGGTGACTTCTAAAGGTAAACAAATAGAATGTCAG---GGACAGGAAGACTCTGAAATCAGTCATGTACAGGCAGTTACAGCCGCAGCGGGGTTCCCTGTGCTCTGTCAG---GGAGGT---AAGCCAGTTGCTGATACAACGTGTGCT------GGGGTTTCTAGGCTTTGTCCGTCATCTCATTACAGA---AGTGGTGCGAATGGGCTCAGCACCACAGGT---AAAACTGGAATTTCACAAAACTCACATTTTAAACAATCAGTTTCTCCCATCAGGTCATCTATA---AAAACTAACAGTAGAAAACCT---CTGACAGAGGGACGATTAGAGAAACATACATCATCAAGTGAAAAGGCAATTGGAAATGAGACCATTGTTCAAAGTACAGTACACTCAATTAGC---CAGAATAAC---AAAGGAAATGCCTGTCAAAAAGCCAGTTCAGGCAGTATTAATGAAGTATGTTCCACTGGTGAAAACTTGCAGGAACAACTAGGTAGAAACAGAGGGCCTGAGGTAAACACCATGCTTCCATTAGATGGTACGCAGCCTAGTGTCTGCGAACTCAGGGTTCTTCTAAGTGAT---AAGCTTCTTGAAATAAAGAAGCAG------GAGGCTGTTGGTGCAGACTTCTCTCCGTGTCTGTTCTCAGAT---CATGAACAATCTATGCGAAGTGGTAAGATTTTTCAGGTTTGCTCAGAGACACCTGATGACCTGTTGGATGATGTTGAAATTCAGGAAAATACTAGCTTCGGTGGAGGTGACATCATGGAGAGATCTGCTGTTTTTAATGGAAGTGTCCTGAGAAGAGAGTCCAGTAGGAGCCCGAGC---CCTGTAGCC---CATGTGTCGATGTCTCGGGGTCTC---CACAGAGGGTCTAGGAAA------------TTAGAATCCTCAGAAGAGAGCGAC------TCCACTGAATTGTCCTTGACCAACTCTTTTGTGACT------------GCTGCTAGTAAAGAAATTAGTTATATT---CATGCATTGATATCTCAGGATCTTAATGACAAAGAAGCAATAGTCAATGAAGAAAAACTACAGCCATATACAGCCCTAGAAGCTGACTTTCTGTCATGCTTGCCAGAAAAACCATGTGAAAATGATCAAAAAAGTCCAAAGGTTTCCGATGAAAAGGAAAAAGTCATAGTCTCAGCATGTCATCCTTCAGGAAGGCATTCAGCAGTGCAGCTCAGCAGC---------ATTAGCTCTGAATCACAGGAAAACCCTCTCAGTGGCCACAACAGAACATCAAAGGCACCTCTGTCAAAGTCAGTTGTGGATTCTAGAGGGGAAATG---TGT---AAA---ATGCCAAAGAACCTGCAGTGTGAG---AGCTGTAAAGATAATATTGAATTAAGCAAA---------------------------------AACATCCCTTTGGGAGTAAAT---GAAATGTGTATCTTAACTGAAAATTCTAAAACCCCCGAGCTTCTGCCACCCGGAAAATATATACTAGAAGTGTCCTCTTCAGTGAAATCACAGTTCAATCAAAATGCAAAAATAGCAGTCATACAAAAGGACCAA---------AAAGACTCACCTTTTATTTCA---GAAGTAACAGTCAATATGAATTCTGAAGAA---CTTTTCCCAGACGAGAATAAT---TTTACTTTTCAAGTAACCAATGAA---AGCAGTAAGCCTGATTTAGGAAGTACTGTGGAACTTCAGGAAGAAGACCTTAGCCACGCAAAAAGGCCTAGTCTCAAGAACTCTCCCATGGCAGTAGGTGGAGACCTAGATGATGAGCATAGAGCCCAAGTGTTGATTACAAAG---GACTCAGATTCATTAGCTGTGGTCCATGATTGTACAGAGAAGAGCAGAAATACTATAGAGCAGCATCAGAAA---------------GAAACCGCTGAC---AAAGATTTCAAGTTGAGTTCCTCCTTGGAT---------ATGAAATCAGATGGGAACAATGAT---TATTCAGACAGATGGTCGGAG---TTCTTGGATCCAGTTTTGAATCATAATTTTGGAGGTGGCTTCAGAACAGCTTCCAATAAAGAAATAAAACTTTCAGAGCATAATGTCAAGAAAAGCAAAATGTTCTTCAAAGATATTGAAGAACAGTATCCTACTAGTTTAGCTTGTATTGATATTGTTAATGCAAACCAGAAG------------------AGACTAAATGAACAAACATTTGATTTGAAATTAGTTGCTACTGTATCTACACAGTCTCATAGTCCATCATCTGTTTCT---CATGAAGATACGCATGCAACACCTCAGATGTTATCTTTAAAGAAAGATTTT---CATTCAAGTCATAATTTAACTCCTAGCCAAAAAGCAGAAATTACAGAACTATCTACTATCTTGGAAGAATCAGGAAGTCAGTTTGAATTCACACAGTTCAGAAAGCCAAGCCACATTGCACAGAGTAATAAATCTGAAGTGCCT---GGAAAGCAGATGGCTGTTGTAAGTACT------GCTTCTGAGGAGTGGAAAGATGTTGATCTTCATCTCCCA---------------------GTGGTTCCCTCCTCTGTAGGTCAGACAGGTCACAGCAAGCAATTTGAAGATTTGACTGGAGTTAAACGAAGCTTTCCTCACGTGTTAGAAGACACTTGTAACAAAAATACATTGTGT---TTTTTACCAAATATAAATGAAATGGAGTTTGGAGGATTTTGTTCTGCTCTTGGCAAACTTAGTGTGTCTAATGAGGCTCTGAAAAAAGCTATGAAACTGTTCAGTGACATTGAAAATATTAGTGAGGAGCCTTCAGCAAAA---GTAGGACCAAGAGGATTCTCTTCAAGTGCACATCATGATTCTGCTTCTGTGGTGAAGATAAAGAAACAAAACACT---GATAAAAGTTTTGATGCGAAATCTAGTAAGTGCCAAGTAACATTACAAAATAATATTGAAATGTCTACCTATATTTTTGTTGACAAAAATTCTGAAAATTATGTAAAGAATACA---AAACATGAAGATAAC---TAT---------ACTGGCAAATTAGAAAACTCTGATGGTAGTAAATCAAGTACAAGTGGC---ACAGTTTCTATTCATAAAGGTGACGGTGATTTGCCTCGTGCTGATCAAGGCAATAAGTCTCCTAAGTCATGTACCCAAAATGTGAGGGAGGGAAACACACAAATTAAGGAAAGTATATCAGATTTAACATGTTTA---GAAGTCATGAAAGCTGAGGAAACCTGTCGTATGAAATCTTCAGATAAAGAACACCTACCTTCAAATAAGATGGAACAAAATACAAAA------GAGTTT---------AATATATCCTTTCAGACAGCAAGCGGGAAAAATATCAGAGTCTCCAAAGAGTCATTAAATAAAAGTGTGAATATTTTTAATCAGGAA---ATGAACATTTCGGATTCTTTGAATTCTAAAATTTTTAGTGGCATAAATAAGGACAAAATGAATATTTCATGTCACAAGAAAGCAATCAGTATT------AAA---AAGGCATTTGAAGAACATTTCCCAATCGGAACTGTCAGTCAATTACCAGCTCTTCAACAGTATCCTGAACTTGAAATAGAAAGTATCAAAGATCCTACACTGTTGAGTTTTCATACAGCTAGTGGGAAGAAAGTCAAAATTATGCAGGAATCTTTAGACAAAGTGAAAAACCTTTTTGATGAGACA---CAAAGGAAAACTGCCAGTTCTAGTCATCGGGGATCAAAACCCCTGAAGGACAGAGAGGAC------TACAAAGAAGGACTTACATTAGCATATGAGAAAATT---GAAGTA---ACTGCCTCAAAATGTGAAGAAATGCAGAAT------------------TTTGTCTCTAAGGAGACTGAAATGCTACCCCAGCAA---AGTTATCATATGTATAGGCAAACTGAAAATCTCACAACATCAAATGGTACCTCTTCCAAAGTACAT------GAAAACATAGAAAATAAAATAGAAGAGAATCCTAGAAATTGCTCTAATTGTCAGTTCTCTTACCCAGTCACTAAAGATTCTGCTTTGGAATGTTCTACAGGGGACAGTAGAAAAACTTGTATCAGTGAGACTTCTCTTTCCAAAGGCAGAAAATGGCTTAGAGAACAG------AGTGATAAGCTTGAAACAAGAAATACTATT------------------------GAAATCAAATGTGTAAAGGAACACACTGAAGATTTTGCAGGAAATGCCTCATATGAACGTAGTTTAGTCGTTATC---------------------AGAACT---GAAATTAATACAAGTCATGTCTCTGAAAACCAAGCTTCAGCCCTCTTTAGTGACCCTAATGTGTGTCACAGC--------TAT---CTATCTCAT-------TCTAGTTTTTGTCATCGTGATGACATGCATAATGATTTGGGATATTTCTTTAAAAATAAACTTGAT---TCTGATGTTCAGCCA------------------------------------------------------------------GAAATAAGTCTATGCCCACAAACTGTAAATGAAGAT---TGTGTTCAGAAACTGGAGACTAATGCTTCA---TATGCAAATAAAAATGTAGCCATTGACTCAGCAATGCTGGATTCAATGAACTATAAGGTA------------------------------GACTCACCCATGTTCATTACAGCT------------------CATTCACAAGAAACTGTAAGA---ATGAAAGAGATAGTCACA---------------GATAAATGTAATAAAATA---ATCGAGCAAAACAGAGAGACTAAACCAGACACTTGCCAG------------ACGAGCTGTCATAAAGCACTAGATCATTCAGAGGAT---TTTATATGTCCTAGCTCTTCA---GGTGATATC---TGCATAAACTCACATGAGGCTATTTTTTATCCT---------------------CAGAATGAACAAATTTTACAACAT---AACCAAAATGTGTCTGGACTGAAGAAAGCT---GCAACACCACCT------GTTAGT---TTGGAAACT------TGGGATACTTATAAATCT------ATAAGAGAGCCTCCCCAGGCAGTCCATCCTTCACACACTTCCGGAATTTTTAGCACAGCAAGTGGAAAAGCTGTACAAGTATCAGCTGCTTCATTAGAAAAGGCAAGACACGTGTTTTCTGAAATGGATGGTGAT---GCTAAACAG---------------TCACTGGAAGGTAATGAA---AAATCACATCATTCTGTAAAAAGAGAAAAGTCTGTGGTGCATAACACCCAGGGTGTTTTGTCACTCCCAAAAGTCCTCCCGGGCAAT---GTCAATTCATCTGTATTTTCTGGATTTAGCACTGCAGGTGGAAAACTGGTCACAGTTTCAGAAAGTGCCTTACACAAAGTTAAAGGAATATTAGAGGAATTTGATTTGATCAGAACTGAACATACTCTCCAGCACTCA------------------------------------------------------------------------------------------------------------------------------------------------------------------------------------------------------------------------------------------------------------------------------------------------------------------------------------------------------------------------------------------------------------------------ACAGAAGAAGAACAAGAGGATGAGGAAGAAATTGATGTGGTGTCTGTGGAAAAGAGGCAAACCCCTGCCAAGAGGTCCGAGTCAGGGTCATCCCCATCCAGAGGCCACAGCAAACCTCCACACAGCCCGCTGGTCCTCAAGAGGTGTCACGTCTCTACTCACCAGCACAATTACGCAGCGCCCCCCTCCATGAGGAAAGACTAT---CCGGCTGCCAAGAGGGCCAAGCTGGACAGTGGTAGGGTCTTGAAACAGATCAGCAACAACCGCAAATGCTCCAGCCCCAGG---TCCTCAGACACCGAGG---------------------AAAACGACAAGAGGCGGACACACAACGTCCTTGAGCGTCAGAGGAGGAACGAGCTGAAACGCAGCTTTTTTGCCCTGCGCGACCAGATCCCTGAGTTGGAAAACAACGAAAAGGCCCCCAAGGTAGTTATCCTCAAAAAAGCCACCGCCTACATCCTGTCCATCCAAGCCGATGAGCACAAGCTCACCTCAGAAAAGGACTTCTTGAGGAAACGGCGAGAACAGTTGAAACACAAACTCGAACAGCTTCGAAACTCTGGTGCATAATTCAGGGGTAGTCCCTTCCAAGAAAAGATGACTGCAGGAGACAACTCCCCGTTGGTCCCAGCAGACACAACAAACATTACAGAGTTCTATAAC---AAGTCTCTCTCGTCACTCAAGGAGAATGAGGAAAACATCCAGTGTGGGGAGAACTTTATGGACATGGAGTGCTTTATGATCCTGAATCCCAGCCAGCAGCTGGCCATCGCTGTCCTGTCTCTCACACTGGGCACCTTCACGGTTCTGGAGAACCTGCTGGTGCTGTGCGTCATCCTGCACTCCCGCAGTCTCCGATGCAGGCCTTCCTACCACTTCATTGGCAGCCTGGCAGTGGCCGACCTCCTAGGGAGCGTCATTTTTGTCTACAGCTTTGTTGACTTCCATGTGTTCCACCGCAAAGACAGCCCCAATGTGTTTCTGTTCAAACTGGGCGGGGTGACGGCCTCCTTCACAGCCTCTGTGGGCAGCCTGTTCCTCACAGCCATCGACAGGTACATATCCATTCACAGGCCTCTGGCCTATAAGAGGATCGTCACCAGACCCAAGGCCGTAGTGGCCTTTTGCTTGATGTGGACTATTGCGATAGTAATTGCCGTGTTGCCTCTCCTGGGCTGGAACTGCAAGAAGCTGCAATCTGTTTGCTCAGACATCTTCCCACTCATTGACGAGACCTACTTGATGTTCTGGATTGGAGTCACCAGCGTGCTGCTGCTGTTCATTGTGTACGCGTACATGTATATTCTCTGGAAGGCTCACAGCCACGCGGTCCGCATGATTCAGCGGGGAACCCAGAAGAGCATCATCATCCACACCTCAGAAGACGGCAAGGTGCAGGTGACGCGGCCCGACCAAGCGCGCATGGACATTAGGCTGGCTAAGACTCTGGTTCTGATCCTGGTGGTGTTGATCATCTGCTGGGGTCCTCTGCTCGCCATCATGGTGTACGACGTCTTCGGGAAGATGAACAAGCTTATCAAGACGGTGTTTGCCTTCTGTGAGGAACTCAAGGCCCTCAAAGACCTTTATTGCCATAAAGCAGAGTAACTGT--GTTTGACTTGGACCTTGTTGACTGT-GAACTCTAATCGGGGCAGGCGATG-CAGCA-TTCAT--ATGGCCA-TGTG----GACT--TGTAG-ATGGGTCTCACCTAACCAGAATCCAGTCTGCTCTAGGG---TGTG------AACCGGGAA-TAT-GTTCCACGGGTTGGAATGCCGCTCCCCTCACGTCCAAGCT-TGCTCT-----ACT-GTCAATAGCATGC-CG---TTTTTTTGCCCTCTGCTT-CTACTTTTTTCAGGGAAGCTGCTAAAGAATGTCGACGTCGAAAGAAAGAGTATGTGAAGTGTCTGGAGAGTCGAGTCGCAGTGCTGGAAGTTCAGAACAAGAAGCTTATAGAGGAGCTTGAAACTTTGAAAGACATTTGAGTCTGGAGAGGTGCTGGGCTCCGACGGAGGCCAGTATAGACCGGCTGGTGGTCTCTCTAAGACTACGGGAACCGGCGCC---GATAAGGAGGACGATGAAGACGACAGTGGA---GATGACACTTTTGGCGATGAGGACAATGGCCCAGGGCCCGAAGAAGGACAGTGG------GGAGGACCCTCCAGACTGGACAGTGACGAGGACTCTGCAGACAACACACAATCCACCGAAGACAGCACCTCTCAC---GAAAACAGTGCCCAAGACACGCTC------------------AGTGACAGCCAGGAGCACGAC---------------------------------------------------AGTGAGAGTGAGGGACATCGGGTGGGAGGTGGCAGCGAGGGGGCGAGCAGCCAC------GGGGACGGCTCCGAGTTCGACGATGAAGGGATGCAGAGCGATGACCCCGGGAGCACGGGGAGCAACCGAGGCCACGGCAGGAGGAGCAGCGCTGGTATCAGGTCGGAGGAATCTAAG---GGGGCCCAC---GAGCCCACAAGCACGCAGGAT---TCAGATGACAGCCAGGCGGTGGAGTTTTCGAGCAGGAAGTCCTTCCGAAGGTCGCGCATCTCCGAGGAAGACGGCAGAGGTGAGCTGGCTGACAGCAGCAGCAGG---GAA---ACGCAGA--------------------------------------------------------------AGGAGCGAGTCTCAGGAGGACACAGCC---GAGAGCCAGTCCCAGGAAGATAGCCCGGAGGGCCACGACCCCAGCAGTGAGTCCAGC---GAGGAGGCTGATGGGCCATCCCAGGAA---AGCAGCAGCGAGTCTCAGGAAGGGGCGGCCACTGAGTCCAGGGGTGACAACCCAGAT---------AGCACA---AGTCAGGCACAAGGAGACAGTGAGTCCAGTGAG------GAGGACAGCCTG---AGCACACTCTCCAGCTCAGAAAGCCAGTCCACCGAGGAGCAGGCTGACAGCGAGTCCAACCAGAGT---CCCAGCCTCTCAGAG------GAGAGTCAGGAGTCCGCC---CAGGATGGGGACAGCTCCAGC---CAGGAAGGCCTCCAGTC-------------------------------------------------------------------------------------------------------------------------------------------------------------------------------------------------------------------AATCCTTACTATGCATATTTTGGATATCATGGCTTTGGGGGTCG---TCCTTATTACTCAGAAGAGATGTTTGAA---GATTATGAAAAACCCAAA---GAAAAAGATCCTCCTAAACCAGAGGACCCACCCCCAGATGACCCACCCCCGGAGGCCTCTACAAATTCAACTGTGCCTGAAGCTAATGCGCAAATTCCTGGAGGGAGTCAAGGCGGAAATGACACTAGCCCAATAGGAAACACAGGCCCTGGGCCAAATGCTGGGAGCAATCCTACAGTTCAAAATGGTGTCTTCCCTCTCCCTAAAGTTAATGTTTCAGGCCAGGGAGTACCAAAAAACAAAATTCCGTGGAGACCAAGTCAGCCAAATATTTATGAGAATTATCCTTACCCA---------AATTATCCTTTAGAAAGACAATGGCAAACCACTGGTACC------CAGGGACCTAAACAGAATGGACCTGGTTACCGAAATCCACAAGTCCAAAAGGGTCCTCAGTGGAATTCCTTTGCTTGGGAAGGCAAACAAGCTACTCGTCCAGGAAATCCAGCTTATCATAAAACTTCCCCTCCTACCTCAGGAGTTAATTATCCCAACTATGCAGGAAATCCAGTCAATTTTGGAAGAAAACTGCCAGGGCCAAAGAAACCCTTTATTGGAACCAATGTGGCCCCAGTGGGGCCTAAACAAGTTACTGTTAGCCACAATATGAAAACCCAAAATCCAAAGGAAAAGTCACTAGGTCAAAAAGAAAGAACAGTCACTCCTACCAAAGATACAAGCAATCCCTGGAGAACCTCTAAACAATATGGA---ATTAACAATCCAAACTATAATTTGCCTCGCTCTGAAGGTAGCATGGTAGGCCCAAATTTTAATTCCTT---TGATCAACAAGAAAACTCCTATTTCTCAAGAGGAGATTCCAAAAGAGTGCCAAGTCCTAAAATACAAATCAAAAACCAAAATTTGCCCAAAGGAATTGCTTTAGAGCCTAGAAGAACCCCATTTAAATCAGAAACTAAAAAA------CCTGAATTAAAGCATAGTACACACCAG---CCT---GCATACCCTAAGAAAATCCCTTCTCCTACAAGAGAGCATTTCCCTGAAGAAAGAAACACCTGGAATCACCAAAAAATCCTTCCACCCTTAAAGGAAGACCATGGGAGGCAGGAAGAAAATTTACTTCATCCTTCCTATGGCTCTAGAGGAAATATTTTTTACCATGAA---------TATACCAATCCGTAT---CCCAATGAAAACTCCCCATATATTAGAAGCAATCCA---TGGGATACGAGGGCCGGC---TCTCCCAGT------ACTATG---------ATGCATCCAGAAAACCCACAGTACACCATGACTTCTCTAGAC------CAGAAGGAGACAGAGCAGTACAATGAAGAGGACCCAATTGATCCAAAT---GAAGATGAATCTTTTCCAGGACAAAGTAGATGGGGTGATGAAGAGCTGAGTTTCAAAGGAAACCCAACGGTTAGGCAA---------TATGAAGGTGAGCAG---TATGCCTCAACCCTAGCAAAGAAATACCTTCCCTATTCCTTAAGTAATCCACCAAAAGCCAGTGAAGATTTTCCTTATAGTGAATTCTATCCCTGGAACCCACATGAAACTTTTCCAATATATAACCCAGGTCCTACTATAGCACCACCTGTGGACCCCAGAAGTTATTATGTTAATAACGCCATAGGACAAGAAGAAAGCACTCTCTTTCCTTCG---TGGACCTCCTGGGACCACAGGAGCCAAGCTGAGAGGCAGAAAGAAAGTGAGCCATCTTTCAACAGAAATGTCTTGGATCAGTCAATGAACTCACACAAATCT------AATATCCCA------------AACCACCCTTATTCCACTACCTCCCCTGCTGGATTTCCAAAAGATCCAACATGGCTTGAAGGTGAGAATTTGAACTACGAT---TTGCAAATTACTAGTTTAAGTCCATCAGAGAGAGAGCAGTTGGCCTTCCCAGACTTCATGTCTCAAAGTTACCCAACAGGCCAAAATGAAGCACACTTATTTCACCAA---AGTCAGAGAGGGTCTTGCTGTATTGGTGGCTCCACAGGACATAAAGACAATGTGCTTGCTCTACACGACTATACTTCATCCTATGGTCTTCCACCAAGGAAGAACCAAGAACCCAGTCCTGTGTATACAGAAAGCAGT---TATACCAAGTATGCAAGACCTAATGTTTCCCCAGCAAGCATCTTACCTAGTCAAAGAAATATCTCAGAGAACAAACTAACTGCAGAAAGTCCAAACCCAAGTCCATTTGGAGAGAGTGTGCCTACTGTGAAGATAAACACTCCATATTCTGGAAAGAATCAACTG---GAGACAGGAATTATGGCCTTTTCTGAAGCCAGCTCTTCTCAGCCAAAAAATACACCCTGTCTTAAAAGTGACCTTGGAGGAGATCGGAGGGACGTTCTGAAACAATTCTTTGAAGGCAGCCAGCTGGGTGAGAGAACTGCTAGCCTTACTCCTGAGCAGCTTGTTATTGGCATTCCCGATAAAGACTCTGCCCCAGGTAGCATGCAAAGTGAAGTC---CAAGGAAATGATGGTGAGATGCAGCAGCAAAGGCCGCCTACCATCCTGAAGTTGCCGTGCTTTGGCTCCAAATTAACAAAAATTCACTCTTCTACCACTGGACCTCCAACTAACAATGGAAGACCAAGTCTACTCAATGGTGCT---CTCTCCACACCCACTGAAAGTCCTAACACATTGGTTGGGTTAGCTACTAGTGAACAATTTAAAAGTATAAATGTAGATCAACTTAATGCAGATGAACACACT---ACACTTGAATCTTTTCAA---GGAACCAGTATTAAACTGACTTCAGTGGTGTTCATTGTCATCTGCTGCTTAATCATCCTAGAGAATATCTTTGTCTTGCTAACTATTTGGAAAACCAAGAAGTTCCACCGGCCCATGTACTATTTCATAGGCAACCTCGCCCTCTCGGACCTCTTAGCAGGAGTGGCTTACACAGCTAACCTGCTACTGTCTGGGGCCACCACCTACAAGCTCACGCCTGCTCAGTGGTTTCTGCGGGAAGGGAGTATGTTTGTGGCTCTGTCCGCGTCAGTCTTCAGCCTCCTTGCTATCGCCATTGAGCGCTACATCACCATGCTGAAGATGAAACTACACAATGGGAGCAACAGCTCGCGCTCCTTTCTGCTGATCAGCGCCTGCTGGGTCATCTCCCTCATCCTGGGTGGCCTGCCCATCATGGGCTGGAACTGCATCAGCTCACTGTCCAGCTGCTCCACCGTGCTCCCGCTCTACCATAAGCACTATATTCTCTTCTGCACCACCGTCTTCACTCTGCTCCTGCTTTCCATCGTCATCCTCTACTGCAGGATCTACTCCCTGGTCAGGACTCGAAGCCGCCGCCTGACCTTCCGCAAGAACATC---TCCAAAGCCAGCCGCAGTTCGGAGAAGTCTCTGGCCTTGCTGAAGACGGTGATCATTGTTCTGAGTGTCTTCATTGCCTGCTGGGCCCCTCTCTTCATCCTACTACTGTTAGATGTGGGCTGCAAGGCGAAGACCTGTGGCATCCTGTACAAAGCAGAGTACTTCCTGGTTCTGGC------------------------------------------CAACAAGGAGATGCGCCGGGCCTTCATCCGGATCGTATCTTGTTGCAAATGCCCCAACGGAGACTCCGCGGGCAAATTCAAGAGACCCATCATCCCAGGCATGGAATTTAGCCGCAGCAAATCAGACAACTCCTCCCACCCCCAGGCTGCATTAATTCACCATCCAGAGACCAAAAAATTAAATCAACTTTAGGTAGGTAGAATTATATTTAGCCAGAACCTTCACATCAT-GGTACAATCGTTCACCTAGTCAATCTGTATAAATGAGCACCATTCTC-GAATG-GCAACATCAAGGTACAGG-GATGATCCTAGTTCAAA-CAACCACTTCCTCAGGCTTCTCGTGAGT--AGCTCAGCTACCCCGTCATGTTTATTGATTCCTGAAAACTGGGACATGAATATCC---TGGCCGTTCATGCTCG-CACCG-GAACACGCTT-CCATTTGATGGACTGTCTTTGCTTCTCCGAGTGCCA-GTAGTAGGTT--------T-ATGTTGTCTGTTTGGTGCTAGTAAATTCTCCAAATAGATTTGTTGATGCACTGTAATAAGGACACAAGTTAGGAACCAAATTGCCAAGTACTCAGTTTAAATACTTC-----ATTTCAA-TCAACCAAAGTTAGTTCAGTAGCTTATGTCACTTAG-GAGTAT-GGTGCAGTACATGTAAGTTAAGTGTGTGTACACTGTAA-CGTGCTATTTTTATCATTGAAA-CATTTATA-AACTACAATAATAAA-GCCCTTTTCATTGAGCTAGATATTGATGACGCGGATGAGAAGACTGAAGGGTCAGACACAGACAGACTTCTAAGTGATGACCATGAGAAATTAGCTGGTACCCTTGGAGCAAAGGATGATGATTCTGGTCGTACCAGCTGTTATGACCCTGACATCTTGGATACTGATTTCCACACCAGTGACATATGTGATGGTACCTCGGAGTTTGCTCAG---CCACAGAAGTTAAAAGCGGAAGCTGATCTCTTGTGCCTTGACCAGAAGACTCTGAAGAACTTGCCTTATGATACTTCCCTTGGCTCTCTGCACCCCTCCATTACCCTGACAGAGGAAGACAAGCCACAGCCACTTTTGAGCAGTGAAACTGAGTCAACTCACCAACTCACCTCTACA------CCAATGAGCAGTCCTGCGTCACTGGCAAACATTGACTTTTATGCCCAAGTAAGCGACATTACACCAGCAGGTGGTGTAGTCCTTTCCCCAGGCCAAAAGATTAAGGCAGGGATAGCCCAGGGCAACCCGGAAGTGGCCACGCCCTGCCAAGACAATTACAGC---ATGAATAGTGCCTACTTCTGTGAGTCAGATGCCAAAAAGTGCATCGCTGTGGCCCCTAGAAAGGAGGCCACATCTTGTGTAAAACCAAGCTTTAACCAAGAGGACATTTATATCACCACAGAAAGCCTTACCACTACTGGCCGGATGTCCGAGACAGCAGAGACTGCTCCGGATGCTGAGATGCCTGTCCCAGACTACACCCCAGAGAACCTGATGGGAATGCAAGCGGCCATTGAGCAGGCTATGAAGAGTCATGAGATCCTGGGTATCTCAGACCCTCAGACGCTGGCCCGCGTGCTGACGGCTGGAGTACAGAGCTCCTTGAATGACCCACGTCTCTTCATCTCTTATGAGCCCAGTAGCCTCGAGACTCCCCAGCAAGCGCCAGCGCTCACCAACCTCACCCGAGAAGAACTGCTGGCCCAGGTACAGAGGAACATTCACCATGAGGTGCTTGAGGGCAACGTGGGCTACCTACGAGTGGATGACCTCCCTGGCCAGGAGGTACTGAGTGAGCTGGGGGAGTTCTTAGTGAGCCATGTGTGGAAGCAGCTCATGGGCACCTCCTCCTTGGTGCTAGATCTCCGGCACTGCACTGGCGGCCACGTCTCTGGGATCCCTTATGTCATCTCTTACTTGCACCCTGGGAACACTGTCATGCACGTGGATACCATCTACGAT---CGTCCCTCCAACACCACCACAGAGATCTGGACCTTGCCCAAGGTCCTAGGGGAGAGATACAGTGCTGACAAGGACGTGGTGATCCTCACCAGTGGACACACCGGGGGAGTCGCTGAAGACATCGCCTACATCCTCAAGCAGATGCGCAGGGCCATTGTGGTGGGTGAGCGGACAGAGGGTGGAGCCCTGGACCTCCAGAAGCTGAGAATAGGCCAGTCCAACTTCTTCCTCACAGTGCCTGTGTCCAGGTCCCTGGGACCCCTGGGTGGAGGCGGCCAGACGTGGGAAGGCAGTGGAGTGCTGCCCTGTGTGAGGACACCTGCAGAACAAGCCCTAGAGAAGGCCCTGGCCATCCTCACTCTGCGCCGAGCCCTGCCTGGGGTTGTCCTCCGACTTCAGGAAGCCCTCCAGGACTATTACACATTAGTGGACCGAGTGCCGGGCCTGCTGCACCACCTGGCTAGCATGGACTACTCAACCGTGGTCTCTGAAGAGGACCTGGTGACAAAGCTCAACGCTGGCTTGCAGGCTGTGTCGGAGGACCCCAGGCTCCTGGTGAGAGCCACTGGACCCAGAGAAGCCTCCTCAAGACCTGAGTCTGGGCCTAAT--GAACCCCCAGAAGCCACCCCTGAGGTGCCCAAGGAAGAAGATGCCCGAAGGGCCCTTGTGGACTCTGTGTTTCAGGTGTCCGTGCTGCCGGGCAATGTGGGCTACCTGCGCTTTGATAGATTTGCAGACGCTTCTGTGCTGAGGACCCTGGGCCCTTATGTGCTGCAGCAAGTGTGGGAGCCCCTGATGCCC---ATTCAGGGGCCCCAGAAAAGG---CTTCTGGGTTCTCTCAACTCCACCGCCACAGCCACCCCTCACCTCGGACTGGCCACCAACCAG---------ACAGGGCCTTGGTGCCTGCATGTGTCTATCCCAGATGGCCTCTTCCTCAGCCTGGGACTGGTGAGTCTGGTGGAGAATGTGCTGGTCGTGACAGCCATCACCAAAAACCGCAACCTGCACTCGCCTATGTATTACTTCATCTGCTGTCTGGCCCTGTCGGACCTCATGGTGAGCATAAGCATCGTGCTGGAGACGACTTTCATCCTGCTGCTGGAGGCGGGCATCCTGGCGGCCCGCGCGGCCGTGGTGCAGCAGCTGGACAACGTCATTGACGTGCTCATCTGCGGCTCCATGGTGTCAAGCCTCTGCTTCCTGGGCATCATCGCCATAGACCGCTATATCTCCATCTTCTATGCGCTGCGTTATCACAGCATCGTGACACTGCCCCGGGCACGGCGGGCCGTCGCAGGCATCTGGGTGGCCAGCATCGCCTCCAGCACCCTCTTCATCACCTACTACAAACACACAGCGGTCCTGCTCTGCCTCGTCGCGTTCTTTCTAGCCATGCTGGCACTCATGGCGATCCTGTATGCCCACATGCTCACCCGAGCGTGCCAGCATGCTC-AGGGCACGCCCAGCTCCACAAAAGGCA---GCGCTCCATGCGCCAAGGGTTCTGCCTCAAGGGGGCCGCCACCCTCACGATCCTTCTGGGGATTTTCTTCCTGTGCTGGGGCCCCTTCTTCCTGCATCTCTTGCTCATCGTCCTCTGCCCTCAGCATCCCACCTGCAGCTGCGTCTTCAAGAACTTCAGCCTCTTCCTCATCCTCATCATCCTCAGCTCCATCGTCGACCCTCTCATCTACGCCTTCCGCAGCCCGGAGCTCCGCAGGACGCTCAGAGAG-AAAGGTTTGGTCCTGGCCTTATAATTAGTTGGAGGTAAGATTACACATGCAAACATCCATAAACCGGTGT----AGGAGAGGGTATCAAGCACATATAGCTTAAGACACCTTGCCTAGCCACACCCCCACGGGACTCAGCAGTGATAAATATTAAG--ATGAACGAAAGTTTGACTAAGCTATA--AGGGTTGGTAAATTTCGTGCCAGCCACCGCGGTCATACGATTAACCCAAACTAATTACGGCGTAAAACGTG-CTAGAACTAAAATCCAA-CTA-ATATGTGAAA--------ACGAAAGTAGTTCTAACGATAGCTAAGATCCAAACTGGGATTAGATACCCCACTAT-GCTTAGCCTTAAACAACA-AAACTATTTGCCAGAGAACTACTAGCTACTGCTTAAAACTCAAAGGACTTGGCGGTACTTTATATCCATCTAGAGGAGCCTGTTCTATAATCGATACACCCCGAT--ACCTCACC--CTCTTGCCAGCCTATATACCGCCATCTTCAGCAAACCAAAGGAATACAAGTAAGCATTAAAACGTTAGGTCAAGGTGTAGCCAATGAGAT-GGGAAGAAATGGGCTACATTTTCT---ACGCTACCCTTTATGAAAAAGGAGGATTTAGTAGTAAA-TTAAGAGTAGAGAGCTTAATTGAAGAGCAATGAA-GTACGCACACACCGCCCGTCACCCT-CCTCAAAGAGGAGATAAGTCGTAACAAGGTAAGCATACTGGAAAGTGTGCTTGGA-------------------------------------------------------------------------------------------------------------------------------------------------------------------------------------------------------------------------------------------------------------------------------------------------------------------------------------------------------------------------------------------------------------------------------------------------------------------------------------------------------------------------------------------------------------------------------------------------------------------------------------------------------------------------------------------------------------------------------------------------------------------------------------------------------------------------------------------------------------------------------------------------------------------------------------------------------------------------------------------------------------------------------------------------------------------------------------------------------------------------------------------------------------------ATGACAAACATTCGAAAAACACACCCACTACTAAAAATTATTAACCACTCTTTCATCGACCTCCCAGCCCCATCTAACATCTCATCATGATGAAACTTTGGTTCTCTACTAGGAATTTGCCTTATAATCCAAATCCTCACAGGCCTATTTCTAGCAATACACTACACATCAGACACAATAACAGCATTTTCTTCAGTAACTCATATTTGCCGAGACGTAAATTACGGATGACTGATCCGATATATACATGCAAACGGAGCTTCAATATTCTTCATTTGCCTATTTCTACATGTAGGACGAGGAATATACTACGGATCCTATACTTTCATAGAAACATGAAACATCGGTGTAATCCTTCTATTTGCAGTAATATCCACAGCATTCATAGGATATGTTCTTCCATGAGGACAAATGTCCTTCTGAGGAGCAACAGTAATTACAAACTTACTATCAGCAATCCCATACATCGGAACTACCCTAGTAGAATGAATCTGAGGAGGATTCTCAGTAGACAAAGCTACACTAACACGTTTTTTCGCCTTTCACTTTATTCTTCCATTCATCATTACCGCCCTAGTAATTGTCCACCTTTTATTTCTTCACGAAACTGGGTCAAATAATCCAACAGGCCTTAATTCAGATGCCGATAAAATCCCATTTCACCCATACTATACAATTAAAGACATCCTAGGTGTGCTCATAATAGTCTCATTCCTAATAACCTTAGTCCTTTCTTTTCCAGATCTACTAGGTGATCCAGACAACTACATGCCTGCCAACCCACTAAATATTCCGCCACACATCAAACCAGAATGATACTTCCTATTCGCCTACGCAATCCTACGATCCATCCCTAATAAACTAGGTGGGGTTCTAGCTCTAATCTTATCTATTCTAATCCTAGCCCTATTACCATTTCTTCACACCTCCAAACAACGTAGCCTAATATTTCGCCCAATTACCCAAACCCTGTACTGAATCCTAGTTGCCAACCTTCTTGTTCTAACCTGAATTGGAGGTCAACCAGTAGAACACCCATTCATTATCATCGGCCAACTAGCCTCAATCAGCTACTTCTCTATTATCCTCATCCTTATACCTATCTCAGGAATCATTGAAGATAAAATATTAAAATGA------------------------------------------------------------------------------------------------------------------------------------------------------------------------------------------------------------------------------------------------------------------------------------------------------------------------------------------------------------------------------------------------------------------------------------------------------------------------------------------------------------------------------------------------------------------------------------------------------------------------------------------------------------------------------------------------------------------------------------------------------------------------------------------------------------------------------------------------------------------------------------------------------------------------------------------------------------------------------------------------------------------------------------------------------------------------------------------------------------------------------------------------------------------------------------------------------------------------------------------------------------------------------------------------------------------------------------------------------------------------------------------------------------------------------------------------------------------------------------------------------------------------------------------------------------------------------------------ATGGCTTACCCTTTTCAATTAGGCTTACAAGACGCCACATCTCCTATTATAGAAGAACTAATAAACTTTCACGACCACACACTAATAATTGTCTTCCTAATTAGCTCATTAGTACTTTACATTATTTCACTTATGCTAACCACAAAACTAACTCACACAAGCACAATAGACGCCCAAGAAGTAGAAACTATTTGAACCATCTTACCAGCCGTTATTCTTATCTTAATTGCACTTCCATCCCTACGAATCCTATATATAATAGATGAAATTAATAACCCAGTACTTACAGTAAAAACCATGGGCCACCAATGATACTGAAGCTATGAGTACACTGACTACGAAGACTTATGCTTTGACTCCTATATAATTCCAACAAGTGACCTTAAACCAGGTGAATTACGACTACTAGAAGTCGACAACCGAGTAGTCTTACCAATAGAACTCCCAATTCGCATGCTTATCTCATCTGAAGATGTCCTCCACTCATGAGCCGTACCTTCACTAGGACTAAAAACCGACGCAATTCCAGGACGCCTAAATCAAGCCACAGTCACATCGAACCGTCCAGGCTTATTCTATGGACAATGCTCTGAAATCTGTGGCTCTAACCACAGCTTTATACCTATTGTCCTCGAAATAGTACCACTAAAACACTTCGAAAATTGATCAGCCTCAATAATC---------------------------------------------------------------------------------------------------------------------------------------------------------------------------------------------------------------------------------------------------------------------------------------------------------------------------------------------------------------------------------------------------------------------------------------------------------------------------------------------------------------------------------------------------------------------------------------------------------------------------------------------------------------------------------------------------------------------------------------------------------------------------------------------------------------------------------------------------------------------------------------------------------------------------------------------------------------------------------------------------------------------------------------------------------------------------------------------------------------------------------------------------------------------------------------------------------------------------------------------------------------------------------------------------------------------------------------------------------------------------------------------------------------------------------------------------------------------------------------------------------------------------------------------------------------------------------------------------------------------------------------------------------------------------------------------------------------------------------------------------------------------------------------------------------------------------------------------------------------------------------------------------------------------------------------------------------------------------------------------------------------------------------------------------------------------------------------------------------------------------------------------------------------------------------------------------------------------------------------------------------------------------------------------------------------------------------------------------------------------------------------------------------------------------------------------------------------------------------------------------------------------------------------------------------------------------------------------------------------------------------------------------------------------------------------------------------------------------------------------------------------------------------------------------------------------------------------------------------------------------------------------------------------------------------------------------------------------------------------------------------------------------------------------------------------------------------------------------------------------------------------------------------------------------------------------------------------------------------------------------------------------------------------------------------------------------------------------------------------------------------------------------------------------------------------------------------------------------------------------------------------------------------------------------------------------------------------------------------------------------------------------------------------------------------------------------------------------------------------------------------------------------------------------------------------------------------------------------------------------------------------------------------------------------------------------------------------------------------------------------------------------------------------------------------------------------------------------------------------------------------------------------------------------------------------------------------------------------------------------------------------------------------------------------------------------------------------------------------------------------------------------------------------------------------------------------------------------------------------------------------------------------------------------------------------------------------------------------------------------------------------------------------------------------------------------------------------------------------------------------------------------------------------------------------------------------------------------------------------------------------------------------------------------------------------------------------------------------------------------------------------------------------------------------------------------------------------------------------------------------------------------------------------------------------------------------------------------------------------------------------------------------------------------------------------------------------------------------------------------------------------------------------------------------------------------------------------------------------------------------------------------------------------------------------------------------------------------------------------------------------------------------------------------------------------------------------------------------------------------------------------------------------------------------------------------------------------------------------------------------------------------------------------------------------------------------------------------------------------------------------------------------------------------------------------------------------------------------------------------------------------------------------------------------------------------------------------------------------------------------------------------------------------------------------------------------------------------------------------------------------------------------------------------------------------------------------------------------------------------------------------------------------------------------------TTGGAAGCCGAGATGGACCGCAGACCAGCAACAGTAGTATGAAACTCCAGAATGCAAACTGAAGCTGGGAGACCATGGAATACCAGAAGA-TCATGCAC-AGCTTCTGAACACAGACTCCACAGACAAAAGCTGTTTTCTCTTTTATGTATAGATACCACGTTACCTGAA-ACC-ACAGGCCAA-ACGTTCTTCTATTTAACAAT--TTGAGTATT-GAATTTCTTTGGCC-AACCA-AAAGTAGCTATGTACACATA--------------TTCCTGACAG------AG-TTGAACCA-TG-AT-ACACAACTTAAACATGTTTGCTATGAGACA-GCATCACAAGCCAGTGGGCTTGGTGCTCCAGTGTGAAGAGAAGGTCTTCCCCCGCCCTCTCTGGACTGTATGCACCAAAGTCATGGCCAGTGGCTCTGGACAGCTCAGTCCTGCTGACCCAGAGCTGGTGTCAGCTGCTCTTTATCAGTCAAAAGCCTCA---GAGATGCAGCACCTG------------------AAGAGAATGCCTCGTGTCAGGAGCTTGGTGCAAGCAAGAG---ATGATGCAGAGCCTGGGGCCGGTGCTGCTGAGGGGGTGGAGCAGAAGCAGCTGCAGAAACGGTTTGGAGGCTTCACCGGGGCCCGGAAGTCGGCCCG-AAGTTGGCCAACCAGAAGCGGTTCAGTGAGAAATTTTCTGAGTGGAAATTTAAGCTGTTTAGGGTGAGATCCTTTGAAAAGGCACCTGAAGAAGCACAATCGTCAGAGGGGAAACCTTATCTCGAGCAGTCTCCGGTAGTTCCAGAGAAG---CCTGGT---GGTCAGAACTCAGTTCTGACCCAACGAGCACTGAAACTCCATCCT---AAGTTTTCAAAGAAATTTCATGCTGATGGGAAGTCAAGTGACAAAGCAATTCACCAAGCCAGGCTTAGACACTTCTGCCGCATCTGTGGGAATCGTTTCAAGAATGATGGGCACAACCGGAGATACCCAGTCCACGGGCCTGTGGACGCTAAAACCCAAAGCCTTTTCCGAAAGAAGGAAAAAAGAGTTACTTCCTGGCCAGACCTCATCGCCAGGATTTTCCGGATTGATGTGAAGGCAGATGTTGACGCCATCCACCCCACCGAATTCTGCCATAGCTGTTGGAGCATTATGCACAGAAAGTTCAGCAGTGCCCACGGTCAGGTCTACTTCCCAAGGAATGTGACCGTGGAGTGGCACCCCCACACACCGTCCTGTGACATCTGCTTCACTGCCCATCGGGGACTGAAGAGGAAGAGACATCAGCCCAATGTGCAGCTCAGCAAGAAACTAAAAACTGTG---CTCAACCACGCGAGACGGGACCGCCG---CAAG---AGA---ACTCAGGCTAGGGTCAGCAGCAAGGAAGTCATGAAGAAGATCTCCAACTGCAGTAAGATTCATCTCAGTACCAAGCTTCTTGCAGTGGACTTCCCAGCACACTTTGTGAAATCCATCTCCTGCCAGATATGTGAACACATTCTGGCCGATCCCGTGGAGACCAGCTGTAAGCACCTGTTTTGTAGGATCTGCCTTCTCAGATGCCTTAAAGTTATGGGCAGCTATTGTCCCTCTTGCCAGTATCCGTGCTTCCCTACTGACCTGGAGAGTCCAGTGAAGTCCTTTCTGAGCATCTTGAATTCTCTGATGGTGAAGTGTCCTGCACAAGAGTGCAATGAGGAAGTGAGTCTGGAAAAATATAACCACCATGTCTCAAGCCACAAAGAATCTAAAGAGACTTTGGTGCATATTAATAAAGGGGGACGGCCTCGCCAGCATCTCCTGTCACTGACGCGAAGGGCACAGAAACATCGGCTGAGGGAGCTCAAGATTCAAGTCAAAGAATTTGCTGACAAAGAAGAAGGTGGAGATGTGAAGTCTGTGTGCTTGACGTTGTTCCTGCTGGCACTGAGGGCGAGGAACGAGCACAGGCAAGCCGATGAGCTAGAGGCCATCATGCAAGGCCGGGGCTCCGGGCTTCAACCTGCTGTTTGCTTGGCCATCCGTGTCAATACCTTCCTCAGCTGTAGCCAGTACCATAAGATGTACAGGACTGTGAAAGCTATCACCGGGAGGCAGATTTTTCAACCTTTGCATGCTCTTCGGAATGCCGAGAAAGTCCTTCTGCCAGGGTACCACCCCTTTGAGTGGCAGCCCCCTCTGAAGAACGTGTCCTCCAGAACTGATGTTGGAATTATTGATGGGCTGTCTGGCCTTGCCTCCTCTGTCGATGAATACCCAGTAGATACCATTGCAAAGAGGTTCCGCTATGACTCTGCTTTGGTGTCTGCTTTGATGGACATGGAAGAAGACATCTTGGAAGGCATGAGATCCCAAGATCTTGATGACTACCTGAATGGTCCCTTCACAGTAGTGGTGAAGGAGTCTTGCGATGGAATGGGGGATGTGAGTGAAAAGCATGGGAGTGGGCCCGCAGTCCCTGAAAAGGCCGTTCGTTTCTCTTTCACAGTCATGAGAATTACAATAGAGCATGGCTCACAGAATGTTAAGGTGTTTGAGGAACCCAAGCCCAATTCTGAACTGTGTTGCAAGCCATTGTGTCTTATGCTGGCAGATGAGTCTGACCACGAGACCCTGACTGCTATTCTAAGCCCCCTCATTGCTGAGCGGGAGGCCATGAAGAGCAGTGAATTAACACTGGAGATGGGAGGCATCCCTAGGACTTTTAAGTTCATCTTCAGGGGCACTGGATATGATGAAAAACTTGTCCGGGAAGTAGAAGGCTTGGAAGCTTCTGGCTCAGTCTACATCTGTACACTTTGTGATGCCACCCGTCTGGAAGCCTCTCAGAATCTCGTCTTCCACTCCATAACCAGAAGCCACGCAGAGAACCTGCAGCGCTATGAGGTCTGGCGGTCCAATCCCTATCACGAGTCGGTG-------------------------------------------------AGACAGTCCCTTCCATAGATGCGCTTCACTGTGACATTGGCAATGCAGCTGAATTCTATAAGATTTTCCAACTAGAGATAGGAGAAGTGTATAAAAACCCCAATGCCTCTAAAGAGGAAAGGAAGAGATGGCAGGCTACCCTCGACAAACATCTCCGGAAAAGGATGAACTTAAAGCCAATCATGAGGATGAACGGCAACTTTGCCCGGAAGCTTATGACCCAGGAGACTGTAGACGCAGTTTGTGAGTTAATTCCTTCTGAGGAGAGGCATGAAGCTCTCAGGGAGCTGATGGACCTTTACCTGAAGATGAAACCAGTGTGGCGCTCATCGTGCCCTGCTAAAGAGTGCCCAGAGTCCCTCTGTCAGTACAGTTTCAACTCACAGCGTTTTGCTGAGCTCTTGTCCACCAAGTTCAAATATAGATATGAGGGCAAAATCACCAATTACTTTCACAAAACCTTGGCACATGTCCCTGAAATTATTGAAAGGGACGGCTCTATTGGGGCATGGGCAAGTGAAGGAAATGAATCTGGTAACAAACTGTTTCGACGCTTCCGGAAAATGAATGCCAGGCAGTCCAAGTGCTATGAGATGGAAGATGTCCTGAAACATCACTGGTTGTATACTTCAAAATACCTCCAGAAGTTTATGAATGCTCATAATGCATTAAAAAGCTCTGGGTTTACCATGAACTCAAAGGAGACCTTAGGGGACACTTTGGGCATTGAGGACTCTCTGGAAGATATAAAACAAAATCATCTCAAACTGAAGCCTGCAATTTTCTCTAAAGATTCCTGCTACCTCCCACCTCTTCGCTACCCAGCTACTTGCTCATACAAAGGCAAC---ATAGACTCTGACAAGCATCAATATATCATTCACGGAGGGAAAACACCAAACAATGAGCTTTCTGATAAGATTTATATCATGTCTGTCGCTTGCAAGAATAACAAAAAAGTTACTTTCCGTTGCACAGAGAAAGACTTAGTAGGAGATGTCCCTGAAGCCAGATACGGCCATTCCATTGACGTAGTATATAGTCGAGGAAAAAGCATGGGTGTTCTCTTTGGAGGACGATCATATATGCCTTCTACCCAGAGAACCACAGAAAAATGGAATAGTGTAGCTGACTGTCTACCCCATGTTTTCTTGGTAGATTTTGAATTTGGGTGTGCTACATCATATATTCTTCCAGAACTTCAGGATGGGCTGTCATTTCATGTTTCTATTGCCAGAAATGATACCATTTATATTTTGGGAGGACACTCACTTGCCAGTAACAGACGCCCTGCCAACTTGTATAGAATAAGAGTAGATCTTCCCCTGGGTACCCCAGCAGTGAATTGCACAGTCTTGCCAGGAGGAATCTCTGTCTCCAGTGCAATCCTCACTCAAACAAATAATGATGAATTTGTTATTGTTGGTGGTTATCAGCTGGAAAATCAAAAAAGGATGGTCTGCAGCATTGTCTCTCTAGGGGACAACACAATTGAAATTAGTGAGATGGAGACCCCTGACTGGACCCCAGATATTAAGCATAGCAAAATATGGTTTGGAAGCAACATGGGAAATGGGACAGTTTTCCTTGGCATTCCAGGAGACAATAAGCAGGCTATGTCAGAAGCATTTTATTTCTATATGTTGAGATGTTCTGAAGATGATGTGGGTGAAGAGCAGAAAACCGTCTCAAACAGTCAGACATCAACAGAAGATCCTGGGGACTCCACTCCCTTTGAAGACTCAGAGGAATTTTGTTTCAGTGCTGAAGCAACCAGTTTTGATGGTGATGATGAATTTGACACGTACAATGAAGATGATGAGGATGATGAGTCTGTAACCGGCTACTGGATAACATGTTGCCCTACTTGTGATGTGGACATAAATACTTGGGTTCCATTCTATTCAACGGAGCTCAATAAACCTGCCATGATCTATTGCTCTCATGGAGATGGGCACTGGGTACATGCCCAGTGCATGGATCTGGAAGAACGCACACTCATCCACTTGTCAGAAGGAAGCAACAAGTATTATTGCAATGAGCATGTACAGATAGCAAGAGCATTACAAACTCCAAAAAGAAGCCTCCCCTTACAAAAACCTCCAATG---------------------------------------------------------------------------------------------------------------------------------------------------------------------------------------------------------------------------------------------------------------------------------------------------------------------------------------------------------------------------------------------------------------------------------------------------------------------------------------------------------------------------------------------------------------------------------------------------------------------------------------------------------------------------------------------------------------------------------------------------------------------------------------------------------------------------------------------------------------------------------------------------------------------------------------------------------------------------------------------------------------------------------------------------------------------------------------GGAAAATACACTCTCACATTAGAAAACAGCAGTGGAACAAAATCTGCCTTTGTGACTGTGAGGGTCCTGGACACACCAAGCCCACCTGTTAACCTAAAAGTCACAGAAATCACCAAGGACTCAGTATCAATTACATGGGAACCTCCTTTGTTGGATGGAGGATCAAAAATTAAAAATTACATTGTTGAGAAACGAGAAGCCACAAGAAAATCATATGCTGCTGTTGTAACAAACTGCCATAAGAATTCTTGGAAAATCGATCAGCTCCAAGAAGGTTGCAGTTACTACTTCAGGGTTACCGCTGAGAATGAATATGGTATTGGCCTGCCTGCCCGCACTGCAGATCCGATCAAGGTTGCAGAAGTCCCACAACCTCCAGGAAAAATAATTGTGGATGACGTCACCAGAAACAGTGTCTCTTTGAGTTGGACAAAGCCTGAACATGACGGTGGCAGTAAAATCATTCAGTATATCGTAGAAATGCAAGCTAAAAATACTGATAAGTGGTCAGAGTGTGCTAGGGTGAAGTCCCTAGAAGCAGTTATTACCAACCTAACTCAGGGAGAAGAATACCTTTTTAGAGTCATTGCTGTAAATGAAAAAGGAAGAAGTGACCCCAGATCCCTTGCAGTTCCAATCATTGCCAAAGATCTAGTCATTGAGCCAGATGTAAGACCAGCATTCAGCAGCTACAGTGTACAGGTTGGCCAAGATTTGAAAATAGAAGTGCCCATTTCTGGACGTCCTAAACCAAGCATTTCCTGGACTAAGGATGGAGTGCCACTAAAGCAGACCACAAGAATCAATGTTACCGACTCCCTGGACCTCACCACACTCAGCATTAAAGAAACTCATAAGGATGATGGTGGACAGTATGGAATCACAGTTGCCAATGTTGTGGGTCAGAAAACAGCAGCTATTGAAATCATAACTCTAGATAAACCTGATCCTCCAAAGGGGCCTGTTAAATTTGATGAGGTTAGTGCCGAGAGTATCACATTATCCTGGAACCCTCCTGTATATACAGGGGGATGCCAAATTACCAACTACATCGTTCAGAAAAGAGATACAACCACCACAGTATGGGATGTCGTCTCTGCTACTGTTGCCAGAACTACACTCAAAGTAACCAAACTGAAAACAGGTACAGAATACCAATTCAGAATATTTGCTGAAAACCGATACGGACAAAGCTTTGCTCTGGAGTCTGAACCAATTGTTGCTCAATATCCCTACAAAGAACCAGGCCCTCCAGGAACACCATTTGTCACGGCCATCTCCAAAGATTCTATGGTCGTACAGTGGCATGAACCGATCAATAATGGTGGAAGCCCAGTAATAGGTTACCACCTTGAGAGAAAGGAAAGGAATAGTATTTTGTGGACAAAAGTCAACAAAACCATTATCCATGACACTCAGTTTAAAGCACTGAACCTTGAAGAAGGCATTGAGTATGAATTTAGAGTTTATGCTGAAAACATTGTTGGGGTAGGCAAGGCAAGCAAGAATTCTGAATGCTATGTAGCCAGAGACCCCTGTGACCCACCAGGAACCCCAGAAGCAATAATCGTTAAGAGAAATGAAATCACTTTACAGTGGACCAAGCCTGTGTACGATGGTGGTAGTATGATTACAGGTTACATTGTAGAAAAACGTGATTTACCGGAGGGTCGCTGGATGAAAGCCAGTTTCACAAATGTCATTGAAACTCAATTCACTGTGTCAGGTCTTACTGAAGATCAAAGATATGAATTCAGAGTCATTGCAAAGAATGCAGCTGGGGCAGTAAGTAAACCCTCTGACAGTACTGGACCAATAACTGCCAAGGATGAGGTTGAACTCCCACGAATTTCAATGGATCCAAAATTCAGAGACACAATAGTGGTAAATGCTGGAGACACATTCAGGCTTGAGGCTGATGTCCATGGAAAGCCCCTACCCACTATTGAGTGGTTGAGAGGAGACAAGGAAATTGAAGAATCTGCCAGATGTGAAATAAAGAACACAGATTTCAAAGCTTTACTTATTGTAAAAGATGCCATTCGAATCGACGGTGGGCAGTATATTTTGAGAGCCTCAAATGTTGCTGGTTCTAAGTCATTCCCAGTAAATGTGAAAGTGCTAGACAGACCAGGACCACCAGAAGGGCCAGTTCAGGTTACTGGAGTCACATGTGAAAAGTGTACTTTGGCATGGTCTCCACCACTTCAAGATGGTGGCAGTGACATTTCTCACTACGTGGTGGAAAAGCGAGAAACCAGTCGACTCGCATGGACTGTGGTCGCTTCAGAAGTTGTGACTAATTCTCTGAAAGTTACCAAGCTCTTAGAAGGGAATGAATATATTTTCCGAATAATGGCTGTCAACAAATATGGTGTTGGAGAACCTTTGGAA------------------TCTGCACCAGTACTCATGAAAAATCCATTTGTGCTTCCTGGACCACCAAAGAGCTTAGAAGTCACAAACATTGCCAAAGACTCCATGACAGTTTGCTGGAATCGGCCAGACAGCGATGGTGGCAGTGAGATCATTGGTTACATTGTGGAGAAGAGAGACAGAAGTGGCATTCGGTGGATAAAGTGTAACAAACGTCGCATTACAGATTTGCGACTCAGGGTAACAGGATTAACAGAAGACCATGAGTATGAATTCAGAGTCTCTGCAGAAAATGCTGCTGGAGTTGGAGAACCAAGTCCAGCTACTGTTTACTATAAGGCATGTGATCCTGTGTTCAAACCTGGCCCACCCATCAATGCACACGTTGTAGACACCACTAAAAATTCAATTACACTTGCCTGGAGCAAACCTATCTATGATGGTGGCAGTGAGATCCTGGGCTATGTAGTAGAAATCTGTAAAGCAGATGAAGAAGAATGGCAAATAGTCACTCCACAGACTGGCCTGAGAGTCACTCGATTTGAAATTTCCAAACTCATTGAACACCAAGAATATAAAATACGAGTCTGTGCCCTCAACAAAGTTGGTTTAGGTGAGGCCGCATCAGTTCCTGGTACTGTGAAACCAGAAGATAAACTTGAGGCACCTGAACTTGACCTTGACTCTGAGTTAAGGAAAGGAATTGTTGTCAGAGCTGGTGGATCTGCCAGAATCCATATTCCATTCAAGGGTCGTCCAACACCTGAAATCACTTGGTCAAAAGAGGAAGGTGAATTCACAGATAAGGTCCAAATTGAGAAGGGACTTAATTTCACCCAACTCTCAATAGATAACTGTGACAGAAATGATGCTGGGAAATACATCCTCAAGTTGGAGAACAGCAGTGGATCAAAGTCAGCTTTTGTAACTGTGAAAGTACTTGACACCCCGGGACCCCCGCAGAATTTGGCTGTCAAGGAAGTGAGGAAAGACTCTGTCCTTCTGGTATGGGAACCACCTCTCATTGACGGTGGGGCAAAGGTCAAGAACTATGTCATTGACAAGCGTGAGTCCACCCGAAAAGCATATGCTAATGTGAGTAGTAAATGCAGTAAAACAAGCTTTAAAGTGGAGAATCTGACCGAAGGAGCTATCTACTACTTTAGAGTCATGGCTGAGAATGAATTTGGAGTTGGTGTTCCCGCAGAGACCTCCGATGCTGTGAAAGCTTCTGAACCCCCTTCCCCACCAGGAAAGGTAACACTCACCGACGTGTCCCAAACCAGTGCATCCCTTATGTGGGAAAAACCTGAACACGACGGAGGAAGCAGAATCTTGGGCTATGTTGTTGAAATGCAGCCCAAAGGAACAGAAAAATGGAGTGTTGTGGCTGAATCCAAAGTCTGTAATGCGGTCGTTAGCGGCCTGAGCTCTGGGCAAGAATATCAGTTCCGTGTCAAAGCTTACAACGAGAAAGGAAAAAGTGACCCAAGAGTGCTTGGTGTTCCTGTCATAGCCAAGGATCTAACTATCCAGCCTAGTTTTAAGCTGCCATTTAATACATACAGTGTCCAAGCGGGAGAGGATCTGAAAATAGAAATTCCAGTCATAGGCCGACCAAGACCTAAGATTTCTTGGGTCAAAGATGGTGAGCCTCTTAGACAGACCACAAGAGTAAATGTTGAAGAAACAGCTACTTCAACTATTTTACACATTAAAGAAAGCAGCAAAGATGACTTTGGAAAATACAGTGTCACGGCAACAAACAGTGCAGGCACGGCAACGGAAAACCTCAGTGTTATTGTTTTGGAAAAGCCTGGTCCTCCTGTTGGACCAGTGAAGTTTGATGAAGTTAGTGCAGACTTTGTGGTCATATCTTGGGAACCTCCTGCCTATACTGGTGGGTGCCAAATAAGCAACTACATTGTAGAGAAGCGAGATACTACCACTACCAACTGGCAGATGGTGTCAGCAACAGTTGCCAGGACAACCATTAAAATAAGCAAACTGAAAACAGGCACCGAATACCAGTTTAGGATTTTTGCAGAGAACAGGTATGGGAAATGCGGCCAGCTTTCAGGCAGAGGTTCCTGCCAGGATATCCTTCTGTCCGATGCACCATATGGACCTCAGTTCCCCTTCAAAGGGGTGGATGACCGTGAGTCCTGGCCTTCCGTGTTTTATAATAGGACCTGCCAGTGCTCTGGCAACTTCATGGGTTTCAACTGCGGAAACTGTAAGTTTGGATTTGGGGGCCCAAATTGTACAGAGAAGCGACTCTTAATTAGAAGAAACATTTTTGATTTGAGTGTGTCAGAAAAGAATAAGTTTTTTTCTTACCTCACTTTAGCAAAGCATACTATCAGCTCAGCCTATGTCATCCCCACAGGCACCTATGGCCAAATGAACAATGGGTCAACACCCATGTTTAATGACATCAACCTCTATGACCTCTTTGTATGGATGCATTACTATGTGTCAAGGGACACACTGCTTGGGGGCTCTGAAATCTGGAGTGACATTGATTTTGCCCATGAAGCACCAGGGTTTCTGCCTTGGCACAGACTTTTCTTGCTATTGTGGGAACAAGAAATACAGGAGCTAACTGGGGATGAGAATTTCACCATTCCACAAGAGCCGGGAGGCCTGGTGGTACCCCCGACAGATGCCCCGGTCAGCTCCACCACCCCCTATGTTGAGGACACCCCTGAGCCACCCCTGCACAACTTCTACTGCAGCAAGCTACTGGATCTTGTCTTCCTGCTGGATGGCTCCTCTATGCTGTCCGAAGCTGAGTTTGAAGTGCTCAAAGCTTTTGTGGTGGGCACGATGGAGAGGCTACACATCTCTCAGAAGCGCATCCGTGTGGCGGTGGTAGAGTACCACGATGGCTCCCATGCCTACCTTGAGCTCAAGGCCCGGAAGCGGCCCTCAGAGCTTCGGCGCATCACCAGCCAGATTAAGTATGCAGGCAGCCAGGTGGCCTCCACCAGCGAGGTTCTGAAGTATACACTGTTCCAGATCTTTGGCAAAGTGGATCGCCCCGAAGCCTCCCGTATCATTCTGCTCCTGACTGCTAGCCAGGAGCCCCCACGGATGGCTAGGAATTTGGTCCGCTATGTCCAAGGCCTGAAGAAGAAGAAG---GTCATTGTGATCCCTGTGGGCATTGGGCCGCATGTCAGCCTCAAACAGATTCGCCTCATCGAGAAGCAGGCCCCTGAAAACAAGGCTTTTCTGCTCAGTGGGGTGGATGAGCTGGAGCAGAGAAGAGATGAGATAATCAGTTACCTCTGTGACCTTGCCCCTGAGGCCCCACCCCCTACTCCACAGGTAGCACGCGTCACCACGAGTCCAGTCATCTCTGGGATCTCATCATCCGGACCGCAAAGAAAGTCCATGGTTCTGGATGTGGTGTTTGTCCTGGAGGGGTCAGACGAAGTTGGTGAAGCCAACTTCAATAAGAGCAAGGAGTTTCTGGAGGAGGTTATCCAGCGCATGGACGTGAGCCCGGATGAAACGCACATCTCAGTTCTGCAGTATTCCTACACCGTGACCATGGAGTACACCTTCAATGAGGCTCAGTCCAAGGAGGATGTGCTGCGGCACGTGCGGGAGATCCGCTACCAGGGGGGCAACAGGACGAACACTGGGCAGGCCCTGCAGTACCTTTCTGAGCACAGCTTCTCTCCCAGCCAAGGGGACCGGGAACAGGCACCTAACCTGGTCTACATGGTTACGGGGAACCCTGCCTCTGATGAGATCAAGAGGTTGCCTGGAGACATCCAAGTGGTACCCATTGGGGTGGGCACCCGCGCCAACAGGCAGGAACTGGAGAGGATTAGCAGACCCATCGCTCCCATCTTCATCCGAGACTTTGAGACACTTCCC
>Balaena_mysticetus
GCCATCGCGGCGGTCATCACCTTCCTCATCCTCTTCACCATCTTCGGCAACGCGCTGGTCATCTTGGCTGTGCTGACAAGCCGCTCACTGCGAGCCCCGCAGAACCTGTTCCTAGTGTCGCTGGCCGCCGCCGACATCCTGGTGGCCACGCTCATCATCCCTTTCTCGCTGGCCAACGAGCTGCTGGGCTACTGGTACTTCTGGCGCACGTGGTGCGAGGTGTACCTGGCGCTCGACGTGCTCTTCTGCACCTCCTCCATCGTACACCTGTGTGCCATCAGCCTGGACCGCTACTGGGCCGTGAGCCGCGCGCTGGAGTACAACTCCAAGCGCACCCCGCGCCGCATCAAGTGCATCATCCTCACCGTGTGGCTTATCGCAGCTGTCATCTCGCTGCCGCCCCTCATCTACAAGGGCGACCCGGGTCCCCAGCCCCGAGGGCGCCCTCAGTGCAAGCTCAACCAAGAGGCCTGGTACATCCTGGCCTCCAGCATTGGATCTTTCTTTGCACCCTGCCTTATCATGATCCTTGTCTACCTGCGAATCTATCTGATCGCCAAGCGCAGC---CACCGCAGAGGTCCCAGGGCCAAGGGGGGCCCTGGGGAGCGTGGGTCTAAGCAGCCCCGCCCTGTCCCTGGGGAAGTTTCAGCCTCAGCCAGATTGACAACTCTGGCCTCTCAACTGGCTACTGCTGGAGAGGCCAATGGATGCTCCCAGCCCACTGGGGAGAAGGACGAGGGGGAGACCCCTGAAGACCCTGGGACCCCCGCCTTGCCCCCCAGCTGGCCTGCCCGTCCCAGCTCAGGCCAGAGTCAGAAGGAAGGTGTTGGTGGGACATCTCCAGAGGAGGAGGGG------TGTGAGCCGAAGGCCTTGTCAGCGTCTCCCGCCTCAGCTTGCAGCCCCCCGCTG---CAGCAACCCCAGGGCTCCCGGCTGCTGGCGACCCTACGTGGCCAGGTGCTCCTGGGCAGGGGCAAGGGCACTGCGGGGGGGCAGTGGTGG---CGGCGGCGG------ACGCAGCTGACCCGGGAGAAGCGGTTCACGTTCGTGCTGGCCGTGGTCATCGGCGTCTTCGTGCTCTGCTGGTTCCCCTTCTTCTTCAGCTACAGCCTGGGTGCCATCTGCCCTCAGCACTGCAAGGTGCCCCACGGCCTCTTCCAGTTCTTCTTCTGGATCGGCTACTGCAACGCCATCGCCAAGTTCGAGCGTCTGCAGACGGTCACCAACTACTTCATCACCTCCCTGGCCTGTGCTGACCTGGTCATGGGCCTGGCGGTGGTGCCCTTTGGGGCCAGCCACATCCTCATGAAAATGTGGACTTTTGGCAACTTCTGGTGTGAGTTTTGGACTTCCATTGACGTGCTGTGCGTCACGGCCAGCATTGAGACCCTGTGCGTGATCGCCGTGGATCGCTACCTTGCCATCACATCACCCTTCAAGTATCAGTGCCTGCTGACCAAGAATAAGGCCCGGGTGGTCATTTTGATGGTGTGGGTCGTGTCCGGCCTTACCTCCTTCTTGCCCATTCAGATGCACTGGTACCGGGCCACCCACCAGGAAGCCATCAACTGCTATGCCAAGGAGACCTGCTGTGACTTCTTCACGAACCAAGCCTATGCCATTGCCTCCTCCATTGTGTCCTTCTACTTGCCCCTGGTGGTCATGGTCTTCGTCTACTCCAAGGTCTTCCAGGTAGCCAAAAGGCAGCTCCAGAAGATCGACAAATCTGAGGGCCGCTTCCATGCCCAGAACATCAGCCAAGTGGAGCAGGATGGGCGGAGCGGGCCTGGACAACGCAGGGCCTCCAAGTTCTGCTTGAAGGAACACAAAGCCCTCAAGACTTTAGGCATTATCATGGGCACTTTCACCCTGTGCTGGCTGCCCTTCTTCATTGTCAACATTGTGCACGTGATCCAGGATAACCTCATCCCTAAGGAAGTTTACATCCTTCTAAACTGGGTGGGCTATGTCAACTCTGCTTTCAATCCCCTTATCTACAAAACCCAACTTACAAGTTCTTTGAGCAGATGCAGAACT-AGACCACCACCG---CAGGAGCCTCTGAAGTTGGACAGCAAAACCATTGCTTC---ACAACCCATCGGTGTTCATTTCGAGAATAATGTGGAAAGAAACAAACCCTTCTGTTTTATTATTTACTCATTATCGCCTTTCGACAGCTGTGCTGTAACACAA-GTAGATGCCTGAACTTGAATTAATA-TACAAATCAGTAATGTATT-CTCT-CTCTTC----ACATTTCGGTC-TCT-CCACTACATTATTAATG---GATTTTGTGTACTGTAAAGAATTTAGCTGT-ATCTAACTAGTGCATGAATAGATTCCCT-CCTGATTATTTATCACA----TAGCCCCTTAGCCAGTTGTATATTA--TTCTTGTGGTTT-GTGACCC-A-GTTAAG-TCCTACTTTGAAA-TATGCTTTAAGAATCGATG-GGATGCTTCATGTGA---AC-GTGGGAG-TTTAGCTGCTT-CT-CTTGCCTAAGTATTC-TTTTCCT-GATCACTATGCATTTTAAAGTTAAACATTTTTATGTACTCCAAA-TGAGTTAGAGGTCTTTCCACGATGGCATTTT-CCTGTACAGATT--GCTGCTTCTGCTATATTTGTGATATAGG-AATTATGAGGATACACGTGT-ATTTCTTTGGTTGTTTATCAACCTCATCTTATCACAGCAGAGGAAATAAAAAAGCAGATTGAAGCTGTGGGCTTTCCAGCATTCATCAAAAAACAGCCCAAGTACCTCAAATTGGGAGCTATTGATATAGAACGTCTAAAGAACACACCAGTCAAATCCGCAGAAGGATCACAGCAAAGGAGTCCATCATATACCAATAAT---TCAACAGTCATTTTCATCATAGATGGCATGCACTGTAAATCATGTGTGTCAAATATTGAAAGTGCTTTATCTACACTCCAATATGTAAGCAGTGTAGTCGTTTCTTTAGAGAATAGATCTGCCACAGTAAAGTACAATGCAAGTTTAGTCACTCCAGAAACTCTGAGAAAAGCAATAGAGGCCATATCACCAGGGCAATATAGAGTTAGTAGTACAAGTGAAATTGAGAGTACCTCAAACTCTCCCTCCAGTTCATCTCTTCAAAAGAGT---CCTTTGAACATAGTTAGC---CAGCCTCTGACTCAAGAAACCGTGATAAACATTGATGGCATGACTTGTAATTCTTGTGTGCAGTCTATTGAGGGTGTCATATCAAAAAAGGCAGGTGTAAAATCCATACGAGTATCACTTGCAAATGGCAAAGGGACTGTTGAGTATGATCCTTTACTAACCTCTCCAGAAACCTTGAGAGAAGCAATAGAAGACTGCCAATTCCGTTCCGTCATGAGGATGGACTACATGGTCTACTTCAGCTTCTTCACTTGGATTTTCATTCCCCTGGTTGTCATGTGTGCCATCTACCTTGACATCTTCTATGTCATCCGGAACAAACTCAATCAGAACTTTTCTAACTCCAAAGAGACAGGTGCATTTTACGGACGGGAGTTCAAGACAGCCAAGTCTCTGTTTCTGGTTCTTTTCTTGTTTGCTTTGTCCTGGCTGCCTTTATCCGKCATCAATTGTATCATCTACTTTAATGGTGAAGTACCACAAGTTGTGCTGTACTTGGGCATCCTGCTGTCCCATGCTAACTCCATGATGAACCCTATCTATAAGTACAATCAAAATTTCTCTGCTGGAAACAACGAGAAAAGCATCGAGGCCCACATAGGAATAAATGGAGAAGCCAACCTGGATTTTTTAAACATTCCTTTAACAATCCCTGAAATGACTCTACCT------TATACAAAGCTCACAACACCCCAGGTGAAAGATATCTCCTTATGGGAAAAGACAGGCTTGAAGGAATTCTTGAAAACAACAAAGCAATCGTTCGATTTAAGTGTAAAGGCTCAGTATAAGAAAAACAAAGACAAGCATTCCATCCCAGTTCCTCTGGATGTACTTTATGCATTTATCAATCGTAACATCAATTCCTTCAACAGGCGTTTCGAGACAGTCAGAAACAGGGCATTAGATTTTTTTATCAAATCCTACAATGAAGCAAAAATTACATTTGATAAGTACAAGGTTGAAAAATCCCTCAACCAGCAACCCAGGATCTATAAAATTCCTGGATACACTATTCCAGTTACC---------AACATTGAAGTGTCTCCATTCACAGTGAAGATGTTGACATTCGGGTATGTGATCCCCAAAGAGATCAGCACCCCCAGCATCACCATGCCGGGTTCTGGCGTCTATGTGCCCTCATACACATTAGTCCTGCCA---TTCCTAGAGCTGCCAACCCTTCATGTCCCTAGGAATCTTCTTGAGCTTTCTCTTCCAGAGTTCAAGGTATTGAGTACCACAAACAAAATTTTAATTCCAGCCATGGGCAATATTACCTATGATTTCTCCTTTAAATCAAGTGTCATCACACTGAATACCAATGTTGGTCTTTATAACCAATCAGATATTGTGGCTCATTTTCTTACTTCCTCTTCTTCTGTCATTGATGCACTGCAGTACAAATTAGAGGGCACCTCAAGTTTGACGAGGAAAAGAGGGTTGAAGTTAGCCACAGCTTTGTCTCTGAGT---AACAAACTCGTGGAGGGCAATCATGACAATACTATTAGCTTCACCAAGAAAAACATGGATGCATCCATGACAACAACTGCAAGAGTCCAAATTCCACTTTTGAGAATGAATTTCAAGCAAGAACTTAATGGAAATACCAAGTCAAAACCTACTGTCTCTTCATCCATTGAATTAAAGTATGATTTCAGTTGGCCCCATGTGTACACTACTGCTACAGGGGCGTTTGACCACAAGCTCAGCTTAGAATGTCTCACC---------------TCTTACTTTTCCCTTGAGTCATCTACCAAAGGAGGTGTCAAGGCTTTTATCCTTTCA---AAGGAATATTCAGGAACTCTTGCCAGTGAGGCCAGCACTTACTTGAATTCCAAGGGTACTCGATCTTCTGTGAAGCTGCTAGGAGCTTCCAAAGTAGATGGTATCTGGAATCTTGAAGTAAAAGAAAATTTTGCTGGAGAAACCACTCTCCAACGCATATATGCCATCTGGGAACAAAATACGAAAAACCATTTACGGCTAGGGGGCCTC---TTTTTAACATCTGGAGAGCATACAAGCAAAGCCACCCTGGAACTTTCCCTATGGGAAATATCAGCCCTTGTTCAGGTCCGTGCACGTCAGCCCAGTTCCCTTCTTAACATCAATTACCTTGGCCAGGAAGTGTCCCTGAATGCTAACACTGAGAACCAGAAAATCAGCTGGAAAAGTCAGGTCCAGGTTCATTCTGGGTCTCTCCAGAACAACATACAGCTTTCCAATGACCAAGAAGAGGCACGCCTTGACATGGCAGGCTCCTTAGAAGGGTACCTATGGTTCCTCAAAGATGTTGTCCTACCAGTTTATGACAAGAGCTTATGGGACCTCCTAAAGCTGGATGTAACCACCAACAACGATAGGAAACAGTATCTCCGTGCTTCAACTGCCCTTGTATATACCAAAAACCCCAATGGCTATCCTGTTTCTATCCCCGTGCGAGAATTGGCTGATAAATTCATCATTCCTGGACTGAAACTAAATAACCTAAATTCCGTTAACGTCACACCTACATTCCACGTACCCTTTACAGATCTTCAGGTTCCATTCTACATACTTGACTTCAGTGAAATAAAAATCTACAAGAAGCTAAGTACTTTGCCATTTGCCCTCAACATACCAACACTACCCAAAGTGAAATTCCCCAAAGTTGATGTGTTAGCA---CAATATTCTAAACCAGAAGTCTCCTCAGTTCCCTTTTTTGAGATAACTGTGCCTGCATCTCAGTTAACTGTGTCCCACTTCACCCTTCCAAAAAGTATTTCAGTTGGCAGTGCCGTTTTGGATCTAAATGTG---GCCAGCAACATTGCAGACTTCAAGTTGCCAACCATCACCATGCCTGAGCAGACTATTGAGATTCCTTCCATGAAGTTCTCTGTACCTGCTGGAATTTTCATTCCTTCCTTTGGAACACTGACTGCACGTTTCGAGGTGGCCTCTCCCTTGTATAATGCCACTTGGAGTGCTGGTTTGAAAAACAAAGAAGATCACGTTGAAACCTTCCTGGATTCCACATTATATCTGAATGTGTGGATTCCAGCACCTAAACCAAAAAATGCTACTGTAATGGTATGGATCTATGGTGGTGGTTTTCAGACTGGGACATCATCTTTGCATGTTTATGATGGCAAGTTTCTGGCAYRGGCTGAAAGAGTTATTGTGGTTTCAATGAACTATAGGGTGGGTGCCCTAGGATTCTTAGCTTTACCGGGAAATCCTGAGGCACCAGGAAACACGGGCTTATTTGATCAACAGTTGGCCCTTCAGTGGGTCCAAAAAAATATAGCAGCCTTTGGTGGAAATCCTAAGAGTGTAACTCTCTTTGGAGAAAGTGCAGGAGCAGCTTCAGTTAGCCTTCATTTACTTTCTCCTAGAAGCCACCCATTGTTTACCAGAGCCATTCTGCAAAGTGGATCCTCTAATTCCCCTTGGGTAGTGACATCTCTTTATGAAGCTAGGAACAGRACATTGACTTTAGCTAAATTTATTGRTTGCTCTAGAGAAAATGAGACTGAGATAATCAAATGTCTTCGAAATAAAGATCCCCAGGAAATTCTTCTGAATGAAGTATTTGTTGTCCCT---TATGGTACGCTCTTGTCAGTAAACTTTGGTCCAACTGTGGATGGTGATTTTCTCACTGACATGCCAGACACACTACTCCAACTTGGACAGTTCAAAAAAACCCAGATCTTGGTGGGTGTTAACAAAGATGAAGGGACAGCATTTTTAGTATACGGTGCTCCTGGTTTCAGCAAAGATAACAATAGTATTATAACTAGAAAAGAATTTCAAGAAGGTTTAAAAATATTTTTTCCGGGATTGAGTGAATTTGGAAAGGAATCGATCCTTTTCCACTACATGGACTGGTTAGATGATCAGAGAGCTGAAAACTACCGTGAGGCCTTGGATGATGTTGTTGGGGATTATAATATCATATGCCCTGCCTTGGAGTTCACCAAAAAGTTCTCAGATATGGGAAACAATGCCTTTTTCTACTATTTTTACTTCAGTTGCATGAAGGCTGCCCCCATGAAAGAAGCCAACATCCGAGGA---CAAGGCAGCTTGGCC---TACCCAGGTATGCGGACCCATGGGACTCTGGAGAGCGTGAATGGGCCCAAGGCGGGTTCAAGAGGCCTGACGTCGTTGGCTGACACTGTTGAACACGTGATCGAAGAGCTTTTGGACGAGGACCAGAAAGTTCGACCCAGTGAGGAAAACAATAAGGACGCGGACGTGTACACGTCCCGGGTGATGCTCAGCAGTCAAGTGCCTTTGGAGCCTCCTCTCCTCTTCCTGCTCGAGGAATACAAAAATTACCTGGATGCTGCGAACATGTCCATGAGGGTCCGGCGCCACTCGGACCCTGCCCGCCGCGGGGAGCTGAGCGTGTGCGACAGCATCAGCGAGTGGGTGACGGCGGCGGATAAAAAGACTGCCGTGGACATGTCAGGCGGGACAGTCACGGTCCTCGAAAAAGTCCCCGTCTCGAAAGGCCAACTGAAGCAGTACTTCTACGAGACCAAGTGCAATCCCATGGGTTACACAAAGGAGGGCTGCAGGATTACATCCTCCCTGATTGTTCTTGTTATTGCTGTTTT-GTGAACCTGTAGAAAACAAGTGCTTTTTATCTTGAAATTCAACAAAAAGAATATGCATAGAATGCATTCTATGTAGCCATGTCACTGTGAATAA-CAATTTCTTGCATATTTAGCCATTTTGATTCCTGTTACTTCTCTGTTGCTGCGAAACCGATCAAAGGAAAGTAAACTTCAGTTTTACAATCTGTAAGCCTAAAAGCGGGTACTACCGTTTATTTTACTGACTTGTTT-AAATGATTCGCTTTTGTATGCCATGTGGCACAGATACTCATGCCAGCTCA---TTACAACATGAAAACAGCAGTTTATTACTCACTAAAGACAGAATGAATGTAGAAAAGGCTGAATTCTGTAATAAAAGCAAACAGCCTGTCTTAGCAAAGAGCCAACAGAGCAGATGGGCTGAAAGTAAGGACACATGTAATGATAGGCAGACTCCCAGTACAGAGAAAAAGGTAGTTCTGAAT---GCTGATCCCCTATATGGGAGAAAAGAACTGAATAAGCAGAAACCTGCATGCTCTGACAGTCCTAGAGATTCCCAAGAGTTTCCTTGGATAACAGTGAATAGTAGCATACAGAAAGTTAATGAATGGTTTTCCAGAAGTGATGAAATGTTAACTTCTAAC---GACTCACGTGATGGGGGATTTGAATCAAACACTGAAGTAGCTGATGGATATTTGGGTTCTTCAGAGAAAATAGACTTAATGACCAGTGATCCTCATGGTGCTTTAATACGTGAAAGTGAAAGAGTCCACTCCAAACCAGTAGAGAGTAATATTGAAGATAAAATATTTGGGAAAACCTATCGGAGGAAGGCAAGCCTCCCTAACTTGAGCCACATAGCTGAACATCTAATTATAGGAGCATCT---ACT---GYAGAACCTCAG---ATAACACAAGAGCGCCCCCTCACAAATAAACTAAAGCGTAAAAGGAGAAGTACATCAGGCCTTCATCCTGAGGATTTTATCAAGAAAGTCGATTTGGCAGTTATTCCAAAGACYCCTGAAAAAATAACTGAGGGAACTGACCAAACA---------GAGCAG---AATGGTCATGGGATGCATATTACTAGCAATGGTCCTGAGACTGAAATGAAA---GGTGATTATGTTCAGAAAGAGAAAAATGCTAACCTAACAGAA------TCATTGGAAAAACAATCTGCTTTCAGAACTAAGCCTGAACCTATAAGCAGCAGTATAAGCAATATGGAACTAGAATTGAATATCCRTAGTTCAAAAGCACCTAAA---AATAGGCTGAGGAGGAAGTSCTCTACCAGGAAGATTCATGCACTTGA------AGTCAGTAGAAACCCAAGCCCACCTAATCATACTGAACTACAAATTGATAGTTGTTCCAGCAGTGAAGAGATG------AAGAAAAAACATTCCAGCCAAATGCCAGTCAGGCATGGCAAAAAGCTTCAATTCATGGGAGATAAAACACCTACA------------CCACACGAACAAATA---AATAAAAGACTTGCCAGTGACACTTATCCAGAACTAAATTTAACAAACATACCTGTTTTT---TTTACTCACTGTTCTAGTTCTAATAAACTTCAAGAGTTTGTTAATCCTAGCCTTCAAAGAGAGAAAATTCAAGTGTCGAATAGTACCAAAGACCCCAAAGATCTGACATTAAGTGGAGGA---AAAGGTTTGCAAATTGAAAGATCTGTAGAGAGTACCAGTATTTCCTTGGTACCTGATACTGATTATGGCACTCAGGATAGTATCTCATTACTGGAAGCTGACACCCTAGGGAAGGCAAAGACAGCACCAAATCAACATGTGAGTCTGTGTGCAGCAATTGAAAGCCCCAAGGAACTTATCCATGGTTGT---TCTAAAGATATTAGAAACGACACAGAGGACTT---TCAGGATCCACTGGGACATGACGTTAACCAC---ATTCAGGAGGGGAGCATAGAAATGGAAGAGAGTGAACTTGATACACAGTATTTGCAGAATATGTTCAAGGTTTCAAAGCGTCAGACGTTTGCTCTGTTTTCAAATCCAGAAAATCCAGAGAAGGAATGTGCAACAGTCTGTGCCCACTCTGGGTCCTTAAGGGAACAAAGTCCA---AGAGTCCCTCTTGAATGCAGACAAAAAGAAGAAAATCAGGGAAAGAGTGAGTCTAAAATCAAGCATGTGCGGGCAATTAATACAACTGTGGACTTCCCTGTGGCTGGTCAA---AAAGATAAGAAGCTGAGCGATCATGCCAAACGTAGCCCAAAAAGAGTAACTAGGCTTTGTCAGTCATCACAGTTCAGA---GGCAACAAAACTGAGCTCGTTATTGCAAAT---AAACATGGGATTTCACAAAACCCATATCTTATACCATCACTTTCTCCCATCAGGTCATCTGTT---AAAACTATATGTAAGAAAAAC---CTGTCAGAGGAAATGTTTGAGGAACCTGTAATGTCACCTGAAAGAGCAATGGAAAACGAGAGCATCATTCAAAGTACAGTGAGCACAATTAGC---CAAAATAACATTCGAGAAAGCACTTTTAAAGAAGTCAGCTCAAGCAGTATTAATGAAGTAGGTTCCAGTGGTGAAAACATTCAAGCAAAACTAGATGGAAACAGAGGACCTAAATTAAGTGCTTTGCTCAGATTAGGTCTTATGCAACCCGAAGTCTATAAGCAAAGTCTTCCTGTAAATAACTGTCAACTTCCTGAAATAAAAAGGCAAACACTTCAGGCTGTTAATGCAGATTTCTCCCCATGTCTAATTTCAGATAACCTAGAACAACCTATGGGAAGAAGCCATGCTTCTCAGGTTTGTTCTGAGACACCTGATGACTTGTTAAATGATGACAAAATAAAGGAAAATAGTAACTTTGCTGAAAGTGACATTAGGGAAAGATCTGCTGTTTTTAGCAAAAGTGTCCAAAAAGGAGAATTCAGAAGGAGCCCTGGC---CTTTTACCCCATCATACGTGTTTGGCTCAGGGTCAC---GAAAGAGGGGCT---------------------GAGTCCTCAGAAGAGRATGTG------TCTAGTGAGTTGTCTTTAACCAGCTCTTTTGGGACAATTATGAGAAAATGTTCTAATAATGCAAGCAGTTCTAATAATAATAAAACAATATCTCAGGATCTTGATTATAAAGAAGCAAAAATTAATAAGGAAAAACTGCAGTCATTTATAACCACAGAAACTGGTTATGTGTCATGTTTGCAGGAAAAGCACTGTGAAGATGATCCAAAAAGCCAGAGAGTTTCAGATATAAAGGAAAAAGTATTGCCTGCAGTATTTCACCCTGCATTGCCACATTCAGAG---GAATATAGTGAT---------ATTCTCTTCCAATCCCAGGAGAGCTTTTTACATGGCCATGATAATACCTCCAAGGATCTTTTGTCAAATCCAGTTGTGATTTCTAGAGGAAAAGAATCATAT---AAAAATATGTCAGAGAAAATAAAATCTGAG---AATTGTGAAGCTGGTTTTGAATTAACCAAA---------------------------------AGTATTTCCATGGAAAAGAATCAAGAAACATGTGTTTTAACTGAAAATTCTAAAAAAGCTGAGCTGTTGTCACCTGAAAAATACRTAACAGAAGCATCACCTTCTATGAAGGTACAATTCAACCAAAATACAAATCTCACAGTAATCCAAAAAGACCAA---------GAAGAAACTGCTTTAATTTCA---AAAATAACTGTCACTCCAAACTCTGAAGAA---CTTTTCCCAGACAAAGAGAATAATTTTGTCTTTCAAACAACTACTGAA---AGGAATATTCCTGTTTTAGGAAATATTAAGGAAGTTCATGAGGCAGACCTCAGTTGTTTAAGAGAACCTGTTCCCAAGAACTCTGCCATAGTAGCATGTACAGACATAGATGACGGACAAGCAGCCAAAGTGTCACTTACAAAA---GATTTTGGTTCATCAGATGTAGTCCGTGATCTTGCAGAGAAGAACAGAAATAGTGTAAAGCAACCACCAAAA---------------ATGACTCTAGGT---CAAGATTCAAAGTCAGATGTCTCGTTGGATATA---GATATGAAATCAAACAGAAATAATGAT---TGCATGGACAAATGGGCAGGA---CTCTCAGATTCGATTTCAAGTCACAATTTTGGAAGTGGCTTCAGAACAGCTTCTAATAAAGAAATAAAGCTCTCTGAACACAACATTAAGAAAAGTAAAATGCTCTTCAAAGATATTGAAGAACATTATCCTACTAGCTTAGCCTGTGTTGAAATTGTAAATGAAAATCAAAAG------------------AAAGGAAGCAGACATGAACTTGATTCACAGTCAGTTAATACTGTATCTGGGTATGTGCAGAGTAGTGCAATTGTTTCTGATAGTGGAAATAGTCACACAACTCCTCCAGTTTTATCTTTAAAGCGAGACTTT---AATTCAAACCATAATTTAACACCTAGCCAAAAGGCAGAAATTACAGAACTTTCTACTATATTGGAAGAATCGGGAAGTCAGTTTGATTTTACACAGTTTAGAAAACCAAGCCACATGTTACAGAGTAATCCATTTGAAATGCCT---GAAAACCAGATAACTGTCTTGAATACC------ACTTCTGAGGAATGGAAAGATGTTGATCTTCATCTCACA---------------------ATTAATGCCCCATCTCTCAGTCAGGTAGGCAGCAGCAAGAAATGTAAAGGTATAGTTGGAGGTAAGCAAAAGTTGGCTTGCTTGTCAACAACAAACTGTAACAAAAGTGCTTCTGGT---TATTTAACAGATAAAAACGAAGTGGAGTTTAGGGGCTTTTATTCTGCTCATGGCAAACTGAATGTTTCTAGTGAAGCATTGCAGAAAGCCATGAAACTGTTCAGTGACATTGAGAATGTTAGTGAGGAAACTCCTGCAGAA---GTAGATCCAGGAAGTTTCTCTTCAAGWCAGTGTAACAATTCTGTTTCAATGTTTAAGGTAGAAAATTACAGCAAT---GATAAAAATTTAAGTGAGAAAAATAATGAATGCCAACTAATACTACAAAATAACGTCGAAATGACTACTGGCTTTTTTGTCGAAGAATATACTGAAGACTACAGGAGAAATACT---GAAAATGAAGATAACAAATGT---------ACTGGTAACTTA---GAATCTGATGGCAATGCTTCAAGTAAAAATGAT---ACAGTTTATATTCATAAAGATGAAAATGGCTTGCCATGTATTGATCAACAAAACATACATCTAAAATTATCTAGCCAGTTTATGAAGGAGGGAAACATTCAAATTAAA---GGTTTGTCAGATTTAACTTGTTTG---GAAGTTGTGAAAGCTGAAGAAACATTTAATGTTAATATGTCAAATAAAAAAGAGTCAACTGCTAACAAGATGAGGCAAAATATAAAA------GATTTTGATGTTTTTGATTTGTCCTTTCAGACTGCAAGTGGGAAAAACATCAGAGTCTCTAAAGAGTCTTTAAATAAAGTTGTAAATTTCTTTGATGAAAAACTGAATAATTTTTCAGATTCCTCAAATTCTGAATTACTTTCTGGTGTAAATATCAACAAAATAGACATTTCAAGTCATGAGGAAACAGATATGGTC------AAAAACAAAATATTGAAAGGAGGCGACCCAGTTGGTATTAAAAATCAAGTACTGACTCTCCAGCAGAGACCTGAATGTGAAATCAAAAAGATCATAGAACCAACCATGTTGGGTTTTCATACAGCTAGTGGGAAAAAAGTAAAAATTGCGAAGGAATCTTTGGACAAAGTGAAAAATCTTTTTGATGAAAAAAAGCAAAGTGAAATCACTAATTTCAGCCATCAAGGGGCAAAGACGCTGAAGGACAGAGAGGTA------TGTAAAGAAGGGCTTGAATTAGCATGTGAGACAGTT---GAAATA---ACTGCCCCAAAGCATGAAGAAATGCAGAATTCTCTAGAGGAGAAAAAGCTTGTTTCTAAGGAGACAGCCATGCCACCCAGGCTCTTAAGTGATCATTTATACAGACAAACTGAAAATCTCAAGATATCAAATAGTATCTCTCTGAAAGTTAAAGTACATGAAAATATAGAAGAAGAAACAAGAAAAAGTCCTRTAACTTCC------------------------------------------------------------------------------------------------------------------------------------------------------------------------------------------------------------------------------------------------------------------------------------------------------------------------------------------------TTAAGTAAC---AGCATGTCTAACAGC--------TAT---TCATATCAT-------TCTGATTTTTCTCATTCCAATGAGTTATTTAATAAGTCAGAGTATCTCTCAAAAAATGAAAGTCATAATTCTGATATTGAGTCAGTAGTGAGGAATGTCAAAGATAGAAAA---AACACTAGTTTTTCTGAAGTACTATCCACTGTAAGAGAAGCAAACATAAACCCACAAGCTGTAGACAAAGATAGTTGTGTTCAGAAACTTGTGACTAACTCTTCACCATGCAAAAATAAGAACACAGCTGTTGAAGTGGCCATATCTGATTCAAATAATTTTGAGACA------------------------------GAGCAACCTGCACTCAGTATAGCAAGGGATAAAATAGCCTTTGTTTCTCATGAAACG------AAAGTGAGAGAGAGGTTTACA---------------GACAACTGCAGGAAGGTA---ACTAAGCAAAACACTGAGAGTGAATCAGGCACTGGCCGAACAAAAATTGTGACAGGTTCTCATAAGGCATTGGGTGATTCAGAGGAT---ATTATTTTTCCTAACTCTCCAGATAGTGAAGAACATAGTATGCATTCACACAAGGTTTTTCCTAACATT---------------------CAAAGTGAACACATTTTACAACAT---GACCAAAGTATATCTGGATTGGAGATAGTTTCTAAAATACCAGTTTGTCATATTAAT---TTGAAAACT------TCTGATAAATGTAAATTTAAC---ATGGGAAAATGTCCCAAGTCAGTCTCTTCTATAAATGTTTGTGGGATTTTTAGCACAGCAAGTGGAAAATCTGTACAAGTATCAGATGCTGCATTACAAAAGGCAAGACAGGTATTTTCTAAGACAGAAGATAGT---GCTAAGCAACTCTTTTCCAAAGTA---TTTAAAAGTAATGAAGAACATTCAAACAAGTTTGCAAGAGAAGAAAATACTGTGATACATACCCCCCCAAATTTACTATCA------------------------------------TCTGCTTTGTCTGGATTTAGTACAGCAAGTGGAAAACAGGTTCCAGTTTCTGAGAGTGCCTTTTGCAAAGTTACGGGAATGTTCGAGGAATTTGATTTAATTGGAACTGAATGTAGTCTTCAGCATTCA------------------------------------------------------------------------------------------------------------------------------------------------------------------------------------------------------------------------------------------------------------------------------------------------------------------------------------------------------------------------------------------------------------------------ACAGAGGAAGAACAAGAGGATGAGGAAGAAATTGATGTTGTTTCTGTGGAAAAGAGGCAGCCCCCTGCCAAAAGGTCAGAATCGGGGTCACCCTCTGCCGGAGGCCACAGCAAACCTCCTCACAGCCCGCTGGTCCTTAAGAGATGCCACGTGTCCACCCATCAGCACAATTATGCAGCGCCCCCCTCCACTAGGAAGGACTGT---CCCGCCRCCAAGAGGGCTAAGTTGGACAGTGGCAGGGTCCTGAAACAGATCAGCAACAATCGCAAATGTGCCAGCCCCAGG---TCTTCGGACACCGAGG---------------------AGAATGACAAGAGGCGGACACACAACGTCTTGGAACGCCAGAGGAGAAACGAGCTGAAACGCAGCTTTTTTGCCCTTCGTGACCAGATCCCGGAGTTAGAAAACAATGAAAAGGCCCCCAAGGTAGTTATCCTTAAAAAAGCCACAGCATACATCCTGTCCGTCCAAGCAGAGGAGCAAAAGCTCATTTCAGAAAAAGACGAGTTGCGGAAGAGGCGAGAACAGTTGAAACTCAAACTTGAACAGCTACGGAACTCTTGCGCATAATTCAGGGGGAGTCCCTTCCAAGAAAAGATGACTGCGGGAGACCACCCCCAGTTAGTCCCAGCAGACCAGGTGAACCTCACCGAGTTTTACAAC---AAGTCTCTGTCCTCCTACAAGGAGAACGACGAGAACATTCAGTGCGGGGAGAACTTTATGGACATGGAGTGCTTCATGATTCTGAACCCCAGCCAGCAGCTGGCCATCGCCGTGCTGTCCCTCACGCTGGGCACCTTTACGGTCCTGGAGAACCTGCTGGTGCTGTGCGTCATCCTGCACTCCCGCAGCCTCCGCTGTCGGCCTTCTTACCACTTCATCGGCAGCCTGGCCGTGGCAGACCTCCTGGGGAGCGTCATCTTCGTCTACAGCTTCGTCGACTTCCACGTGTTCCACCGCAAAGACAGCCCCAACGTGTTTCTGTTCAAACTGGGTGGGGTCACAGCCTCGTTCACGGCCTCCGTCGGCAGCCTGTTCCTCACGGCCATCGACAGGTACATATCTATTCACAGGCCCCTGGCCTATAAGAGGATCGTCACCCGGCCCAAGGCCGTGGTGGCGTTTTGCCTGATGTGGACCATCGCAATTGTGATCGCCGTGCTGCCTCTCCTGGGCTGGAACTGCAAGAAACTGCAATCTGTGTGCTCAGACATTTTCCCTCTCATCGACGAGACCTACCTGATGTTCTGGATCGGGGTCACCAGCGTGCTGCTGCTGTTCATCGTGTACGCCTACATGTACATTCTCTGGAAGGCGCATAGCCACGCCGTCCGCATGATCCAGCGCGGTACCCAGAAGAGCATCATCATCCACACGTCCGAGGACGGCAAGGTGCAGGTGAGCCGGCCGGACCAAGCCCGCATGGACATTAGGCTGGCCAAGACCCTGGTCCTGATCCTGGTGGTTTTGATCATCTGCTGGGGCCCTCTGCTCGCGATCATGGTGTACGATGTCTTTGGGAAGATGAACAAGCTCATTAAGACAGTGTTTGCATTCTGCGAGGAACTCAAGGCCCTCAAAGATCTTTACTGCCGTAAAGTAGAGTGACTGT--CTTTGACTTGGGCCTTGTTTGCCCA-GAGCTCTAATCAAGGCAGGAGATG-CAGCAGTTACT-AATTGCCA-TGTG----GACT--TGTGG-AAGGGACACTTGTGACCCGAACCCAGTTTGGCTTAGGG---TTTGGAATCGCATTGGGAA-TGTTGTCCCAGGATTTGGAACG---CCACGATCACATCCAAGCT-TACTTCAGCCTCCCTGTCAGTAGCATGC-TG---TTTTTTTGCCCTTTGCTT-CTACTCTCTATAGGGAAGCTGCTAAAGAATGTCGACGTCGAAAGAAAGAATATGTCAAATGTCTGGAGAGTCGAGTTGCAGTGCTGGAAGTTCAGAACAAGAAGCTCATAGAGGAACTGGAAACCTTGAAAGACATTTGAGGAGGGCCTGGGCCTTGATGATCAGCAATACATTCATAGACCAGCTGGTGGCCTTTCTAGGAGTGGAGGAAAAGAAGGAGATGATAAAGATGATGATGAAGACGAGAGTGGA---GATGACACCTTGGCTGATGATGACAATGGCCCAGRACCTGAAGAGAGGCAA---------GGAGGGAACTCCAGACTCRGAAGTGATGAGGACTCCTCTGACACCACACAATCCATGGAGGAGAGTGTCCCACAGGGGGAAGACAGCGCCCAAGATACCACC------------------AGTGAGAGCAGGGACTTCGGCAGTGAGGACGAGGGGCCCAGCAGGCCTGAGGGAGGCGACTCCACTCCAGACAGCGAGAGTGAAGAGCACTGGGTGGGAGGCGACAGTGAGGGGGTTAGTAGCCAC------GGGGATGGCTCTGAGTTTGACGATGAAGGAATGCAGAGCGATGACCCGGACACCTTCAGGAGTGAGAGAAGCAATTCCAGAATAAGCAGTGCCAGCATCAAGTCAAAAGATTCGAAA---GGGAACAAAAAGGAGCAAGCAAGCACTCAGGAT---TCTGGTGAAAGCCCATCAGTGGGGTATCCCAGTAGGAAATTCTTCAGAACGTCTCGCATCTCCGAGGAAGATGGCAGAGGTGAGCTTGATGATAGCAACACAATGGAAGAA---AGCAAGAGTGACTCCACAGAATACCCCGACTCCAAAGAGGCTGGTCTCAGCCAATCCAGGGAACACAGCAAGAGTGAATCTCAACAGGAGAGCGAG---GAGAATCAGTCCCCAGAAGACAGTCCGAATGTCCAAGACCCCAGCAGTGAGTCTAGT---CAAGAGGTTGACCTGCCTTCTCAAGAA---AGCAGTAGAGAATCTCAGGAAGAGGTAGTGAGTGAGTCCAGGGGTGACAACCCCAAT---------AACGTTACCAGTCACTCACAGGAAGCTAGTGACTCCAGTGAA------GAGGACAGCTTG---GATAAACCCTCCAATTCAGAGAGCAAATCCAGAGAGGAGCAAACTGACAGCGAATCCAGTGAGAGC---ACGAGATCCTCGGAG------GAAAGCCCGGAGTCCACT---GAAGAGGAGAACAGTTCCAGC---CAGGAGGGCCCCTGGTCTCCCAGCRCCTCAACAGAGAGCCAGAGCGACAGCCCGTCTGAGGAAGAGCAGGGCAGCGATTCTCAGGACAGCAGCAAATCAAAAGARGAGAGCAGCTCAACCGAGAGCACATCAAGCAGCGAGGAAGAMATCCAGTCCAAAAACACTGAGATGGAAAGCAGAAGATTAACAGTCGATGCTTATCACAACAAACCCATCGGGGATCACGATAATCCTTACTTTGGATATTTTGGATATCATGGATTTGGGGGCCGTCCTCCTTATTATTCAGAAGAGATGTTTGAACAAGATTTTGAAAAACCAAAA---GAAAAAGATCCTCCTAAAACAGAGAGTCCAGCCACCGATCCTTCGGCTAATTCAACAGTTCCTGAAACTAATTCTACCCAGTCAAATGCACCCAATCCCAGAGGGAGTCAGGGTGGAAATGACACCAGCCCAACAGGAAACAGTGTCCAGGGGTCTAACACTGTGAGCAATCCTACAGCTCAAAACAGC------------CCTGCAGTAAATGTTTCAGGCCAGGGAGTTCCAAGAAGTCAAACCCTACGGGGACCAAGTCAGACAAATATTCATGAAAATTATCCAAATCCTAACATCCGAAGTTTTCCTGCAGGAAGACAATGGCGACCTACTGGCACC---GTTATGGGGCACAGACGTAATGGGCCTTTTTACGGAAATCAACAAATTCAAAGGGGTCCCTGGTGGAACTCCTTTGCTTTGGAAGGCAAACAAGCAGTTCGTCTAGGATATCCAATATATCGCAGAGCTTATGCTTCCACTGCAAGAGGCAATTCTCCCAATTATGCAGGAAATCCAGCAAATTTCAGAAGAAAGCCTGAAGGGCCAAATAAACACCCTGTGGGAACCAATGTTGCCCCTCTGGGTCCCAAACATGGTACTGTTGGCCACAATGAAAACATCCAAAATCCAAGAGAGAAGCCAGTAAGTCAAAAAGAAAGAATAGTCATTCCTACAAGGGATCCAAATGGCCCCTGGAGAAACTCTCAAGACTATGGA---GTTAATAAATCAAACTGTAAACTGCCTCACCCTGAGCATGACATGCTAGTCCCAAATTTTAATTCTAT---TGGTCAACGTGAAAACTCTTATTACCTGAGAGGAGATTCCAGAAGAGCTCCAAATTCTAATGGACAAACCCAAAGCCAGAATTTGCCCAAAGGGATTATTTTAGAGCCAAGAAGAATTCCATATGAATCAGAAATTAATCAG------CCAGAATTAAAGCACAGTATATATCAG---CCT---GTGTACCCTGAGGGATTCCCTTCCCCTGCAAGGGAACATTTTCCTGCTGGAAGAAATACTTGGAACCAACAAGAAATCTCTCCACCTTTTAAGGAAGATCCTGGAAGGCATGAAGAACACTTACCTCATCCTTCCCATGGCTCTGGAGGACGTGTTTACTACCCTGAC---------TATAAC---CCCTATGATCCCAGGGAAAACTCACCATACCTTAGAAATAATACA---TGGGCTGAAAGAGATGTT---TCTCCCAAT------ACAATG---------AGGCAACCTGAAAATCCACACTATCCCATGAATACTCCAGAC------CCAAAAAAGACAATCCCTTATAATGAAGAAGACCCAATAGATCCAACT---GGAGATGAATCATTCCCAGGACAAAGTAGATGGGGTGTGGCGGAGTCAAGCTTTAAAGGAGACCCAACAGTTAGGCAC---------TATGAAAGCGAGCAA---TATACCTCAAATCAACCAAAGGGATACCTTCCCTATTCCTTAGATAATCCATCAAAACCCAGGGAGGATTTCCCTTATGGTGAATTTTACCCCTGGAGCCCAGATGAGAATTTCCCATCATATAATACAGCTCCCACTGAACCATGGCCGGTGGAGAGCAGGGGCTATTATGCTAATAATGCCGTTGGACAAGAAGAAAGCACTATGTTTCCTTCT---TGGAACTCCTGGGACCACAGGATTCAAGCCCAAGAGCAGAAAGAAAGAAGGCCATATTTTAACAGAAATTTCTGGGATCAGCCAACAAATTTACACAGAGCCCCTGCTAGTTCACCATACCAGAAGGAGAACAAGCCTTATTCCAGTAACTCCCCAGCTGGGCTTCAGAAAAATCCAATATGGCATGAAGGTGAGAATTTGAATTATGGC---ATGTAGATCACTAGGTTAAATTCACCAGAGAGAGAACACTTGGCTTTCCCAGACTTAATTCCTCCAAGTTACCCAGCAGGTCAAAAAGGAGCACATTTATTTCACCTA---AGCCAGAGAGGCCCTTGCTGTGCTGGTGGCTCCACAGGGCCCAAGGACAATCCACTTGCTCTACAAGGCTACACTCCATCTTTTGGTCTTGCACCAGGGGAGAACCAAGACACCAGCCCTGTGTATACAGAAGACAGT---CATACTAAGCATGCAAGACATACTATCTCCCTGACAAGCATCCTACCTGGCCAAAGAAACAGCTCAGAAAAAAGACTGCCTGGAGAAAGTCAAAACCCAAGTCCTTTCAGAGATGACGTGTCCACTCTGAAGAGGAACACACCACGTTCTATAC---ATCAGTTGGGCCAAAGGGGAATTATGCCATTTCCCGAAACCAGTTCCCTTCAATCAAAGAATACACCTTGCCTCAAAAGTGATCTTGGAGGAGAAGGAAAC---ATTTTGGAACAAATATTTGAAGGCAACCCTCTCAATGAAAGAACTGTTGATCTTACTCCTGAGCAGCTTGTTATTGGTATACGTGACGAAGGTCCCAAGCCAGAAGGAATTCCAAGTGAAGTG---CAAAGAAATGAGGGTGAAAGGCAGCAG---AGACCATCTAGCATCCTTCAGTTACCATGTTTTGGCTCCAAATTAACAAAGTATCACACCTCCAGCACTGGAACTCCATCTAGCTTTGGAAGGCAAGGCTCATTTGATGGG-AT---CCAATTACGTCTACTGAAATTCCTAACTCATTGGCTGAGTTAGCTACCAGGGCACAGTTTCAGAATATAAATGTAGACCCACTTAATGCAGATGAACACACT---CTATTTGATTCTCTTCAAGTAGGGACCAATATTAAACTGATCTCAGTGGTGTTCATTCTCATCTGCTGCTTTATCATCCTAGAGAACATCTTTGTTTTGCTGACCATTTGGAAAACCAAGAAGTTCCACCGACCCATGTACTATTTTATTGGCAACCTCGCCCTCTCAGACCTGTTGGCAGGAGTGGCCTACACGGCCAACCTGCTTCTGTCTGGGGCCACCACCTACAAGCTAACCCCCGCCCAGTGGTTTCTGCGGGAAGGGAGTATGTTTGTGGCCCTGTCTGCCTCCGTGTTCAGCCTCCTGGCCATCGCCATTGAGCGCTATATCACCATGCTGAAGATGAAACTCCACAATGGGAGCAACAGGTTCCGCTCGTTCCTGCTCATCAGTGCCTGCTGGGTTATCTCCCTCATCCTGGGGGGCCTGCCCATCATGGGCTGGAACTGCATCAGCGCGCTGCCCGGCTGCTCCACAGTGCTGCCGCTCTACCACAAGCACTATATCCTCTTCTGCACCACGGTCTTCACTCTGCTCCTACTCTCCATCGTCATCCTGTACTGCAGGATCTACTCCTTGGTCAGGACTCGGAGCCGCCGTCTGACTTTCCGCAAGAACATT---TCGAAGGCCAGCCGCAGCTCTGAGAAGTCGCTGGCGCTGCTCAAGACCGTGATTATCGTCCTGGGCGTCTTCATCGCCTGCTGGGCGCCCCTCTTCATCCTGCTCCTGCTGGACGTGGGCTGCAAGGTGAAGACCTGCGACATCCTCTTCAGAACGGAGTACTTCCTGGTGTTGGCTGTGCTCAACTCTGGCACCAACCCCATCATTTACACTTTGTCCAACAAGGAGATGCGTCGGGCCTTCGTCCGGATCATGTCCTGCTGCAAGTGCCCCAGAGGAGACTCCACCGGCAAATTCACACGACCCATCATCGCCGGCATGGAATTCAGCCGCAGTAAGTCAGACAACTCCTCCCACCCTCAGGCTTCATTAATTCACCATCCAGAGACCAAATAATTAAAACAAAGATAGATAGGTAGAACTCAATTTAATCAGAATCTTCATATTATAGGTACAGTCTTTCACCACGTAAATTGCTATAAATAAGCACTATTCTT-GTATT-ACAAAAGCAAGGTACAGGTGACTACCCTAGTTCAAAACAACCACTTTCTCAGGCTTCTCATGTATGTAGCTAAGCTACCTTGTCATATGTGTTTATTTTTGAAAACTGGGACATGTATTTCCACTTGGCCATTCATGCTCG-TACAG-GAATGTGCTT-TCAATTTATGGACTGTCTTTGCTTCTCCAAATACAA-GTATTAGGTTGGCC-ATTT-ATAATATCTATTTGGTGCTAGTAAATTCTCAAACTAGATTTATAAATGCACTGTAATATTTACACAACTTAGAAACCAAATTAC-AAGTATTCAGTTCAAATACTTC-ATTAATTTCAA-TCAACCAAAGTTAGTTCAGTAGCTTATCTCAGTTAT-GAGTAT-AATACATTACATGTAAATTAAGTGTGTGTATACTGTAATCGTGCTATTTTTATCATTGAAA-CATTTATA-AACTAGAATAATAAT-GCCCTTTTTATTGAGCTAGATATTGATGACCCCGATGAAAAGACTGAAGGATCAGACACAGACAGACTTCTAAGCAATGACCATGAAAAATCACTTAATATCCTTGGGGCAAAGGATGACGACTCTGGACGTACCAGCTGTTATGAACCTGACATTCTGGAGACTGACTTCAATGCCAGTGACATGTGTGATGGTACCTCAGAGGTTGCTCAG---CCACAAAGGTTAAAAGGGGAAGCAGATCGCTTGTGCCTTGACCAGAAGAATCAAAATAACTCACCTTCTGATGCTGCCCCTGCTAGCAAGCAGCCCAGTGTTATCCTAGGAGAGGAAAAGAAACCAAGATCACTTCTTATTGGCGGAACTGAGTCAACTCATCAAGCTGGCCATACGCAG---CAGCTCAGCAATCCAAGTTCATTGGCAAACATCGACTTTTATGCCCAGGTAAGTGACATTACACCAGCAGGGAGTGTGGTCCTTTCCCCGGGCCAAAAGAATAAGGCTGGGATCTCCCAGTGTGACCCAGAAGTGGTCTCACCCTGCCAAGCAAACTTCATC---ATGGACAACGCCTACTTCTGTGAGGCAGATGCCAAAAAGTGCATCGCCCTGGCCCCTCATGTCGAGGTTGAATCACATGTAGAGCCAAGCTTTAACCAGGAAGACATTTACATCACCACGGAAAGCCTTACCACTACTGCTGGGAGGTCTGGGACGGCAGAACGTGTTCCAAGTTCTGAGATGCCTGTCCCAGACTATACCCCAGAGAACCTGATGGGGATGCAGGAAGCCATCGAGCAGGCCATCAAGAGTCATGAGATCCTGGCCATTTCAGACCCTGAGACTCTGGCCCATGTGCTGACAGCTGGCGTGCAGAGCTCCTTGAACGACCCTCGYCTGGTCATCTCCTATGAGCCCAGCACCCTCGAGGCTCCCCGGCAAGCCCCAGCACTCATGAACCTCACGCTAGAGGAACTCATTGCGGGGCTGCAGAACGGCCTCCGCCATGAGGTTCTGGAAGGCAATGTGGGCTACCTGCGGGTGGACGACATCCCGGGCCAGGAGGTGATGAGCAAGCTGAGGAGCTTCCTGGTGGCCAACGTCTGGAGGAAGCTCATGGGCACCTCCGCCTTGGTGCTGGACCTCCGCCACTGCACTGGGGGCCACATTTCCGGCATCCCCTATGTCATCTCCTACCTGCACCCAGGGAACACAGTCCTGCACGTGGACACCATCTATGAT---CGCCCCTCTAATACGACCACTGAGATCTGGACCCTGCCCGAAGTCCTAGGAGAGAACTACGGTGCCGATAAGGATGTGGTGGTCCTCACCAGTGGTCGCACCGGGGGTGTGGCTGAGGACATCGCTTATATCCTCAAACAAATGCGCAGGGCCATTGTGGTGGGCGAGCGGACTGTGGGGGGGGCCTTGGACCTCCAGAAGCTGCGGATAGGCCAGTCTGACTTCTTTCTCACCGTGCCCGTGTCCAGGTCCCTGGGGCCCCTGGGCAAGGGCAGCCAGACTTGGGAGGGCAGCGGGGTGCTGCCTTGTGTGGGGACACCGGCCGAGCAGGCCCTGGAGAAGGCCCTGGCCATCCTCACGCTGCGCCGCGCCCTGCCGGGAGTCATCCAGCGCCTGCAGGAGGCCCTGCGGGAATACTACACACTGGTGGACCGCGTGCCTGCCCTGCTGCACCACCTGGCCAACATGGACCTGTCCTCGGTGGTCTCCGAGGAGGATCTGGTCACTAACCTCAACACCGGCCTGCAGGCCGTGTCCGAGGACCCCAGGCTCCTGGTGCAGGTGGTCAGGTCCAAAGAAACCTCTTCTGGGCCCGAGGATGAAGCTGAA--GAACCCTCGGAGATGGTCTCAGAAGTGCCCGAGGACGAGGCTGCCCGGCGGGCCCTGGTGGACTCCGTGTTCCAGGTGTCCGTGCTGCCGGGCAACGTGGGCTACCTGCGCTTTGACAGGTTTGCCGACGCCTCAGTGCTGGGGGTGCTGGCCCCGTACATCCTGCGCCAGGTGTGGGAGCCCCTGATGCCA---GTGCTCGGCCCCCAGAGGCAG---CTGCTGGGTCCCCTCAACTCCACGTCCCCAGCCACCCCTCGCCTCGGGCTGGCCACCAACCAG---------ACGGGGCCCCAGTGCCTGGAGCTGTCCGTTCCCGAAGGGCTGTTCCTCAGCTTGGGGCTGGTAAGTCTCGTGGAGAACGTGCTGGTGGTGGCCGCCATCATCAAGAACCGCAACCTGCACTCGCCCATGTACTACTTCATCTGCTGTCTGGCCRTGTCCGACCTGCTTGTGAGCGTCAGCAATGTGCTGGAGACGGCCGTCATGCTGCTGCTGGAGGCCGGCGCCCTGGCCCCTCAGGCTGCCGTGGTGCAGCAGCTGGACGACGTCATTGATGTGCTCATCTGCAGCTCCATGGTGTCCAGCCTCTGCTTCCTGGGCGCCATCGCCGTGGACCGCTACATCTCCATCTTCTACGCCTTGCGGTACCACAGCCTCGTGACGCTGCCCAGGGCGTGGCGGGCCATCGTGGCCATCTGGGTGGCCAGCATCCTCGCCAGCACCCTCTTCATCGCCTACTACCACCACACGGCAGTCCTGCTCTGTCTCGTAAGTTTCTTCGTAGCCATGCTGGTGCTCATGGCGGTGCTGTACGTCCACATGCTGGCCCGGGCATGCCAGCACGCCC-GGGGCATGCCCGGCTCCACAAGAGGCA---GCACTCCACCCAGCAGGGCTTCGGCCTCAAGGGCGCGGCCACCCTCACCATCCTGCTGGGCACCTTCTTCCTCTTCTGGGGCCCCTTCTTCCTCCACCTCTCGCTCATTGTCCTCTGCCCTCAACACCCCACCTGTGGCTGCGTCTTCAAGAACTTCAACCTCTTCCTCACCCTCATCATCTGCAACGCCATCGTGGACCCTCTCATCTACGCCTTCCGCAGCCAGGAGCTCCGGAAGACGCTCCAAGAGTAAAGGTTTGGTCCCAGCCTTTCTATTAGTTCTAAACAGACTTACACATGCGAGCATCTACATCCCAGTGA----AGGAGCGGGTATCAAGCACACGTAGCTCACAACGCCTCGCTTAGCCACACCCCCACGGGACACAGCAGTGATAAAAATTAAG--ATGAACGAAAGTTTGACTAAGTCATG--AGGGTTGGTAAACTTCGTGCCAGCCACCGCGGTCATACGATTAACCCAAATTAATAGCGGCGTAAAGAGTG-TTAAAGTCAAGCCTTAA-TTA-AGCTGTAAAA--------ACGAAAGTGACTTTAACGACAGCTAAGACCCAAACTGGGATTAGATACCCCACTAT-GCTTAGCCATAAACAACA-AGACTACTCGCCAGAGTACTACTAGCAATAGCCTAAAACTCAAAGGACTTGGCGGTGCTTCATACCCCCCTAGAGGAGCCTGTTCTATAAACGATAAACCCCGAT--ACCTCACC--CCCTTGCCAGTCTATATACCGCCATCTTCAGCAAACCAAGGGAACGAAAGTAAGCATAAAAACGTTAGGTCAAGGTGTAACCTATGGGTT-GGGAAGAAATGGGCTACATTTTCT---ACGAAAGTTTTTATGAAAAAGGAGGATTTAGTAGTAAA-TCAAGAGCAGAGTGCTTGATTGAAAGGCCATGGA-GCACGCACACACCGCCCGTCACCCT-CCTCAAAGAGGAGACAAGTCGTAACAAGGTAAGCATACCGGAAGGTGTGCTTGGATCAAATAAAACATTCAAAAGTATAGGAGATAGAAA---GCTATAGATAGTACC-GTAAGGG-A--AAGTAGTAAAAAGCAAAGCTTACCCCTTGTACCTTTTGCATAATGACTT-AACTAGTTAGCAAAGAGACCTTAAGTTAAATTACCC-GAAACCAGACGAGCTACTTA-TGAGCAGGAACGAACTCATCTATGTGGCAAAATAGTGAGAAGACTTATAAGTAGAGGTGAAAAGCC-TAACGAGCCTGGTGATAGCTGGTTGTCCATGAATCTCAGTTCAACGTT-AACGTATATTTAATTGTTAGTCTAAAAAGGTACAGCTTTTT--CCTAGAGAGTCATAGTTGGCTTAAAAGCAGGCCATCAATTAAGAAAGCGTTCAAGCTC-----------ACTGGACTAATCTATATAGAAGCAATACTGTTAACATGAGTAACAAGA-----GCACAAGCTTACATCACTGATAATT-AACAGTGTTAACCCAACACAGGCGTGCGGAAAGATTAAAAAAAGTAAAAGGAACTCGGCAAACACCCC-GCCTGTTTACCAAAAACATCACCTCTAG-CATAACCAGTATTAGAGGCACTGCCTG-CCCGGTGACTTAAACGGCCG-C-GGTAT-CCTGACC-GTGCAAAGGTAG-CATAATCACTTGTTCTCTAATTAAGGACTTGTATGAATGGCCACACGAGGGTTTTACTGTCTCTTACTTTTAATCAGTGAAATTGACCTCCCCGTGAAGAGGCGGGGATAATAAAATAAGACGAGAAGACCCTATGGAGCTTCAATTAATTTCGGTTGGGGTGACCTCGGAGCACAAAAAACCCTCCGAGTGATAGGCACTAGCCAAA--TGATCCATGATCAACGGAACAAGTTACCCTAGGGATAACAGCGCAATCCTATTCTAGAGTCCATATCGACAATAGGGTTTACGACCTCGATGTTGGATCAGGACATCCTAATGGTGCAGCCGCTATTAAGG-GTTCGTTTGTTCAACGATTAA-AGTCCTACGTGATCTGAGTTCAGACCGGAGCAATCCAGGTCGGTTTCTATCTATTTTTCTCCC-AGTACGAAAGGACAAGAGAA-ATAAGGCC------ATGAATGACCAACATCCGAAAAACACACCCACTAATAAAAATTATTAATGACGCCTTCATCGACCTCCCCACCCCATCAAATATCTCTTCATGATGAAACTTCGGTTCCCTACTTGGCCTTTGCCTGATTATACAAATCCTAACAGGCCTATTCCTAGCAATACACTACACACCAGATACAACAACCGCCTTCTCATCAATTACACACATCTGTCGAGACGTAAACTACGGTTGAATCATCCGATATCTACATGCAAATGGAGCCTCCATATTCTTCATCTGCCTCTACGCTCACATAGGACGTGGCCTATACTATGGCTCCCACGCCTTTCAAGAAACATGAAACATTGGGGTAATCCTACTATTCACAGTCATAGCCACTGCATTCGTGGGCTATGTCTTACCCTGAGGACAAATATCATTTTGAGGCGCAACCGTCATCACCAATCTCCTATCAGCAATCCCGTACGTCGGCAATACCTTAGTCGAATGAATCTGAGGTGGTTTCTCCGTAGACAAAGCAACACTAACACGCTTCTTTGCCTTTCACTTCATCCTTCCTTTCATCATCCTAGCATTAGCAATTGTCCACCTCCTATTCCTCCACGAAACAGGATCTAACAATCCCACAGGCATTCCATCCGACATAGACAAAATTCCATTCCACCCCTATTACACAATCAAAGATATCCTAGGCGCCCTACTACTAATCCTAGCCCTACTAATACTAACCCTATTCGCACCCGACCTGCTCGGAGACCCCGATAACTACACCCCAGCAAACCCCCTCAGCACCCCAGCACACATCAAACCAGAGTGATATTTCCTATTTGCATACGCAATCCTACGATCAATTCCTAACAAATTAGGCGGAGTCCTAGCCCTGTTACTCTCAATCCTAATCTTAGCCTTCATCCCAATACTCCATACATCCAAACAACGAAGTATGATATTCCGACCCTTCAGCCAATTCCTATTCTGAATATTAGTCGCAGATCTACTAACCCTAACATGAATCGGCGGCCAACCCGTGGAACACCCCTATGTGATCGTAGGCCAATTCGCATCCATCCTTTACTTTCTCCTAATCCTAGTTCTAATACCAGTAGCTAGTCTTATCGAAAATAAACTCATAAAATGAATGTTCATAAACCGCTGACTATTCTCAACCAACCACAAAGATATTGGCACCTTATATTTACTATTTGGTGCCTGAGCAGGAATAGTAGGCACTGGCCTAAGCTTATTAATCCGCGCTGAACTAGGTCAGCCTGGCACACTAATCGGAGACGATCAAGTCTACAATGTATTAGTAACAGCCCACGCCTTCGTAATAATCTTCTTCATAGTAATACCCATTATAATTGGCGGATTTGGAAACTGACTAGTTCCCTTAATAATTGGAGCACCTGACATGGCTTTCCCCCGTATAAATAATATAAGCTTCTGACTACTCCCTCCTTCTTTCCTACTGCTAATAGCATCCTCAATGGTCGAAGCCGGTGCAGGCACAGGCTGAACTGTATATCCCCCTCTAGCCGGAAACCTAGCACATGCAGGAGCTTCAGTCGACCTTACCATCTTCTCTCTACACCTAGCTGGCGTATCCTCTATCCTCGGAGCCATCAACTTTATCACAACTATCATTAACATAAAACCACCCGCCATAACCCAATATCAAACACCTCTTTTCGTATGATCAGTTCTAGTCACAGCAGTACTACTCCTACTATCACTACCTGTCCTAGCGGCTGGAATCACCATGCTATTAACTGACCGAAACCTAAACACAACTTTCTTCGACCCTGCAGGTGGAGGAGACCCAATCCTGTATCAACACCTATTCTGATTTTTTGGTCACCCTGAAGTATACATCTTAATCCTCCCTGGGTTCGGAATAATCTCACACATTGTGACTTATTACTCAGGAAAAAAAGAACCTTTCGGCTATATAGGAATAGTCTGAGCTATGGTATCTATTGGATTCTTAGGCTTCATCGTATGGGCACACCACATATTCACAGTAGGAATAGACGTTGACACACGAGCATACTTCACATCAGCCACTATAATCATCGCCATCCCCACAGGAGTAAAAGTCTTCAGCTGATTAGCAACACTCCATGGAGGCAACATTAAATGATCTCCTGCCCTAATATGAGCCCTAGGCTTCATCTTCCTTTTCACAGTAGGTGGTCTAACCGGCATTGTCCTAGCCAACTCATCATTAGACATTGTCCTACACGACACCTACTACGTAGTTGCCCACTTCCACTATGTACTTTCAATAGGGGCCGTCTTCGCCATTATAGGAGGCTTTGTCCACTGATTCCCACTATTCTCAGGATACACACTTAACTCAACATGAACAAAAATTCACTTTATAATCATATTCGTAGGCGTGAACCTAACATTCTTCCCACAACACTTCTTAGGCTTATCCGGCATACCTCGACGATACTCCGACTACCCAGACGCCTACACAATGTGAAACACTATCTCATCAATAGGCTCATTCATCTCATTAACAGCAGTAATACTAATAATTTTCATCATCTGAGAAGCATTCACATCCAAACGAGAAGTCTCAGCAGTAGACCTCACCTCTACTAACCTTGAATGATTAAACGGATGTCCTCCACCATACCACACATTCGAAGAGCCCGCATACATGGCATATCCTCTCCAACTAGGCTTCCAAGATGCAACATCACCTATTATAGAAGAACTTTTACATTTCCATGATCACACATTAATAATTGTTTTCTTAATTAGCTCTCTAGTTCTCTACATCATTACCCTAATACTCACAACTAAATTAACACATACCAGCACCATAGACGCCCAAGAAGTAGAAACTATCTGAACCATCCTTCCAGCCATCATCCTAATTTTAATTGCCTTACCCTCTCTACGAATCCTTTACATAATAGATGAAGTTAATAACCCCTCCCTCACTGTAAAAACAATAGGTCATCAATGATATTGAAGCTACGAGTATACTGACTATGAAGACCTAAACTTCGACTCCTACATAATCCCAACATCAGATCTAAAACCAGGAGAATTACGACTACTAGAAGTAGATAACCGAGTAGTTCTACCCATAGAAATAACAATCCGAATACTAGTCTCCTCAGAAGACGTATTACACTCATGAGCTGTACCTTCCCTAGGCTTAAAAACAGACGCGATCCCAGGACGCCTAAACCAAACAACCTTAATATCAACACGACCTGGCTTATTCTATGGACAATGTTCAGAAATTTGTGGCTCAAATCACAGTTTCATGCCAATCGTCCTAGAGTTAGTGCCCCTGGAAAACTTTGAGAAATGATCTACATCAATACTAATGACCCACCAAACCCACTCATATCACATAGTAAACCCCAGTCCTTGACCCCTCACTGGAGCTCTATCAGCACTTCTTATAACATCAGGCCTAATCATATGATTCCACTTCAACTCAATAATCTTGCTTACTTTAGGCTTACTAACAAATATCTTAACAATATACCAATGATGGCGAGACATTATCCGAGAAAGCACCTTCCAAGGCCATCACACACCAACCGTCCAAAAAGGACTTCGATATGGAATAATCCTATTTATCATCTCAGAAGTCCTATTCTTCACAGGCTTCTTCTGAGCCTTCTACCACTCAAGCCTCGCTCCTACTCCAGAACTAGGCGGATGTTGACCGCCAACAGGCATCCACCCTTTAAATCCCCTAGAAGTCCCCCTTCTCAATACCTCCGTGCTGTTGGCCTCCGGTGTATCCATTACCTGAGCTCACCATAGTCTAATAGAAGGAAATCGTAAGCACATACTTCAAGCACTCTTCATCACGATTGCACTGGGTCTCTATTTCACCCTGCTACAAGCATCAGAATACTACGAAGCCCCTTTTACAATCTCAGACGGAATCTATGGATCTACATTCTTCGTAGCCACAGGCTTTCATGGATTGCACGTAATTATCGGATCTACCTTCCTCATTGTCTGCTTCCTACGTCAAATAAAATTCCACTTTACATCAAATCATCATTTTGGCTTCGAAGCCGCTGCTTGATATTGACATTTTGTAGACGTCGTATGATTATTTCTTTATGTATCTATCTATTGATGAGGTTCCATGTTTATAATTAACATCCTAACACTTATCCTCCCTATCCTCCTGGCCGTAGCTTTCCTAACACTAGTAGAACGCAAAATCCTAGGCTACATGCAATTCCGAAAAGGACCAAATATCGTAGGTCCACATGGGCTGCTCCAACCATTCGCTGATGCAATCAAACTATTCACCAAAGAACCCCTACGACCAGCCACATCCTCCACCACCATGTTCATCATTGCACCCGTATTAGCCCTAGCCCTGGCCCTCACCATGTGAAGCCCCTTACCCATGCCTTACCCTCTCATCAACATAAACCTAGGAGTATTATTCATATTAGCAATATCCAGCCTAGCCGTCTATTCCATCCTATGATCCGGCTGAGCCTCCAACTCAAAATATGCACTAATCGGGGCCCTACGAGCAGTAGCACAAACAATTTCATATGAAGTAACACTAGCAATTATCCTCCTATCCGTACTCCTAATAAATGGTTCCTTCACCCTATCAACACTAGCCACAACACAAGAACAACTATGGCTAATCTTCCCAACTTGACCCTTAGCCATAATATGATTCATCTCTACCCTGGCAGAAACCAACCGAGCCCCCTTCGACCTAACAGAAGGAGAATCAGAACTCGTATCCGGCTTCAACGTAGAATATGCAGCAGGCCCCTTTGCTCTATTTTTCCTAGCAGAATATGCCAACATCATTATAATAAATATGTTCACAGCCATCCTATTCCTGGGAACATTCCACGATCCTTACACTCCAGAATTATATACAACAAACCTCATTACCAAAACACTACTACTTACAATATCCTTCCTATGGATCCGAGCATCCTACCCCCGATTCCGATACGATCAACTAATACATTTACTCTGAAAAAGCTTCCTTCCCCTAACACTGGCCCTTTGCATATGACACATCTCACTACCAATTATAACTGCAAGCATTCCCCCTCAAACAATAAACCCATCCATCCTTATTATCCTCCTAACAACCCTTATCCTGGGCACGATAATAGTAATCACCAGCTCTCACTGACTACTAGCCTGAATCGGCTTTGAAATAAATATAATAGCCTTCATCCCTATTATAATAAAAAATCCTAGTCCTCGAGCCACAGAAGCCTCTACCAAGTACCTTCTAACACAAGCCACTGCCTCCGCACTACTCATAATAGCAATTATTATCAACTTAATATACTCCGGCCAATGAACCATCACA---AAA------CTATTTAACCCAACAGCATCTACACTAATAACCGTAGCCCTAGCTATCAAACTAGGACTAGCCCCTTTCCACTTCTGAGTCCCAGAAGTAACACAAGGCATCCCCCTAGTCACAGGCCTAATCCTATTAACATGACAAAAACTCGCACCTCTATCAATCCTGTACCAAATCTCACCATCAATTAATATACATTTAATACTAACCATGTCCTTACTCTCCATTTTAGTCGGAGGCTGAGGTGGACTAAATCAAACACAACTCCGAAAGATCATAGCCTACTCGTCAATCGCCCACATAGGATGGATAACAACCATTCTACTATACAGCCCAACCCTAACACTATTAAATTTATTGATCTACATTACAATAACCTTCACCATATTCATACTATTTATCCAAAACTCAACCACCACCACACTATCACTATCCCAAACATGAAATAAAATACCCATTATCACTACCCTTACCATACTTACCCTACTCTCAATAGGAGGGCTCCCGCCATTATCAGGATTTATGCCCAAGTGAATGATTATCCAAGAATTAACAAAAAACGAAATCCTTATTATACCAACATTCATAGCCATCACAGCACTACTTAACCTATACTTCTACATACGCCTCACCTACTCCACAGCGCTAACACTATTCCCCTCCATAAATAACATAAAAATAAAGTGACAATTC---GAGCCCACAAAACAA---ACCATTCTCCTACCAACAGCAATCGTAATATCCACAATACTACTACCCCTCACACCAATACTCTCAACCATAAATCTCCTATTAACACTATTAACAAACACAACACTGGCCTTACTACTCGTATTTATCGCCTTCTGACTACCCCAACTAAACGTATACGCAGAAAAAACAAGCCCCTATGAGTGCGGATTTGATCCTATAGGATCAGCCCGCCTACCTTTTTCCATAAAATTTTTCCTAGTAGCCATCACATTCCTCCTCTTCGACCTAGAGATCGCCCTCCTACTTCCCCTCCCCTGAGCAATCCAAACAAACAACCTAAATACAATACTCACCATAGCCCTATTCTTAATCTCCCTACTAGCAGCCAGCCTAGCCTACGAGTGAACTCAAGAAGGCTTAGAATGAGCCGAAATGCTAAAGTTCATCATCCCCACAATCATACTAATACCCCTGACCTGACTATCAAAAAATAATTTAATCTGAATCAACTCCACAACCCATAGTCTATTAATTAGCTTCACAAGCCTACTCCTCCTTAACCAACTCAATGATAACAGCCTTAACTACTCCCTAATTTTCTTCTCCGACCCCCTTTCCACCCCACTTCTAATACTAACAATATGACTCCTTCCACTAATACTAATAGCAAGCCAATCCCACCTCCTCAAAGAACCACCAGTCCGAAAAAAACTCTACATTACGATACTAATTATACTACAAGCTCTTCTAATCATAACATTCACCGCCACCGAACTAATCCTATTCTACATTATATTCGAAGCTACACTGATTCCCACCCTTATTATTATCACCCGCTGAGGTAACCAAACAGAACGACTCAATGCAGGACTATATTTCCTATTTTATACACTAGTTGGATCTCTCCCACTATTAGTGGCACTAACCTACCTACAAAACACAACAGGATCCCTAAACTTCCTACTACTACAACACTGAGCCCAACCACTATCCACCTCCTGATCCAACATCTTCCTATGGTTGGCCTGCATAATAGCCTTCCTAGTAAAGATACCCCTCTACGGATTACACCTTTGATTACCCAAAGCACACGTAGAAGCCCCCATCGCAGGCTCCATGGTCCTTGCAGCCGTGTTACTAAAACTTGGAGGCTACGGCATGTTACGGATCACATCCATGCTTAACCCCCTAACAGAACACATAGCCTACCCATTCCTCATGCTCTCCCTATGAGGAATAATTATAACCAGCTCTATCTGTCTACGTCAAACAGACCTAAAATCACTCATTGCATACTCCTCAGTTAGCCACATAGCACTTGTCATCGCAGCCATCCTCATCCAAACCCCCTGAAGTTACATAGGGGCTACCGCCCTAATAATCGCCCACGGTCTCACATCCTCTATACTATTCTGTCTAGCAAACTCAAACTATGAGCGCATCCACAGTCGAACCATAATCTTAGCTCGAGGCCTGCAAATCTTTCTACCACTAATGGCCACCTGATGACTACTAGCAAGTTTAACAAACCTTGCTCTACCCCCATCTATCAACCTAATCGGAGAACTATTTGTAGTTGTATCAGCCTTCTCATGATCCAACCCCACCATCCTTCTAATAGGAACAAATATTGTAATCACCGCTCTCTACTCCCTATATATACTAATCATGACACAACGCGGCAAACACACACATCACATTAATAACATTACCCCCTCCTTCACACGAGAACATACCCTAATGGCCCTACACATCATCCCCCTCCTACTCCTATCACTTAACCCCAAAATCATCCTAGGCCCTCTTTACATAAAC---CTATTTACCTCCTTCGCCCTACTTACACTACTAATTCTAATCACCCCAATCATAATAACCACCACA---AATATCCACAAAAACAACAAATACCAATCTTATGTAAAAAACGTCGTCTTCTGTGCCTTCATCACCAGCCTAATCCCCGCAATAATATATCTTCACACTAACCAAGAAGCACTCATCTCAAACTGACACTGAGTCACCATCCAAACTCTCAAACTAACACTCAGCTTCAAAATAGACTACTTTTCACTCATATTTATACCAGTATCATTATTCATCACATGATCCATTATAGAATTTTCAATATGATATATGCACTCCGACCCCTACATCAATCAGTTCTTTAAATACCTGCTCCTCTTCCTCATCACCATACTAATCCTTGTTACAGCTAATAATCTCTTCCAACTCTTCATCGGTTGAGAAGGAGTAGGGATCATATCCTTCTTACTCATCGGCTGATGATTCGGGCGAACAGACGCAAACACAGCCGCCCTCCAAGCAATCTTATACAACCGCATTGGGGATATCGGACTCCTCGCATCCATAGCATGATTCCTCTCCCACATAAACACATGAGACCTACAAAAGATCTTCCTACTCAACCAAAACTCCCTAAATTTTCCACTCATAGGACTTGTACTAGCCGCAGCTGGAAAATCAGCCCAATTCGGACTCCACCCCTGACTTCCATCAGCAATAGAAGGCCCCACCCCAGTTTCAGCCCTACTCCACTCAAGCACAATAGTTGTAGCAGGAATCTTCTTACTCGTCCGTTTCTACCCCCTAATAGAAAATAGTAAACTCATCCAAACAACAACCCTCTGTTTAGGTGCCATCACAACCTTATTCACAGCCATCTGGCCCCTCACCCAAAACGACATCAAAAAAATCATTGCTTTCTCCACCTCCAGTCAACTAGGCCTGATAATAGTAACAATCGGCCTTAATCAACCCTACTTGGCATTCTTACACATCTGCACACACGCCTTCTTTAAAGCCATACTATTCTTATGTTCCGGCTCCATCATCCACAACCTGAACAATGAACAAGACATTCGAAAGATAGGGGGACTATTTAAAGCCCTTCCATTCACCACAACTGCCCTTATCATCGGATGCCTTGCATTAACAGGAATACCATTCCTCACCGGATTCTACTCCAAAGACCCCATCATTGAAGCTGCCACTTCGTCTTATACCAACGCCTGAGCCCTATTACTAACCTTAACCGCTACCTCCCTTACAGCTATCTATAGCACTCGCATTATCTTCTTCACACTATTAGGACAACCCCGCTTCCCTCCCTCCACTACCATCAACGAAAACAACCCCATATTAATCAACCCCATCAAACGCCTACTAATCGGAAGCATTTTCGCCGGCTTCATCCTGTCCAACAGCATTCCCCCAATAAACACCCCCCTAATAACCATACCCTTACACCTAAAACTGACCGCCCTTGCAATGACAGCCCTAGGCTTCATCCTCGCATTCGAAATTAACACCCATACACAAAACCTAAAACACACATACCCATCAGACTTCTCCAAATTCTCCACCCTACTCGGATATTTTCCCACAATTATACATCGTCTGCCCCCTCACCTTGACCTACTAATAAGCCAAAAGCTAGCAACCTCCCTACTAGACCTAACCTGATTAGAAACCATTCTACCAAAAACCACAGCCCTTATCCAACTAAAAGCCTCCACA---CTAACCTCGAACCAACAAGGCCTTATCAAACTTTACTTCTTATCCTTCCTCATCTTGGAAGCCGAGATGGACCGCAGACCAGCAACAGTTGTGTGAAACTGCAGGATGCAAACTGAAACCACAGAAC--CACCGCATCAAAAGA-GCACTCCCAAAGTTCTGAACACAAATTCCGCGGAAGAAAGCTGATGTCTCCTTTATGTGTAGACAAGATGTCACCTGAA-ACC-ACAGACTTA-C-GTACTTCTCTTAAATGTT--TTGAATACT-GAATTTCCTTGGCC-AACCA-AAAGTAGCTACAAATCCCCAAAAATT---AC-GATTCCAATAAGGCAG--AG-TTTACCCATTG-ATCATACCACTTAAACATGTTTGCTATAAAGTA-CCATCACAAATAAATGAGCTTGGTGCTCGAGTGTGAAGGGAAGGTTTTCTCCGGCCCTCTCTGGACTCCGTGCACCAAGGTCATGGCAAGGGGCTCCTGGCAGCTCAGCCCTGCTGACCCAGAGCACGTGGCAGCTGCTCTTGACCAGCCAAGAGCCTCT---GAGATGCAGCATCTG------------------AAGAGAATGCCCCGTGTCAGGAGCCTCTTCCAAGCTCAGA---AAGGGACAGAGCCCGGCATGGAGGAGGTGGGGGAGATGGAGCAGAGGCAGCTGCAGAAGAGGTTCGGGGGTTTCACCGGAGCCCGGAAGTCGGCCCGGAAGCTGGCCAACCAGAAGCGGTTCAGTGAGAAATTTTCAGAATGGAAATTTAAGCTATTCAGGGTGAGATCCTTTGGAAAGGCACCTGAAAATGCTCAATCCTCCGAGAGGAAACCCTCTCTAGAGCAGTCTCCAGCAGTCCTGGACAAG---CCTGGT---GGTCAGAAACCAGCTCTGACTCAACCGGCATTGAAGCCCCACCCA---AAGTTTCTGAAGAAATCCCATGATGACAGGAAAGCAAGAGACAAAGCCATGCACCAAGCCAACCTGCGACATCTCTGCCGCATCTGCGGGAATCCTTTCAAAGCTGATGGGCACAATAGGAGATACCCAGTCCAYGGGCCTGTGGATGGTAAAACCCAAGTCCTTTTACRAAAGAAGGAAAAGAGGGCCACGTCCTGGCCAGACCTCATTGCCAAGGTTTTCCRGATCGATGTGAAGGCYGATGTGGACTCGATTCATCCCACTGAGTTCTGCCATAACTGCTGGAGCTTCATGCATAGGAAGTTTAGCAGTGCCCCGTGTGAGGCTTACTCCCCAAGGAATGCAACCATGGAGTGGTCCTCCCACACAACATCCTGTGACATCTGCCACACTGCCCGTCAGGGACTCAAGAGGAAGGGTCATCAGCCAAGCGCGCAGCTCAGCAAAAAACTCAGAACTGTG---ATTGACCGAGCTCGAGAAGTCCGTCGGCGCAAGAGGAGA---GCTCAGGCCAGGATCAGCAACAAGGAACTGATGAAGAAGATTGCCAACTGCAGTAAGATACATCTCAGTACCCAGCTCCTGGCAGTGGACTTCCCGGCRCACTTTGTGAAATCTATCTCCTGCCAGATTTGTGAACACATTCTGGYGGACCCTGTAGAGACCAGCTGTAAGCATGTATTTTGYAGGATCTGCATTCTCAGATGCCTCAAAGTCATGGGAAGCTATTGTCCTTCTTGCCGGTACCCCTGCTTCCCTACTGACCTGGAGAGTCCAGTGAAGTCTTTTCTGAGCATCTTGAATACCCTGATGGTGAAATGTCCAGCCAAAGAGTGCAATGAGGAGGTCAGCTTGGAAAAATATAATCACCATGTCTCAAGCCACAAGGAATCGAAAGAGACTTTCGTGCATATTAATAAAGGGGGCCGGCCCCGCCAGCATCTCCTGTCCCTGACCCGGAGGGCTCAGAARCACCGYCTGAGGGAGCTCAAGCTGCAAGTCAAGGCTTTYGCTGACAAAGAAGAAGGTGGAGATGTGAAGTCAGTGTGCCTGACCTTGTTCCTGCTGGCTCTGAGGGCAAGGAATGAGCACAGACAAGCCGACGAGCTGGAGGCCATCATGCAGGGACGGGGCTCCGGCCTGCAGCCGGCTGTTTGCTTGGCCATCCGTGTCAACACCTTCCTCAGCTGCAGCCAGTACCACAAGATGTACAGGACTGTGAAGGCCATCACGGGGAGGCAGATTTTCCAGCCTTTGCATGCCCTTCGGACTGCTGAGAAGGTCCTTCTGCCGGGCTACCACCCCTTTGAGTGGCAGCCACCTCTGAAGARCGTGTCTTCCAGCACTGACGTGGGCATTATTGATGGGTTGTCTGGACTGTCCTCCTCTGTGGACGATTACCCGGTGGACACCATTGCCAAGCGCTTCCGCTATGATTCAGCTTTGGTGTCTGCTCTGATGGACATGGAAGAAGACATCCTGGMGGGCATGAGAGACCAAGACTTTGAYGACTACCTGAATGGCCCCTTCACTGTAGTGGTGAAGGAGTCTTGTGATGGGATGGGAGACGTGGGCGAGAAGCACGGCAGTGGGCCAGCAGTTCCGGAAAAGGCAGTTCGGTTTTCCTTCACGATCATGAAAATCACCATCGCTCACGGGTCACAGAATGTGAAGGTGTTTGAGGAAGCCAAGCCTAACTCTGAACTGTGTTGCAAGCCCTTGTGCCTCATGCTGGCAGATGAGTCTGACCACGAGACCCTGACGGCCATCCTGAGCCCTCTCATTGCCGAGAGGGAGGCCATGAAGAGCAGCAAATTAATGCTTGAGATGGGAGGCATCCTCCGGACTTTCAAGTTCATCTTTAGGGGTACTGGGTATGATGAGAAACTTGTCCGGGAAGTGGAAGGCCTCGAGGCTTCGGGCTCAGTCTACATTTGTACCCTTTGTGATGCCACCCGCCTGGAAGCCTCTCAAAATCTTGTCTTCCACTCCATCACCAGAAGCCACGTAGATAATCTGGAGCGCTATGAGGTCTGGCGTTCCAACCCATACCACGAGACGGTGGAGGAACTGCGGGACCGGGTGAAGGGGGTCTCGGCCAAACCCTTCATTGAGACGGTCCCTTCCATAGATGCACTCCACTGCGACATCGGCAACGCAGCTGAGTTCTACAAGATTTTCCAGCTGGAGATAGGGGAGGTGTATAAGAACCCCAGTGCCTCCAAAGAGGAGAGGAAAAGATGGCAGGCTGCCTTGGACAAGCACCTCCGGAAGAAGATGAATCTGAAACCAATCATGAGGATGAATGGCAACTTTGCCAGGAAGCTCATGACCAAAGAGACGGTTGAAGCAGTTTGTGAATTAATTCCCTCCGAGGAGAGGCACGAAGCTCTGAGGGAACTAATGGACCTTTATTTGAAGATGAAACCCGTCTGGCGATCATCATGCCCTGCTAAGGAGTGTCCAGAATCCCTCTGCCAGTATAGTTTCAATTCACAGCGTTTTGCTGAGCTCCTCTCCACCAAGTTCAAGTATAGATACGAGGGCAAAATCACCAATTATTTTCACAAAACCCTGGCTCACGTCCCTGAAATTATTGAGAGGGATGGCTCCATTGGTGCCTGGGCAAGCGAGGGAAATGAGTCTGGCAACAAACTCTTCAGGCGCTTCCGGAAAATGAATGCCAGGCAGTCCAAGTACTACGAAATGGAAGATGTCTTGAAACATCACTGGTTGTATACCTCCAAATACCTGCAGAAGTTTATGAATGCTCATAATGCATTGAAAACTTCAGGGTTTACCATAAACTCACAGGGAAGCTTAGGGGACTCATTAGACCTAGAGGACTCTCCAGAAGATGTAAAGCATAACCATCTCAAACTGAAGCCTGCAGTTTTCTCTAAGGATTCCTGCTACCTTCCTCCTCTTCGTTACCCAGCCACTTGCACATTCAAAGGCAAC---TTAGAGTCTGAAAAGCATCAGTACATCATCCATGGAGGGAAAACACCAAACAACGAGCTTTCAGATAAGATTTATATCATGTCTGTTGTTTGCAAGAACAACAAAAAAGTTACTTTTTGCTGCACAGAGAAAGACTTGGTAGGAGATGTTCCTGAAGGCAGGTATGGTCATTCCATTGATGTAGTGTATAGTCGCGGAAAAAGTGTGGGTGTTCTCTTTGGAGGACGGTCATACATACCTTCCGCCCAAAGAACCACAGAAAAATGGAACAGTGTAGCTGACTGCCTGCCCCACGTTTTCTTGGTGGATTTTGAATTTGGGTGCTCTACGTCATACATTCTTCCAGAACTTCAGGATGGGCTATCTTTTCACGTCTCCATTGCCAGAAATGATACCGTTTATATTTTAGGAGGCCATTCACTTGCCAATAACAYCCGCCCTGCCAATCTATACAGAATAAGGGTTGATCTCCCTCTGGGTAGCCCAGCTGTGAATTGCACAGTCATGCCAGGAGGAATCTCTGTCTCCAGTGCAATCCTGACTCAAATAAGCAATGATGAATTTGTTATCATTGGTGGCTATCAGCTTGAAAATCAAAAAAGAATGGTCTGCAACATCATCTCTTTCGAGGACAACAAGATGGAAATTCGTGAGATGGAAACCCCAGATTGGACCCCAGATATTAAGCACAGCAAGATATGGTTTGGAAGCAACATGGGAAATGGAACTATTTTCCTCGGCATACCAGGAGACAATAAACAGGTTGTTTCAGAAGCATTCTATTTCTATATGTTGAAATGCGCTGAAGACGCTGTGAATGAAGATCAGAAAACATTCACAAATAGTCAGACATCAACAGAAGACCCAGGGGACTCCACTCCCTTTGAAGACTCAGAAGAATTTTGTTTCAGTGCAGAAGCAAATAGTTTTGATGGTGATGATGAATTTGACACCTATAATGAAGATGATGAAGAAAATGAGTCTGAAACGGGCTATTGGATTACATGCTGCCCTACTTGTGATGTGGATATCAACACTTGGGTACCATTTTATTCAACTGAGCTCAACAAACCTGCCATGATTTACTGCTCTCATGGAGATGGGCATTGGGTCCATGCCCAGTGTATGGATCTGGCAGAAAGCACACTCATCCATCTGTCAGAAGGAAGCAACAAATATTATTGCAATGAGCATGTGGAGATAGCAAGAGCACTGCAAACCCCCAAAAGAGTTCTACCCTTAAAAAAGCCTCCACTAATGAGCAAGATGTCAGAGGAGGAGGAGTTTTTTCTGTTCAAGAACATCTCCTTGGTGGGGCCGTGGGATGGGCCTCAGTACCACCTCACCCCTGTCTGGGTCTTCCACCTCCAGGCAGCCTTCACGGGCTTTGTCTTCTTTGTAGGGACGCCACTCAGTGCCACAGTGCTGGTGGCCAGACTGCGCTACAGAAAGTTGCAGCAGCCACTCAACTATATTCTGGTCAATGTATCCCTGGGGGGCTTCATCTACTGCATCTTCTCT----TTGTCGTCTTCATCACCAGCTGGCATGAATACTTTGTCTTCGGCCGCCATGTTTGTGCTCTGGAGGCCTTCCTGGGCTGTACAGCAGGTCTGGTGACAGGCTGGTCACTGGCCTTCTTGGYCTTTGAGCGCTACATCATCATCTGTAAGCCCTTCGGCAACTTCCACTTCAGCTCCAAGCATGCACTGACGGTGGTCCTGGCCACCTGGACCATTGGTATTGGTGTCTCCATCCCACCCTTCTTTGGCTGGAGCTGGTTCGTCCCCGAGGGTCTTCAGTGTTCCTGCGGTCCCGACTGGTACACCGTGGGCACCAAATATTACAGCGAGTACTATACCTGGTTCCTCTTCATTTTCTGCTACATTGTGCCTCTCTCCCTCATCTGCTTCTCCTACTCTCAGCTGCTGGGGGTCTTCAGAGCTGTTGCAGCTCAGCAGCAGGAGTCAGCTACAACCCAGAAAGCTGAGCGGGAGGTGAGCCACACAGTGGTGATGATGGTGGGATCCTTCTGTCTCTGTTGCACGCCCTATGCTGCCCTGGCCATGTATACAGTCAACAACCATAACCATGGGGTGGACTTACGGTTTGTCACCATTCCTGCCTTCTTCTCCAAGAGTGCTTGCGTCTACAATCCCATCATCTACTGCTTCATGAATAAGCAGTTCCGAGCTTGCATCATGGAGATGGTGTGTGGAAAGCCCATGACAGATGAGTCCGACATGTCTAGCTCCCAGAAAATA---------------------------------------GGAAAATATACTCTCACGTTAGAAAACAGCAGTGGGACAAAGACTGCCTTTGTTACTGTGAGAGTCCTGGACACACCAAGTCCACCTGTTAATCTGAAAGTCACAGAAATCACCAAAGACTCAGTATCAATTACATGGGAACCTCCTTTGTTGGATGGGGGATCCAAAATTAAAAATTACATTGTTGAGAAACGTGAAGCCACAAGGAAATCATATGCTGCAGTTGTAACAAATTGCCATAAGAATTCTTGGAAAATCGATCAACTCCAAGAAGGTTGCAGTTACTACTTTAGAGTCACAGCTGAGAACGAATATGGTATTGGCCTTCCCGCCCACACTGATGACCCAATTAAGGTTGCAGAAGTCCCACAACCTCCAGGAAAAATAACTGTGGATGATGTCACCAGAAACAGTGTCTCTTTGAGTTGGACAAAGCCTGAACATGATGGCGGCAGTAAAATCATTCAGTATATTGTGGAAATGCAAGCTAAACACCGTGAGAAATGGTCAGAGTGTGCTCGAGTCAAGTCCCTTGAAGCCGTAATTACCAACCTAACTCAGGGAGAAGAATACCTTTTTAGAGTTGTGGCTGTAAATGAAAAGGGAAGAAGTGATCCTAGGTCTCTTGCAGTTCCAATAGTTGCCAAAGATCTGGTCATTGAGCCAGATGTAAGACCTGCATTTAACAATTATAGTGTACAGGTTGGCCAAGATTTGAAAATAGAAGTGCCAATTTCTGGACGTCCTAAGCCAACCATTACCTGGACTAAAGACGGTCTTCCACTGAAGCAGACTACAAGAATCAATGTTACTGATTCACTTGACCTCACCATACTCAGTATTAAAGAAACTCATAAGGATGACAGTGGACATTATGGAATCACAGTTGCTAATGTTGTTGGTCAGAAGACAGCATCCATCGAAATTATAACCCTAGATAAGCCTGATCCTCCAAAAGGACCTGTTAAATTTGATGAAGTCAGTGCTGAAAGTATTACCTTATCTTGGGAACCTCCATTATATACAGGGGGCTGCCAGATCACTAACTACATAGTTCAGAAAAGAGATACAACCACCACAGTATGGGATGTTGTTTCTGCTACTGTTGCCAGAACTACACTCAAAGTGACCAAACTGAAGACTGGTACAGAATACCAATTCAGAATATTCGCTGAAAACAGATATGGACAAAGCTTTGCCTTGGAATCTGAGCCAATTGTAGCTCAATATCCCTACAAAGTACCAGGCCCTCCAGGCACACCATTTGTCACAGCCATTTCCAAAGACTCCATGGTTATAGAGTGGCATGAACCAATCAATAACGGTGGAAGTCCAATCATAGGTTACCACCTTGAGAGAAAGGAAAGAAATAGTATTTTGTGGACAAAGGTCAACAAAACTATTATTCATGACACCCAGTTTAAAGCACTCAATCTTGAAGAAGGCATTGGATATGAATTCAGAGTTTATGCTGAAAATATTGTTGGTATAGGCAAAGCAAGCAAGAATTCTGAATGCTATGTAGCCAGAGATCCCTGTGACCCACCAGGAACCCCAGAAGCAATAATAGTTAAAAGACATGAAATCACTTTACAATGGACCAAACCAGCATATGATGGTGGAAGTATGATTACGGGTTACATTGTAGAGAAACGTGATTTGCCTGAGGGTCGTTGGATGAAAGCCAGCTTCACAAACGTCATTGAAACTCAATTTACTGTGTCAGGTCTTACTGAAGATCAAAGATATGAATTCAGAGTCATTGCAAAGAATGCAGCTGGTACAATAAGCAAACCCTCTGACAGTACTGGACCGATAACTGCCAAGGATGAGGTCGAACTCCCAAGAATTTCAATGGATCCAAAATTCAGAGACACAATTGTGGTAAATGCTGGAGAAACATTCAGCCTTGAAGCTGATGTCCACGGAAAGCCGCTACCTACCATTGAGTGGTTAAGAGGAGATAAGGAAATTGAAGAATCTGCTAGATGTGAAATAAAGAACACAGATTTCAAGGCTTTACTTATTGTAAAGGATGCCATTAGAATTGATGGTGGACAGTATATTTTAAGAGCTTCCAATGTTGCAGGTTCTAAGTCATTCCCAGTGAATGTAAAAGTGTTAGATAGACCAGGACCTCCAGAAGGGCCAGTCCAGGTTACTGGAGTCACCGCTGAAAAATGCACATTAACATGGTCTCCACCACTTCAAGATGGTGGCAGCAACATTTCTCACTATGTTGTTGAAAAGAGAGAAACAAGTCGGCTTGCCTGGACTGTTGTTGCTTCAGAGGTTGTAACCGATTCTCTGAAAGTTACCAAACTCTTAGAAGGGAATGAATATATTTTCCGTATAATGGCTGTCAACAAATACGGTGTTGGAGAGCCTTTGGAA------------------TCTGCACCAGTACTCATGAAAAATCCATTTGTGCTTCCTGGACCACCAAAAAGCCTGGAAGTCACAAACGTTGCCAAGGACTCCATGACCATCTGTTGGAACCGTCCAGATAGTGATGGTGGAAGTGAGATTATTGGCTACATTGTAGAAAAAAGAGACAAAAGTGGCATTAGGTGGATAAAATGTAATAAACGCCGCATTACAGATTTGCGTCTAAGAGTAACAGGATTAACAGAAGATCATGAGTATGAATTCAGAGTCTCTGCAGAAAACGCTGCTGGAGTCGGAGAACCAAGTCTAGCTACAGTTTATTATAAGGCTTGCGATCCGGTGTTCAAACCTGGCCCCCCCATCAATGCACACATTGTAGACACCACTAAAAATTCAATTACACTTGCCTGGGGTAAACCCATCTACGATGGTGGCAGTGAGATCCTGGGATATGTAGTAGAAATCTGTAAAGCAGATGAAGAAGAATGGCAAATAGTTACTCCACAGACTGGCCTGAGAGCCACTCGATTTGAAATTTCAAGACTCACTGAACACCAGGAGTATAAAATACGAGTCTGTGCCCTCAATAAAGTTGGTTTAGGTGAGGCTACATCAGTTCCTGGTACTGTGAAACCAGAAGATAAACTCGAAGCACCTGAACTTGACCTTGACTCTGAATTAAGGAAAGGAATTGTTGTAAGAGCTGGTGGATCTGTCAGAATTCACATTCCATTCAAAGGTCGCCCAACACCTGAGATCACTTGGTCTCGAGAGGAAGGTGAATTCACAGATAAGGTCCAAACTGAAAAAGCAGCAAACTATACCCAMCTATCAATAGATAACTGTGACAGAAATGATGCTGGAAAATATACTCTCAAGCTGGAAAACAGCAGTGGATCTAAATCTGCCTTTGTAACTGTGAAAGTTCTTGACACCCCAGGACCACCACAGAATTTGGCAGTCAAAGAAGTGAGAAAAGATTTTGTCCTTCTGATATGGGAACCACCCATCATCGATGGGGGTGCAAAGGTCAAGAACTATGTTATTGACAAACGTGAGTCAACCAGAAAAGCATATGCTAATGTGAGTAATAAATGCAGCAAAACAAGCTTTAAAGTTGAGAATCTTACAGAAGGAGCCATGTACTACTTTAGAGTAATGGCTGAAAATGAATTTGGAGTTGGTGTTCCAGTGGAAACCACTGATGCTGTGAAAGCAGCTGAACCTCCTTCCCCACCAGGAAAGGTCACACTCACTGACGTGTCCCAGACTAGTGCATCGCTGATGTGGGAGAAACCTGAACATGATGGTGGTAGCAGAATCCTGGGGTATGTGGTTGAAATGCAGCCCAAAGGAACAGAAAAATGGAGTGTTGTGGCTGAATCCAAAGTCTGCAATGCAGTTGTTACTGGTTTGAGTTCTGGACAAGAATATCAGTTCCGTGTCAAGGCTTACAACGAGAAAGGAAAAAGCGATCCAAGAGTGCTTGGTGTTCCTGTCATAGCCAAGGACTTGACTATACAGCCTAGTTTTAAGTTACCATTTAACACATATAGTGTCCAAGCTGGAGAAGATCTTAAAATCGAAATTCCTGTTATTGGCCGACCGAGACCTGAAATTTCATGGGTCAAGGATGGCGAGCCTCTTAAACAGACAACAAGAGTAAATGTTGAGGAAACAGCTACATCAACTATTTTGCACATTATAGAAAGTAACAAAGATGACTTTGGAAAATACATCATAACAGCAACAAATAGTGCAGGTACGGCAACTGAAAATCTCAGCATTATCGTTTTGGAAAAGCCTGGACCTCCAGTTGGACCAGTTCGGTTTGATGAAGTTAGTGCAGACTTTGTGGTCATATCTTGGGAACCTCCAGCCTATACTGGTGGCTGCCAAATAAGCAACTACATTGTAGAGAAGCGAGATACAACTACCACCAGTTGGCACATGGTATCAGCAACAGTTGCAAGAACAACAATTAAAATAACCAAACTGAAAACAGGCACCGAGTACCAGTTTAGAATTTTTGCAGAAAACAGGTATGGAAAATGTGGCCAGCTTTCAAGCCGGGGTTCCTGTCAGGACATCATTCTGTCCAAGGCACCACTCGGACCTCAGTTCCCCTTCGCAGGGGTGGACGACCGGGAGTCTTGGCCCTCTGTCTTTTATAATCGGACCTGCCAGTGCTTTGGCAACTTCATGGGATTCAATTGCGGAAATTGTAAGTTTGGCTTTTGGGGACCCACCTGCACAGAGAGGCGACTTTTAGTGAGAAAAAACATCTTTGATTTGAGTGTCCCAGAGAAGAACAAATTTCTTGCCTACCTCACTTTAGCGAAACATACTACCAGCCCAGACTATGTCATCCCCACAGGCACCTATGGCCAAATGAATAATGGATCAACACCTCTGTTTAATGACATCAACGTTTATGACCTCTTTGTCTGGATGCATTATTATGTGTCAAGGGACGCACTACTTGGGGGCTCTGAAATCTGGAGAGACATTGATTTTGCTCATGAAGCACCAGGTTTCCTGCCTTGGCATAGACTCTTCTTGCTGCTGTGGGAAAAAGAAATCCAGAAGCTGACAAGGGATGAGAACTTCACTATTCCAACGGAACCGGGAGGCCTGGCGGTGCCCCCCACAGAAGGCCCGGTCAGCTTCACCACCCCGTACGTGGAGGACACGCCAGAGCCGCCCCTGCACGACTTCTTCTGCAGCAAACTTCTGGACCTGGTCTTCCTGCTGGACGGCTCCTCCAAGCTGTCCGAGGCCGACTTCGAGACGCTGAAGGCGTTTGTGGTGGGCATGATGGAGCGTCTGCATATCTCCCAGAAGCGCATCCGCGTGGCCGTGGTGGAGTACCATGACGGCTCCCACGCCTACATCGCACTGCAGGACCGGAAGCGGCCGTCGGAGCTGCGGCGCATCGCCGGGCAGGTGAAGTACGCGGGCAGTGAGGTGGCCTCCACCAGCGAGGTCTTGAAGTACACGCTTTTCCAGATTTTCAGCAAGGTTGACCGGCCTGAGGCCTCCCGCGTGGCCCTGCTGCTCACGGCCAGCCAGGAGCCCCCCAGGCTGGCCCGGAACTTGGTCCGCTACGTCCAGGGCCTGAAGAAGAAGAAG---GTCGTCATGGTCCCCGTGGGCATCGGGCCCCACGCCAGCCTCAGGCAGATCCGCCTCATCGAGAAGCAGGCCCCCGAGAACAAAGCCTTTGTGCTCAGCAGTGTGGAGGAGCTGGAGCAGCGGAGGGACGAGATCATCAGCTACCTCTGCGACCTCGCCCCCGAAGCGCCTGCCCTCACGCCGCTCACGGCCCAGGTCACCATGGCGCCGGAGCTCCCGGGGACTTCGACGCTGGCGCCCAGGAGGACCTCTGTGGTCCTGGATGTGGCATTCCTCCTGGAAGGGTCGGACAACGTGGGCGAGGCCAACTTCAACAGGAGCACAGAGTTCTTGGAGGAGGTGATCCGGCAGATGGACGTGGGCCGGGACGGTGTCCACGTCACGGTGCTGCAGTACTCATACGTGGTGACCGTGGAGCACTCCTTCAGAGAGGGGCAGTCCAAGGAGGATGTCCTGCAGCGGCTGCGGGAGATCCGCTACCGGGGTGGCAACCGGACCAACACCGGGCTGGCCCTGCAGTTCCTGTCGGAGCACAGCTTCTCGGCCAGCCAAGGGGACCGGGAGCAGGCGCCCAACCTGGTCTACATGGTCACGGGGAGCCCGGCCTCAGATGAGATCAGGCGGATGCCCGGAGACATCCAGGTGGTGCCCATCGGAGTGGGACCTCGCGTGGACGTGCAGGAGCTGGAGAAGATCGGCTGGCCCCAGGCCCCCATCTTCATCAAGGACTTCGAGACGCTCCCC
>Balaenoptera_acutorostrata
GCCATCGCGGCGGTCATCACCTTCCTCATCCTCTTCACCATCTTCGGCAACGCGCTGGTCATCTTGGCTGTGCTGACAAGCCGCTCACTGCGAGCCCCGCAGAACCTGTTCCTAGTGTCGCTGGCCGCCGCCGACATCCTGGTGGCCACGCTCATCATCCCTTTCTCGCTGGCCAACGAGCTGCTGGGCTACTGGTACTTCTGGCGCACCTGGTGCGAGGTGTACCTGGCGCTCGACGTGCTCTTCTGCACCTCCTCCATCGTACACCTGTGCGCCATCAGCCTGGACCGCTACTGGGCCGTGAGCCGCGCGCTGGAGTACAACTCCAAGCGCACCCCGCGCCGCATCAAGTGCGTCATCCTCACCGTGTGGCTCATCGCAGCTGTCATCTCGCTGCCGCCCCTCATCTACAAGGGCGACCCGGGTCCCCAGCCCCGAGGGCGCCCTCAGTGCAAGCTCAACCAAGAGGCCTGGTACATCCTGGCCTCCAGCATTGGATCTTTCTTTGCACCCTGCCTTATCATGATCCTTGTCTACCTGCGGATCTATCTGATCGCCAAGCGCAGC---CACCGCAGAGGTCCCAGGGCCAAGGGGGGCCCTGGGGAGCGTGGGTCTAAGCAGCCCCGCCCTGTCCCTGGGGAAGTTTCAGCCTCAGCCAGATTGCCAACTCTGGCCTCTCAACTGGCTACTGCTGGAGAGGCCAATGGATGCTCCCAGCCCACTGGGGAGAAGGACGAGGGGGAGACCCCTGAAGACCCTGGGACCCCCGCCTTGCCCCCCAGCTGGCCTGCCCGTCCCAGCTCAGGCCAGAGTCAGAAGGAAGGTGTTGGTGGGACATCTCCAGAGGAGGAGGGG------TGTGAGCCGAAGGCCTTGTCAGCGTCTCCCGCCTCAGCTTGCAGCCCCCCCCTG---CAGCAACCCCAGGGCTCCCGGCTGCTGGCGACCCTACGTGGCCAGGTGCTCCTGGGCAGGGGCAGGGGCACTGCAGGGGGGCAGTGGTGG---CGGCGGCGG------ACGCAGCTGACCCGGGAGAAGCGGTTCACGTTCGTGCTGGCCGTGGTCATCGGCGTCTTCGTGCTCTGCTGGTTCCCCTTCTTCTTCAGCTACAGCCTGGGTGCCATCTGCCCTCAGCACTGCAAGGTGCCCCACGGCCTCTTCCAGTTCTTCTTCTGGATCGGCTACTGCAACGCCATCGCCAAGTTCGAGCGTCTGCAGACGGTCACCAACTACTTCATCACCTCCCTGGCCTGTGCTGACCTGGTCATGGGCCTGGCGGTGGTGCCCTTTGGGGCCAGCCACATCCTCATGAAAATGTGGACTTTTGGCAACTTCTGGTGTGAGTTTTGGACTTCCATTGACGTGCTGTGCGTCACGGCCAGCATTGAGACCCTGTGCGTGATCGCCGTGGATCGCTACCTTGCCATCACATCACCCTTCAAGTATCAGTGCCTGCTGACCAAGAATAAGGCCCGGGTGGTCATTTTGATGGTGTGGGTCGTGTCCGGCCTTACCTCCTTCTTGCCCATTCAGATGCACTGGTACCGGGCCACCCACCAGGAAGCCATCAACTGCTATGCCAAGGAGACCTGCTGTGACTTCTTCACGAACCAAGCCTATGCCATTGCCTCCTCCATTGTGTCCTTCTACTTGCCCTTGGTGGTCATGGTCTTCGTCTACTCCAAGGTCTTCCAGGTAGCCAAAAGGCAGCTCCAGAAGATCGACAAATCTGAGGGCCGCTTCCATGCCCAGAACATCAGCCAAGTGGAGCAGGATGGGCGGAGCGGGCCCGGACAACGCAGGGCCTCCAAGTTCTGCTTGAAGGAACACAAAGCCCTCAAGACTTTAGGCATTATCATGGGCACTTTCACCCTGTGCTGGCTGCCCTTCTTCATTGTCAACATTGTGCACGTGATCCAGGATAACCTCATCCCTAAGGAAGTTTACATCCTTCTAAACTGGGTGGGCTATGTCAACTCTGCTTTCAATCCCCTTATCTACAAAACCCAACTTACAAGTTCTTTGAGCAGATGCAGAACT-AGACCACCACCG---CAGCAGCCTCTGAAGTTGGACAGCAAAACCATTGCTTC---ACAACCCATCGGTGTTCATTTAGAGAATAATGTGGAAAGAAACAAACCCTTCTGTTTTATTATTTACTCATTATCGCCTTTTGACAGCTGTGCTGTAACACAA-GTAGATGCCTGAACTTGAATTAATA-TACAAATCAGTAATGTATT-CTCT-CTCTTC----ACATTTCGGTC-TCT-CCACTACATTATTAATG---GATTTTGTGTACTGTAAAGAATTTAGCTGT-ATCTAACTAGTGCATGAATAGATTCCCT-CCTGATTATTTATCACA----TAGCCCCTTAGCCAGTTGTATATTA--TTCTTGTGGTTT-GTGACCC-A-GTTAAG-TCCTACTTTGAAA-TATGCTTTAAGAATCGATG-GGATGCTTCATGTGA---AC-GTGGGAG-TTTAGCTGCTT-CT-CTTGCCTAAGTATTC-TTTTCCT-GATCACTATGCATTTTAAAGTTAAACATTTTTATGTATTCCAGA-TGAGTTAGAGGTTTTTCCACAATGGCATTTT-ACTGTACAGATT--GCTGCTTCTGCTATATTTGTGATATAGG-AATTATGAGGATACACGTTT-ATTTCTTTGGTTGTTTATCAACCTCATCTTATCACAGCAGAGGAAATAAAAAAGCAAATTGAAGCTGTGGGCTTTCCAGCATTCATCAAAAAACAGCCCAAGTACCTCAAATTGGGAGCTATTGATATAGAACGTCTAAAGAACACACCAGTCAAATCCTCAGAAGGATCACAGCAAAGGAGTCCATCATATACCAATAAT---TCAACAGTCATTTTCATCATAGATGGCATGCACTGTAAATCATGTGTGTCAAATATTGAAAGTGCTTTATCTACACTCCAATATGTAAGCAGTGTAGTCGTTTCTTTAGAGAATAGATCTGCCACAGTAAAGTACAATGCAAGTTTAGTCACTCCAGAAACTCTGAGAAAAGCAATAGAGGCCATATCACCAGGGCAATATAGAGTTAGTAGTACAAGTGAAATTGAGAGTACCTCAAACTCTCCCTCCAGCTCATCTCTTCAAAAGAGT---CCTTTGAACATAGTTAGC---CAGCCTCTGACTCAAGAAACCGTGATAAACATTGATGGCATGACTTGTAATTCTTGTGTGCAGTCTATTGAGGGTGTCATATCAAAAAAGGCAGGTGTAAAATCCATACGAGTATCACTTGCAAATGGCAAAGGGACTGTTGAGTATGATCCTTTACTAACCTCTCCAGAAACCTTGAGAGAAGCAATAGAAG--TGCCAATTCCGTTCCGTCGTGAGGATGGACTACATGGTCTACTTCAGCTTCTTCACTTGGATTTTCATTCCCCTGGTTGTCATGTGTGCCATCTACCTTGACATCTTCTATGTCATCCGGAACAAACTCAATCAGAACTTTTCTAACTCCAAAGAGACAGGTGCATTTTATGGACGGGAGTTCAAGACAGCCAAGTCTCTGTTTCTGGTTCTTTTCTTGTTTGCTTTGTCCTGGCTGCCTTTATCCGTCATCAATTGTATCATCTACTTTAATGGTGAAGTACCACAAGTTGTGCTGTACTTGGGCATCCTGCTGTCCCATGCTAACTCCATGATGAACCCTATCTATAAGTACAATCAAAATTTCTCTGCTGGAAACAATGAGAAAAGCATTGAGGCCCACATAGGAATAAATGGAGAAGCCAACCTGGATTTTTTAAACATTCCTTTAACAATCCCTGAAATGACTCTACCT------TATACAAAGCTCACAACGCCCCAGGTGAAAGATATCTCCTTATGGGAAAAGACAGGCTTGAAGGAATTCTTGAAAACAACAAAGCAATCGTTCGATTTAAGTGTAAAGACTCAGTATAAGAAAAACAAAGACAAGCATTCCATCCCAGTTCCTCTGGATGTATTTTATGCATTTATCAATCGTAACATCAATTCCTTCAACAGGCGTTTCGAGACAGTCAGAAACAAGGCATTAGATTTTTTTATCAAATCCTACAATGAAGCAAAAATTACATTTGATAAGTACAAGGTTGAAAAATCCCTCAATCAGCAACCCAGGATCTATAAAATTCCTGGATACACTATTCCAGTTACC---------AACATTGAAGTGTCTCCATTCACAGTGAAGATGTTGACATTCGGGTATGTGATCCCCAAAGAGATCAGCACCCCCAGCATCACCATGCCGGGTTCTGGCGTCTACGCGCCCTCATACACATTAGTCCTGCCA---TTCCTAGAGCTGCCAACCCTTCATGTCCCTAGGAATCTTCTTGAGCTTTCTCTTCCCGAGTTCAAGGTACTGAGTACCACAAACAAAATTTTAATTCCAGCCATGGGCAATATTACCTATGATTTTTCCTTTAAATCAAGTGTCATCACACTGAATACCAATGTTGGTCTTTATAACCAATCAGATATTGTGGCTCATTTTCTTACTTCCTCTTCTTCTGTCATTGATGCACTGCAGTACAAATTAGAGGGCACCTCAAGTTTGACGAGGAAAAGAGGGTTGAAGTTAGCCACAGCTTTGTCTCTGAGT---AACAAACTCGTGGAGGGCAATCATGACAATACTATTAGCTTCACCAAGAAAAACATGGATGCATCCATGACAACAACTGCAAGAGTCCAAATTCCACTTTTGAGAATGAATTTCAAGCAAGAACTTAATGGAAATACCAAGTCAAAACCTACTGTCTCTTCATCCATGGAATTAAAGTATGATTTCAGTTGGCCCCATGTGTACACTACTGCTACAGGGGCATTTGACCACAAGCTCAGCTTAGAATGTCTCACC---------------TCTTACTTTTCCATTGAGTCATCTACCAAAGGAGGTGTCAAGGCTTTTATCCTTTCA---AAGGAATATTCAGGAACTCTTGCCAGTGAGGCCAGCACTTACTTGAATTCCAAGGGTACTCGATCCTCTGTGAAGCTGCTAGGAGCTTCCAAAGTAGATGGTATCTGGAATCTTGAAGTAAAAGAAAAGTTTGCTGGAGAAACCACTCTCCAACGCATATATGCCATCTGGGAACAAAATACGAAAAACCATTTACGGCTAGGGGGCCTC---TTTTTAACATCTGGAGAGCATACAAGCAAAGCCACCCTGGAACTTTCCCTATGGGAAGTATCAGCCCTTGTTCAGGTCCGTGCACATCAGCCCAGTTCCCTTCTTAACATCAATTACCTTGGCCAGGAAGTGTCCCTGAATGCTAACACTGAGAACCAGAAAATCAGCTGGAAAAGTCAGGTCCAGGTTCATTCTGGGTCTCTCCAGAACAACATACAGCTTTCCAATGACCAAGAAGAGGCACGCCTTGACATGGCAGGCTCCTTAGAAGGGTACCTATGGTTCCTCAAAGATGTTGTCCTACCAGTTTATGACAAGAGCTTATGGGACCTCCTAAAGCTGGATGTAACCACCAACAACGATAGGAAACAGTATCTCCGTGCTTCAACTGCCCTTGTATATACCAAAAACCCCAATGGCTATCCTGTTTCTATCCCCGTGCGAGAATTGGCTGATAAATTCATTATTCCTGGACTGAAACTACATAACCTAAATTCCGTTAACGTCACACCTACATTCCACGTACCCTTTACAGATCTTCAGGTCCCATCCTACATACTTGACTTCAGTGAAATAAAAATCTACAAGAAGCTAAGTACTTTGCCATTTGCCCTCAACATACCAACACTACCCAAAGTGAAATTCCCCAAAGTTGATGTGTTAGCG---CAATATTCTAAACCAGAAGTCTCCTCAGTTCCCTTTTTTGAGATAACTGTGCCTGCATCTCAGTTAACTGTGTCCCATTTCACCCTTCCAAAAAGTATTTCAGTTGGCAGTGCCGTTTTGGATCTGAGTGTG---GCCAGCAACACTGCAGACTTCGAGTTGTCAACCATCACCATGCCTGAGCAGACTATTGAGATTCCTTCCATGAAGTTCTCTGTACCTGCTGGAATTTTCATTCCTTCCTTTGGAACACTGACTGCACGTTTCGAGGTGGCCTCTCCCTTGTATAATGCCACTTGGAGTGCTGGTTTGAAAAACAAAGAAGATCACGTTGAAACCTTCCTGGATTCCACATTATATCTGAATGTGTGGATTCCAGCACCTAAACCAAAAAATGCTACTGTCATGGTATGGATCTATGGTGGTGGTTTTCAGACCGGGACATCATCTTTGCATGTTTATGATGGCAAGTTTCTGGCACGGACTGAAAGAGTTATTGTGGTTTCAATGAACTATAGGGTGGGTGCCCTAGGATTCTTAGCTTTACCGGGAAATCCTGAGGCACCAGGAAACACGGGCTTATTTGATCAACAGCTGGCCCTTCAGTGGGTCCAAACAAATATAGCAGCCTTTGGTGGAAATCCTAAGAGTGTAACTCTCTTTGGAGAAAGTGCAGGAGCAGCTTCAGTTAGCCTTCATTTACTTTCTCCTAGAAGCCACCCATTGTTTACCAGAGCCATTCTGCAAAGTGGATCCTCTAATTCCCCTTGGGTAGTGACATCTCTTTATGAAGCTAGGAACAGAACATTGACTTTAGCTAAATTTATTGGTTGCTCTAGAGAAAATGAGACTGAGATAATCAAATGTCTTCGAAATAAAGATCCCCAGGAAATTCTTCTGAATGAAGTATTTGTTGTCCCT---TATGGTACGCTCTTGTCAGTAAACTTTGGTCCAACTGTGGATGGTGATTTTCTCACTGACATGCCAGACACACTACTCCAACTTGGACAGTTCAAAAAAACCCAGATCTTGGTGGGTGTTAACAAAGATGAAGGGACAGCATTTTTAGTATACGGTGCTCCTGGTTTCAGCAAAGATAACAATAGTATTATAACTAGAAAAGAATTTCAAGAAGGTTTAAAAATATTTTTTCCGGGATTGAGTGAATTTGGAAAGGAATCGATCCTTTTCCACTACATGGACTGGTTAGATGATCAGAGAGCTGAAAACTACCGTGAGGCCTTGGATGATGTTGTTGGGGATTATAATATCATATGCCCTGCCTTGGAGTTCACCAAAAAGTTCTCAGATATGGGAAACAATGCCTTTTTCTACTATTTTTACTTCAGTTGCATGAAGGCTGCCCCCATGAAAGAAGCCAACGTCCGAGGA---CAAGGCAGCTTGGCC---TACCCAGGTATGCGGACCCATGGGACTCTGGAGAGCGTGAATGGGCCCAAGGCGGGTTCAAGAGGCCTGACGTCGTTGGCTGACACTGTTGAACACGTGATCGAAGAGCTCTTGGACGAGGACCAGAAAGTTCGACCCAGTGAGGAAAACAGTAAGGATGCGGACATGTACACGTCCCGGGTGATGCTCAGCAGTCAAGTGCCTTTGGAACCGCCTCTCCTCTTCCTGCTCGAGGAATACAAAAATTACCTGGATGCTGCGAACATGTCCATGAGGGTCCGGCGCCACTCGGACCCCGCCCGCCGCGGGGAGCTGAGCGTGTGCGACAGCATCAGCGAGTGGGTGACGGCGGCGGATAAAAAGACTGCAGTGGACATGTCAGGCGGGACAGTCACGGTCCTCGAAAAAGTCCCCGTCTCGAAAGGCCAACTGAAGCAGTACTTCTACGAGACCAAGTGCAATCCCATGGGTTACACAAAGGAGGGCTGCAGGATTACATCCTCCCTGATTGTTCTTGTTATTGCCGTTTT-GTGAACCTGTAGAAAACAAGTGCTTTTTATCTTGAAATTCAACAAAAAGAATATGCATAGAATGCATTCTATGTAGCCATGTCACTGTGAATAA-CAATTTCTTGCATATTTAGCCATTTTGATTCCTGTTACTTCTCTGTTGCTGCGAAACCGATCAAAGGAAAGTAAACTTCAGTTTTACAATCTGTAAGCCTAAAAGCGGGTACTACCGTTTATTTTACTGACTTGTTT-AAATGATTCGCTTTTGTATGCCATGTGGCACAGATACTCATGCCAGCTCA---TTACAACATGAAAACAGCAGTTTATTACTCACTAAAGACAGAATGAATGTAGAAAAGGCTGAATTCTGTAATAAAAGCAAACAGCCTGTCTTAGCAAAGAGCCAACAGAGCAGATGGGCTGAAAGTAAGGACACATGTAATGATAGGCAGACTCCCAGTACAGAGAAAAAGGTAGTTCTGAAT---GCTGATCCCCTATATGGGAGAAAAGAACTGAATAAGCAGAAACCTGCATGCTCTAACAGTCCTAGAGATTCCCAAGAGTTTCCTTGGATAACAGTGAATAGTAGCATACAGAAAGTTAATGAATGGTTTTCCAGAAGTGATGAAATGTTAACTTCTAAC---GACTCACATGATGGGGGATTTGAATCAAACACTGAAGTAGCTGATGGATATTTGGGTTCTTCAGAGAAAATAGACTTAATGGCCAGTGATCCTCATGGTGCTTTAATACGTGAAAGTGAAAGAGTCCACTCCAAACCAGTAGAGAGTAATATTGAAGATAAAATATTTGGGAAAACCTATCGGAGGAAGGCAAGCCTCCCTAACTTGAGCCACATAGCTGAACATCTAATTATAGGAGCATCT---ACT---GTAGAACCTCAG---ATAACACAAGAGCGCCCCCTCACAAATAAACTAAAGCGTAAAAGGAGAAGTACATCAGGCCTTCATCCTGAGGATTTTATCAAGAAAGTCGATTTGGCAGTTATTCCAAAGACTCCTGAAAAAATAACTGAGGGAACTGACCAAACA---------GAGCAG---AATGGTCATGGGATGCATGTTACTAGTAATGGTCCTGAGACTGAAATGAAA---GGTGATTATGTTCAGAAAGAGAAAAATGCTAACCTAACAGAG------TCATTGGAAAAACAATCTGCTTTCAGAACTAAGCCTGAACCTATAAGCAGCAGTATAGGCAATATGGAACTAGAATTGAATATCCATAGTTCAAAAGCACCTAAA---AATAGGCTGAGGAGGAAGTCCTCTACCAGGAAGATTCATGCACTTGA------AGTCAGTAGAAACCCAAGCCCACCTCATCATACTGAACTACAAATTGATAGTTGTTCTAGCAGTGAAGAGATG------AAGAAAAAACATTCCAGCCAAATGCCAGTCAGGCACGGCAAAAAGCTTCAATTCATGGGAGATAAAGCACCTACA------------CCACACGAACAAATA---AATAAAAGACTCGCCAGTGACACTTATCCAGAACTAAATTTAACAAACCTACCTGGTTTT---TTTACTCACTGTTCTAGTTCTAATAAACTTCAAGAGTTTGTTAATCCTAGCCTTCAAAGAGAGAAAATTCAAGTGTCGAATAGTGCCAAAGACCCCAAAGATCTGACATTAAGTGGAGGA---AAAGGTTTGCAAATTGAAAGATCTGTAGAGAGTACCAGTATTTCCTTGGTACCTGATACTGATTATGGCACTCAGGATAGTATCTCATTACTGGAAGCTGACACCCTAGGGAAGGCAAAGACAGCACCAAATCAACATGTGAGTCTGTGTGCAGCAATTGAAAGCCCCAAGGAACTTATCCACAGTTGT---TCTAAAGATATTAGAAACGACACAGAGGACTT---TCAGGATCCACTGGGACATGACATTAACCAC---ATTCAGGAGGGGAGCATAGAAATGGAAGAGAGTGAACTTGATACACAGTATTTGCAGAATATGTTCAAGGTTTCAAAGCGTCAGACGTTTGCTCTGTTTTCAAATCCAGAAAATCCAGAAAAGGAATGTGCAGCAGTCTGTGCCCACTCTGGGTCCTTAAGGGAACAAAGTCCA---AGAGTCCCTCTTGAATGCAGACAAAAAGAAGAAAATCAGGGAAAGA-----------------------------------------------------------------------------------------------------------------------------------------------------------------------------------------------------------------------------------------------------------------------------------------------------------------------------------------------------------------------------------------------------------------------------------------------------------------------------------------------------------------------------------------------------------------------------------------------------------------------------------------------------------------------------------------------------------------------------------------------------------------------------------------------------------------------------------------------------------------------------------------------------------------------------------------------------TTGTCTTTAACCAGCTCTTTTGGGACAATTATGAGAAAATGTTCTAATAATGAAAGCAGTTCTAATAATAATAAAATAATATCTCAGGATCTTGATTATAAAGAAGCAAAAATTTATAAGGAAAAACTGCAGTCATTTATAACCACAGAAACTGGTTATGTGTCATGTTTGCAGGAAAAGCACTGTGAAGATGATCCAAAAAGCCAGAGAGTTTCAGATATAAAGGAAAAAGTATTGCCTGCAGTATTTCACCCTGCATTGCCACATTCAGAG---GAATATAGTGAT---------ATTCTCTTCCAATCCCAGGAGAGCTTTTTACATGGCCATGATAATACCTCCAAGGATCTTCTGTCAAATCCAGTTGTGATTTCTAGAGGAAAAGAATCATAT---AAAAATATGTCAGAGAAAATAAAATCTGAG---AATTGTGAAGCTGGTTTTGAATTAACCAAA---------------------------------AGTATTTCCATGGAAAAGAATCAAGAAACACGTGTTTTAACTGAAAATTCTAAAAAAGCTGAGCTGTTGTCACCTGAAAAATACGTAACAGAAGCATCACCTTCTATGAAGGTACAATTCAACCAAAATACAAATCTCACAGTAATCCAAAAAGACCAA---------GAAGAAACTGCTTTAATTTCA---AAAATGACTGTCACTCCAAACTCTGAAGAA---CTTTTCCCAGACAAAGAGAATAATTTTGTCTTTCAAACAACTACTGAA---AGGAAGATTCCTGTTTTAGGACATATTAAGGAAGTTCATGAGGCAGACCTCAATTGTTTAAGAGAACCTGTTCCCAAGAACTCTGCCATAGTAGCATGTACAGACATAGATGACGGACAAGCAGCCAAAGTGTCACTTACAAAA---GATTTTGGTTCATCAGATGTAGTCCGTGATCTTGCAGAGAAGAATAGAAATAGTGTAAAGCAACCACCAAAA---------------ATGACTCTAGGT---CAAGATTCAAAGTCAGATGTCTCATTGGATATA---GATATGAAATCAAACAGAAATAACGAT---TGCATCGACAAATGGGCAGGA---CTCTCAGATTTGATTTCAAGTCACAATTTTGGAAGTGGCTTCAGAACAGCTTCTAATAAAGAAATAAAGCTCTCTGAACACAACATTAAGAAAAGTAAAATGCTCTTCAAAGATATTGAAGAACATTATCCTACTAGCTTAGCCTGTGTTGAAATTGTAAATGAAAATCGAAAG------------------AAAGGAAGCAGACATGAACTTGATTCACAGTCAGTTAATACTGTATCTGGGTATGTGCAGAGTAGTGCAATTGCTTCTGATAGTGGAAATAGTCACACAACTCCTCCAGTTTTATCTTTAAAGCGAGACTTT---AATTCAAACCATAATTTAACACCTAGTCAAAAGGCAGAAATTACAGAACTTTCTACTATATTGGAAGAATCGGGAAGTCAGTTTGATTTTACACAGTTTAGAAAACCAAGCCACATGTTACAGAGTAATCCATTTGAAATGCCT---GAAAACCAGATAACTGTCTTGAATACC------ACTTCTGAGGAATGGAAAGATGTTGATCTTCATCTCACA---------------------ATTAATGCCCCATCTCTCAGTCAGGTAGGTAGCAGCAAGAAATGTAAAGGTATAGTTGGAGGTAAGCAAAAGTTGGCTTGCTTGTCAACAACAAACTGTAACAAAAGTGCTTCTGGT---TATTTAACAGATAAAAACCAAGTGGAGTTTAGGGGCTTTTATTCTGCTCGTGGCAAACTGAACGTTTCTAGTGAAGCATTGCAGAAAGCCATGAAACTGTTCAGTGACATTGAGAATGTTAGTGAGGAAACTCCTGCAGAA---GTAGATCCAGGAAGTTTCTCTTCAAGTCAGTGTAACGATTCTGTTTCAATGTTTAAGGTAGAAAATTACAGCAAT---GATAAAAATTTAAGTGAGAAAAATAATGAATGCCAGCTAATACTACAAAATAACATCGAAATGACTACTGGCATTTTTGTCGAAGAATATACTGAAGACTACAGGAGAAATACT---GAAAATGAAGATAACAAATGT---------ACTGGTAACTTA---GAATCTGATGGCAATGCTTCAAGTAAAAATGAT---ACAGTTTATATTCATAAAGATGAAAATGGCTTGCCATGTATTGATCAACAAAACATACATCTAAAATTATCTAGCCAGTTTATGAAGGAGGGAAACATTCAAATTAAA---AGTTTGTCAGATTTAACTTGTTTG---GAAGTTGTGAAAGCTGAAGAAACATTTAATGTTAATATGTCAAATAAAAAAGAGTCAACCGCTAACAAGATGAGGCAAAATATAAAA------GATTCTGATGTTTTTGATTTGTCCTTTCAGACTGCAAGTGGGAAAAACATCAGAGTCTCTAAAGAGTCTTTAAATAAAGTTGTAAATTTCTTTGATGAAAAACTGAATAATTTTTCAGATTCCTCAAATTCTGAATTACTTTCTGATGTAAATATCAACAAAACAGACATTTCAAGTCATGAGGAAACAGATATGGTC------AAAAACAAAATATTGAAAGGAGGCAACCCAGTTGGTATTAAAAATCAAGTACTGACTCTCCAGCAGAGACCTGAATGTGAAATCAAAAAGATCACAGAACCAACCATGTTGGGTTTTCATACAGCTAGTGGGAAAAAAGTAAAAATTGCGAAGGAATCTTTGGACAAAGTGAAAAATCTTTTTGATGAAAAAAAGCAAAGTGAAATCACTAATTTCAGCCATCAAGGGGCAAAGACGCTGAAGGACAGAGAGGTA------TGTAAAGAAGGGCTTGAATTAGCATGTGAGACAGTT---GAAAAA---ACTGCCCCAAAGCATGAAGAAATGCAGAATTCTCTAGAGGAGAAAAAGCTTGTTTCTAAGGAGACAGCCATGCCACCCAGGCTCTTAAGTGATCATTTATATAGACAAACTGAAAATCTCAAGATATCAAATAGTATCTCTCTGAAAGTTAAAGTACATGAAAATATAGAAGAAGAAACAAGAAAAAGTCCTATAACTTCC------------------------------------------------------------------------------------------------------------------------------------------------------------------------------------------------------------------------------------------------------------------------------------------------------------------------------------------------TTAAGTAAC---AGCATGTCTAACAGC--------TAT---TCATATCAT-------TCTGATTTTTCTCATTCCAATGAGTTATTTAATAAGTCAGAGTATCTCTCAAAAAATAAAAGTCATAATTCTGATATTGAGTCAGTAGTGAGGAATGTCAAAGATAGAAAA---AACACTAGTTTTTCTGAAGTACTATCCACTGTAAGAGAAGTAAACATAAACCCACAAGCTGTAGACAAAGATAGTTGTGTTCAGAAACTTGTGACTAACTCTTCACCATGCAAAAATAAGACCACAGCTGTTGAAGTGGCCATATCTGGTTCAAATAATTTTGAGACA------------------------------GAGCAACCTGCACTCAGTATAGCAAGTGATAAAATAGCCTTTGTTTCTCATGAAACA------AAAGTGAGAGAGAGGTTTACA---------------GACAACTGCAGGAAGGTA---ACTAAGCAAAACACTGAGAGTGAATCAGGCACTGGCCGAACAAAAATTGTGACAGGTTCTCATAAGGCATTGGGTGATTCAGAGGAT---ATTATTTTTCCTAACTCTCCAGATAGTGAAGAACATAGTATGCATTCACACGAGGTTTTTCCTAACATT---------------------CAAAGTGAACACATTTTACAACAT---GACCAAAGTATATCTGGATTGGAGAAAGTTTCTAAAATACCAGTTTGTCACATTAAT---TTGAAAACT------TCTGATAAATGTAAATTTAAC---ATGGGAAAATGTCCCAAGTCAGTCTCTTCTATAAATGTTTGTGGGATTTTTAGCACAGCAAGTGGAAAATCTGTACAAGTATCAGATGCTGCATTACAAAAGGCAAGACAGGTATTTTCTAAGACAGAAGATAGT---GCTAAGCAACTCTTTTCCAAAGTATCATTTAAAAGTAATGAAGAACATTCAAACAAGTTTGCAAGAGAAGAAAATACTGTGATACACACCCCCCAAAATTTACTATCA------------------------------------TCTGCTTTCTCTGGATTTAGTACAGCAAGTGGAAAACAGGTTCCAGTTTCTGAGAGTGCCTTTTGCAAAGTTACGGGAATGTTCGAGGAATTTGATTTAATTGGAACTGAATGTAGTCTTCAGCATTCAAGACCATGAAGTCAGACCAGGAGTCCAATAACGTAAGCTCTGTGGCTTGGGATCTGCACCTCTTG-TTTAAATGGTCAAATGCTCGA-CACAGA-----GGGTTTGGCTTGATGGGAAGGTTGGCGTTC-AGGGGCAGCTACTGACGTAAGATGTGCC-CAGTGACCCC---CAGGCCATCTTAGCAAGTCATCATATTGTGAATAACCTATTTAAAAAATAAAGAT----ATGCCAGTGGAGGGAT--------------GATCAACAGATTGAAGAGCGCCTAGATGATGGATAGCATGAACATCG-TGAGTCC-ATGATCGTCTT-A-CGGAAAT----TCTAACACATTTCTCTCTCCCAGGCGGCCGAGGAATGGAAGTACGTTGCAATGGTGATGGACCACAACAGAGGAAGAACAAGAGGATGAGGAAGAAATTGATGTTGTTTCTGTGGAAAAGAGGCAGCCCCCTGCCAAAAGGTCAGAATCGGGGTCACCCTCTGCCGGAGGCCACAGCAAACCTCCTCACAGCCCGCTGGTCCTTAAGAGATGCCATGTGTCCACCCATCAGCACAATTATGCAGCGCCCCCCTCCACTAGGAAGGACTGT---CCCGCCGCCAAGAGGGCTAAGTTGGACAGTGGCAGGGTCCTGAAACAGATCAGCAACAATCGCAAATGTGCCAGCCCCAGG---TCTTCGGACACCGAGG---------------------AGAATGACAAGAGGCGGACACACAACGTCTTGGAACGCCAGAGGAGAAACGAGCTGAAACGCAGCTTTTTTGCCCTTCGTGACCAGATCCCGGAGTTAGAAAACAATGAAAAGGCCCCCAAGGTAGTTATCCTTAAAAAAGCCACAGCATACATCCTGTCCGTCCAAGCAGAGGAGCAAAAGCTCATTTCAGAAAAAGACGAGTTGCGGAAGAGGCGAGAACAGTTGAAACTCAAACTTGAACAGCTACGGAACTCTTGCGCATAATTCAGGGGGAGTCCCTTCCAAGAAAAGATGACTGCGGGAGACCACCCCCAGTTAGTCCCAGCAGACCAGGTGAACCTCACCGAGTTTTACAAC---AAGTCTCTGTCCTCCTACAAGGAGAACGACGAGAACATTCAGTGCGGGGAGAACTTTATGGACATGGAGTGCTTCATGATTCTGAACCCCAGCCAGCAGCTGGCCATCGCCGTGCTGTCCCTCACGCTGGGCACCTTTACGGTCCTGGAGAACCTGCTGGTGCTGTGCGTCATCCTGCACTCCCGCAGCCTCCGCTGTCGGCCTTCTTACCACTTCATCGGCAGCCTGGCCGTGGCGGACCTCCTGGGGAGCGTCATCTTCGTCTACAGCTTCGTCGACTTCCACGTGTTCCACCGCAAAGATAGCCCCAACGTGTTTCTGTTCAAACTGGGTGGGGTCACAGCCTCGTTCACGGCCTCCGTCGGCAGCCTGTTCCTCACGGCCATCGACAGGTACATATCTATTCACAGGCCCCTGGCCTATAAGAGGATCGTCACCCGGCCCAAGGCCGTGGTGGCGTTTTGCCTGATGTGGACCATCGCAATTGTGATCGCCGTGCTGCCTCTCCTGGGCTGGAACTGCAAGAAACTGCAATCCGTGTGCTCAGACATTTTCCCTCTCATCGACGAGACCTACCTGATGTTCTGGATCGGGGTCACCAGCGTGCTGCTGCTGTTCATCGTGTACGCCTACATGTACATCCTCTGGAAGGCACATAGCCACGCCGTCCGCATGATCCAGCGCGGTACCCAGAAGAGCATCATCATCCACACGTCCGAGGATGGCAAGGTGCAGGTGACCCGGCCGGACCAAGCCCGCATGGACATTAGGCTGGCCAAGACCCTGGTCCTGATCCTGGTGGTTTTGATCATCTGCTGGGGCCCTCTGCTCGCGATCATGGTGTACGATGTCTTTGGGAAGATGAACAAGCTCATTAAGACAGTGTTTGCGTTCTGCGAGGAACTCAAGGCCCTCAAAGATCTTTACTGCCGTAAAGTAGAGTGACTGT--CTTTGACTTGGGCCTTGTTTGCCCA-GAGGTCTAATCAAGGCAGGAGATG-CAGCAGTTACT-AATTGCCA-TGTG----GACT--TGTGG-AAGGGACACTTGTGACCCGAACCCAGTTTGGCTTAGGG---TTTGGAATCGCATTGGGAA-TGTTGTCCCAGGATTTGGAACG---CCACAATCACATCCAAGCT-TACTTCAGCCTCCCTGTCAGTAGCATGC-TG---TTTTTTTGCCCTTTGCTT-CTACTCTCTATAGGGAAGCTGCTAAAGAATGTCGACGTCGAAAGAAAGAATATGTCAAATGTCTGGAGAGTCGAGTTGCAGTGCTGGAAGTTCAGAACAAGAAGCTCATAGAGGAACTGGAAACCTTGAAAGACATTTGAGGAGGGCCTGGGCCTTGATCATCAGCAATACATTCATAGACCAGCTGGTGGCCTTTCTAGGAGTGGAGGAAAAGAAGGAGATGATAAAGATGACGATGAAGACGAGAGTGGA---GATGACACCTTGGCTGATGATGACAATGGCCCAGGACCTGAAGAGAGGCGA---------GGAGGGAACTCCAGACTCGGAAGTGATGAGGAGTCCTCTGACACCACACGATCCGCAGAGGAGAGTGTCCCACAGGGGGAAGACAGCGCCCAAGACACCACC------------------AGTGAGAGCAGGGACTTCGGCAGTGAGCACGAGGGGCCCAGCAGGCCTGAGGGAGGCGACTCCACTCCAGACAGCGAGAGTGAAGAGCTCTGGGTGGGAGGCGACACTGAGGGGGTTAGTAGCCAC------GGGGATGGCTCTGAGTTTGACGACGAAGGAATGCAGAGCGATGACCCGGCCACCTTCAGGAGTGAGAGAAGCAATTCCAGAATAAGCAGTGCCAGCATCAAGTCAAAAGGTTCGAGA---GGGAACAAAAAGGAGCAAGCAAGCACTCAGGAT---TCTGGTGAAGGCCCATCAGTGGGGTATCCCAGTAGGAAATTCTTCAGATCGTCTCGCATCTCCGAGGAAGATGGCAGAGGTGAGCCTGATGGTAGGAACACAGTGGAAGAA---AGCAAGAGTGACTCCACAGAACACCCCGACTCCAAAGAGGCTGGTCTCAGCCAATCCAGGGAACACAGCAAGAGTGGCTCTCAACAGGAGAGCGAG---GAGAATCGGTCCCCGGAAGACAGTCAGCATGGCCAAGACCCCAGCAGTGAGTCTAGT---CAAGAGGTTGACCTGCCTTCTCAAGAA---AATAGTAGTGAATCTCAGGAAGAGGTAGTGAGTGAGTCCAGGGGTGACAACCCCAAT---------AACGTTACCAGTCACTCACAGGAAGCTAGTGACTCCAGTGAA------GAGGACAGCTTG---AATAAACCCTCCAGTTCAGAGAGCAAATCCAGAGAGGAGCAAACTGACAGCGAATCCAGTGAGAGC---ACCAGATCCTCAGAG------GAAAGCCCGGAGTCCACT---GAAGAGGAGAACAGTTCCAGC---CAGGAGGGCCCCTGGTCTCCCAGCGCCTCAACAGAGAGCCAGAGCGACAGCCCATCTGAGGAAGAGCAGGGCAGTGATTCTCAGGACAGCAGCAAATCAAAAGAAGAGAGCAGCTCAACCGAGAGCACATCAAGCAGCGAGGAAGAAATCCAGTCCAAAAACACTGAGATGGAAAGCAGAAGATTAACAGTCGATGCTTATCACAACAAACCCATCGGGGATCAAGATAATCCTTACTTTGGATATTTTGGATATCATGGATTTGGGGGCTGTCCTCCTTATTATTCAGAAGAGATGTTTGAACAAGATTTTGAAAAACCAAAA---GAAAAAGATCCTCCTAAAACAGAGAGTCCAGCCACCGATCCTTCGGCTAATTCAACAGTTCCTGAAACTAATTCTACCCACTCAAATGCACCCAATCCCAGAGGGAGTCAGGGTGGAAATGACACCAGCCCAACAGGAAACAGTGTCCAGGGGTCTAACACTGTGAGCAATCCTACAGCTCAAAACAGC------------CCTGCAGTAAATGTTTCAGGCCAGGGAGGTCCAAGAAGTCAAACCCCACGGGGACCAAGTCAGACAAATATTCATGAAAATTATCCAAATCCTAACATCCAAAGTTTTCCTGCAGGAAGACAATGGCGACCTACTGGCACC---GTTACGGGGCACAGACGTAATGGGCCTTTTTACTGAAATCAACAAATTCAAAGGGGTCCCTGGTGGAACTCCTTTGCTTTGGAAGGCAAACAAGCAGTTCGTCTAGGATATCCAATATATCGCAGAGCTTATGCTTCCACTGCAAGAGGCAATTCTCCCAATTATGCAGGAAATCCAACAAACTTCAGAAGAAAGCCTGAAGGGCCAAATAAACACCCTGTGGGAACCAGTGTTGCCCCTCTGGGTCCCAAACATGGTACTGTTGGCCACAATGAAAACATCCAAAATCCAAGAGAGAAGCCAGTAAGTCAAAAAGAAAGAATAGTCATTCCTACAAGGGATCCAAATGGCCCCTGGAGAAACTCTCAAGACTATGGA---CTTAATAAATGAAACTGTAAACTGCCTCACTCTGAGCATAACATGCTAGTCCCAAATTTTAATTCTAT---TGGTCAACGTGAAAACTCTTATTACCTGAGAGGAGATTCCAGAAGAGCTCCAAATTCTAATGGACAAACCCAAAGCCAGAATTTGCCCAAAGGGATTATTTTAGAGCCAAGAAGAATTCCATATGAATCAGAAATAAATCAG------CCAGAATTAAAGCACAGTATATATCAG---CCT---GTGTACCCTGAGGGATTCCCTTCCCCTGCAAGGGAACATTTTCCTGCTGGAAGAAATACTTGGAACCAACAAGAAATCTCTCCACCTTTTAAGGAAGATCCTGGAAGGCATGAAGAACACTTACCTCATCCTTCCCATGGCTCTGGAGGACGTGTT-ACTAC---------------TATAAC---CCCTATGATCCCAGGGAAAACTCACCATACCTTAGAAGTAATACA---TGGGCTGAAAGAGATGAC---TCTCCCAAT------ACAATG---------AGGCAACCTGAAAATCCACACTATCCCATGAATACTCCAGAC------CCAAAAAAGACAATCCCTTATAATGAAGAAGACCCAATAGATCCAACT---GGAGATGAATCTTTCCCAGGACAAAGTAGATGGGGTGTGGCGGAGTCAAGCTTTAAAGGAGACCCAACAGTTAGGCAC---------TATGAAAGCGAGCAA---TATACCTCAAATCAACCAAAGGAATACCTTCCCTATTCCTTAGATAATCCATCAAAACCCAGGGAGGATTTCCCTTATGGTGAATTTTACCCCTGGAGCCCAGATGAGAATTTCCCATCATATAATACAGCTCCCACTGAACCACGACCAGTGGAGAGCAGGGGCTATTATGCTAATAATGCCGTTGGACAAGAAGAAAGCACTATGTTTCCTTCT---TGGAACTCCTGGGGCCACAGGATTCAAGCCCAAGAGCAGAAAGAAAGAAGGCCATATTTTAACAGAAATTTCTGGGATCAGCCAACAAATTTACACAGAGCCCCTGCTAGTTCACCATACCAGAAGGAGAACAAGCCTTATTCCAGTAACTCCCCAGCTGGGCTTCAGAAAAATCCAATATGGCATGAAGGTGAGAATTTGAATTATGGC---ATGCAGATCACTAGGTTAAATTCACCAGAGAGAGAACACCTAGCTTTCCCAGACTTAATTCCTCCAAGTTACCCAGCAGGTCAAAACGGAGCACATTTATTTCACCTA---AGCCAGAGAGGCCCTTGCTGTGCTGGTGGCTCCACAGGGCCCAGGGACAATCCACTTGCTCTACAAGACTACACTCCATCTTTTGGTCTTGCACCAGGGGAGAACCAAGACACCAGCCCTGTGTATACAGAAGACAGT---CATACTAAGCATGCAAGACATACTATCTCCCCAACAAGCATCCTACCTGGCCAAAGAAACAGCTCAGAAAAAAGACTGCCTGGAGAAAGTCAAAACCCAAGTCCTTTCAGAGATGACGTGTCC-CTCTGAAGAGGAACACACTATGTTCTATAA---ATCACTTGGGCCAAAGGGGAATTATGCCCTTTCCCGAAACCAGTTCCCTTCAATCAAAGAATACACCTTGCCTCAAAAGTGATCTTGGAGGAGAAGGAAAC---ATTTTGGAACAAATATTTGAAGGCAACCCTCTCAATGAAAGAACTGTTGATCTTACTCCTGAGCAGCTTGTTATTGGTATACCTGATGAAGGTCCCAAGCCAGAAGGAATTCCAAGTGAAGTG---CAAGGAAATGAGGGTGAAAGGCAGCAG---AGAGCAACTAGCATCCTACAGTTACCATGTTTTGGCTCCAAATTAACAAAGCATCACACCTCCAGCACTGGAACTCCATCTAGCTTTGGAAGGCAAGGCTCATTTGATGGGGAT---CCAATTATGCCTACTGAAATTCCTAACTCATTGGCTGAGTTAGCTACCAGGGCACAGTTTCAGAATATAAATGTAGACCCACTTAATGCAGATGAACACACT---CTATTTGATTCTCTTCAAGTAGGGACCAATATTAAACTGATCTCAGTGGTGTTCATTCTCATCTGCTGCTTTATCATCCTAGAGAACATCTTTGTTTTGCTGACCATTTGGAAAACCAAGAAGTTCCACCGACCCATGTACTATTTTATTGGCAACCTCGCCCTCTCAGACCTGTTGGCAGGAGTGGCCTATACGGCCAACCTGCTTCTGTCTGGGGCCACCACCTACAAGCTAACCCCTGCCCAGTGGTTTCTGCGGGAAGGGAGTATGTTTGTGGCCCTGTCTGCCTCCGTGTTCAGCCTCCTGGCCATCGCCATTGAGCGCTATATCACCATGCTGAAGATGAAACTCCACAATGGGAGCAACAGGTTCCGCTCCTTCCTGCTCATCAGTGCCTGCTGGGTTATCTCCCTCATCCTGGGGGGCCTGCCCATCATGGGCTGGAACTGCATCAGCGCGCTGCCCAGCTGCTCCACAGTGCTGCCGCTCTACCACAAGCACTATATCCTCTTCTGCACCACGGTCTTCACTCTGCTCCTACTCTCCATCGTCATCCTGTACTGCAGGATCTACTCCTTGGTCAGGACTCGGAGCCGCCGTCTGACTTTCCGCAAGAACATT---TCGAAGGCCAGCCGCAGCTCTGAGAAGTCGCTGGCGCTGCTTAAGACCGTGATTATCGTCCTGGGCGTCTTCATCGCCTGCTGGGCGCCCCTCTTCATCCTGCTCCTGCTGGACGTGGGCTGCAAGGTGAAGACCTGCGACATCCTCTTCAGAACGGAGTACTTCCTGGTGTTGGCTGTGCTCAACTCTGGCACCAACCCCATCATTTACACTTTGTCCAACAAGGAGATGCGTCGGGCCTTCGTCCGGATCATGTCCTGCTGCAAGTGCCCCAGCGGAGACTCCGCCGGCAAATTCACACGACCCATCATCGCCGGCATGGAATTCAGCCGCAGTAAGTCAGACAACTCCTCCCACCCTCAGGCTTCATTAATTCACCATCCAGAGACCAAATAATTAAAACAAAGATAGATAGGTAGAACTCAATTTAATCAGAATCTTCATATTATAGGTACAGTCTTTCACCACGTAAATTGCTATAAATAAGCACTATTCTT-GTATT-ACAAAAGCAAGGTACAGGTGACTACCCTAGTTCAAAACAACCACTTTCTCAGGCTTCTCATGTATGTAGCTAAGCTACCTTGTCATATGTGTTTATTTTTGAAAACTGGGACATGTATTTCCACTTGGCCATTCATGCTCG-TACAG-GAATGTGCTT-TCAATTTATGGACTGTCTCTGCTTCTCCAAATACGA-GTATTAGGTTGGCC-ATTT-ATAATATCTATTTGGTGCTAGTAAATTCTCAAACTAGATTTATAAATGCACTGTAATATTTACACAACTTAGAAACCAAATTAC-AAGTATTCAGTTCAAATACTTC-ATTAATTTCAA-TCAACCAAAGTTAGTTCAGTAGCTTATCTCAGTTAT-GAGTAT-AATACATTACATGTAAATTAAGTGTGTGTATACTGTAATCGTGCTATTTTTATCATTGAAA-CATTTATA-AACTAGAATAATAAT-GCCCTTTTTATTGAGCTAGATATTGATGACCCCGATGAAAAGACTGAAGGATCAGACACAGACAGACTTCTAAGCAATGACCATGAAAAATCACTTAATATCCTTGGGGCAAAGGATGACGACTCTGGACGTACCAGCTGTTATGAACCTGACATTCTGGAGACTGACTTCAATGCCAGTGACATGTGTGATGGTACCTCAGAAGTTGCTCAG---CCACAAAGGTTAAAAGGGGAAGCAGATCGCTTGTGCCTTGACCAGAAGAATCAAAATAACTCACCTTCTGATGCTGCCCCTGCTAGCCAGCAGCCCAGCGTTATCCTAGGAGAGGAAAACAAACCAAGATCACTTCTTATTGGCGGAACTGAGTCAACTCATCAAGCTGGCCATACGCAG---CAGCTCAGCAATCCAAGTTCATTGGCAAACATCGACTTTTATGCCCAGGTAAGTGACATTACACCAGCAGGGAGTGTGGTCCTTTCCCCGGGCCAAAAGAATAAGGCCGGGATCTCCCAGTGTGACCCAGAAGTGGTCTCACCCTGCCAAGCAAACTTCATC---ATGGACAACGCCTACTTCTGTGAGGCAGATGCCAAAAAGTGCATCGCCCTGGCCCCTCATGTCGAGATTGAATCACATGTAGAGCCAAGCTTTAACCAGGAAGACATTTACATCACCACGGAAAGCCTTACCACTACTGCTGGGAGGTCTGGGACAGCAGAACGTGTTCCAAGTTCTGAGATGCCTGTCCCAGACTATACCCCAGAGAACCTGATGGGGATGCAGGAAGCCATCGAGCAGGCCATCAAGAGTCGTGAGATCCTGGCCATCTCAGACCCTCAGACTCTGGCCCATGTGCTGACAGCTGGCGTGCAGAGCTCCTTGAACGACCCTCGCCTGGTCATCTCCTATGAGCCCAGCACCCTCGAGGCTCCCCGGCAAGCCCCAGCACTCATGAACCTCACGCTAGAGGAACTCATTGCAGGGTTGCAGAACGGCCTCCGCCATGAGGTTCTGGAAGGCAATGTGGGCTACCTGCGGGTGGACGACATCCCGGGCCAGGAGGTGATGAGCAAGCTGAGGAGCTTCCTGGTGGCCAACGTCTGGAGGAAGCTCATGGGCACCTCTGCCTTGGTGCTGGACCTCCGTCACTGCACTGGGGGCCACATTTCTGGCATACCCTACGTCATCTCCTACCTGCACCCAGGGAACACAGTCCTGCACGTGGATACCATCTATGAT---CGCCCCTCTAATACGACCACTGAGATCTGGACCCTGCCCGAAGTCCTAGGAGAGAACTATGGTGCCGATAAGGATGTGGTGGTCCTCACCAGTGGTCGCACCGGGGGTGTGGCTGAGGACATCGCTTATATCCTCAAACAAATGCGCAGGGCCATTGTGGTGGGCGAGCGGACTGTGGGGGGGGCCTTGGACCTCCAGAAGCTGCGGATAGGCCAGTCTGACTTCTTTCTCACCGTGCCCGTGTCCAGGTCCCTGGGGCCCCTGGGCAAGGGCAGCCAGACTTGGGAGGGCAGCGGGGTGCTGCCTTGTGTGGGGACACCGGCCGAGCAGGCCCTGGAGAAGGCCCTGGCCATCCTCACGCTGCGCCGCGCCCTGCCGGCAGTCATCCAGCGCCTGCAGGAGGCCCTGCGGGAATACTACACACTGGTGGACCGCGTGCCTGCCCTGCTGCACCACCTGGCCAACATGGACCTGTCCTCGGTGGTCTCCGAGGAGGATCTGGTCACTAAGCTCAACACCGGCCTGCAGGCCGTGTCCGAGGACCCCAGGCTCCTGGTGCAGGTGGTCAGGTCCAAAGAAACCTCTTCTGGGCCCGAGGATGAAGCTGAA--GAACCCCCGGAGATGGTCTCAGAAGTGCCCGAGGACGAGGCTGCCCGGCGGGCCCTGGTGGACTCCGTGTTCCAGGTGTCCGTGCTGCCGGGCAACGTGGGTTACCTGCGCTTTGACAGGTTTGCCGACGCCTCAGTGTTGGGGGTGCTGGCCCCGTACATCCTGCGCCAGGTGTGGGAGCCCCTGATGCCA---GCGCTCGGCCCCCAGAAGCAG---CTGCTGGGTCCCCTCAACTCCACGTCCCCAGCCAACCCCCGCCTCGGGCTGGCCACCAACCAG---------ACGGGGCCCCAGTGCCTGGAGGTGTCCGTTCCCGAAGGGCTGTTCCTCAGCTTGGGGCTGGTGAGTCTCGTGGAGAACGTGCTGGTGGTGGCCGCCATCATCAAGAACCGCAACCTGCACTCGCCCATGTACTACTTCATCTGCTGCCTGGCCGTGTCCGACCTGCTTGTGAGCGTCAGCAACGTGCTGGAGACGGCCGTCATGCTGCTGCTGGAGGCCGGCGCCCTGGCCCCTCGGGCTGCCGTGGTGCAGCAGCTGGACGACGTCATTGATGTGCTCATCTGCAGCTCCATGGTGTCCAGCCTCTGCTTCCTGGGCGCCATCGCCGTGGACCGCTACATCTCCATCTTCTACGCCCTGCGGTACCACAGCCTCGTGACGCTGCCCAGGGCGTGGCGGGCCATCGCGGCCATCTGGGTGGCCAGCGTCCTCGCCAGCACCCTCTTCATCGCCTACTACAACCACGCGGCAGTCCTGCTGTGTCTCGTAAGTTTCTTCGTAGCCATGCTGGCGCTCATGGCGGTGCTGTACGTCCACATGCTGGCCCGGGCATGCCAGCACGCCC-GGGGCATGCCCGGCTCCACAAGAGGCA---GCACTCCACCCAGCAGGGCTTCGGCCTCAAGGGCGCGGCCACCCTCACCATCCTGCTGGGCACCTTCTTCCTCTTCTGGGGCCCCTTCTTCCTCCACCTCTCGCTCATCGTCCTCTGCCCTCAACACCCCACCTGTGGCTGCGTCTTCAAGAACTTCAACCTCTTCCTCACCCTCATCATCTGCAACGCCATCGTGGACCCTCTCATCTATGCCTTCCGCAGCCAGGAGCTCCGGAAGACGCTCCAAGAGTAAAGGTTTGGTCCCAGCCTTTCTATTAGTTCTTAACAGACTTACACATGCAAGCATCTACATCCCAGTGA----AGGAGCGGGTATCAAGCACACGTAGCTCACAACGCCTCGCTTAGCCACACCCCCACGGGACACAGCAGTGATAAAAATTAAG--ATGAACGAAAGTTTGACTAAGTCATG--AGGGTTGGTAAATTTCGTGCCAGCCACCGCGGTCATACGATTGACCCAAATTAATAGCGGCGTAAAGAGTG-TTAAAGTCAAATCTTAA-TTA-AGCTGTAAAA--------ACGAAAGTGACTTTAACGACAGCTAAGACCCAAACTGGGATTAGATACCCCATTAT-GCTTAGCCGTAAACAACA-AGACTATTCGCCAGAGTACTACTAGCAACAGCCTAAAACTCAAAGGACTTGGCGGTGCTTCATATCCCTCTAGAGGAGCCTGTTCTGTAACCGATAAACCCCGAT--ACCTCACC--CCCTTGCCAGTCTATATACCGCCATCTTCAGCAAACCAAGGGAATGAAAGTAAGCATAAAAACGTTAGGTCAAGGTGTAACCTATGAGTT-GGAAAGAAATGGGCTACATTTTCT---ACGAAAGTTTTTATGAAAAAGGAGGATTTAGTAGTAAA-TCAAGAGCAGAGTGCTTGATTGAAAGGCCATGGA-GCACGCACACACCGCCCGTCACCCT-CCTCAAAGAGGAGACAAGTCGTAACAAGGTAAGCATACCGGAAGGTGTGCTTGGATCAAATAAAACATTCAAAAGTATAGGAGATAGAAA---GCCATAGATAGTACC-GTAAGGG-A--AAGTAATAAAAAGCAAAGCTTACCCCTTGTACCTTTTGCATAATGACTT-AACTAGTTAGCAAAGAGAACTTAAGTTAAACTACCC-GAAACCAGACGAGCTACTTA-TGAGCAGGAGCGAACTCATCTATGTGGCAAAATAGTGAGAAGACTTATAAGTAGAGGTGAAAAGCC-TAACGAGCCTGGTGATAGCTGGTTGTCCATGAATCTCAGTTCAACGTT-AACGTATATTTAACTGTTAATCTAAAAGGGTACAGCTTTTT--CCTAGAGAGTCATAGTTGGCCTAAAAGCA-GCCATCAATTAAGAAAGCGTTCAAGCTC-----------ACTGGACTAATCTATATAGAAGCAATACTGTTAATATGAGTAACAAGA-----GCACAAGCTTACATCACTGATAATT-AACAGTGTTAACCCAACACAGGCGTGCGGAAAGATTAAAAAAAGTAAAAGGAACTCGGCAAACACCCC-GCCTGTTTACCAAAAACATCACCTCTAG-CATAACTAGTATTAGAGGCACTGCCTG-CCCAGTGACTTAAACGGCCG-C-GGTAT-CCTGACC-GTGCAAAGGTAG-CATAATCACTTGTTCTCTAATTAAGGACTTGTATGAATGGCCACACGAGGGTTTTACTGTCTCTTACTTTTAATCAGTGAAATTGACCTCCCCGTGAAGAGGCGGGGATAACAAAATAAGACGAGAAGACCCTATGGAGCTTCAATTAATTTCGGTTGGGGTGACCTCGGAGTACAAAAAACCCTCCGAGTGATAGGCACTAGCCAAA--TGATCCATGATCAACGGAACAAGTTACCCTAGGGATAACAGCGCAATCCTATTCTAGAGTCCATATCGACAATAGGGTTTACGACCTCGATGTTGGATCAGGACATCCTAATGGTGCAGCCGCTATTAAGG-GTTCGTTTGTTCAACGATTAA-AGTCCTACGTGATCTGAGTTCAGACCGGAGCAATCCAGGTCGGTTTCTATCTATTTTTCTCCC-AGTACGAAAGGACAAGAGAA-ATGAGGCC------ATGAATGACCAACATCCGAAAAACACACCCACTAATAAAAATTATCAACGACGCATTCATCGATCTACCCACCCCATCAAACATCTCCTCATGATGAAACTTTGGCTCTCTACTCGGCCTCTGCTTAATTGTACAAATCCTAACAGGTCTGTTCCTAGCAATACACTACACACCAGACACAACAACCGCCTTCTCATCAGTTACACACATTTGCCGAGACGTAAACTACGGTTGAATCATCCGATATCTACATGCAAATGGAGCCTCTATATTCTTTATCTGCCTTTACGCCCACATAGGGGCAGGCCTATACTATGGCTCCCACGCCTTCCGAGAAACATGGAATATCGGAGTCATCCTACTATTCACAATTATAGCTACCGCATTCGTAGGCTACGTTCTACCCTGAGGACAAATATCATTTTGAGGTGCAACCGTCATCACCAACCTCCTATCAGCAATCCCATATATTGGTACTACCTTAGTCGAATGAATCTGAGGTGGCTTCTCTGTAGACAAAGCAACATTAACACGCTTTTTTGCCTTCCACTTCATCCTCCCTTTTATTATCCTAGCATTAGCAATTGTCCACCTCATTTTCCTCCACGAAACAGGATCCAATAACCCCACAGGTATCCCATCTGACATAGACAAAATCCCATTCCACCCCTACTACACAATCAAAGACATTCTAGGCGCCCTACTACTAATTCTAACCCTACTAGCACTAACCCTATTCGCACCGGACCTGCTTGGAGACCCCGACAACTATACCCCAGCAAACCCACTCAGTACCCCAGCACACATTAAACCAGAATGATACTTCCTATTCGCATACGCAATCCTACGATCAATCCCTAATAAACTAGGCGGAGTTTTAGCCTTATTACTCTCAATCCTAATCTTAGCCTTCATCCCAATACTCCACACATCCAAACAACGAAGCATAATATTCCGACCCTTCAGCCAGTCTCTATTCTGAGTATTAGTCGCAGACCTATTAACCCTAACATGGATCGGTGGCCAACCCGTAGAACACCCCTACATAATCGTAGGCCAACTCGCATCCATCCTTTACTTCCTCTTAATCCTAGTACTAATACCAGTAGCTAGTCTTATCGAGAACAAGCTTATAAAATGAATGTTCATAAACCGCTGACTATTCTCAACCAACCACAAAGACATCGGCACCCTGTATTTACTATTTGGTGCCTGAGCAGGAATAGTAGGCACCGGCCTAAGCTTACTAATTCGCGCTGAGCTAGGCCAGCCTGGCACACTAATCGGAGACGACCAAGTCTACAATGTATTGGTAACAGCCCACGCCTTCGTAATAATCTTTTTCATGGTCATGCCTATTATAATTGGCGGATTCGGAAACTGACTAGTCCCCCTAATAATTGGAGCACCCGACATAGCCTTCCCCCGTATAAATAATATAAGCTTCTGACTACTTCCCCCTTCTTTTTTACTTCTAATAGCATCTTCAATAGTCGAGGCTGGTGCGGGTACAGGCTGAACTGTATATCCTCCTTTAGCCGGAAACCTAGCACATGCAGGAGCCTCAGTTGACCTCACCATCTTCTCCCTACACCTAGCCGGCGTATCCTCAATCCTCGGAGCCATCAACTTCATCACAACTATCATCAATATAAAACCACCTGCTATAACCCAATATCAAACTCCCCTTTTCGTATGATCCGTCCTAGTCACGGCAGTACTACTCTTACTATCATTACCCGTCTTAGCAGCCGGAATCACTATACTACTTACTGACCGAAACCTAAATACAACCTTCTTCGACCCTGCAGGTGGAGGAGACCCCATCCTATACCAACACCTATTCTGATTCTTTGGTCACCCCGAAGTATATATCCTAATTCTCCCTGGGTTCGGAATAATTTCACACATTGTGACTTATTACTCAGGAAAAAAAGAACCTTTCGGTTATATAGGAATAGTCTGAGCTATAGTATCCATTGGGTTTTTAGGCTTTATCGTATGAGCCCATCACATGTTTACAGTAGGTATAGACGTTGACACACGAGCATATTTCACATCAGCTACTATAATCATTGCCATTCCCACAGGAGTAAAAGTCTTCAGCTGATTAGCAACACTACACGGAGGTAACATTAAATGATCTCCTGCTCTAATATGAGCCCTAGGTTTCATCTTCCTCTTCACAGTAGGCGGCCTAACTGGTATTGTCCTAGCCAACTCATCACTAGATATTGTCCTACACGACACCTACTACGTAGTTGCTCATTTCCACTATGTATTATCAATAGGAGCAGTCTTCGCCATCATGGGAGGTTTTGTCCACTGGTTCCCACTATTCTCAGGGTATACACTTAACCCTACATGAACAAAAATTCACTTCATAATCATATTTCTAGGTGTAAACCTAACATTCTTTCCGCAGCACTTCTTAGGCCTATCCGGTATACCTCGACGGTACTCCGACTACCCAGACGCCTATACAACATGAAATACCATTTCATCCATAGGCTCCTTTATTTCACTAACAGCAGTTATACTAATAATCTTCATTATCTGAGAAGCATTCACATCCAAACGAGAAGTACTAGCAGTAGATCTTACCACTACCAACCTCGAATGACTAAACGGATGCCCCCCACCATACCATACATTCGAAGAACCAGCATTCATGGCATATCCATTTCAATTAGGCTTCCAAGATGCAACATCACCTATTATAGAAGAACTCCTACACTTTCATGACCACACACTAATAATCGTCTTCCTAATTAGCTCCCTAGTCCTATATATTATTACCCTGATACTCACGACCAAACTAACACACACCAGTACTATAGACGCCCAGGAAGTAGAGACCGTTTGAACTATCCTTCCAGCCATCATCCTAATTTTAATCGCCCTACCTTCCTTACGAATCCTTTACATAATAGACGAAGTTAATAACCCCTCCCTCACTGTAAAAACAATGGGCCACCAATGATACTGAAGCTACGAATATACTGACTACGAAGACCTAAGCTTCGACTCTTACATAATCCCAACATCAGATCTAAAACCAGGAGAACTACGATTATTAGAAGTAGATAATCGAGTTGTCTTACCCATAGAAATAACAATCCGAATACTAGTCTCATCAGAAGACGTACTACACTCATGAGCCGTACCCTCCCTAGGCCTAAAAACAGATGCAATCCCAGGACGCCTAAACCAAACAACCTTAATATCAACACGACCAGGCCTATTCTATGGACAGTGCTCAGAAATCTGCGGCTCAAACCACAGTTTTATACCAATTGTCCTAGAAATGGTACCCCTAGAAATCTTTGAAAAATGATCTGCATCAATACTAATGACCCACCAAACTCACTCATATCACATAGTAAACCCCAGCCCTTGACCCCTTACTGGAGCTCTATCAGCACTTCTCATAACATCAGGCCTAATTATATGATTCCATTTTAACTCAATAATCTTACTAACCCTAGGCCTATCAACAAATATTCTAACAATATATCAATGATGACGAGACATCATCCGAGAAAGCACCTTCCAAGGTCACCACACACCAACCGTCCAAAAAGGACTACGATACGGAATAATCTTATTTATCGTCTCAGAAGTCCTATTTTTCACAGGCTTCTTCTGAGCCTTCTACCACTCAAGCCTTGCTCCCACTCCAGAACTAGGCGGATGTTGACCACCAACAGGCATCCGCCCCTTAAATCCCTTAGAAGTTCCCCTCCTCAACACTTCCGTACTGCTAGCCTCTGGCGTATCTATTACCTGAGCCCACCATAGCTTAATGGAAGGAAATCGCAAACACATACTTCAAGCGCTCTTCATCACAATTGCACTAGGCCTCTACTTTACCCTATTACAAGCATCAGAGTACTACGAAGCCCCCTTCACAATCTCAGACGGAATTTATGGCTCTACATTCTTTGTGGCTACAGGTTTTCACGGACTACATGTAATTATTGGATCAACATTCCTCATCGTTTGTTTCCTACGTCAAGTAAAATTCCACTTTACATCAAATCACCATTTCGGCTTTGAAGCTGCCGCTTGATACTGACACTTTGTAGACGTCGTATGACTATTTCTTTACGTATCTATCTATTGATGAGGTTCCATGTTTATAATTAACATTCTAATGCTCATTCTTCCTATCCTCCTAGCCGTAGCATTCCTAACACTAGTAGAACGCAAAATCCTAGGTTACATGCAATTTCGAAAAGGGCCAAATATCGTAGGACCACATGGCCTACTCCAACCCTTCGCTGATGCAATCAAACTATTCACTAAAGAACCCCTTCGACCAGCTACATCCTCCACTACCATATTCATTATCGCACCAATACTAGCCCTAACCCTGGCCCTCACTATATGAAGCCCCCTACCAATACCATATCCCCTCATCAATATAAATCTAGGAGTATTATTTATACTAGCAATATCCAGCCTAGCCGTCTACTCAATCCTATGATCCGGCTGAGCCTCCAACTCGAAATACGCACTAATCGGAGCCCTTCGAGCAGTAGCACAAACAATCTCATATGAAGTGACACTAGCTATTATTCTCCTATCAGTACTCCTAATAAATGGCTCATACACCCTATCAACACTAACCACAACACAAGAACAACTATGACTACTATTCCCATCATGACCCTTAGCCATAATATGATTCATCTCCACTCTAGCAGAAACCAACCGAGCCCCTTTTGACCTAACAGAGGGAGAATCAGAACTTGTATCGGGCTTCAACGTAGAATACGCAGCAGGTCCATTCGCCCTATTTTTCCTAGCAGAATACGCCAACATCATTATAATAAATATATTCACAGCTATTCTATTCCTAGGGACATATCACAACCCCTATAACCCAGAATTATACACAACAAATCTTATTATCAAAACATTATTACTCACAACATCCTTTCTATGAATTCGAGCATCCTATCCCCGATTCCGATACGACCAACTAATACACTTACTTTGAAAAAATTTCCTTCCTCTAACACTAGCCCTTTGTATATGACATATCTCACTACCAATCATAACCGCAAGCATTCCCCCTCAAACAATAAACCCATTTATCTTTATTCTCCTCCTAACAACCCTTATCCTGGGTACAATAATAGTAATCACCAGCTCTCACTGACTACTAGCCTGAATTGGCTTCGAAATAAACATAATAGCCTTTATCCCTATCATAATAAAAAACCCTAGTCCACGAGCCACGGAAGCCTCTACTAAATACCTTCTAACACAAGCCAACTGTTCCGCATTACTCATAATAGCAGTTATTATTAACTTAATATATTCCGGCCAATGAACCATCACA---AAA------CTATTCAACCCAACAGCATCCATTCTCATAACAGTAGCCCTAGCCATCAAACTAGGACTAGCCCCCTTCCACTTCTGAGTTCCAGAAGTAACACAAGGCATTCCCCTAGCCACAGGAATAATCCTGTTAACATGACAAAAACTAGCACCCCTATCAATCTTATACCAAATCGCACCTTCAATCAATCTACACCTAATATTAACTATATCCCTACTTTCTATCTTAATTGGAGGCTGAGGTGGACTAAACCAAACACAACTCCGAAAAATCATAGCTTATTCATCAATCGCCCACATAGGGTGAATAACAACCATTTTACTATATAATCCAACTCTAACATTACTAAATCTACTAATTTATATCACAATGACTTTCACCATATTCATACTATTCATTCAAAACTCAACTACTACTACATTATCACTATCCCAAGCCTGAAACAAAACACCCATTATCACAACCCTTACCATACTCACCCTGCTCTCAATAGGAGGACTCCCACCACTATCAGGATTTATACCCAAATGAATGATTATCCAAGAACTAACAAAAAATGACATCCTTATTATACCAACATTCATAGCCATCACAGCACTACTCAACCTGTATTTCTACATACGCCTCACCTACTCCACAGCACTAACACTATTCCCCTCCATAAACAACATAAAAATAAAATGACAATTC---AACCCCACAAAACGA---GCCACCCTCCTACCAACAGCAATCGTAATATCCACAATATTACTACCCCTCACACCAATACTCTCAATCATAAACCTTCTACTAACATTATTAACAAATATAACCTTAGCTATACTACTCGTATTTATTGCCTTCTGACTCCCTCAACTAAACGTATACGCAGAAAAAACAAGTCCATATGAATGCGGATTTGACCCCATAGGATCAGCCCGCCTACCTTTCTCCATAAAATTTTTCCTGGTAGCCATCACCTTTCTCCTCTTTGATCTAGAAATTGCCCTCCTACTTCCCCTTCCCTGAGCAATCCAATCAAACAACCTAAACACAACACTCACAATAGCCCTATTCTTAATCTCTCTACTAGCAGCTAGCTTAGCTTATGAATGAACCCAAAAAGGCCTAGAATGAGCCGAAATGCTAAAATTTATTATCCCTACAATCATATTAATACCTCTAACTTGAATATCAAAAAACAACATAGTCTGAATTAACTCCACAACCCACAGTCTATTAATTAGCTTTTCAAGCCTACTCCTCCTTAATCAACTCAACGACAACAGCCTTAATTATTCACTAATTTTCTTCTCCGACCCCCTTTCCACCCCACTTCTAATCCTAACAATATGACTTCTCCCCTTAATACTAATAGCAAGCCAATCACATCTTATTAAAGAACCACCAATCCGAAAAAAACTCTATATTACAATACTAGTCACGCTACAAGCCCTCCTAATCATAACATTCACCGCTACCGAATTAATCCTATTTTACATTATATTTGAAGCCACATTAATCCCTACCCTTATCATTATTACTCGCTGGGGTAACCAAACAGAACGACTTAACGCAGGACTATATTTCCTGTTTTACACACTAGCTGGATCCCTCCCACTATTAGTAGCACTAATATACCTGCAAAACACAGCAGGAACCTTAAATTTCTTACTTCTACAACACTGAGCCCAACCACTATCCACCTCCTGATCCAACATCTTTATATGACTGGCCTGTATAATAGCTTTCCTAGTAAAAATACCCCTCTACGGACTACACCTCTGACTACCCAAAGCACATGTAGAAGCCCCTATCGCAGGCTCCATAGTACTTGCAGCCGTACTACTAAAACTTGGCGGTTACGGCATGCTACGAATCACATCCATGCTTAACCCCCTAACAGAGCATATAGCATATCCATTCCTTATACTCTCCCTTTGAGGAATAATCATAACTAGCTCTATCTGTTTACGTCAAACAGACCTAAAATCACTCATTGCATATTCCTCAATCAGCCATATAGCACTCGTTATCGCAGCCATCCTAATCCAAACCCCCTGAAGCTATATAGGGGCTACCGCTCTAATAATCGCCCATGGCCTCACATCCTCTATACTATTTTGTCTAGCAAATTCCAACTACGAACGCATCCATAGCCGAACCATAATCCTAGCCCGAGGCCTACAAGTCTTTCTACCACTAATAGCCACCTGATGACTACTAGCAAGCCTAACAAACCTCGCTTTACCCCCAACCATCAACCTAATCGGAGAGCTACTCGTAGTTATATCAATCTTCTCATGATCAAACCCTACCATCCTCCTAATAGGAACAAACATTGTAATTACCGCTCTCTACTCCCTGTACATATTAATCATAACACAACGTGGCAAACACACACACCACATCAACAATATTACCCCATCCTTCACACGAGAACATGCCTTAATAGCCCTACATATTATTCCCCTCCTACTCCTATCACTAAATCCTAAAATTATCTTAGGGCCCCTTTACATAAAC---TTACTTACCTCTTTTGCCCTACTTACACTACTAATCCTAACCACCCCAATCATAATACCCAACATA---AATTCCCACAAAGACAATAAATACCAATCCTATGTAAAAAACATTGTCTTCTGCGCCTTTATCACCAGCCTAATCCCCGCAATAATCTACCTCCATACAAACCAAGAAACACTCATCTCAAACTGACACTGAATTACCATTCAAACCCTCAAATTAACACTCAGCTTTAAAATAGACTACTTCTCACTTATGTTTATACCAGTAGCACTATTCATTACATGATCTATCATAGAATTCTCCATATGATATATGCACTCCGACCCCCATATCAACCAATTCTTTAAATACCTACTCCTTTTCCTCATTACCATACTAATTCTCATTACAGCTAACAATCTCTTCCAACTCTTCATCGGATGAGAAGGAGTAGGAATTATGTCCTTCTTACTCATTGGCTGATGATTCGGACGAACAGACGCAAACACAGCCGCCCTCCAAGCAATCCTATATAACCGTATCGGAGACATCGGACTCCTCGCATCAATAGCATGATTCCTCTTCAACATAAACACATGAGACATACAACAAATCTTCATACTCAACCAAAACCCCCTAAATTTCCCCCTAATAGGACTCGTACTAGCCGCAGCTGGAAAATCAGCCCAATTCGGACTTCACCCCTGACTCCCATCAGCAATAGAAGGCCCCACCCCAGTCTCAGCCCTACTCCACTCAAGCACAATAGTTGTAGCAGGAATCTTCCTACTTGTCCGCTTTCACCCCTTAATAGAAAATAGTAAATCAATCCAAACAGTAACCCTCTGCTTGGGCGCCATCACAACCCTATTTACAGCCATCTGCGCCCTCACCCAAAATGACATCAAGAAGATCATTGCTTTTTCCACCTCCAGTCAACTAGGCCTAATAATAGTAACAATCGGCCTCAACCAACCTTACTTAGCATTCCTACACATTTGCACACATGCTTTCTTTAAAGCCATACTATTCCTATGCTCCGGCTCCATCATCCACAACCTCAACAACGAACAAGACATCCGAAAAATAGGAGGACTATTCAAAGCCCTCCCATTCACTACAACCGCCCTTATTATTGGATGCCTTGCACTAACAGGAATACCATTCCTCGCCGGATTTTACTCCAAAGACCCCATTATCGAAGCCGCCACTTCGTCTTATACCAACGCCTGAGCCCTACTATTAACTTTAATCGCCACCTCTCTCACAGCCGTCTATAGTACCCGCATCATCTTCTTCACACTACTAGGACAACCCCGCTTCCCTCCCTCTACAATTATCAACGAAAACAACCCACTACTAATCAACCCCATCAAACGACTACTCATCGGAAGTATCTTCGCCGGCTTCATCCTATCCAACAGTATTCCTCCAATAACCACACCCCTAATAACCATACCCCTGCACCTAAAACTAACCGCCCTTACAATAACAACCCTCGGCTTCATTATTGCATTCGAAATTAACCTTGATACACAAAACCTAAAATATATCCATCCATCAAACTCTTCTAAATTCTCCACCCTACTAGGGTATTTTCCCACAATTATACATCGCCTACCCCCTTACTTTAACCTATTAATAAGCCAAAAACTAGCAACTTCCCTACTAGACTTAATCTGACTAGAAACTATTCTACCAAAAACCACAGCCCTCATCCAATTAAAAGCCTCCACA---CTAACCTCTAATCAACAAGGCCTTATCAAACTCTACTTCTTATCTTTCCTTATTTTGGAAGCCGAGATGGACCGCAGACCAGCAACAGTTGTGTGAAACTGCAGGATGCAAACTGAAACCGCAGAAC--CACCACATCAAAAGA-GCACTCCCAAAGTTCTGAACACAAATTCCGCAGAAGAAAGCTGATGTCTCCTTTATGTGTAGACAAGATGTCACCTGAA-ACC-ACAGACTTA-C-GTACTTCTCTTAAATGTT--TTGAATACT-GAATTTCCTTGGCC-AACCA-AAAGTAGCTACAAATCCCCAAAAATT---AC-GATTCCAATAAGGCAG--AG-TTTACCCATTG-ATCATACCACTTAAACATGTTTGCTATAAAGTA-CCATCACAAATAAATGAGCTTGGTGCTCGAGTGTGAAGGGAAGGTTTTCTCCGGCCCTCTCTGGACTCCGTGCACCAAGGTCATGGCGAGGGGCTCCTGGCAGCTCAGCCCTGCTGACCCAGAACACGTGGCAGCTGCTCTTGACCAGCCAAGAGCCTCT---GAGATGCAGCATCTG------------------AAGAGAATGCCCCGTGTCAGGAGCCTCTTCCAAGCTCAGA---AAGGGACAGAGCCCGGCATGGAGGAGGTGGGGGAGATGGAGCAGAGGCAGCTGCAGAAGAGGTTCGGGGGTTTCACCGGAGCCCGGAAGTCAGCCCGGAAGCTGGCCAACCAGAAGCGGTTCAGTGAGAAATTTTCAGAATGGAAATTTAAGCTATTCAGGGTGAGATCCTTTGAAAAGGCGCCTGAAAATGCTCAATCCTCCAAGGGGAAATCCTCTCTAGAGCAGTCTCCAGCAGTCCTGGACAAG---GCTGGT---GGTCAGAAAGCAGCTCTGACTCAACCGGCATTGAAGCCCCACCCA---AAGTTTCTGAAGAAATCCCATGATGACAGGAAAGCAAGAGACAAAGCTATGCACCAAGCCAACCTGAGACATCTCTGCCGCATCTGCGGGAATCCTTTCAAAGCTGATGGGCACAATAGGAGATACCCAGTCCACGGGCCTGTGGATGGTAAAACCCAAGTCCTTTTACGAAAGAAGGAAAAGAGGGCCACGTCCTGGCCAGACCTCATTGCCAAGGTTTTCCGGATCGATGTGAAGGCCGACGTGGACTCGATTCATCCCACTGAGTTCTGCCATAACTGCTGGAGCTTCATGCACAGGAAGTTTAGCAGTGCCCCGTGTGAGGCTTACTCCCCAAGGAATGCAACCATGGAGTGGTCCTCCCACACAACATCCTGTGACATCTGCCACACTGCCCGTCAGGGACTCAAGAGGAAGGGTCATCAGCCAAGCGCGCAGCTCAGCAAAAAACTCAGAACTGTG---ATTGACCGAGCTCGAGAAGTCCGTCGGCGCAAGAGGAGA---GCTCAGGCCAGGATCAGCAACAAGGAACTGATGAAGAAGATTGCCAACTGCAGTAAGATACATCTCAGTACCCAGCTCCTGGCAGTGGACTTCCCGGCGCGCTTTGTGAAATCTATCTCCTGCCAAATTTGTGAACACATTCTGGCGGACCCTGTAGAGACCAGCTGTAAGCATGTATTTTGCAGGATCTGCATTCTCAGATGCCTCAAAGTCATGGGAAGCTATTGTCCTTCTTGCCGGTACCCCTGCTTCCCTACTGACCTGGAGAGTCCAGTGAAGTCTTTTCTGAGCATCTTGAATACCCTGATGGTGAAATGTCCAGCCAAAGAGTGCAATGAGGAGGTCAGCTTGGAAAAATATAATCACCATGTCTCAAGCCACAAGGAATCGAAAGAGACTTTCGTGCATATTAATAAAGGGGGCCGGCCCCGCCAGCATCTCCTGTCCCTGACCCGGAGGGCTCAGAAGCACCGTCTGAGGGAGCTCAAGCTGCAAGTCAAGGCTTTTGCTGACAAAGAAGAAGGTGGAGATGTGAAGTCAGTGTGCCTGACCTTGTTCCTGCTGGCTCTGAGGGCAAGGAACGAGCACAGACAAGCCGACGAGCTGGAGGCCATCATGCAGGGACGGGGCTCCGGCCTGCAGCCGGCTGTTTGCTTGGCCATCCGTGTCAACACCTTCCTCAGCTGCAGCCAGTACCACAAGATGTACAGGACTGTGAAGGCCATCACGGGGAGGCAGATTTTCCAGCCTTTGCATGCCCTTCGGACTGCTGAGAAGGCCCTTCTGCCGGGCTACCACCCCTTTGAGTGGCAGCCACCTCTGAAGAACGTGTCTTCCAGCACTGACGTGGGCATTATTGATGGGTTGTCCGGACTGTCCTCCTCTGTGGACGATTACCCGGTGGACACCATCGCCAAGCGCTTCCGCTATGATTCAGCTTTGGTGTCTGCTCTGATGGACATGGAAGAAGACATCCTGGCGGGCATGAGAGACCAAGACCTTGACGACTACCTGAATGGCCCCTTCACTGTAGTGGTGAAGGAGTCTTGTGATGGGATGGGAGACGTGGGCGAGAAGCACGGCAGTGGGCCAGCAGTTCCGGAAAAGGCAGTTCGGTTTTCCTTCACGATCATGAAAATCACCATCGCTCACGGGTCACAGAATGTGAAGGTGTTTGAGGAAGCCAAGCCTAACTCTGAACTGTGTTGCAAGCCCTTGTGCCTCATGCTGGCAGATGAGTCTGACCACGAGACCCTGACGGCCATCCTGAGCCCTCTCATTGCCGAGAGGGAGGCCATGAAGAGCAGCAAATTAATGCTTGAGATGGGAGGCATCCTCCGGACTTTCAAGTTCATCTTTAGGGGCACTGGGTATGATGAGAAACTTGTCCGGGAAGTGGAAGGCCTCGAGGCTTCGGGCTCAGTCTACATTTGTACCCTTTGTGATGCCACCCGCCTGGAAGCCTCTCAAAATCTTGTCTTCCACTCCATCACCAGAAGCCACGTTGATAATCTGGAGCGCTATGAGGTCTGGCGTTCCAACCCATACCACGAGACGGTGGAGGAACTGCGGGACCGGGTGAAGGGGGTCTCGGCCAAACCCTTCATTGAGACGGTCCCTTCCATAGATGCACTCCACTGCGACATCGGCAACGCAGCTGAGTTCTACAAGATTTTCCAGCTGGAGATAGGGGAGGTGTATAAGAACCCCAGTGCCTCCAAAGAGGAGAGGAAAAGATGGCAGGCTGCCTTGGACAAGCACCTCCGGAAGAAGATGAATCTGAAACCAATCATGAGGATGAATGGCAACTTTGCCAGGAAGCTCATGACCAAAGAGACGGTTGAAGCAGTTTGTGAATTAATTCCCTCCAAGGAGAGGCACGAAGCTCTGAGGGAACTAATGGACCTTTATTTGAAGATGAAACCCGTCTGGCGATCATCATGCCCTGCTAAGGAGTGTCCAGAATCCCTCTGCCAGTATAGTTTCAATTCACAGCGTTTTGCTGAGCTCCTCTCCACCAAGTTCAAGTATAGATACGAGGGCAAAATCACCAATTATTTTCACAAAACCCTGGCTCATGTCCCTGAAATTATTGAGAGGGATGGCTCCATTGGGGCCTGGGCAAGCGAGGGAAATGAGTCTGGCAACAAATTGTTCAGGCGCTTCCGGAAAATGAATGCCAGGCAGTCCAAGTACTACGAAATGGAAGATGTCTTGAAACATCACTGGTTGTATACCTCCAAATACCTGCAGAAGTTTATGAATGCTCATAATGCACTGAAGACTTCAGGGTTTACCATAAACTCACAGGGAAGCTTAGGGGACTCATTAAACCTAGAGAACTCTCCAGAAGATGTAAAGCATAACCATCTCAAACTGAAGCCTGCAGTTTTCTCTAAGGATTCCTGCTACCTTCCTCCTCTTCGTTATCCAGCCACTTGCACATTCAAAGGCAAC---TTAGAGTCTGAAAATCATCAGTACATCATCCATGGAGGGAAAACACCAAACAACGAGCTTTCAGATAAGATTTATATCATGTCTGTTGTTTGCAAGAACAACAAAAAAGTTACTTTTCGCTGCACAGAGAAAGACTTGGTAGGAGATGTTCCTGAAGGCAGGTATGGTCATTCCATTGATGTAGTGTATAGTCGCGGAAAAAGTGTGGGTGTTCTCTTTGGAGGACGGTCATACATACCTTCCGCCCAAAGAACCACAGAAAAATGGAACAGTGTAGCTGACTGCCTGCCCCATGTTTTCTTGGTGGATTTTGAATTTGGGTGCTCTACGTCATACATTCTTCCAGAACTTCAGGATGGGCTATCTTTTCACGTCTCCATTGCCAGAAATGATACCGTTTATATTTTAGGAGGCCATTCACTTGCCAATAACATCCGCCCTGCCAATCTATACAGAATAAGGGTTGATCTCCCTCTGGGTAGCCCAGCTGTGAATTGCACAGTCACGCCAAGAGGAATCTCTGTCTCCAGTGCAATCCTGACTCAAATAAGCAATGATGAATTTGTTATCATTGGTGGCTATCAGCTTGAAAATCAAAAAAGAATGGTCTGCAACATCATCTCTTTCGAGGACAACAAGATGGAAATTCGTGAGATGGAAACCCCAGATTGGACCCCAGATATTAAGCACAGCAAGATATGGTTTGGAAGCGACATGGGAAATGGAACTATTTTCCTCGGCATACCAGGAGACAATAAACAGGTTGTTTCAGAAGCATTCTATTTCTATATGTTGAAATGTGCTGAAGACGATGTGAATGAAGATCAGAAAACAGTCACAAATAGTCAGACATCAACAGAAGACCCAGGGGACTCCACTCCCTTTGAAGACTCAGAAGAGTTTTGTTTCAGTGCAGAAGCAAATAGTTTTGATGGTGATGATGAATTTGACACCTATAATGAAGATGATGAAGAAGATGAGTCTGAAACAGGGTATTGGATTACATGCTGCCCTACTTGTGATGTGGATATCAACACTTGGGTACCATTTTATTCAACTGAGCTCAACAAACCTGCCATGATTTACTGCTCTCATGGAGATGGGCATTGGGTCCATGCCCAGTGTATGGATCTGGCAGAAAGCACACTCATCCATCTGTCAGAAGGAAGCAACAAATATTATTGCAATGAGCATGTGGAGATAGCAAGAGCACTGCAAACCCCCAAAAGAGTTCTACCCTTAAAAAAGCCTCCACTGATGAGCAAGATGTCAGAGGAGGAGGAGTTTTTTCTGTTCAAGAACATCTCCTTGGTGGGGCCGTGGGATGGGCCTCAGTACCACCTCACCCTTGTCTGGGCCTTCCACCTCCAGGCAGCCTTCACGGGCTTTGTCTTCTTTGTAGGGATGCCACTCAATGCCACAGTGCTGGTGGCCACACTGCGCTACAGAAAGTTGCGGCAGCCACTCAACTATATTCTGGTCAATGTATCTCTGGGGGGCTTCATCTACTCCATCTTCTCT----TTGTCGTCTTCATCACCAGCTGTCATGAATACTTTGTCTTCGGCAGCCATGTTTGTGCTCTGGAGGCCTTCCTGGGCTGTACAGCAGGTCTGGTGACAGGCTGGTCCCTGGCCTTCTTGGCCTTTGAGCGCTACATCATCATCTGTAAGCCCTTCAGCAACTTCCACTTCAGCTCCAAGCATGCACTGACGGTGGTCCTGGCCACCTGGACCATTGGTATTGGTGTCTCCGTCCCACCCTTCTTTGGCTGGAGCCGGTTCGTCCCCGAGGGTCTTCAGTGTTCCTGCAGTCCCGACTGGTACACCGTGGGCACCAAATATTACAGCGAGTACTATACCTGGTTCCTCTTCATTTTCTGCTACATTGTGCCTCTCTCCCTCATCTGCTTCTCCTACTCTCAGCTGCTGGGGGTCTTCAGAGCTGTTGCAGCTCAGCAGCAGGAGTCAGCTACAACCCAGAAAGCTGAGCGGGAGGTGAGCCACACGGTGGTGATGATGGTGGGATCCTTCTGTCTCTGTTGCACGCCCTATGCTGCCCTGGCCATGTATATAGTCAACAACCGTAACCATGGGGTGGACTTACGGTTTGTCACCATTCCTGCCTTCTTCTCCAAGAGTGCTTGTGTCTACAATCCCATCATCTACTGCTTCATGAATAAGCAGTTCCGAGCTTGCATCATGGAGATGGTGTGTAGAAAGCCCATGACAGATGAGTCCGACATGTCTAGCTCCCAGAAAATGGAAGTTTCTACCGTCTCTTCTAGCCAAGTTGGCCCCAACGGAAAATATACTCTCACGTTAGAAAACAGCAGTGGGACAAAGACTGCCTTTGTTACTGTGAGAGTCCTGGACACACCAAGTCCACCTGTTAATCTGAAAGTCACAGAAATCACCAAAGACTCAGTATCAATTACATGGGAACCTCCTTTGTTGGATGGGGGATCCAAAATTAAAAATTACATTGTTGAGAAACGTGAAGCCACAAGGAAATCATACGCTGCAGTTGTAACAAATTGCCATAAGAATTCTTGGAAAATCGATCAACTCCAAGAAGGCTGCAGTTACTACTTTAGAGTCACAGCTGAGAATGAATATGGTATTGGCCTTCCCGCCCACACTGATGATCCAATTAAGGTTGCAGAAGTCCCACAACCTCCAGGAAAAATAACTGTGGATGATGTCACCAGAAACAGTGTCTCTTTGAGTTGGACAAAGCCTGAACATGATGGCGGCAGTAAAATCATTCAGTATATTGTGGAAATGCAAGCTAAACACCATGAGAAATGGTCAGAGTGTGCTCGAGTCAAGTCCCTTGAAGCCGTAATTACCAACCTAACTCAGGGAGAAGAATACCTTTTTAGAGTTGTGGCTGTAAATGAAAAGGGAAGAAGTGATCCTAGGTCTCTTGCAGTTCCAATAGTTGCCAAAGATCTGGTCATTGAGCCAGATGTAAGACCTGCATTTAACAATTATAGTGTACAGGTTGGCCAAGATTTGAAAATAGAAGTGCCAATTTCTGGACGTCCTAAGCCAACCATTACCTGGACTAAAGACGGTCTTCCACTGAAGCAGACTACAAGAATCAATGTTACTGATTCACTTGACCTCACCATACTCAGTATTAAAGAAACTCATAAGGATGACAGTGGACACTATGGAATCACAGTTGCTAATGTTGTTGGTCAGAAGACAGCATCCATCGAAATTATAACCCTAGATAAGCCTGATCCTCCAAAAGGACCTGTTAAATTTGATGAAGTCAGTGCTGAAAGTATTACCTTATCTTGGGAACCTCCATTATATACAGGGGGCTGCCAGATCACTAACTACATAGTTCAGAAAAGAGATACAACCACCACAGTATGGGATGTTGTTTCTGCTACTGTTGCCAGAACTACACTCAAAGTGACCAAACTGAAGACTGGTACAGAATACCAATTCAGAATATTCGCTGAAAACAGATATGGACAAAGCTTTGCCTTGGAATCTGAGCCAATTGTAGCTCAATATCCCTACAAAGTACCAGGCCCTCCAGGCACACCATTTGTCACAGCCATTTCCAAAGACTCCATGCTTATAGAGTGGCATGAACCAATCAATAACGGTGGAAGTCCAATCATAGGTTACCACCTTGAGAGAAAGGAAAGAAATAGTATTTTGTGGACAAAGGTCAACAAAACTATTATTCATGACACCCAGTTTAAAGCACTCAATCTTGAAGAAGGCATTGGATATGAATTCAGAGTTTATGCTGAAAATATTGTTGGTATAGGCAAAGCAAGCAAGAATTCTGAATGCTATGTAGCCAGAGATCCCTGTGACCCACCAGGAACCCCAGAAGCAATAATAGTTAAAAGACATGAAATCACTTTACAATGGACCAAACCAGCATATGATGGTGGAAGTATGATTACAGGTTACATTGTAGAGAAACGTGATTTGCCTGAGGGTCGTTGGATGAAAGCCAGCTTCACAAACGTCATTGAAACTCAATTTACTGTATCAGGTCTTACTGAAGATCAAAGATATGAATTCAGAGTCATTGCAAAGAATGCAGCTGGTACAATAAGCAAACCCTCTGACAGTACTGGACCGATAACTGCCAAGGATGAGGTCGAACTCCCAAGAATTTCAATGGATCCAAAATTCAGAGACACAATTGTGGTAAATGCTGGAGAAACATTCAGGCTTGAAGCTGATGTCCACGGAAAGCCGCTACCTACCATTGAGTGGTTAAGAGGAGATAAGGAAATTGAAGAATCTGCTAGATGTGAAATAAAGAACACAGATTTCAAGGCTTTACTTATTGTAAAGGATGCCATTAGAATTGATGGTGGACAGTATATTTTAAGAGCTTCCAATGTTGCAGGTTCTAAGTCATTCCCAGTGAATGTAAAAGTGTTAGACAGACCAGGACCTCCAGAAGGGCCAGTCCAGGTTACCGGAGTCACCGCTGAAAAATGCACATTAACATGGTTTCCACCACTTCAAGATGGTGGCAGCAACATTTCTCACTATGTTGTTGAAAAGAGAGAAACAAGTCGGCTTGCCTGGACTGTTGTTGCTTCAGAGGTTGTAACCGATTCTCTGAAAGTTACCAAACTCTTAGAAGGGAATGAATATATTTTCCGTATAATGGCTGTCAACAAATACGGTGTTGGAGAGCCTTTGGAA------------------TCTGCACCAGTACTCATGAAAAATCCATTTGTGCTTCCTGGACCACCAAAAAGCCTGGAAGTCACAAACGTTGCCAAGGACTCCATGACCATCTGTTGGAACCGTCCAGATAGTGATGGTGGAAGTGAGATTATTGGCTACATTGTAGAAAAAAGAGACAAAAGTGGCATTAGGTGGATAAAATGTAATAAACGCCGCATTACAGATTTGCGTCTAAGAGTAACAGGATTAACAGAAGATCATGAGTATGAATTCAGAGTCTCTGCAGAAAACGCTGCTGGAGTTGGAGAACCAAGTCTAGCTACAGTTTATTATAAGGCTTGCGATCCGGTGTTCAAACCTGGCCCCCCCATCAATGCACACATTGTAGACACCACTAAAAATTCAATTACACTTACCTGGGGTAAACCCATCTACGATGGTGGCAGTGAGATCCTGGGATATGTAGTAGAAATCTGTAAAGCAGATGAAGAAGAATGGCAAATAGTTACTCCACAGACTGGCCTGAGGGCCACTCGATTTGAAATTTCAAGACTCACTGAACACCAGGAGTATAAAATACGAGTCTGTGCCCTCAATAAAGTTGGTTTAGGTGAGGCTACATCAGTTCCTGGTACTGTGAAACCAGAAGATAAACTCGAAGCACCTGAACTTGACCTTGACTCTGAATTAAGGAAAGGAATTGTTGTAAGAGCTGGTGGATCTGTCAGAATTCACATTCCATTCAAAGGTCGCCCAACACCTGAGATCACTTGGTCTCGAGAGGAAGGTGAATTCACAGATAAGGTCCAAACTGAAAAAGCAGCAAACTATACCCAACTATCAATAGATAACTGTGATAGAAATGATGCTGGAAAATATACTCTCAAGCTGGAAAACAGCAGTGGATCTAAATCTGCCTTTGTAACTGTGAAAGTTCTTGACACCCCAGGACCACCACAGAATTTGGCAGTCAAAGAAGTGAGAAAAGATTTTGTCCTTCTGATATGGGAACCACCCATCATCGATGGGGGTGCAAAGGTCAAGAACTATATTATTGACAAACGTGAGTCAACCAGAAAAGCATATGCTAATGTGAGTAATAAATGCAGCAAAACAAGCTTTAAAGTTGAGAATCTTACAGAAGGAGCCATGTACTACTTTAGAGTAATGGCTGAAAATGAATTTGGAGTTGGTGTTCCAGTGGAAACCACTGATGCTGTGAAAGCAGCTGAGCCTCCTTCCCCACCAGGAAAGGTCACACTCACTGACGTGTCCCAGACTAGTGCATCGCTGATGTGGGAGAAACCTGAACATGATGGTGGTAGCAGAATCCTGGGGTATGTTGTTGAAATGCAGCCCAAAGGAACAGAAAAATGGAGTGTTGTGGCTGAATCCAAAGTCTGCAATGCAGTTGTTACTGGTTTGAGTTCTGGACAAGAATATCAGTTCCGTGTCAAGGCTTACAATGAGAAAGGAAAAAGCGATCCAAGAGTGCTTGGTGTTCCTGTCATAGCCAAGGACTTGACTATACAGCCTAGTTTTAAGTTACCATTTAACACATATAGTGTCCAAGCTGGAGAAGCTCTTAAAATCGAAATTCCTGTTATTGGCCGACCGAGACCTGAAATTTCATGGGTCAAAGATGGCGAGCCTCTTAAACAGACAACAAGAGTAAATGTTGAGGAAACAGCTACATCAACTGTTTTGCACATTATAGAAAGTAACAAAGATGACTTTGGAAAATACATCATAACAGCAACAAATAGTGCAGGTACGGCAACTGAAAATCTCAGCATTATCGTCTTGGAAAAGCCTGGACCTCCAGTTGGACCAGTTCGGTTTGATGAAGTTAGTGCAGACTTTGTGGTCATATCTTGGGAAGCTCCAGCCTATACTGGTGGCTGCCAAATAAGCAACTACATTGTAGAGAAGCGAGATACAACTACCACCAGTTGGCACATGGTATCCGCAACAGTTGCAAGAACAACAATTAAAATAACCAAACTGAAAACAGGCACCGAGTACCAGTTTAGAATTTTTGCAGAAAACAGGTATGGAAAATGTGGCCAGCTTTCAAGCCGGGGTTCCTGTCAGGACATCATTCTGTCCAAGGCACCACTTGGACCTCAGTTCCCCTTCTCAGGGGTGGACGACCGGGAGTCTTGGCCCTCCGTCTTTTATAATCGGACCTGCCAGTGCTTTGGCAACTTCATGGGTTTCAATTGCGGAAATTGTAAGTTTGGCTTTTGGGGACCCACCTGCACAGAGAGGCGACTTTTAGTGAGAAAAAACATCTTTGATTTGAGTGTCCCAGAGAAGAACAAATTTCTTGCCTACCTCACTTTAGCGAAACATACTACCAGCCCGGACTATGTCATCCCCACAGGCACCTACGGCCAAATGAATAATGGATCAACACCTCTGTTTAATGACATCAACGTTTATGACCTCTTTGTCTGGATGCATTATTATGTGTCAAGGGACGCACTACTTGGGGACTCTGAAATCTGGAGAGACATTGATTTTGCTCATGAAGCACCAGGTTTCCTGCCTTGGCATAGACTCTTCTTGCTGCTGTGGGAAAAAGAAATCCAGAAGCTGACAAGGGATGAGAACTTCACTATTCCAAGGGAACCGGGAGGCCTGGCGGTGCCCCCCACAGAAGGCCCGGTCGGCTTCACCACCCCGTACGTGGAGGACACGCCGGAGCCGCCCCTGCACGACTTCTTCTGCAGCAAACTTCTGGACCTGGTCTTCCTGCTGGACGGCTCCTCCAAGCTGTCTGAGGCCGACTTCGAGACGCTGAAGGCGTTCGTGGTGGGCGTGATGGAGCGTCTGCATATCTCCCAGAAGCGCATCCGCGTGGCCGTGGTGGAGTACCACGACGGCTCCCACGCCTACATCGCACTGCAGGACCGGAAGCGGCCGTCGGAGCTGCGGCGCATCGCCGGGCAGGTGAAGTACGCGGGCAGTGAGGTGGCCTCCACCAGCGAGGGCTTGAAGTAC-----------GATTTTCAGCAAGGTTGACCGGCCTGAGGCCTCCCGCGTGGCCCTGCTGCTCACGGCCAGCCAGGAGCCCCCCAGGCTGGCCCGGAACTTGATCCGCTACGTCCAGGGCCTGAAGAAGAAGAAG---GTCGTCATGGTCCCCGTGGGCATCGGGCCCCACGCCAGCCTCAGGCAGATCCGCCTCATCGAGAAGCAGGCCCCCGAGAACAAAGCCTTTGTGCTCAGCAGTGTGGAGGAGCTGGAGCAGCGGAGGGACGAGATCATCAGCTACCTCTGCGACCTCGCCCCCGAAGCGCCGGCCCTCACGCCGCTCACGGCCCAGGTCACCGTGGCGCCGGAGCTCCCGGGGACGTCGACGCTGGCGCCCAGGAGGACCTCCGTGGTCCTGGATGTGGCATTCCTCCTGGAAGGGTCGGACAACGTGGGCGAGGCCAACTTCAACAGGAGCACAGAGTTCTTGGAGGAGGTGATCCGGCAGATGGACGTGGGCCGGGACAGTGTCCACGTCACGGTGCTGCAGTACTCATACGTGGTGACCGTGGAGCACTCCTTCAGAGAGGGGCAGTCCAAGGAGGACGTCCTGCAGCGGCTGCGGGAGATCCGCTACCGGGGTGGCAACCGGACCAACACCGGGCTGGCCCTGCAGTACCTGTCGGAGCACAGCTTCTCGGCCAGCCAGGGGGACCGGGAGCAGGCGCCCAACCTGGTCTACATGGTCACGGGGAGCCCGGCCTCAGATGAGATCAGGCGGATGCCCGGAGACATCCAGGTGGTGCCCATCGGAGTGGGACCGCGCGTGGACGTGCAGGAGCTGGAGAAGATCGGCTGGCCCCAGGCCCCCATCTTCATCAAGGACTTCGAGATGCTCCCC
>Balaenoptera_bonaerensis
GCCATCGCGGCGGTCATCACCTTCCTCATCCTCTTCACCATCTTCGGCAACGCGCTGGTCATCTTGGCTGTGCTGACAAGCCGCTCACTGCGAGCCCCGCAGAACCTGTTCCTAGTGTCGCTGGCCGCCGCCGACATCCTGGTGGCCACGCTCATCATCCCTTTCTCGCTGGCCAACGAGCTGCTGGGCTACTGGTACTTCTGGCGCACCTGGTGCGAGGTGTACCTGGCGCTGGACGTGCTCTTCTGCACCTCCTCCATCGTACACCTGTGCGCCATCAGCCTGGACCGCTACTGGGCCGTGAGCCGCGCGCTGGAGTACAACTCCAAGCGCACCCCGCGCCGCATCAAGTGCGTCATCCTCACCGTGTGGCTCATCGCAGCTGTCATCTCGCTGCCGCCCCTCATCTACAAGGGCGACCCGGGTCCCCAGCCCCGAGGGCGCCCTCAGTGCAAGCTCAACCAAGAGGCCTGGTACATCCTGGCCTCCAGCATTGGATCTTTCTTTGCACCCTGCCTTATCATGATCCTTGTCTACCTGCGGATCTATCTGATCGCCAAGCGCAGC---CACCGCAGAGGTCCCAGGGCCAAGGGGGGCCCTGGGGAGCGTGGGTCTAAGCAGCCCCGCCCTGTCCCTGGGGAAGTTTCAGCCTCAGCCAGATTGCCAACTCTGGCCTCTCAACTGGCTACTGCTGGAGAGGCCAATGGATGCTCCCAGCCCACTGGGGAGAAGGACGAGGGGGAGATCCCTGAAGACCCTGGGACCCCCGCCTTGCCCCCCAGCTGGCCTGCCCGTCCCAGCTCAGGCCAGAGTCAGAAGGAAGGTGTTGGTGGGACATCTCCAGAGGAGGAGGGG------TGTGAGCCGAAGGCCTTGTCAGCGTCTCCCGCCTCAGCTTGCAGCCCCCCCCTG---CAGCAACCCCAGGGCTCCCGGCTGCTGGCGACCCTACGTGGCCAGGTGCTCCTGGGCAGGGGCAGGGGCACTGCAGGGGGGCAGTGGTGG---CGGCGGCGG------ACGCAGCTGACCCGGGAGAAGCGGTTCACGTTCGTGCTGGCCGTGGTCATCGGCGTCTTCGTGCTCTGCTGGTTCCCCTTCTTCTTCAGCTACAGCCTGGGTGCCATCTGCCCTCAGCACTGCAAGGTGCCCCACGGCCTCTTCCAGTTCTTCTTCTGGATCGGCTACTGCAACGCCATCGCCAAGTTCGAGCGTCTGCAGACGGTCACCAACTACTTCATCACCTCCCTGGCCTGTGCTGACCTGGTCATGGGCCTGGCGGTGGTGCCCTTTGGGGCCAGCCACATCCTCATGAAAATGTGGACTTTTGGCAACTTCTGGTGTGAGTTTTGGACTTCCATTGACGTGCTGTGCGTCACGGCCAGCATTGAGACCCTGTGCGTGATCGCCGTGGATCGCTACCTTGCCATCACATCACCCTTCAAGTATCAGTGCCTGCTGACCAAGAATAAGGCCCGGGTGGTCATTTTGATGGTGTGGGTCGTGTCCGGCCTTACCTCCTTCTTGCCCATTCAGATGCACTGGTACCGGGCCACCCACCAGGAAGCCATCAACTGCTATGCCAAGGAGACCTGCTGTGACTTCTTCACGAACCAAGCCTATGCCATTGCCTCCTCCATTGTGTCCTTCTACTTGCCCTTGGTGGTCATGGTCTTCGTCTACTCCAAGGTCTTCCAGGTAGCCAAAAGGCAGCTCCAGAAGATCGACAAATCTGAGGGCCGCTTCCATGCCCAGAACATCAGCCAAGTGGAGCAGGATGGGCGGAGCGGGCCCGGACAACGCAGGGCCTCCAAGTTCTGCTTGAAGGAACACAAAGCCCTCAAGACTTTAGGCATTATCATGGGCACTTTCACCCTGTGCTGGCTGCCCTTCTTCATTGTCAACATTGTGCACGTGATCCAGGATAACCTCATCCCTAAGGAAGTTTACATCCTTCTAAACTGGGTGGGCTATGTCAACTCTGCTTTCAATCCCCTTATCTACAAAACCCAACTTACAAGTTCTTTGAGCAGATGCAGAACT-AGACCACCACCG---CAGCAGCCTCTGAAGTTGGACAGCAAAACCATTGCTTC---ACAACCCATCGGTGTTCATTTAGAGAATAATGTGGAAAGAAACAAACCCTTCTGTTTTATTATTTACTCATTATCGCCTTTCGACAGCTGTGCTGTAACACAA-GTAGATGCCTGAACTTGAATTAATA-TACAAATCAGTAATGTATT-CTCT-CTCTTC----ACATTTCGGTC-TCT-CCACTACATTATTAATG---GATTTTGTGTACTGTAAAGAATTTAGCTGT-ATCTAACTAGTGCATGAATAGATTCCCT-CCTGATTATTTATCACA----TAGCCCCTTAGCCAGTTGTATATTA--TTCTTGTGGTTT-GTGACCC-A-GTTAAG-TCCTACTTTGAAA-TATGCTTTAAGAATCGATG-GGATGCTTCATGTGA---AC-GTGGGAG-TTTAGCTGCTT-CT-CTTGCCTAAGTATTC-TTTTCCT-GATCACTATGCATTTTAAAGTTAAACATTTTTATGTATTCCAGA-TGAGTTAGAGGTTTTTCCACAATGGCATTTT-ACTGTACAGATT--GCTGCTTCTGCTATATTTGTGATATAGG-AATTATGAGGATACACGTTT-ATTTCTTTGGTTGTTTATCAACCTCATCTTATCACAGCAGAGGAAATAAAAAAGCAGATTGAAGCTGTGGGCTTTCCAGCATTCATCAAAAAACAGCCCAAGTACCTCAAATTGGGAGCTATTGATATAGAACGTCTAAAGAACACACCAGTCAAATCCTCAGAAGGATCACAGCAAAGGAGTCCATCATATACCAATAAT---TCAACAGTCATTTTCATCATAGATGGCATGCACTGTAAATCATGTGTGTCAAATATTGAAAGTGCTTTATCTACACTCCAATATGTAAGCAGTGTAGTCGTTTCTTTAGAGAATAGATCTGCCACAGTAAAGTACAATGCAAGTTTAGTCACTCCAGAAACTCTGAGAAAAGCAATAGAGGCCATATCACCAGGGCAATATAGAGTTAGTAGTACAAGTGAAATTGAGAGTACCTCAAACTCTCCCTCCAGCTCATCTCTTCAAAAGAGT---CCTTTGAACATAGTTAGC---CAGCCTCTGACTCAAGAAACCGTGATAAACATTGATGGCATGACTTGTAATTCTTGTGTGCAGTCTATTGAGGGTGTCATATCAAAAAAGGCAGGTGTAAAATCCATACGAGTATCACTTGCAAATGGCAAAGGGACTGTTGAGTATGATCCTTTACTAACCTCTCCAGAAACCTTGAGAGAAGCAATAGAAG--TGCCAATTCCGTTCCGTCGTGAGGATGGACTACATGGTCTACTTCAGCTTCTTCACTTGGATTTTCATTCCCCTGGTTGTCATGTGTGCCATCTACCTTGACATCTTCTATGTCATCCGGAACAAACTCAATCAGAACTTTTCTAACTCCAAAGAGACAGGTGCATTTTACGGACGGGAGTTCAAGACAGCCAAGTCTCTGTTTCTGGTTCTTTTCTTGTTTGCTTTGTCCTGGCTGCCTTTATCCGTCATCAATTGTATCATCTACTTTAATGGTGAAGTACCACAAGTTGTGCTGTACTTGGGCATCCTGCTGTCCCATGCTAACTCCATGATGAACCCTATCTATAAGTACAATCAAAATTTCTCTGCTGGAAACAATGAGAAAAGCATTGAGGCCCACATAGGAATAAATGGAGAAGCCAACCTGGATTTTTTAAACATTCCTTTAACAATCCCTGAAATGACTCTACCT------TATACAAAGCTCACAACGCCCCAGGTGAAAGATATCTCCTTATGGGAAAAGACAGGCTTGAAGGAATTCTTGAAAACAACAAAGCAATCGTTCGATTTAAGTGTAAAGACTCAGTATAAGAAAAACAAAGACAAGCATTCCATCCCAGTTCCTCTGGATGTATTTTATGCATTTATCAATCGTAACATCAATTCCTTCAACAGGCGTTTCGAGACAGTCAGAAACAAGGCATTAGATTTTTTTATCAAATCCTACAATGAAGCAAAAATTACATTTGATAAGTACAAGGTTGAAAAATCCCTCAATCAGCAACCCAGGATCTATAAAATTCCTGGATACACTATTCCAGTTACC---------AACATTGAAGTGTCTCCATTCACAGTGAAGATGTTGACATTCGGGTATGTGATCCCCAAAGAGATCAGCACCCCCAGCATCACCATGCCGGGTTCTGGCGTCTACGTGCCCTCATACACATTAGTCCTGCCA---TTCCTAGAGCTGCCAACCCTTCATGTCCCTAGGAATCTTCTTGAGCTTTCTCTTCCAGAGTTCAAGGTACTGAGTACCACAAACAAAATTTTAATTCCAGCCATGGGCAATATTACCTATGATTTTTCCTTTAAATCAAGTGTCATCACACTGAATACCAATGTTGGTCTTTATAACCAATCAGATATTGTGGCTCATTTTCTTACTTCCTCTTCTTCTGTCATTGATGCACTGCAGTACAAATTAGAGGGCACCTCAAGTTTGACGAGGAAAAGAGGGTTGAAGTTAGCCACAGCTTTGTCTCTGAGT---AACAAACTCGTGGAGGGCAATCATGACAATACTATTAGCTTCACCAAGAAAAACATGGATGCATCCATGACAACAACTGCAAGAGTCCAAATTCCACTTTTGAGAATGAATTTCAAGCAAGAACTTAATGGAAATACCAAGTCAAAACCTACTGTCTCTTCATCCATGGAATTAAAGTATGATTTCAGTTGGCCCCATGTGTACACTACTGCTACAGGGGCGTTTGACCACAAGCTCAGCTTAGAATGTCTCACC---------------TCTTACTTTTCCATTGAGTCATCTACCAAAGGAGGTGTCAAGGCTTTTATCCTTTCA---AAGGAATATTCAGGAACTCTTGCCAGTGAGGCCAGCACTTACTTGAATTCCAAGGGTACTCGATCCTCTGTGAAGCTGCTAGGAGCTTCCAAAGTAGATGGTATCTGGAATCTTGAAGTAAAAGAAAAGTTTGCTGGAGAAACCACTCTCCAACGCATATATGCCATCTGGGAACAAAATACGAAAAACCATTTACGGCTAGGGGGCCTC---TTTTTAACATCTGGAGAGCATACAAGCAAAGCCACCCTGGAACTTTCCCTATGGGAAGTATCAGCCCTTGTTCAGGTCCGTGCACGTCAGCCCAGTTCCCTTCTTAACATCAATTACCTTGGCCAGGAAGTGTCCCTGAATGCTAACACTGAGAACCAGAAAATCAGCTGGAAAAGTCAGGTCCAGGTTCATTCTGGGTCTCTCCAGAACAACATACAGCTTTCCAATGACCAAGAAGAGGCACGCCTTGACATGGCAGGCTCCTTAGAAGGGTACCTATGGTTCCTCAAAGATGTTGTCCTACCAGTTTATGACAAGAGCTTTTGGGACCTCCTAAAGCTGGATGTAACCACCAACAACGATAGGAAACAGTATCTCCGTGCTTCAACTGCCCTTGTATATACCAAAAACCCCAATGGCTATCCTGTTTCTATCCCCGTGCGAGAATTGGCTGATAAATTCATTATTCCTGGACTGAAACTACATAACCTAAATTCCGTTAACGTCACACCTACATTCCACGTACCCTTTACAGATCTTCAGGTCCCATCCTACATACTTGACTTCAGTGAAATAAAAATCTACAAGAAGCTAAGTACTTTGCCATTTGCCCTCAACATACCAACACTACTCAAAGTGAAATTCCCCAAAGTTGATGTGTTAGCG---CAATATTCTAAACCAGAAGTCTCCTCAGTTCCCTTTTTTGAGATAACTGTGCCTGCATCTCAGTTAACTGTGTCCCACTTCACCCTTCCAAAAAGTATTTCAGTTGGCAGTGCCGTTTTGGATCTGAGTGTG---GCCAGCAACACTGCAGACTTCGAGTTGTCAACCATCACCATGCCTGAGCAGACTATTGAGATTCCTTCCATGAAGTTCTCTGTACCTGCTGGAATTTTCATTCCTTCCTTTGGAACACTGACTGCACGTTTCGAGGTGGCCTCTCCCTTGTATAATGCCACTTGGAGTGCTGGTTTGAAAAACAAAGAAGATCACGTTGAAACCTTCCTGGATTCCACATTATATCTGAATGTGTGGATTCCAGCACCTAAACCAAAAAATGCTACTGTCATGGTATGGATCTATGGTGGTGGTTTTCAGACCGGGACATCATCTTTGCATGTTTATGATGGCAAGTTTCTGGCACGGACTGAAAGAGTTATTGTGGTTTCAATGAACTATAGGGTGGGTGCCCTAGGATTCTTAGTTTTACCGGGAAATCCTGAGGCACCAGGAAACACGGGCTTATTTGATCAACAGCTGGCCCTTCAGTGGGTCCAAAAAAATATAGCAGCCTTTGGTGGAAATCCTAAGAGTGTAACTCTCTTTGGAGAAAGTGCAGGAGCAGCTTCAGTTAGCCTTCATTTACTTTCTCCTAGAAGCCACCCATTGTTTACCAGAGCCATTCTGCAAAGTGGATCCTCTAATTCCCCTTGGGTAGTGACATCTCTTTATGAAGCTAGGAACAGAACATTGACTTTAGCTAAATTTATTGGTTGCTCTAGAGAAAATGAGACTGAGATAATCAAATGTCTTCGAAATAAAGATCCCCAGGAAATTCTTCTGAATGAAGTATTTGTTGTCCCT---TATGGTACGCTCTTGTCAGTAAACTTTGGTCCAACTGTGGATGGTGATTTTCTCACTGACATGCCAGACACACTACTCCAACTTGGACAGTTCAAAAAAACCCAGATCTTGGTGGGTGTTAACAAAGATGAAGGGACAGCATTTTTAGTATACGGTGCTCCTGGTTTCAGCAAAGATAACAATAGTATTATAACTAGAAAAGAATTTCAAGAAGGTTTAAAAATATTTTTTCCGGGATTGAGTGAATTTGGAAAGGAATCGATCCTTTTCCACTACATGGACTGGTTAGATGATCAGAGAGCTGAAAACTACCGTGAGGCCTTGGATGATGTTGTTGGGGATTATAATATCATATGCCCTGCCTTGGAGTTCACCAAAAAGTTCTCAGATATGGGAAACAATGCCTTTTTCTACTATTTTTACTTCAGTTGCATGAAGGCTGCCCCCATGAAAGAAGCCAACGTCCGAGGA---CAAGGCAGCTTGGCC---TACCCAGGTATGCGGACCCATGGGACTCTGGAGAGCGTGAATGGGCCCAAGGCGGGTTCAAGAGGCCTGACGTCGTTGGCTGACACTGTTGAACAYGTGATCGAAGAGCTCTTGGACGAGGACCAGAAAGTTCGACCCAGTGAGGAAAACAGTAAGGAYGCGGACATGTACACGTCCCGGGTGATGCTCAGCAGTCAAGTGCCTTTGGAACCGCCTCTCCTCTTCCTGCTCGAGGAATACAAAAATTACCTGGATGCTGCGAACATGTCCATGAGGGTCCGGCGCCACTCGGACCCCGCCCGCCGCGGGGAGCTGAGCGTGTGCGACAGCATCAGCGAGTGGGTGACGGCGGCGGATAAAAAGACTGCAGTGGACATGTCAGGCGGGACAGTCACGGTCCTCGAAAAAGTCCCCGTCTCGAAAGGCCAACTGAAGCAGTACTTCTACGAGACCAAGTGCAATCCCATGGGTTACACAAAGGAGGGCTGCAGGATTACATCCTCCCTGATTGTTCTTGTTATTGCCGTTTT-GTGAACCTGTAGAAAACAAGTGCTTTTTATCTTGAAATTCAACAAAAAGAATATGCATAGAATGCATTCTATGTAGCCATGTCACTGTGAATAA-CAATTTCTTGCATATTTAGCCATTTTGATTCCTGTTACTTCTCTGTTGCTGCGAAACCGATCAAAGGAAAGTAAACTTCAGTTTTACAATCTGTAAGCCTAAAAGCGGGTACTACCGTTTATTTTACTGACTTGTTT-AAATGATTCGCTTTTGTATGCCATGTGGCACAGATACTCATGCCAGCTCA---TTACAACATGAAAACAGCAGTTTATTACTCACTAAAGACAGAATGAATGTAGAAAAGGCTGAATTCTGTAATAAAAGCAAACAGCCTGTCTTAGCAAAGAGCCAACAGAGCAGATGGGCTGAAAATAAGGACACATGTAATGATAGGCAGACTCCCAGTACAGAGAAAAAGGTAGTTCTGAAT---GCTGATCCCCTATATGGGAGAAAAGAACTGAATAAGCAGAAACCTGCATGCTCTGACAGTCCTAGAGATTCCCAAGAGTTTCCTTGGATAACAGTGAATAGTAGCATACAGAAGGTTAATGAATGGTTTTCCAGAAGTGATGAAATGTTAACTTCTAAC---GACTCACATGATGGGGGTTTTGAATTAAACACTGAAGTAGCTGATGGATATTTGGGTTCTTCAGAGAAAATAGACTTAATGGCCAGTGATCCTCATGGTGCTTTAATACGTGAAAGTGAAAGAGTCCACTCCAAACCAGTAGAGAGTAATATTGAAGATAAAATATTTGGGAAAACCTATCGGAGGAAGGCAAGCCTCCCTAACTTGAGCCACATAGCTGAACATCTAATTATAGGAGCATCT---ACT---GTAGAACCTCAG---ATAACACAAGAGCGCCCCCTCACAAATAAACTAAAGCGTAAAAGGAGAAGTACATCAGGCCTTCATCCTGAGGATTTTATCAAGAAAGTCGATTTGGCAGTTATTCCAAAGACTCCTGAAAAAATAACTGAGGGAACTGACCAAACA---------GAGCAG---AATGGTCATGGGATGCATGTTACTAGTAATGGTCCTGAGACTGAAATGAAA---GGTGATTATGTTCAGAAAGAGAAAAATGCTAACCTAACAGAG------TCATTGGAAAAACAATCTGCTTTCAGAACTAAGCCTGAACCTATAAGCAGCAGTATAGGCAATATGGAACTAGAATTGAATATCCATAGTTCAAAAGCACCTAAA---AATAGGCTGAGGAGGAAGTCCTCTACCAGGAAGATTCATGCACTTGA------AGTCAGTAGAAACCCAAGCCCACCTCATCATACTGAACTACAAATTGATAGTTGTTCTAGCAGTGAAGAGATG------AAGAAAAAACATTCCGGCCAAATGCCAGTCAGGCACGGCAAAAAGCTTCAATTCATGGGAGATAAAGCACCTACA------------CCACACGAACAAATA---AATAAAAGACTTGCCAGTGACACTTATCCAGAACTAAATTTAACAAACATACCTGGTTTT---TTTACTCACTGTTCTAGTTCTAATAAACTTCAAGAGTTTGTTAATCCTAGCCTTCAAAGAGAGAAAATTCAAGTGTCGAATAGTACCAAAGACCCCAAAGATCTGACATTAAGTGGAGGA---AAAGGTTTGCAAATTGAAAGATCTGTAGAGAGTACCAGTATTTCCTTGGTACCTGATACTGATTATGGCACTCAGGATAGTATCTCATTACTGGAAGCTGACACCCTAGGGAAGGCAAAGACAGCACCAAATCAACATGTGAGTCTGTGTGCAGCAATTGAAAGCCCCAAGGAACTTATCCATGGTTGT---TCTAAAGATATTAGAAACGACACAGAGGACTT---TCAGGATCCACTGGGACATGACATTAACCAC---ATTCAGGACGGGAGCATAGAAATGGAAGAGAGTGAACTTGATACACAGTATTTGCAGAATATGTTCAAGGTTTCAAAGCGTCAGACGTTTGCTCTGTTTTCAAATCCAGAAAATCCAGAAAAGGAATGTGCAGCAGTCTGTGCCCACTCTGGGTCCTTAAGGGAACAAAGTCCA---AGAGTCCCTCTTGAATGCAGACAAAAAGAA---AATCAGGGAAAGAGTGAGTCTAAAATCAAGCATGTGCAGGCAATTAATACAACTGTGGACTTCCCTGTGGCTGGTCAA---AAAGATAAGAAGCCGAGCGATCATGCCAAACGTAGCCCAAAAAGAGTAACTAGGCTTTGTCAGTCATCACAGTTCAGA---GGCAACAAAACTGAGCTCGTTATTGCAAAT---AAACATGGGATTTCACAAAACCCATATCTTATACCATCACTTTCTCCCATCAGGTCATCTGTT---AAAACTATATGTAAGAAAAAC---CTGTCAGAGGAAATGTTTGAGGAACCTGTAATGTCACCTGAAAGAGCAATGGAAAACGAGAGCATCATTCAAAGTACAGTGAACACAATTAGC---CAAAATAACATTCGAGAAAGCACTTTTAAAGAAGTCAGCTCAAGCAGTATTAATGAAGTAGGTTCCAGTGGTGAAAACATTCAAGCAAAACTAGATAGAAACAGAGGACCTAAATTAAGTGCTTTGCTCAGATTAGGTCTTATGCAACCCGAAGTCTATAAGCAAAGTCTTCCTGTAAGTAACTGTCAACTTCCTGAAATAAAAAGGCAAACACTTCAGGCTGTTAATGCAGATTTCTCCCCACGTCTAATTTCAGATAACCTAGAACAACCTATGGGAAGAAGCCATGCTTCTCAGGTTTGTTCTGAGACACCTGATGACTTGTTAAATGATGACAAAATAAAGGAAAATAGCAACTTTGCTGAAAGTGACATTAAGGAAAGATCTGCTGTTTTTAGCAAAAGTGTCCAAAAAGGAGAATTCAGAAGGAGCCCTGGC---CCTTTAGCCCATCATACATGTTTGGCTCGGGGTCAC---GAAAGAGGGGCT---------------------GAGTCCTCAGAAGAGAATGTG------TCTAGTGAGTTGTCTTTAACCAGCTCTTTTGGGACAATTATGAGAAAATGTTCTAATAATGAAAGCAGTTCTAATAATAATAAAATAATATCTCAGGATCTTGATTATAAAGAAGCAAAAATTTATAAGGAAAAACTGCAGTCATTTATAACCACAGAAACTGGTTATGTGTCATGTTTGCAGGAAAAGCACTGTGAAGATGATCCAAAAAGCCAGAGAGTTTCAGATATAAAGGAAAAAGTATTGCCTGCAGTATTTCACCCTGCATTGCCACATTCAGAG---GAATATAGTGAT---------ATTCTCTTCCAATCCCAGGAGAGCTTTTTACATGGCCATGATAATACCTCCAAGGATCTTCTGTCAAATCCAGTTGTGATTTCTAGAGGAAAAGAATCATAT---AAAAATATGTCAGAGAAAATAAAATCTGAG---AATTGTGAAGCTGGTTTTGAATTAACCAAA---------------------------------AGTATTTCCATGGAAAAGAATCAAGAAACACGTGTTTTAACTGAAAATTCTAAAAAAGCTGAGCTGTTGTCACCTGAAAAATACATAACAGAAGCATCACCTTCTATGAAGGTACAATTCAACCAAAATACAAATCTCACAGTAATCCAAAAAGACCAA---------GAAGAAACTGCTTTAATTTCA---AAAATGACTGTCACTCCAAACTCTGAAGAA---CTTTTCCCAGACAAAGAGAATAATTTTGTCTTTCAAACAACTACTGAA---AGGAAGATTCCTGTTTTAGGACATATTAAGGAAGTTCATGAGGCAGACCTCAATTGTTTAAGAGAACCTGTTCCCAAGAACTCTGCCATAGTAGCATGTACAGACATAGATGACGGACAAGCAGCCAAAGTGTCACTTACAAAA---GATTTTGGTTCATCAGATGTAGTCCGTGATCTTGCAGAGAAGAATAGAAATAGTGTAAAGCAACCACCAAAA---------------ATGACTCTAGGT---CAAGATTCAAAGTCAGATGTCTCGTTGGATATA---GATATGAAATCAAACAGAAATAATGAT---TGCATCGACAAATGGGCAGGA---CTCTCAGATTTGATTTCAAGTCACAATTTTGGAAGTGGCTTCAGAACAGCTTCTAATAAAGAAATAAAGCTCTCTGAACACAACATTAAGAAAAGTAAAATGCTCTTCAAAGATATTGAAGAACATTATCCTACTAGCTTAGCCTGTGTTGAAATTGTAAATGAAAATCAAAAG------------------AAAGGAAGCAGACATGAACTTGATTCACAGTCAGTTAATACTGTATCTGGGTATGTGCAGAGTAGTGCAATTGCTGCTGATAGTGGAAATAGTCACACAACTCCTCCAGTTTTATCTTTAAAGCGAGACTTT---AATTCAAACCATAATTTAACACCTAGTCAAAAGGCAGAAATTACAGAACTTTCTACTATATTGGAAGAATCGGGAAGTCAGTTTGATTTTACACAGTTTAGAAAACCAAGCCACATGTTACAGAGTAATCCATTTGAAATGCCT---GAAAACCAGATAACTGTCTTGAATACC------ACTTCTGAGGAATGGAAAGATGTTGATCTTCATCTCACA---------------------ATTAATGCCCCATCTCTCAGTCAGGTAGGTAGCAGCAAGAAATGTAAAGGTATAGTTGGAGGTAAGCAAAAGTTGGCTTGCTTGTCAACAACAAACTGTAACAAAAGTGCTTCTGGT---TATTTAACAGATAAAAACCAAGTGGAGTTTAGGGGCTTTTATTCTGCTCGTGGCAAACTGAACGTTTCTAGTGAAGCATTGCAGAAAGCCGTGAAACTGTTCAGTGACATTGAGAATGTTAGTGAGGAAACTCCTGCAGAA---GTAGATCCAGGAAGTTTCTCTTCAAGTCAGTGTAACGATTCTGTTTCAATGTTTAAGGTAGAAAATTACAGCAAT---GATAAAAATTTAAGTGAGAAAAATAATGAATGCCAGCTAATACTACAAAATAACATCGAAATGACTACTGGCATTTTTGTCGAAGAATATACTGAAGACTACAGGAGAAATACT---GAAAATGAAGATAACAAATGT---------ACTGGTAACTTA---GAATCTGATGGCAATGCTTCAAGTAAAAATGAT---ACAGTTTATATTCATAAAGATGAAAATGGCTTGCCATGTATTGATCAACAAAACATACATCTAAAATTATCTAGCCAGTTTATGAAGGAGGGAAACATTCAAATTAAA---AGTTTGTCAGATTTAACTTGTTTG---GAAGTTGTGAAAGCTGAAGAAACATTTAATGTTAATATGTCAAATAAAAAAGAGTCAACCGCTAACAAGATGAGGCAAAATATAAAA------GATTCTGATGTTTTTGATTTGTCCTTTCAGACTGCAAGTGGGAAAAACATCAGAGTCTCTAAAGAGTCTTTAAATAAAGTTGTAAATTTCTTTGATGAAAAACTGAATAATTTTTCAGATTCCTCAAATTCTGAATTACTTTCTGATGTAAATATCAACAAAACAGACATTTCAAGTCATGAGGAAACAGATATGGTC------AAAAACAAAATATTGAAAGGAGGCAACCCAGTTGGTATTAAAAATCAAGTACTGACTCTCCAGCAGAGACCTGAATGTGAAATCAAAAAGATCATAGAACCAACCATGTTGGGTTTTCATACAGCTAGTGGGAAAAAAGTAAAAATTGCGAAGGAATCTTTGGACAAAGTGAAAAATCTTTTTGATGAAAAAAAGCAAAGTGAAATCACTAATTTCAGCCATCAAGGGGCAAAGACGCTGAAGGACAGAGAGGTA------TGTAAAGAAGGGCTTGAATTAGCATGTGAGACAGTT---GAAATA---ACTGCCCCAAAGCATGAAGAAATGCAGAATTCTCTAGAGGAGAAAAAGCTTGTTTCTAAGGAGACAGCCATGCCACCCAGGCTCTTAAGTGATCATTTATACAGACAAACTGAAAATCTCAAGATATCAAATAGTATCTCTCTGAAAGTTAAAGTACATGAAAATATAGAAGAAGAAACAAGAAAAAGTCCTATAACTTCC------------------------------------------------------------------------------------------------------------------------------------------------------------------------------------------------------------------------------------------------------------------------------------------------------------------------------------------------TTAAGTAAC---AGCATGTCTAACAGC--------TAT---TCATATCAT-------TCTGATTTTTCTCATTCCAATGAGTTATTTAATAAGTCAGAGTATCTCTCAAAAAATAAAAGTCATAATTCTGATATTGAGTCAGTAGTGAGGAATGTCAAAGATAGAAAA---AACACTAGTTTTTCTGAAGTACTATCCACTGTAAGAGAAGCAAACATAAACCCACAAGCTGTAGACAAAGATAGTTGTGTTCAGAAACTTGTGACTAACTCTTCACCATGCAAAAATAAGACCACAGCTGTTGAAGTGGCCATATCTGGTTCAAATAATTTTGAGACA------------------------------GAGCAACCTGCACTCAGTATAGCAAGTGATAAAATAGCCTTTGTTTCTCATGAAACA------AAAGTGAGAGAGAGGTTTACA---------------GACAACTGCAGGAAGGTA---ACTAAGCAAAACACTGAGAGTGAATCAGGCACTGGCCGAACAAAAATTGTGACAGGTTCTCATAAGGCATTGGGTGATTCAGAGGAT---ATTATTTTTCCTAACTCTCCAGATAGTGAAGAACATAGTATGCATTCACACGAGGTTTTTCCTAACATT---------------------CAAAGTGAACACATTTTACAACAT---GACCAAAGTATATCTGGATTGGAGAAAGTTTCTAAAATACCAGTTTGTCACATTAAT---TTGAAAACT------TCTGATAAATGTAAATTTAAC---ATGGGAAAATGTCCCAAGTCAGTCTCTTCTATAAATGTTTGTGGGATTTTTAGCACAGCAAGTGGAAAATCTGTGCAAGTATCAGATGCTGCATTACAAAAGGCAAGACAGGTATTCTCTAAGACAGAAGATAGT---GCTAAGCAACTCTTTTCCAAAGTATCATTTAAAAGTAATGAAGAACATTCAAACAAGTTTGCAAGAGAAGAAAATACTGTGATACATACCCCCCAAAATTTACTATCA------------------------------------TCTGCTTTCTCTGGATTTAGTACAGCAAGTGGAAAACAGGTTCCAGTTTCTGAGAGTGCCTTTTGCAAAGTTACGGGAATGTTCGAGGAATTTGATTTAATTGGAACTGAATGTAGTCTTCAGCATTCAAGACCATGAAGTCAGACCAGGAGTCCAATAACGTAAGCTCTGTGGCTTGGGATCTGCACCTCTTG-TTTAAATGGTCAAATGCTCGA-CACAGA-----GGGTTTGGCTTGATGGGAAGGTTGGCGTTC-AGGGGCAGCTACTGACGTAAGATGTGCC-CAGTGACCCC---CAGGCCATCTTAGCAAGTCATCATATTGTGAATAACCTATTTAAAAAATAAAGAT----ATGCCAGTGGAGGGAT--------------GATCAACAGATTGAAGAGCGCCTAGATGATGGATAGCATGAACATCG-TGAGTCC-ATGATCGTCTT-A-TGGAAAT----TCTAACACATTTCTCTCTCCCAGGCGGCCGAGGAATGGAAGTATGTTGCAATGGTGATGGACCACAACAGAGGAAGAACAAGAGGATGAGGAAGAAATTGATGTTGTTTCTGTGGAAAAGAGGCAGCCCCCTGCCAAAAGGTCAGAATCGGGGTCACCCTCTGCCGGAGGCCACAGCAAACCTCCTCACAGCCCGCTGGTCCTTAAGAGATGCCACGTGTCCACCCATCAGCACAATTATGCAGCGCCCCCCTCCACTAGGAAGGACTGT---CCCGCCGCCAAGAGGGCTAAGTTGGACAGTGGCAGGGTCCTGAAACAGATCAGCAACAATCGCAAATGTGCCAGCCCCAGA---TCTTCGGACACCGAGG---------------------AGAATGACAAGAGGCGGACACACAACGTCTTGGAACGCCAGAGGAGAAACGAGCTGAAACGCAGCTTTTTTGCCCTTCGTGACCAGATCCCGGAGTTAGAAAACAATGAAAAGGCCCCCAAGGTAGTTATCCTTAAAAAAGCCACAGCATACATCCTGTCCGTCCAAGCAGAGGAGCAAAAGCTCATTTCAGAAAAAGACGAGTTGCGGAAGAGGCGAGAACAGTTGAAACTCAAACTTGAACAGCTACGGAACTCTTGCGCATAATTCAGGGGGAGTCCCTTCCAAGAAAAGATGACTGCGGGAGACCACCCCCAGTTAGTCCCAGCAGACCAGGTGAACCTCACCGAGTTTTACAAC---AAGTCTCTGTCCTCCTACAAGGAGAACGACGAGAACATTCAGTGCGGGGAGAACTTTATGGACATGGAGTGCTTCATGATTCTGAACCCCAGCCAGCAGCTGGCCATCGCCGTGCTGTCCCTCACGCTGGGCACCTTTACGGTCCTGGAGAACCTGCTGGTGCTGTGCGTCATCCTGCACTCCCGCAGCCTCCGCTGTCGGCCTTCTTACCACTTCATCGGCAGCCTGGCCGTGGCGGACCTCCTGGGGAGCGTCATCTTCGTCTACAGCTTCGTCGACTTCCACGTGTTCCACCGCAAAGACAGCCCCAACGTGTTTCTGTTCAAACTGGGTGGGGTCACAGCCTCGTTCACGGCCTCCGTCGGCAGCCTGTTCCTCACGGCCATCGACAGGTACATATCTATTCACAGGCCCCTGGCCTATAAGAGGATCGTCACCCGGCCCAAGGCCGTGGTGGCGTTTTGCCTGATGTGGACCATCGCAATTGTGATCGCCGTGCTGCCTCTCCTGGGCTGGAACTGCAAGAAACTGCAATCCGTGTGCTCAGACATTTTCCCTCTCATCGACGAGACCTACCTGATGTTCTGGATCGGGGTCACCAGCGTGCTGCTGCTGTTCATCGTGTACGCCTACATGTACATCCTCTGGAAGGCGCATAGCCACGCCGTCCGCATGATCCAGCGCGGTACCCAGAAGAGCATCATCATCCACACGTCCGAGGACGGCAAGGTGCAGGTGACCCGGCCGGACCAAGCCCGCATGGACATTAGGCTGGCCAAGACCCTGGTCCTGATCCTGGTGGTTTTGATCATCTGCTGGGGCCCTCTGCTCGCGATCATGGTGTACGATGTCTTTGGGAAGATGAATAAGCTCATTAAGACAGTGTTTGCGTTCTGCGAGGAACTCAAGGCCCTCAAAGATCTTTACTGCCGTAAAGTAGAGTGACTGT--CTTTGACTTGGGCCTTGTTTGCCCA-GAGGTCTAATCAAGGCAGGAGATG-CAGCAGTTACT-AATTGCCA-TGTG----GACT--TGTGG-AAGGGACACTTGTGACCCGAACCCAGTTTGGCTTAGGG---TTTGGAATCGCATTGGGAA-TGTTGTCCCAGGATTTGGAACG---CCACGATCACATCCAAGCT-TACTTCAGCCTCCCTGTCAGTAGCATGC-TG---TTTTTTTGCCCTTTGCTT-CTACTCTCTATAGGGAAGCTGCTAAAGAATGTCGACGTCGAAAGAAAGAATATGTCAAATGTCTGGAGAGTCGAGTTGCAGTGCTGGAAGTTCAGAACAAGAAGCTCATAGAGGAACTGGAAACCTTGAAAGACATTTGAGGAGGGCCTGGGCCTTGATCATCAGCAATACATTCATAGACCAGCTGGTGGCCTTTCTAGGAGTGGAGGGAAAGAAGGAGATGATAAAGATGACGATGAAGACGAGAGTGGG---GATGACACCTTGGCTGATGATGACAATGGCCCGGGACCTGAAGAGAGGCGA---------GGAGGGAACTCCCGACTCGGAAGTGATGAGGAGTCCTCTGACACCACACGATCCGCGGAGGAGAGTGTCCCACAGGGGGAAGACAGTGCCCAAGACACCACC------------------AGTGAGAGCAGGGACTTCGGCAGTGAGCACGAGGGGCCCAGCAGGCCTGAGGGAGGCGACTCCACTCCAGACAGCGAGAGTGAAGAGCTCTGGGTGGGAGGCGACAGTGAGGGGGTTAGTAGCCAC------GGGGATGGCTCTGAGTTTGACGATGAAGGAATGCAGAGCGATGACCCGGACACCTTCAGGAGTGAGAGAAGCAATTCCAGAATAAGCAGTGCCAGCCTCAAGTCAAAAGGTTCGAGA---GGGAACAAAAAGGAGCAAGCAAGCGCTCAGGAT---TCTGGTGAAGGCCCATCAGTGAGGTATCCCAGTAGGAAATTCTTCAGATCGTCTCGCATCTCCGAGGAAGATGGCAGAGGTGAGCCTGATGGTAGGAACACAGTGGAAGAA---AGCAAGAGTGACTCCACAGAACACCCCGACTCCAAAGAGGCTGGTCTCAGCCAATCCAGGGAACACAGCAAGAGTGACTCTCAACAGGAGAGCGAG---GAGAATCGGTCCCCGGAAGACAGTCAGCATGGCCAAGACCCCAGCAGTGAGTCTAGT---CAAGAGGTTGACCTGCCTTCTCAAGAA---AACAGTAGTGAATCTCAGGAAGAGGTAGTGAGTGAGTCCAGGGGTGACAACCCCAAT---------AACGTTACCAGTCAATCACAGGAAGCTAGTGACTCCAGTGAA------GAGGACAGCTTG---GATAAACCCTCCAGTTCAGAGAGCAAATCCAGAGAGGAGCAAACTGACAGCGAATCCAGTGAGAGC---ACCAGATCCTCGGAG------GAAAGCCCGGAGTCCACT---GAAGAGGAGAACAGTTCCAGC---CAGGAGGGCCCCTGGTCTCCCAGCGCCTCAACAGAGAGCCAGAGCGACAGCCCGTCTGAGGAAGAGCAGGGCAGCGATTCTCAGGACAGCAGCAAATCAAAAGAAGAGAGCAGCTCAACCGAGAGCACATCAAGCAGCGAGGAAGAAATCCAGTCCAAAAACACTGAGATGGAAAGCAGAAGATTAACAGTCGATGCTTATCACAACAAACCCATCGGGGATCAAGATAATCCTTACTTTGGATATTTTGGATATCATGGATTTGGGGGCTGTCCTCCTTATTATTCAGAAGAGATGTTTGAACAAGATTTTGAAAAACCAAAA---GAAAAAGATCCTCCTAAAACAGAGAGTCCAGCCACCGATCCTTCGGCTAATTCAACAGTTCCTGAAACTAATTCTACCCACTCAAATGCACCCAATCCCAGAGGGAGTCAGGGTGGAAATGACACCAGCCCAACAGGAAACAGTGTCCAGGGGTCTAACACTGTGAGCAATCCTACAGCTCAAAACAGC------------CCTGCAGTAAATGTTTCAGGCCAGGGAGTTCCAAGAAGTCAAACCCCACGGGGACCAAGTCAGACAAATATTCATGAAAATTATCCAAATCCTAACATCCGAAGTTTTCCTGCAGGAAGACAATGGCGACGTACTGACACC---GTTATGGGGCACAGACGTAATGGGCCTTTTTACTGAAATCAACAAATTCAAAGGGGTCCCTGGTGGAACTCCTTTGCTTTGGAAGGCAAACAAGCAGTTCGTCTAGGATATCCAATATATCGCAGAGCTTATGCTTCCACTGCAAGAGGCAATTCTCCCAATTATGCAGGAAATCCAGCAAACTTCAGAAGAAAGCCTGAAGGGCCAAATAAACACCCTGTGGGAACCAATGTTGCCCCTCTGGGTCCCAAACATGGTACTGTTGGCCACAATGAAAACATCCAAAATCCAAGAGAGAAGCCAGTAAGTCAAAAAGAAAGAATAGTCATTCCTACAAGGGATCCAAATGGCCCCTGGAGAAACTCTCAAGACTATGGA---CTTAATAAATGAAACTGTAAACTGCCTCACCCTGAGCATAACATGCTAGTCCCAAATTTTAATTCTAT---TGGTCAACGTGAAAACGCTTATTACCTGAGAGGACATTCCAGAAGAGCTCCAAATTCTAATGGAGAAACCCAAAGCCAGAATTTGCCCAAAGGGATTATTTTAGAGCCAAGAAGAATTCCATATGAATCAGAAATAAATCAG------CCAGAATTAAAGCACAGTATATATCAG---CCT---GTGTACCCTGAGGGATTCCCTTCCCCTCCAAGGGAACATTTTCCTGCTGGAAGAAATACTTGGAACCAACAAGAAATCTCTCCACCTTTTAAGGAAGATCCTGGAAGGCATGAAGAACACTTACCTCATCCTTCCCATGGCTCTGGAGGACGTGTT-ACTAC---------------TATAAC---CCCTATGATCCCAGGGAAAACTCACCATACCTTAGAAGTAATACA---TGGGCTGAAAGAGATGAT---TCTCCCAAT------ACAATG---------AGGCAACCTGAAAATCCACACTATCCCATGAATACTCCAGAC------CCAAAAAAGACAATCCCTTATAATGAAGAAGACCCAATAGATCCAACT---GGAGATGAATCTTTCCCAGGACAAAGTAGATGGGGTGTGGCGGAGTCAAGCTTTAAAGGAGACCCAACAGTTAGGCAC---------TATGAAAGCGAGCAA---TATACCTCAAATCAACAAAAGGAATACCTTCCCTATTCCTTAGATAATCCATCAAAACCCAGGGAGGATTTTCCTTATGGTGAATTTTACCCCTGGAGCCCAGATGAGAATTTCCCATCATATAATACAGCTCCCACTGAACCACGGCCGGTGGAGAGCAGGGGCTATTATGCTAATAATGCCGTTGGACAAGAAGAAAGCACTATGTTTCCTTCT---TGGAACTCCTGGGACCACAGGATTCAAGCCCAAGAGCAGAAAGAAAGAAGACCATATTTTAACAGAAATTTCTGGGATCAGCCAACAAATTTACA--GAGCCCCTGCTAGTTCACCATACCAGAAGGAGAACAAGCCTTATTCCAGTAACTCCCCAGCTGGGCTTCAGAAAAATCCAATATGGCATGAAGGTGAGAATTTGAATTATGGC---ATGCAGATCACTAGGTTAAATTCACCAGAGAGAGAACACTTAGCTTTCCCAGACTTAATTCCTCCAAGTTACCCAGCAGGTCAAAAAGGAGCACATTTATTTCACCTA---AGCCAGAGAGGTCCTTGCTGTGCTGGTGGCTCCACAGGGCCCAGGGACAATCCACTTGCTCTACAAGACTACACTCCATCTTTTGGTCTTGCACCAGGGGAGAACCAAGACACCAACCCTGTGTATACAGAAGATAGT---CATACTAAGCATGCAAGACATACTATCTCCCCGACAAGCATCCTACCTGGCCAAAGAAACAGCTCAGAAAAAAGACTGCCTGGAGAAAGTCAAAACCCAAGTCCTTTCAGAGATGACGTGTCCACTCTGAAGAGGAACACACCATGTTCTATAA---ATCAGTTGGGCCAAAGGGGAATTATGCCCTTTCCCGAAACCAGTTCCCTTCAATCAAAGAATACACCTTGCCTCAAAAGTGATCTTGGAGGAGAAGGAAAC---ATTTTGGAACAAATATTTGAAGGCAACCCTCTCAATGAAAGAACTGTTGATCTTACTCCTGAGCAGCTTGTTATTGGTATACCTGACGAAGGTCCCAAGCCAGAAGGAATTCCAAGTGAAGTG---CAAGGAAATGAGGGTGAAAGGCAGCAG---AGACCATCTAGCATCCTACAGTTACCATGTTTTGGCTCCAAATTAACAAAGTATCACACCTCCAGCACTGGAACTCCATCTAGCTTTGGAAGGCAAGGCTCATTTGATGGGGAT---CCAATTATGCCTACTGAAATTCCTAACTCATTGGCTGAGTTAGCTACCAGGGCACAGTTTCAGAATATAAATGTAGATCCACTTAATGCAGATGAACACACT---CTATTTGATTCTCTTCAAGTAGGGACCAATATTAAACTGATCTCAGTGGTGTTCATTCTCATCTGCTGCTTTATCATCCTAGAGAACATCTTTGTTTTGCTGACCATTTGGAAAACCAAGAAGTTCCACCGACCCATGTACTATTTTATTGGCAACCTCGCCCTCTCAGACCTGTTGGCAGGAGTGGCCTATACGGCCAACCTGCTTCTGTCTGGGGCCACCACCTACAAGCTAACCCCCGCCCAGTGGTTTCTGCGGGAAGGGAGTATGTTTGTGGCCCTGTCTGCCTCCGTGTTCAGCCTCCTGGCCATCGCCATTGAGCGCTATATCACCATGCTGAAGATGAAACTCCACAATGGGAGCAACAGGTTCCGCTCCTTCCTGCTCATCAGTGCCTGCTGGGTTATCTCCCTCATCCTGGGGGGCCTGCCCATCATGGGCTGGAACTGCATCAGCGCGCTGCCCAGCTGCTCCACAGTGCTGCCGCTCTACCACAAGCACTATATCCTCTTCTGCACCACGGTCTTCACTCTGCTCCTACTCTCCATCGTCATCCTGTACTGCAGGATCTACTCCTTGGTCAGGACTCGGAGCCGCCGTCTGACTTTCCGCAAGAACATT---TCGAAGGCCAGCCGCAGCTCTGAGAAGTCGCTGGCGCTGCTTAAGACCGTGATTATCGTCCTGGGCGTCTTCATCGCCTGCTGGGCGCCCCTCTTCATCCTGCTCCTGCTGGACGTGGGCTGCAAGGTGAAGACCTGCGACATCCTCTTCAGAACGGAGTACTTCCTGGTGTTGGCTGTGCTCAACTCTGGCACCAACCCCATCATTTACACTTTGTCCAACAAGGAGATGCGTCGGGCCTTCGTCCGGATCATGTCCTGCTGCAAGTGCCCCAGCGGAGACTCCGCCGGCAAATTCACACGACCCATCATCGCCGGCATGGAATTCAGCCGCAGTAAGTCAGACAACTCCTCCCACCCTCAGGCTTCATTAATTCACCATCCAGAGACCAAATAATTAAAACAAAGATAGATAGGTAGAACTCAATTTAATCAGAATCTTCATATTATAGGTACAGTCTTTCACCACGTAAATTGCTATAAATAAGCACTATTCTT-GTATT-ACAAAAGCAAGGTACAGGTGACTACCCTAGTTCAAAACAACCACTTTCTCAGGCTTCTCATGTATGTAGCTAAGCTACCTTGTCATATGTGTTTATTTTTGAAAACTGGGACATGTATTTCCACTTGGCCATTCATGCTCG-TACAG-GAATGTGCTT-TCAATTTATGGACTGTCTCTGCTTCTCCAAATACGA-GTATTAGGTTGGCC-ATTT-ATAATATCTATTTGGTGCTAGTAAATTCTCAAACTAGATTTATAAATGCACTGTAATATTTACACAACTTAGAAACCAAATTAC-AAGTATTCAGTTCAAATACTTC-ATTAATTTCAA-TCAACCAAAGTTAGTTCAGTAGCTTATCTCAGTTAT-GAGTAT-AATACATTACATGTAAATTAAGTGTGTGTATACTGTAATCGTGCTATTTTTATCATTGAAA-CATTTATA-AACTAGAATAATAAT-GCCCTTTTTATTGAGCTAGATATTGATGACCCCGATGAAAAGACTGAAGGATCAGACACAGACAGACTTCTAAGCAATGACCATGAAAAATCACTTAATATCCTTGGGGCAAAGGATGACGACTCTGGACGTACCAGCTGTTATGAACCTGACATTCTGGAGACTGACTTCAATGCCAGTGACATGTGTGATGGTACCTCAGAAGTTGCTCAG---CCACAAAGGTTAAAAGGGGAAGCAGATCGCTTGTGCCTTGACCAGAAGAATCAAAGTAACTCACCTTCTGATGCTGCCCCTGCTAGCCAGCAGCCCAGCGTTATCCTAGGAGAGGAAAACAAACCAAGATCACTTCTTATTGGCGGAACTGAGTCAACTCATCAAGCTGGCCATACGCAG---CAGCTCAGCAATCCAAGTTCATTGGCAAACATCGACTTTTATGCCCAGGTAAGTGACATTACACCAGCAGGGAGTGTGGTCCTTTCCCCGGGCCAAAAGAATAAGGCCGGGATCTCCCAGTGTGACCCAGAAGTGGTCTCACCCTGCCAAGCAAACTTCATC---ATGGACAACGCCTACTTCTGTGAGGCAGATGCCAAAAAGTGCATCGCCCTGGCCCCTCATGTCGAGATTGAATCACATGTAGAGCCAAGCTTTAACCAGGAAGACATTTACATCACCACGGAAAGCCTTACCACTACTGCTGGGAGGTCTGGGACAGCAGAACGTGTTCCAAGTTCTGAGATGCCTGTCCCAGACTATACCCCAGAGAACCTGATGGGGATGCAGGAAGCCATCGAGCAGGCCATCAAGAGTCGTGAGATCCTGGCCATCTCAGACCCTCAGACTCTGGCCCATGTGCTGACAGCTGGCGTGCAGAGCTCCTTGAACGACCCTCGCCTGGTCATCTCCTATGAGCCCAGCACCCTCGAGGCTCCCCGGCAAGCCCCAGCACTCATGAACCTCACGCTAGAGGAACTCGTTGCAGGGTTGCAGAACGGCCTCCGCCATGAGGTTCTGGAAGGCAATGTGGGCTACCTGCGGGTGGACGACATCCCGGGCCAGGAGGTGATGAGCAAGCTGAGGAGCTTCCTGGTGGCCAACGTCTGGAGGAAGCTCATGGGCACCTCTGCCTTGGTGCTGGACCTCCGTCACTGCACTGGGGGCCACATTTCTGGCATACCCTACGTCATCTCCTACCTGCACCCAGGGAACACAGTCCTGCACGTGGATACCATCTATGAT---CGCCCCTCTAATACGACCACTGAGATCTGGACCCTGCCCGAAGTCCTAGGAGAGAACTATGGTGCCGATAAGGATGTGGTGGTCCTCACCAGTGGTCGCACCGGGGGTGTGGCTGAGGACATCGCTTATATCCTCAAACAAATGCGCAGGGCCATTGTGGTGGGCGAGCGGACTGTGGGGGGGGCCTTGGACCTCCAGAAGCTGCGGATAGGCCAGTCTGACTTCTTTCTCACCGTGCCCGTGTCCAGGTCCCTGGGGCCCCTGGGCAAGGGCAGCCAGACTTGGGAGGGCAGCGGGGTGCTGCCTTGTGTGGGGACACCGGCCGAGCAGGCCCTGGAGAAGGCCCTGGCCATCCTCACGCTGCGCCGCGCCCTGCCGGCAGTCATCCAGCGCCTGCAGGAGGCCCTGCGGGAATACTACACACTGGTGGACCGCGTGCCTGCCCTGCTGCACCACCTGGCCAACATGGACCTGTCCTCGGTGGTCTCCGAGGAGGATCTGGTCACTAAGCTCAACACCGGCCTGCAGGCCGTGTCCGAGGACCCCAGGCTCCTGGTGCAGGTGGTCAGGTCCAAAGAAACCTCTTCTGGGCCCGAGGATGAAGCTGAA--GAACCCCCGGAGATGGTCTCAGAAGTGCCCGAGGACGAGGCTGCCCGGCGGGCCCTGGTGGACTCCGTGTTCCAGGTGTCCGTGCTGCCGGGCAACGTGGGTTACCTGCGCTTTGACAGGTTTGCCGACGCCTCAGTGTTGGGGGTGCTGGCCCCGTACATCCTGCGCCAGGTGTGGGAGCCCCTGATGCCA---GCGCTCGGCCCCCAGAGGCAG---CTGCTGGGTCCCCTCAACTCCACGTCCCCAGCCACCCCCCGCCTCGGGCTGGCCACCAACCAG---------ACGGGGCCCCAGTGCCTCGAGGTGTCCGTTCCCGAAGGGCTGTTCCTCAGCTTGGGGCTGGTGAGTCTCGTGGAGAACGTGCTGGTGGTGGCCGCCATCATCAAGAACCGCAACCTGCACTCGCCCATGTACTACTTCATCTGCTGCCTGGCCGTATCCGACCTGCTTGTGAGCGTCAGCAACGTGCTGGAGACGGCCGTCATGCTGCTGCTGGAGGCCGGCGCCCTGGCCCCTCGGGCTGCCGTGGTGCAGCAGCTGGACGACGTCATTGATGTGCTCATCTGCAGCTCCATGGTGTCCAGCCTCTGCTTTCTGGGCGCCATCGCCGTGGACCGCTACATCTCCATCTTCTACGCCCTGCGGTACCACAGCCTCGTGACGCTGCCCAGGGCGTGGCGGGCCATCGCGGCCATCTGGGTGGCCAGCGTCCTCGCCAGCACCCTCTTCATCGCCTACTACAACCACGCGGCAGTCCTGCTGTGTCTCGTAAGTTTCTTCGTAGCCATGCTGGCGCTCATGGCGGTGCTGTACGTCCACATGCTGGCCCGGGCATGCCAGCACGCCC-GGGGCATGCCCGGCTCCACAAGAGGCA---GCACTCCACCCAGCAGGGCTTCGGCCTCAAGGGCGCGGCCACCCTCACCATCCTGCTGGGCACTTTCTTCCTCTTCTGGGGCCCCTTCTTCCTCCACCTCTCGCTCATCGTCCTCTGCCCTCAACACCCCACCTGTGGCTGCGTCTTCAAGAACTTCAACCTCTTCCTCACCCTCATCATCTGCAACGCCATCGTGGACCCTCTCATCTACGCCTTCCGCAGCCAGGAGCTCCGGAAGACGCTCCAAGAGTAAAGGTTTGGTCCCAGCCTTTCTATTAGTTCCTAACAGACTTACACATGCAAGTATCTACATCCCAGTGA----AGGAGCGGGTATCAAGCACACGTAGCTCACAACGCCTCGCTTAGCCACACCCCCACGGGACACAGCAGTGATAAAAATTAAG--ATGAACGAAAGTTTGACTAAGTCATG--AGGGTTGGTAAATTTCGTGCCAGCCACCGCGGTCATACGATTGACCCAAATTAATAGCGGCGTAAAGAGTG-TTAAAGTCAAATCTTAA-TTA-AGCTGTAAAA--------ACGAAAGTGACTTTAACGACAGCTAAGACCCAAACTGGGATTAGATACCCCACTAT-GCTTAGTCGTAAACAACA-AGACTATTCGCCAGAGTACTACTAGCAACAGCCTAAAACTCAAAGGACTTGGCGGTGCTTCATATCCCTCTAGAGGAGCCTGTTCTGTAACCGATAAACCCCGAT--ACCTCACC--CCCTTGCCAGTCTATATACCGCCATCTTCAGCAAACCAAGGGAATGAAAGTAAGCATAAAAACGTTAGGTCAAGGTGTAACCTATGGGTT-GGAAAGAAATGGGCTACATTTTCT---ACGAAAGTTTTTATGAAAAAGGAGGATTTAGTAGTAAA-TCAAGAGCAGAGTGCTTGATTGAAAGGCCATGGA-GCACGCACACACCGCCCGTCACCCT-CCTCAAAGAGGAGATAAGTCGTAACAAGGTAAGCATACCGGAAGGTGTGCTTGGATCAAATAAAACATTCAAAAGTATAGGAGATAGAAA---GCTATAGACAGTACC-GTAAGGG-A--AAGTAATAAAAAGCAAAGCTTACCCCTTGTACCTTTTGCATAATGACTT-AACTAGTTAGCAAAGAGAACTTAAGTTAAATTACCC-GAAACCAGACGAGCTACTTA-TGAGCAGGAGCGAACTCGTCTATATGGCAAAATAGTGAGAAGACTTATAAGTAGAGGTGAAAAGCC-CAACGAGCCTGGTGATAGCTGGTTGTCCATGAATCTCAGTTCGACGTT-AATGTATATTTAATCGTTAGTCTAAAAAGGTACAGCTTTTT--CCTAGAGAGTCATAGTTGGCCTAAAAGCA-GCCATCAATTAAGAAAGCGTTCAAGCTC-----------ATTGGACTAATCTATATAGAAGCAATACTGTTAATATGAGTAACAAGA-----GCACAAGCTTACATCACTGATAATT-AACAGTGTTAACCCAACACAGGCGTGCGGAAAGATTAAAAAAAGTAAAAGGAACTCGGCAAACACCCC-GCCTGTTTACCAAAAACATCACCTCTAG-CATAACTAGTATTAGAGGCACTGCCTG-CCCGGTGACTTAAACGGCCG-C-GGTAT-CCTGACC-GTGCAAAGGTAG-CATAATCACTTGTTCTCTAATTAGGGACTTGTATGAATGGCCACACGAGGGTTTTACTGTCTCTTACTTTCAATCAGTGAAATTGACCTCCCCGTGAAGAGGCGGGGATAACAAAATAAGACGAGAAGACCCTATGGAGCTTCAATTAATTTCGGTTGGGGTGACCTCGGAGTACAAAAAACCCTCCGAGTGATAGGCACTAGCCAAA--TGATCCATGATCAACGGAACAAGTTACCCTAGGGATAACAGCGCAATCCTATTCTAGAGTCCATATCGACAATAGGGTTTACGACCTCGATGTTGGATCAGGACATCCTAATGGTGCAGCCGCTATTAAGG-GTTCGTTTGTTCAACGATTAA-AGTCCTACGTGATCTGAGTTCAGACCGGAGCAATCCAGGTCGGTTTCTATCTATTTTTCTCCC-AGTACGAAAGGACAAGAGAA-ATAAGGCC------ATGAATGACCAACATCCGAAAAACACACCCACTAATAAAAATTATCAACGACGCATTCGTCGACCTACCCACACCATCAAACATCTCCTCATGATGAAACTTCGGCTCCCTACTCGGCCTCTGCTTAATTGTACAAATCCTAACAGGTCTATTCCTAGCAATACACTACACACCAGACACAACAACCGCCTTCTCATCAGTTACACATATCTGCCGAGACGTAAACTACGGCTGAATTATCCGATATCTACATGCAAACGGAGCCTCCATATTCTTTATTTGCCTTTACGCCCACATAGGACGAGGCCTATACTATGGAACCCACGCCTTCCGAGAAACATGAAATATCGGAGTTATCCTACTGTTCACAGTTATAGCCACTGCATTCGTAGGCTACGTCCTACCCTGAGGACAAATATCATTTTGAGGCGCAACCGTCATCACCAACCTCCTATCAGCAATCCCATACATTGGTACCACCTTAGTTGAATGAATCTGAGGTGGCTTCTCTGTAGACAAAGCAACATTAACACGCTTTTTCGCCTTCCACTTCATCCTCCCTTTCATTATCCTAGCATTAGCAATTGTCCACCTCATTTTCCTCCGCGAAACAGGATCCAATAACCCCACAGGTATTCCATCTGATATAGACAAAATCCCATTCCACCCCTATTACACAATCAAAGACATTCTAGGCGCCCTACTACTAATTCTAACCCTACTAACACTAACCCTATTCGCACCCGACCTGCTCGGAGACCCCGACAACTACACCCCAGCAAACCCACTCAGTACCCCAGCACACATTAAACCAGAATGATATTTTCTATTCGCATACGCAATCCTACGATCAATCCCCAATAAACTAGGCGGAGTCTTAGCCCTATTACTCTCAATCCTAATCCTAGCCTTCATCCCAATACTCCACACATCCAAACAACGAAGCATAATATTCCGACCCTTTAGCCAATTTCTATTCTGAGTACTAGTCGCAGACCTATTAACCCTAACATGGATTGGTGGCCAACCCGTAGAACACCCCTACATAATCGTAGGCCAACTCGCATCCATCCTTTATTTTCTCTTAATCCTAGTACTAATACCAGTAGCTAGCCTTATCGAGAACAAGCTTATAAAATGAATGTTCATAAACCGCTGACTATTCTCAACCAACCACAAAGACATTGGCACCCTATACTTACTATTTGGTGCCTGAGCAGGAATAGTAGGCACTGGTCTAAGCTTATTAATCCGCGCTGAGCTAGGTCAGCCCGGCACACTAATCGGAGACGACCAAGTCTATAACGTATTAGTAACAGCCCACGCCTTCGTGATAATCTTTTTCATGGTTATGCCTATTATAATTGGCGGATTCGGAAACTGACTGGTCCCCCTAATAATTGGAGCACCCGACATAGCTTTTCCCCGTATAAATAATATAAGCTTCTGACTACTCCCTCCTTCTTTCTTACTATTAATAGCATCTTCAATAGTCGAAGCCGGTGCAGGTACAGGCTGAACTGTATATCCTCCTTTAGCCGGAAACCTAGCACATGCAGGAGCCTCAGTTGACCTCACCATCTTCTCCCTACACCTAGCCGGCGTATCCTCAATCCTCGGAGCCATCAACTTCATCACAACTATCATCAATATAAAACCACCCGCCATAACCCAATATCAAACTCCCCTTTTCGTATGATCCGTCCTAGTCACAGCAGTACTACTCTTACTATCATTACCCGTCTTAGCAGCCGGAATCACTATACTACTTACTGACCGAAACCTAAATACAACCTTCTTCGACCCTGCAGGTGGAGGAGACCCCATTCTATACCAACACCTATTCTGATTCTTTGGTCACCCCGAAGTATATATTCTAATTCTTCCTGGGTTCGGAATAATTTCACACATTGTGACTTATTACTCAGGAAAAAAAGAACCTTTCGGTTATATAGGAATAGTTTGAGCTATAGTATCCATTGGGTTCCTAGGCTTTATCGTATGAGCCCACCACATGTTTACAGGAGGTTTAGACGTTGACACGCGAGCATACTTCACATCAGCTACTATAATTATTGCCATTCCCACAGGAGTAAAAGTCTTCAGCTGATTAGCAACACTACACGGAGGTAACATTAAATGATCCCCTGCCCTAATATGAGCCCTAGGTTTCATCTTCCTCTTCACAGTGGGCGGCCTAACTGGTATTGTCCTAGCCAACTCATCACTAGACATTGTCCTACACGACACCTACTACGTAGTCGCTCATTTCCACTATGTGTTATCAATAGGAGCAGTCTTCGCCATCATAGGAGGCTTTGTCCACTGATTCCCACTATTCTCAGGGTATACACTTAACCCAACATGAACAAAAATTCATTTCATAATCATATTTGTAGGTGTAAACCTAACATTCTTTCCACAACACTTCTTAGGCCTATCCGGTATACCTCGACGGTACTCCGACTACCCAGACGCCTACACAACATGAAATACCATCTCATCCATAGGCTCCTTTATTTCACTAACAGCAGTTATACTAATAATCTTCATTATCTGAGAAGCATTCGCATCCAAACGAGAAGTACTAGCAGTAGATCTCACCACTACCAACCTCGAATGACTAAACGGGTGTCCTCCACCATACCATACATTCGAAGAACCTGCATTCATGGCATATCCATTTCAATTAGGCTTCCAAGATGCAACATCACCTATTATAGAAGAACTCCTACACTTTCATGACCACACACTAATAATCGTCTTCCTAATTAGCTCCCTAGTCCTATATATCATTACCCTAATACTCACGACCAAACTAACACATACCAGTACTATAGACGCCCAGGAAGTAGAAACCATTTGAACCATCCTTCCAGCCATCATCCTAATCTTAATCGCCCTACCTTCCTTACGAATCCTTTACATGATAGACGAAGTTAATAATCCCTCCCTCACTGTAAAAACAATGGGCCACCAATGATACTGAAGCTACGAATATACTGACTACGAAGACCTAAGCTTCGACTCTTACATAATCCCAACATCAGACCTAAAGCCAGGAGAACTACGATTATTAGAAGTAGATAATCGAGTTGTCTTACCTATAGAAATAACAATCCGAATACTAGTCTCATCAGAAGACGTACTACACTCATGAGCCGTACCCTCTCTAGGCCTAAAAACAGATGCAATCCCAGGACGCCTAAACCAAACAACCTTAATGTCAACACGACCAGGCCTATTCTATGGACAGTGCTCAGAGATCTGCGGCTCAAACCACAGTTTTATACCGATTGTCCTAGAATTAGTACCCCTAGAAATCTTTGAAAAATGATCTGCGTCAATACTAATGACCCACCAAACTCACTCATACCACATAGTAAACCCCAGCCCTTGACCCCTCACTGGAGCTCTATCAGCACTTCTCATAACATCAGGCCTAATTATATGATTCCATTTCAACTCAATAATTTTATTAACTCTAGGCCTATCAACAAATGTCCTAACAATATACCAATGATGACGAGACATCATCCGAGAAAGTACTTTCCAAGGCCACCACACACCAACCGTCCAAAAAGGATTACGATACGGAATGATTTTATTCATCGTCTCAGAAGTCCTATTTTTCACAGGCTTCTTTTGAGCCTTCTACCACTCAAGCCTTGCCCCCACTCCAGAACTAGGCGGATGTTGACCACCAACAGGCATCCGCCCCTTAAATCCTTTAGAAGTTCCCCTCCTCAATACTTCCGTACTGCTAGCCTCTGGCGTATCTATTACCTGAGCCCACCATAGCTTAATAGAAGGAAATCGCAAACACATGCTTCAAGCGCTCTTCATCACAATTGCACTGGGCCTCTACTTCACCCTATTACAAGCATCAGAATACTACGAAGCTCCTTTCACAATCTCAGACGGAATTTATGGCTCTACATTCTTTGTAGCTACAGGTTTTCATGGGTTACATGTAATTATTGGATCAACATTCCTCATCGTTTGTTTCCTACGTCAAGTAAAATTCCACTTTACATCAAACCACCATTTCGGCTTTGAAGCTGCCGCTTGATACTGACACTTTGTAGACGTCGTATGATTATTTCTTTACGTATCTATCTATTGATGAGGTTCCATGTTTATAATTAACATTCTAACACTCATTCTTCCTATCCTCCTAGCCGTAGCATTCCTAACACTAGTAGAACGCAAAATCCTAGGCTACATGCAACTTCGAAAAGGACCAAACATCGTAGGACCACATGGCCTACTCCAACCCTTCGCCGATGCAATCAAATTATTCACCAAAGAACCTCTACGACCAGCTACATCCTCCACTACCATATTCATTATCGCACCAATACTAGCCCTAACCCTGGCCCTCACTATATGAAGCCCCCTACCAATACCATATCCCCTCATTAATATAAATCTGGGGGTGTTATTCATACTAGCAATATCCAGCCTAGCCGTCTACTCCATCCTATGATCCGGCTGAGCCTCCAACTCAAAATACGCACTAATCGGAGCCCTCCGAGCAGTAGCACAAACAATCTCATATGAAGTAACACTAGCTATTATCCTCCTATCAGTACTCCTAATAAATGGTTCATACACCCTATCAACACTAGCCACAACACAAGAACAACTATGACTACTATTCCCATCATGACCCCTAGCCATAATATGATTCATCTCCACTCTAGCAGAAACTAACCGAGCCCCCTTTGATCTAACAGAAGGAGAATCAGAACTTGTATCAGGCTTCAACGTAGAATACGCAGCAGGTCCGTTCGCCCTATTTTTCCTAGCAGAATACGCCAACATCATTATAATAAATATATTTACAGCTATTCTATTCCTAGGAACATACTACGACCCCCACAACCCAGAATTATACACAACAAACCTTATTATCAAAACATTACTACTCACAACATCCTTTCTATGAATTCGAGCATCCTACCCCCGATTCCGATACGACCAACTAATACACCTACTTTGAAAAAACTTCCTTCCCCTAACACTAGCCCTTTGCATGTGACATATCTCATTACCAATCATAACTGCAAGCATTCCCCCTCAAACAATAAACCCATTTATCTTTATTCTCCTCCTAACAACCCTTATCCTGGGTACAATAATAGTAATCACCAGCTCTCACTGACTACTAGCCTGAATTGGCTTCGAAATAAACATGATAGCCTTTATCCCTATCATAATAAAAAACCCTAGTCCACGAGCCACGGAAGCTTCCACTAAATATCTTCTAACACAAGCCACCGCTTCCGCATTACTCATAATAGCAGTCATTATTAACTTAATATATTCCGGCCAATGAACCATCACA---AAA------CTATTCAATCCAACAGCATCCATACTCATAACAGTAGCCCTAGCCATCAAACTAGGACTAGCCCCCTTCCACTTCTGAGTTCCAGAAGTAACACAAGGCATTCCCCTAGCCACAGGACTAATCTTACTAACATGACAAAAACTAGCACCCCTATCAATCTTATACCAAATCTCACCTTCAATTAATCTACACCTAATATTAACTATATCTCTGCTTTCCATCTTAATTGGAGGCTGAGGTGGACTAAACCAAACACAACTCCGAAAAATCATAGCTTACTCATCAATCGCCCACATAGGATGGATAACAACCATTCTACTATATAATCCAACCCTAACACTACTAAACCTACTAATCTATATCACAATAACTTTCACCATATTCATATTATTCATTCAAAACTCAACTACTACTACATTATCACTATCCCAAGCCTGAAACAAAACACCCATTATCACAACCCTTACTATACTCACCCTACTCTCAATAGGAGGACTCCCACCACTATCAGGATTCATACCCAAATGAATGATCATCCAAGAACTAACAAAAAACGATATCCTTATTATACCAACATTCATAGCCATCACAGCACTACTCAACCTATATTTCTACATACGCCTCACCTACTCCACAGCACTAACACTATTCCCCTCCACAAACAACATAAAAATAAAATGACAATTC---AACTCCACAAAACGA---GCCATTCTCCTACCAACAGCAATCGTAATATCCACAATACTACTACCCCTCACACCAATATTCTCAATCATAAACCTTCTACTAACACTATTAACAAATACAACCCTAGCTATACTACTCGTATTTATTGCCTTCTGACTTCCCCAACTAAACGTATATTCAGAAAAAACAAGTCCATATGAATGCGGATTTGACCCCATAGGATCAGCCCGCCTACCTTTCTCCATAAAGTTTTTCCTGGTAGCCATCACTTTCCTCCTCTTTGACCTAGAAATTGCCCTCCTACTTCCCCTTCCCTGAGCAATCCAATCAAACAACCTAAACACAATACTCACAATAGCCCTATTCTTAATCTCCTTACTAGCAGCTAGCTTAGCTTATGAATGAACCCAAGAAGGCCTAGAATGAGCCGAAATGCTAAAGTTTATTATTCCTACAATCATATTAATACCCCTAACTTGATTATCAAAAAATAACCTAATCTGAATTAACTCCACAACCCATAGTCTATTAATTAGCTTTTCAAGCCTACTCCTCCTTAATCAACTCAACGACAGCAGCCTCAACTATTCATTAATTTTCTTCTCCGACCCCCTTTCCACCCCACTTCTAATCCTAACAATATGACTTCTCCCCTTAATACTAATAGCAAGCCAATCACATCTTATTAAGGAACCACCAGTCCGAAAAAAACTCTACATTACAATACTAATCACATTACAAGCCCTCCTAATCATAACATTTACCGCCACCGAATTAATCCTATTTTACATTATATTTGAAGCCACATTAATCCCCACCCTTATCATCATCACTCGCTGGGGTAACCAAACAGAACGACTCAACGCAGGACTATATTTCCTGTTTTACACACTAGTTGGATCCCTCCCACTATTAGTAGCACTAGTATACCTGCAAAACACAACAGGAACCCTAAATTTCTTACTTCTACAACACTGAGTCCAACCACTATCCACCTCCTGATCTAACATCTTTATATGACTAGCCTGCATAATAGCTTTCCTAGTAAAAATACCCCTCTATGGACTACACCTCTGATTACCAAAAGCACATGTAGAAGCCCCCATCGCAGGCTCCATAGTCCTTGCAGCTGTACTACTAAAACTTGGCGGCTACGGCATGCTACGAATTACATCCATGCTTAACCCCCTAACAGAACATATGGCATATCCATTCCTTATACTCTCCCTTTGAGGAATAATCATAACTAGCTCTATCTGTCTACGTCAAACAGACCTAAAATCACTCATCGCATATTCCTCAGTCAGCCATATAGCACTCGTCATCGCAGCCATCCTCATCCAAACCCCCTGAAGCTATATAGGAGCTACCGCTCTAATAATTGCCCATGGCCTCACATCATCTATACTATTTTGTCTAGCAAACTCCAACTATGAACGCATCCATAGCCGAACCATAATCCTAGCCCGAGGCCTACAAGTCTTCCTACCACTAATAGCCACCTGATGACTACTAGCAAGCCTAACAAACCTTGCTCTACCCCCAACCATCAACCTGATCGGAGAACTACTCGTAGTCATATCAATCTTCTCATGATCAAACCCTACTATCCTTCTAATAGGAACAAACATTGTAATTACCGCTCTCTACTCCCTGTATATACTAATCATAACACAACGTGGCAAACACACACACCACATCAACAATATTACCCCATCCTTCACACGAGAACATGCCTTAATAGCCCTACACATTATCCCCCTCCTACTCCTATCACTAAACCCCAAAATTATCTTAGGTCCCCTTTACATAAAC---CTACTTACCTCTTTTGCCCTACTTACACTACTAATCCTAACCACCCCAATCATAGTACCTAACACA---AACTCCCACAAAAATAACAAATACCAATCCTATGTAAAAAATATTGTCTTCTGCGCCTTTCTCACCAGCCTAATCCCCGCAATAATCTACCTCCATACAAACCAAGAAACACTCATCTCAAACTGACACTGAGTTACTATTCAAACCCTCAAATTAACACTCAGCTTCAAAATGGATTACTTCTCACTTATATTTATACCAGTAGCACTATTCATTACATGATCCATCATAGAATTCTCCATATGATATATGCACTCCGACCCCTATATTAATCAATTCTTTAAATATCTACTCCTCTTCCTCATTACCATACTAATTCTCGTTACAGCTAACAATCTCTTCCAACTCTTTATTGGATGAGAAGGAGTAGGAATTATATCCTTCTTACTCATTGGCTGATGATTCGGACGAACAGACGCAAACACAGCCGCCCTCCAAGCAATCCTATACAACCGTATTGGAGACATCGGACTCCTCGCATCAATAGCATGATTCCTCTTCAACATAAACACATGAGATCTACAACAAATCTTTATACTCAATCAAAACCCCCTAAACTTCCCCCTAATAGGACTCGTACTAGCCGCAGCTGGAAAGTCAGCCCAATTCGGACTTCACCCCTGACTCCCATCAGCAATAGAAGGTCCCACCCCAGTCTCAGCCCTACTCCACTCAAGCACAATAGTTGTAGCAGGAATCTTCCTACTTGTCCGCTTTTACCCCTTAATAGAAAATAGTAAACCAATCCAAACAGTAACCCTCTGCTTGGGTGCCATCACAACCCTATTCACAGCCATCTGCGCCCTCACCCAAAACGACATCAAGAAGATCATTGCTTTTTCCACCTCCAGTCAACTAGGCCTAATAATAGTAACAATCGGCCTCAACCAACCTTACCTAGCATTCCTACATATTTGCACACACGCCTTCTTTAAAGCCATACTATTCCTATGCTCCGGCTCCATCATCCATAACCTCAACAATGAACAAGACATCCGAAAAATAGGAGGACTATTTAAAGCCCTCCCATTCACCACAACCGCCCTTATCATCGGATGCCTTGCACTAACAGGAATACCATTCCTCGCCGGATTTTACTCCAAAGACCCCATTATCGAAGCCGCCACTTCGTCTTATACCAACGCCTGAGCCCTACTATTAACTTTAATCGCCACCTCCCTCACAGCCGTCTATAGCACCCGCATCATCTTCTTCGCACTACTAGGACAACCCCGCTTCCCTCCCTCTACAACTATCAACGAAAACAACCCACTACTAATTAACCCCATCAAACGACTACTCATTGGAAGTATCTTCGCCGGCTTCATCCTATCCAACAGCATTCCCCCAATAACCACACCCCTAATAACCATACCCCTGCACCTAAAACTAACCGCCCTTGCAATAACAACCCTCGGTTTCATTATTGCATTTGAAATCAACCTTGATACACAAAACCTAAAATATACACACCCATCAAACTCCTCTAAATTCTCCACCCTACTAGGGTATTTCCCCACAATTATACATCGCCTACCCCCTTACTTTGATCTATTAATAAGCCAAAAACTAGCAACTTCCCTACTAGACTTAATCTGACTAGAAACTATCTTACCAAAAACCACAGCCCTCATCCAATTAAAAGCCTCTACA---CTAACCTCTAATCAACAAGGCCTTATCAAACTCTACTTCCTATCTTTCCTCATCTTGGAAGCCGAGATGGACCGCAGACCAGCAACAGTTGTGTGAAACTGCAGGATGCAAACTGAAACCGCAGAAC--CACCACATCAAAAGA-GCACTCCCAAAGTTCTGAACACAAATTCCGCGGAAGAAAGCTGATGTCTCCTTTATGTGTAGACAAGATGTCACCTGAA-ACC-ACAGACTTA-C-GTACTTCTCTTAAATGTT--TTGAATACT-GAATTTCCTTGGCC-AACCA-AAAGTAGCTACAAATCCCCAAAAATT---AC-GATTCCAATAAGGCAG--AG-TTTACCCATTG-ATCATACCACTTAAACATGTTTGCTATAAAGTA-CCATCACAAATAAATGAGCTTGGTGCTCGAGTGTGAAGGGAAGGTTTTCTCCGGCCCTCTCTGGACTCCGTGCACCAAGGTCATGGCGAGGGGCTCCTGGCAGCTCAGCCCTGCTGACCCAGAACACGTGGCAGCTGCTCTTGACCAGCCAAGAGCCTCT---GAGATGCAGCATCTG------------------AAGAGAATGCCCCGTGTCAGGAGCCTCTTCCAAGCTCAGA---AAGGGACAGAGCCCGGCATGGAGGAGGTGGGGGAGATGGAGCAGAGGCAGCTGCAGAAGAGGTTCGGGGGTTTCACCGGAGCCCGGAAGTCGGCCCGGAAGCTGGCCAACCAGAAGCGGTTCAGTGAGAAATTTTCAGAATGGAAATTTAAGCTATTCAGGGTGAGATCCTTTGAAAAGGCGCCTGAAAATGCTCAATCCTCCAAGGGGAAATCCTCTCTAGAGCAGTCTCCAGCAGTCCTGGACAAG---GCTGGT---GGTCAGAAACCAGCTCTGACTCAACCGGCATTGAAGCCCCACCCA---AAGTTTCTGAAGAAATCCCATGATGACAGGAAAGCAAGAGACAAAGCCATGCACCAAGCCAACCTGAGACATCTCTGCCGCATCTGCGGGAATCCTTTCAAAGCTGATGGGCACAATAGGAGATACCCAGTCCACGGGCCTGTGGATGGTAAAACCCAAGTCCTTTTACGAAAGAAGGAAAAGAGGGCCACGTCCTGGCCAGACCTCATTGCCAAGGTTTTCCGGATCGATGTGAAGGCCGACGTGGACTCGATTCATCCCACTGAGTTCTGCCATAACTGCTGGAGCTTCATGCACAGGAAGTTTAGCAGTGCCCCGTGTGAGGCTTACTCCCCAAGGAATGCAACCATGGAGTGGTCCTCCCACACAACATCCTGTGACATCTGCCACACTGCCCGTCAGGGACTCAAGAGGAAGGGTCATCAGCCAAGCGCGCAGCTCAGCAAAAAACTCAGAACTGTG---ATTGACCGAGCTCGAGAAGTCCGTCGGCGCAAGAGGAGA---GCTCAGGCCAGGATCAGCAACAAGGAACTGATGAAGAAGATTGCCAACTGCAGTAAGATACATCTCAGTACCCAGCTCCTGGCAGTGGACTTCCCGGCGCGCTTTGTGAAATCTATCTCCTGCCAAATTTGTGAACACATTCTGGCGGACCCTGTAGAGACCAGCTGTAAGCATGTATTTTGCAGGATCTGCATTCTCAGATGCCTCAAAGTCATGGGAAGCTATTGTCCTTCTTGCCGGTACCCCTGCTTCCCTACTGACCTGGAGAGTCCAGTGAAGTCTTTTCTGAGCATCTTGAATACACTGATGGTGAAATGTCCAGCCAAAGAGTGCAATGAGGAGGTCAGCTTGGAAAAATATAATCACCATGTCTCAAGCCACAAGGAATCGAAAGAGACTTTCGTGCATATTAATAAAGGGGGCCGGCCCCGCCAGCATCTCCTGTCCCTGACCCGGAGGGCTCAGAAGCACCGTCTGAGGGAGCTCAAGCTGCAAGTCAAGGCTTTTGCTGACAAAGAAGAAGGTGGAGATGTGAAGTCAGTGTGCCTGACCTTGTTCCTGCTGGCTCTGAGGGCAAGGAGCGAGCACAGACAAGCCGATGAGCTGGAAGCCATCATGCAGGGACGGGGCTCTGGCCTGCAGCCGGCTGTTTGCTTGGCCATCCGTGTCAACACCTTCCTCAGCTGCAGCCAGTACCACAAGATGTACAGGACTGTGAAGGCCATCACGGGGAGGCAGATTTTCCAGCCTTTGCATGCCCTTCGGACTGCTGAGAAGGCCCTTCTGCCGGGCTACCACCCCTTTGAGTGGCAGCCACCTCTGAAGAACGTGTCTTCCAGCACTGACGTGGGCATTATTGATGGGTTGTCCGGACTGTCCTCCTCTGTGGACGATTACCCAGCGGACACCATCGCCAAGCGCTTCCGCTATGATTCAGCTTTGGTGTCTGCTCTGATGGACATGGAAGAAGACATCCTGGCGGGCATGAGAGACCAAGACCTTGACGACTACCTGAATGGCCCCTTCACTGTAGTGGTGAAGGAGTCTTGTGATGGGATGGGAGACGTGGGCGAGAAGCACGGCAGTGGGCCAGCAGTTCCGGAAAAGGCAGTTCGGTTTTCCTTCACGATCATGAAAATCACCATCGCTCACGGGTCACAGAATGTGAAGGTGTTTGAGGAAGCCAAGCCTAACTCTGAACTGTGTTGCAAGCCCTTGTGCCTCATGCTGGCAGATGAGTCTGACCACGAGACCCTGACGGCCATCCTGAGCCCTCTCATTGCCGAGAGGGAGGCCATGAAGAGCAGCAAATTAATGCTTGAGATGGGAGGCATCCTCCGGACTTTCAAGTTCATCTTTAGGGGCACTGGGTATGATGAGAAACTTGTCCGGGAAGTGGAAGGCCTCGAGGCTTCGGGCTCAGTCTACATTTGTACCCTTTGTGATGCCACCCGCCTGGAAGCCTCTCAAAATCTTGTCTTCCACTCCATCACCAGAAGCCACGTTGATAATCTGGAGCGCTATGAGGTCTGGCGTTCCAACCCATACCACGAGACGGTGGAGGAACTGCGGGACCGGGTGAAGGGGGTCTCGGCCAAACCCTTCATTGAGACGGTCCCTTCCATAGATGCACTCCACTGCGACATCGGCAACGCAGCTGAGTTCTACAAGATTTTCCAGCTGGAGATAGGGGAGGTGTATAAGAACCCCAGTGCCTCCAAAGAGGAGAGGAAAAGATGGCAGGCTGCCTTGGACAAGCACCTCCGGAAGAAGATGAATCTGAAACCAATCATGAGGATGAATGGCAACTTTGCCAGGAAGCTCATGACCAAAGAGACGGTTGAAGCAGTTTGTGAATTAATTCCCTCCGAGGAGAGGCACGAAGCTCTGAGGGAACTAATGGACCTTTATTTGAAGATGAAACCCGTCTGGCGATCATCATGCCCTGCTAAGGAGTGTCCAGAATCCCTCTGCCAGTATAGTTTCAATTCACAGCGTTTTGCTGAGCTCCTCTCCACCAAGTTCAAGTATAGATACGAGGGCAAAATCACCAATTATTTTCACAAAACCCTGGCTCACGTCCCTGAAATTATTGAGAGGGATGGCTCCATTGGGGCCTGGGCAAGCGAGGGAAATGAGTCTGGCAACAAATTGTTCAGGCGCTTCCGGAAAATGAATGCCAGGCAGTCCAAGTACTACGAAATGGAAGATGTCTTGAAACATCACTGGTTGTATACCTCCAAATACCTGCAGAAGTTTATGAATGCTCATAATGCACTGAAGACTTCAGGGTTTACCATAAACTCACAGGGAAGCTTAGGGGACTCATTAAACCTAGAGAACTCTCCAGAAGATGTAAAGCATAACCATCTCAAACTGAAGCCTGCAGTTTTCTCTAAGGATTCCTGCTACCTTCCTCCTCTTCGTTATCCAGCCACTTGCACATTCAAAGGCAAC---TTAGAGTCTGAAAATCATCAGTACATCATCCATGGAGGGAAAACACCAAACAACGAGCTTTCAGATAAGATTTATATCATGTCTGTTGTTTGCAAGAACAACAAAAAAGTTACTTTTCGCTGCACAGAGAAAGACTTGGTAGGAGATGTTCCTGAAGGCAGGTATGGTCATTCCATTGATGTAGTGTATAGTCGTGGAAAAAGTGTGGGTGTTCTCTTTGGAGGACGGTCATACATACCTTCCGCCCAAAGAACCACAGAAAAATGGAACAGTGTAGCTGACTGCCTGCCCCATGTTTTCTTGGTGGATTTTGAATTTGGGTGCTCTACATCATACATTCTTCCAGAACTTCAGGATGGGCTATCTTTTCACGTCTCCATTGCCAGAAATGATACCGTTTATATTTTAGGAGGCCATTCACTTGCCAATAACATCCGCCCTGCCAATCTATACAGAATAAGGGTTGATCTCCCTCTGGGTAGCCCAGCTGTGAATTGCACAGTCATGCCAGGAGGCATCTCTGTCTCCAGTGCAATCCTGACTCAAATAAGCAATGATGAATTTGTTATCATTGGTGGCTATCAGCTTGAAAATCAAAAAAGAATGGTCTGCAACATCATCTCTTTCGAGGACAACAAGATGGAAATTCGTGAGATGGAAACCCCAGATTGGACCCCAGATATTAAGCACAGCAAGATATGGTTTGGAAGCAACATGGGAAATGGAACTATTTTCCTCGGCATACCAGGAGACAATAAACAGGTTGTTTCAGAAGCATTCTATTTCTATATGTTGAAATGTGCTGAAGATGATGTGAATGAAGATCAGAAAACATTCACAAATAGTCAGACATCAACAGAAGACCCAGGGGACTCCACTCCCTTTGAAGACTCAGAAGAATTTTGTTTCAGTGCAGAAGCAAATAGTTTTGATGGTGATGATGAATTTGACACCTATAATGAAGATGATGAAGAAGATGAGTCTGAAACGGGCTATTGGATTACATGCTGCCCTACTTGTGATGTGGATATCAACACTTGGGTACCATTTTATTCAACTGAGCTCAACAAACCTGCCATGATTTACTGCTCTCATGGAGATGGGCATTGGGTCCATGCCCAGTGTATGGATCTGGCAGAAAGCACACTCATCCATCTGTCAGAAGGAAGCAACAAATATTATTGCAATGAGCATGTGGAGATAGCAAGAGCACTGCAAACCCCCAAAAGAGTTCTACCCTTAAAAAAGCCTCCACTGATGAGCAAGATGTCAGAGGAGGAGGAGTTTTTTCTGTTCAAGAACATCTCCTTGGTGGGGCCGTGGGATGGGCCTCAGTACCACCTCACCCTTGTCTGGGCCTTCCACCTCCAGGCAGCCTTCACGGGCTTTGTCTTCTTTGTAGGGATGCCACTCAATGCCACAGTGCTGGTGGCCACACTGCGCTACAGAAAGTTGCGGCAGCCACTCAACTATATTCTGGTCAATGTATCCCTGGGGGGCTTCATCTACTCCATCTTCTCT----TTGTCGTCTTCATCACCAGCTGTCATGAATACTTTGTCTTCGGCAGCCATGTTTGTGCTCTGGAGGCCTTCCTGGGCTGTACAGCAGGTCTGGTGACAGGCTGGTCCCTGGCCTTCTTGGCCTTTGAGCGCTACATCATCATCTGTAGGCCCTTCAGCAACTTCCACTTCAGCTCCAAGCATGCACTGACGGTGGTCCTGGCCACCTGGACCACTGACGGTGGTGTCTCCGTCCCACCCTTCTTTGGCTGGAGCCGGTTCGTCCCCGAGGGTCTTCAGTGTTCCTGCAGTCCCGACTGGTACACCGTGGGCACCAAATATTACAGCGAGTACTATACCTGGTTCCTCTTCATTTTCTGCTACATTGTGCCTCTCTCCCTCATCTGCTTCTCCTACTCTCAGCTGCTGGGGGTCTTCAGAGCTGTTGCAGCTCAGCAGCAGGAGTCAGCTACAACCCAGAAAGCTGAGCGGGAGGTGAGCCACACGGTGGTGATGATGGTGGGATCCTTCTGTCTCTGTCGCACGCCCTATGCTGCCCTGGCCATGTGTATAGTCAACAACCGTAACCATGGGGTGGACTTACGGTTTGTCACCATTCCTGCCTTCTTCTCCAAGAGTGCTTGTGTCTACAATCCCATCATCTACTGCTTCATGAATAAGCAGTTCCGAGCTTGCATCATGGAGATGGTGTGTAGAAAGCCCATGACAGATGAGTCCGACATGTCTAGCTCCCAGAAAATGGAAGTTTCTACCGTCTCTTCTAGCCAAGTTGGCCCCAACGGAAAATATACTCTCACGTTAGAAAACAGCAGTGGGACAAAGACTGCCTTTGTTACTGTGAGAGTCCTGGACACACCAAGTCCACCTGTTAATCTGAAAGTCACAGAAATCACCAAAGACTCAGTATCAATTACATGGGAACCTCCTTTGTTGGATGGGGGATCCAAAATTAAAAATTACATTGTTGAGAAACGTGAAGCCACAAGGAAATCATACGCTGCAGTTGTAACAAATTGCCATAAGAGTTCTTGGAAAATCGATCAACTCCAAGAAGGCTGCAGTTACTACTTTAGAGTCACAGCTGAGAATGAATATGGTATTGGCCTTCCCGCCCACACTGACGATCCAATTAAGGTTGCAGAAGTCCCACAACCTCCAGGAAAAATAACTGTGGATGATGTCACCAGAAACAGTGTCTCTTTGAGTTGGACAAAGCCTGAACATGATGGCGGCAGTAAAATCATTCAGTATATTGTGGAAATGCAAGCTAAACACCATGAGAAATGGTCAGAGTGTGCTCGAGTCAAGTCCCTTGAAGCCGTAATTACCAACCTAACTCAGGGAGAAGAATACCTTTTTAGAGTTGTGGCTGTAAATGAAAAGGGAAGAAGTGATCCTAGGTCTCTTGCAGTTCCAATAGTTGCCAAAGATCTGGTCATTGAGCCAGATGTAAGACCTGCATTTAACAATTATAGTGTACAGGTTGGCCAAGATTTGAAAATAGAAGTGCCAATTTCTGGACGTCCTAAGCCAACCATTACCTGGACTAAAGACGGTCTTCCACTGAAGCAGACTACAAGAATCAATGTTACTGATTCACTTGACCTCACCATACTCAGTATTAAAGAAACTCATAAGGATGACAGTGGACACTATGGAATCACAGTTGCTAATGTTGTTGGTCAGAAGACAGCATCCATCGAAATTATAACCCTAGATAAGCCTGATCCTCCAAAAGGACCTGTTAAATTTGATGAAGTCAGTGCTGAAAGTATTACCTTATCTTGGGAACCTCCATTATATACAGGGGGCTGCCAGATCACTAACTACATAGTTCAGAAAAGAGATACAACCACCACAGTATGGGATGTTGTTTCTGCTACTGTTGCCAGAACTACACTCAAAGTGACCAAACTGAAGACTGGTACAGAATACCAATTCAGAATATTCGCTGAAAACAGATATGGACAAAGCTTTGCCTTGGAATCTGAGCCAATTGTAGCTCAATATCCCTACAAAGTACCAGGCCCTCCAGGCACACCATTTGTCACAGCCATTTCCAAAGACTCCATGCTTATAGAGTGGCATGAACCAATCAATAACGGTGGAAGTCCAATCATAGGTTACCACCTTGAGAGAAAGGAAAGAAATAGTATTTTGTGGACAAAGGTCAACAAAACTATTATTCATGACACCCAGTTTAAAGCACTCAATCTTGAAGAAGGCATTGGATATGAATTCAGAGTTTATGCTGAAAATATTGTTGGTATAGGCAAAGCAAGCAAGAATTCTGAATGCTATGTAGCCAGAGATCCCTGTGACCCACCAGGAACCCCAGAAGCAATAATAGTTAAAAGACATGAAATCACTTTACAATGGACCAAACCAGCATATGATGGTGGAAGTATGATTACAGGTTACATTGTAGAGAAACGTGATTTGCCTGAGGGTCGTTGGATGAAAGCCAGCTTCACAAACGTCATTGAAACTCAATTTACTGTATCAGGTCTTACTGAAGATCAAAGATATGAATTCAGAGTCATTGCAAAGAATGCAGCTGGTACAATAAGCAAACCCTCTGACAGTACTGGACCGATAACTGCCAAGGATGAGGTTGAACTCCCAAGAATTTCAATGGATCCAAAATTCAGAGACACAATTGTGGTAAATGCTGGAGAAACATTCAGGCTTGAAGCTGATGTCCACGGAAAGCCGCTACCTACCATTGAGTGGTTAAGAGGAGATAAGGAAATTGAAGAATCTGCTAGATGTGAAATAAAGAACACAGATTTCAAGGCTTTACTTATTGTAAAGGATGCCATTAGAATTGATGGTGGACAGTATATTTTAAGAGCTTCCAATGTTGCAGGTTCTAAGTCATTCCCAGTGAATGTAAAAGTGTTAGATAGACCAGGACCTCCAGAAGGGCCAGTCCAGGTTACCGGAGTCACCGCTGAAAAATGCACATTAACATGGTTTCCACCACTTCAAGATGGTGGCAGCAACATTTCTCACTATGTTGTTGAAAAGAGAGAAACAAGTCGGCTTGCCTGGACTGTTGTTGCTTCAGAGGTTGTAACCGATTCTCTGAAAGTTACCAAACTCTTAGAAGGGAATGAATATATTTTCCGTATAATGGCTGTCAACAAATACGGTGTTGGAGAGCCTTTGGAA------------------TCTGCACCAGTACTCATGAAAAATCCATTTGTGCTTCCTGGACCACCAAAAAGCCTGGAAGTCACAAACGTTGCCAAGGACTCCATGACCATCTGTTGGAACCGTCCAGATAGTGATGGTGGAAGTGAGATTATTGGCTACATTGTAGAAAAAAGAGACAAAAGTGGCATTAGGTGGATAAAATGTAATAAACGCCGCATTACAGATTTGCGTCTAAGAGTAACAGGATTAACAGAAGATCATGAGTATGAATTCAGAGTCTCTGCAGAAAACGCTGCTGGAGTTGGAGAACCAAGTCTAGCTACAGTTTATTATAAGGCTTGCGATCCGGTGTTCAAACCTGGCCCCCCCATCAATGCACACATTGTAGACACCACTAAAAATTCAATTACACTTACCTGGGGTAAACCCATCTACGATGGTGGCAGTGAGATCCTGGGATATGTAGTAGAAATCTGTAAAGCAGATGAAGAAGAATGGCAAATAGTTACTCCACAGACTGGCCTGAGGGCCACTCGATTTGAAATTTCAAGACTCACTGAACACCAGGAGTATAAAATACGAGTCTGTGCCCTCAATAAAGTTGGTTTAGGTGAGGCTACATCAGTTCCTGGTACTGTGAAACCAGAAGATAAACTCGAAGCACCTGAACTTGACCTTGACTCTGAATTAAGGAAAGGAATTGTTGTAAGAGCTGGTGGATCTGTCAGAATTCACATTCCATTCAAAGGTCGCCCAACACCTGAGATCACTTGGTCTCGAGAGGAAGGTGAATTCACAGATAAGGTCCAAACTGAAAAAGCAGCAAACTATACCCAACTATCAATAGATAACTGTGATAGAAATGATGCTGGAAAATATACTCTCAAGCTGGAAAACAGCAGTGGATCTAAATCTGCCTTTGTAACTGTGAAAGTTCTTGACACCCCAGGACCACCACAGAATTTGGCAGTCAAAGAAGTGAGAAAAGATTTTGTCCTTCTGATATGGGAACCACCCATCATCGATGGGGGTGCAAAGGTCAAGAACTATATTATTGACAAACGTGAGTCAACCAGAAAAGCATATGCTAACGTGAGTAATAAATGCAGCAAAACAAGCTTTAAAGTTGACAATCTTACAGAAGGAGCCATGTACTACTTTAGAGTAATGGCTGAAAATGAATTTGGAGTTGGTGTTCCAGTGGAAACCACTGATGCTGTGAAAGCAGCTGAGCCTCCTTCCCCACCAGGAAAGGTCACACTCACTGACGTGTCCCAGACTAGTGCATCGCTGATGTGGGAGAAACCTGAACATGATGGTGGTAGCAGAATCCTGGGGTATGTTGTTGAAATGCAGCCCAAAGGAACAGAAAAATGGAGTGCTGTGGCTGAATCCAAAGTCTGCAATGCAGTTGTTACTGGTTTGAGTTCTGGACAAGAATATCAGTTCCGTGTCAAGGCTTACAATGAGAAAGGAAAAAGCGATCCAAGAGTGCTTGGTGTTCCTGTCATAGCCAAGGACTTGACTATACAGCCTAGTTTTAAGTTACCATTTAACACATATAGTGTCCAAGCTGGAGAAGCTCTTAAAATCGAAATTCCTGTTATTGGCCGACCGAGACCTGAAATTTCATGGGTCAAAGATGGCGAGCCTCTTAAACAGACAACAAGAGTAAATGTTGAGGAAACAGCTACATCAACTGTTTTGCACATTATAGAAAGTAACAAAGATGACTTTGGAAAATACATCATAACAGCAACAAATAGTGCAGGTACGGCAACTGAAAATCTCAGCATTATCGTCTTGGAAAAGCCTGGACCTCCAGTTGGACCAGTTCGGTTTGATGAAGTTAGTGCAGACTTTGTGGTCATATCTTGGGAAGCTCCAGCCTATACTGGTGGCTGCCAAATAAGCAACTACATTGTAGAGAAGCGAGATACAACTACCACCAGTTGGCACATGGTATCCGCAACAGTTGCAAGAACAACAATTAAAATAACCAAACTGAAAACAGGCACCGAGTACCAGTTTAGAATTTTTGCAGAAAACAGGTATGGAAAATGTGGCCAGCTTTCAAGCCGGGGTTCCTGTCAGGACATCATTCTGTCCAAGGCACCACTTGGACCTCAGTTCCCCTTCTCAGGGGTGGACGACCGGGAGTCTTGGCCCTCCGTCTTTTATAATCGGACCTGCCAGTGCTTTGGCAACTTCATGGGATTCAATTGCGGAAATTGTAAGTTTGGCTTTTGGGGACCCACCTGCACAGAGAGGCGACTTTTAGTGAGAAAAAACATCTTTGATTTGAGTGTCCCAGAGAAGAACAAATTTCTTGCCTACCTCACTTTAGCGAAACATACTACCAGCCCAGACTATGTCATCCCCACAGGCACCTACGGCCAAATGAATAATGGATCAACACCTCTGTTTAATGACATCAACGTTTATGACCTCTTTGTCTGGATGCATTATTATGTGTCAAGGGACGCACTACTTGGGGACTCTGAAATCTGGAGAGACATTGATTTTGCTCATGAAGCACCAGGTTTCCTGCCTTGGCATAGACTCTTCTTGCTGCTGTGGGAAAAAGAAATCCAGAAGCTGACAAGGGATGAGAACTTCACTATTCCAAGGGAACCGGGAGGCCTGGCGGTGCCCCCCACAGAAGGCCCGGTCGGCTTCACCACCCCGTACGTGGAGGACACGCCGGAGCCGCCCCTGCACGACTTCTTCTGCAGCAAACTTCTGGACCTGGTCTTCCTGCTGGACGGCTCCTCCAAGCTGTCTGAGGCCGACTTCGAGACGCTGAAGGCGTTCGTGGTGGGCGTGATGGAGCGTCTGCATATCTCCCAGAAGCGCATCCGCGTGGCCGTGGTGGAGTACCACGACGGCTCCCACGCCTACATCGCACTGCAGGACCGGAAGCGGCCGTCGGAGCTGCGGCGCATCGCCGGGCAGGTGAAGTACGCGGGCAGTGAGGTGGCCTCCACCAGCGAGGTCTTGAAGTACACGCTCTTCCAGATTTTCAGCAAGGTTGACCGGCCTGAGGCCTCCCGCGTGGCCCTGCTGCTCACGGCCAGCCAGGAGCCCCCCAGGCTGGCCCGGAACTTGGTCCGCTACGTCCAGGGCCTGAAGAAGAAGAAG---GTCGTCATGGTCCCCGTGGGCATCGGGCCCCACGCCAGCCTCAGGCAGATCCGCCTCATCGAGAAGCAGGCCCCCGAGAACAAAGCCTTTGTGCTCAGCAGCGTGGAGGAGCTGGAGCAGCGGAGGGACGAGATCATCAGCTACCTCTGCGACCTCGCCCCCGAAGCGCCGGCCCTCACGCCGCTCACGGCCCAGGTCACCGTGGCGCCGGAGCTCCCGGGGACGTCGACGCTGGCGCCCAGGAGGACCTCCGTGGTCCTGGATGTGGCATTCCTCCTGGAAGGGTCGGACAACGTGGGCGAGGCCAACTTCAACAGGAGCACAGAGTTCTTGGAGGAGTTGATCCGGCAGATGGACGTGGGCCGGGACAGTGTCCACGTCACGGTGCTGCAGTACTCATACGTGGTGACCGTGGAGCACTCCTTCAGAGAGGGGCAGTCCAAGGAGGACGTCCTGCAGCGGCTGCGGGAGATCCGCTACCGGGGTGGCAACCGGACCAACACCGGGCTGGCCCTGCAGTACCTGTCGGAGCACAGCTTCTCGGCCAGCCAGGGGGACCGGGAGCAGGCGCCCAACCTGGTCTACATGGTCACGGGGAGCCCGGCCTCAGATGAGATCAGGCGGATGCCCGGAGACATCCAGGTGGTGCCCATCGGAGTGGGACCGCGCGTGGACGTGCAGGAGCTGGAGAAGATCGGCTGGCCCCAGGCCCCCATCTTCATCAAGGACTTCGAGACGCTCCCC
>Balaenoptera_physalus
[truncated: 6,722,890 more chars]
