# Supplementary material for: Evolution of UCP1 Transcriptional Regulatory Elements Across the Mammalian Phylogeny
Source: Front Physiol. 2017 Sep 20;8:670. doi: 10.3389/fphys.2017.00670 (PMC5611445; doi:10.3389/fphys.2017.00670)
Supplement: Supplementary file 5 [file DataSheet3.FASTA]

>Camelus_dromedarius_UCP1_cds
ATGGTGGGGCTGACAGCCTCA---GACGTG---CCCCCGACCA---TGGCGGTCAAGATCTTCTCAGCCGGAGTGGCGGCCTGCGTGGCGGATGTGATCACCTTCCCGCTGGACACGGCCAAAGTCCGGCTACAGATCCAAGGCGAATGCCAG----------A--------------------CCACCCGAGCTGTTAGGTATAAAGTTGTCCTGGGAACAATCACCACTCTGGCAAAAACAGAAGGGCCAGGGAAGCTCTATAGCGGGCTGCCTGCTGGCCTCCAGAGACAAATAAGCTTCGCCTCTCTTAGGATCGGCCTCTGTGATACCGTCCAGGAGTTCTTCA-CCACAGGGAAAGAAA------CTAGTTTAGGAAGCAAGGTCTCAGCGGGCCTCACAACTGGAGGCGTGGCCGTGTTCACTGGGCAACCCACAGAGGTGGTGAAGGTCAGACTGCAAGC----------ACAGAGCCATCTCC--ATGGTCCCAAACCTCGCTACACTGGAACCTACAATGCTTACAGAATTATAGCCACTACAGAAGGCTTGACGGGGCTGTGGAAAGGGACCACTCCCAATCTGACAAGAAATGTTATCATCAATTGTACAGAGCTAGTGACGTATGACCTGATGAAGGCGGCCCTTGTGAAAAACAAACTATTAGCAGATGACGTGCCCTGCCACTTTGTGTCCGCTGTTATCGCTGGATTTTGCACAACCG---TTCTGTCCTCTCCAGTGGATGTGGTGAAAACCAGGTTTGTTAACTCTCCACCA---------------AGTGTGCCCAACTGCGCAATGACGATGCTCACTAAGGAAGGACCATCGGCTTTCTTC-AAAGGATTTGTACCTTCCTTCTGGCGACTCGGATCCTGGAACGTCATTATGTTTGTGTGCTTTGAACAGCTGAAACGAGAACTGATGAA-GTCAAGGCAGA---CCGTGGACTGTGCCACA
>Cebus_capuchinis_UCP1_cds
ATGGGGGCCCTGACAGCCTCG---GACATG---CACCCGACCC---TGGGGGTCCAGCTCTTCTCCGCTGGAGTGGCGGCCTGCTTGGCAGACGTGATCACCTTCCCGCTGGACACGGCCAAAGTCCGGCTCCAGGTCCAAGGCGAATGCCCG----------A--------------------CATCCAGTGGTATTAGGTATAAAGGTGTCCTGGGAACAATCACCACTCTGGTAAAAACAGAAGGGCGGGTGAAACTCTACAGCGGGCTGCCTGCCGGCCTTCAGAGACAAATCAGCTCCGCCTCTCTCAGGATTGGCCTCTATGACACGGTCCAGGAGTACCTCA-CCTCAGGAAAAGAAACAACACCTAGTTTAGGAAGCAAGATCTTAGCTGGTCTAGCGACTGGAGGAGTGGCAGTATTCATTGGGCAACCGACAGAGGTCGTTAAAGTCAGACTTCAAGC----------ACAGAGCCATCTCC--ACGGTATCAAACCTCGCTACACGGGGACTTACAACGCCTACAGAATAATAGCAACAACCGAAGGTTTGATGGGTCTTTGGAAAGGGACTACTCCTAATCTGACAAGAAGTGTCATCATCAATTGTACAGAGCTAGTAACATATGATCTAATGAAGGAGGCCTTTGTGAAAAATCACATATTAGCAGATGACGTCCCCTGCCACTTGGTGTCAGCTCTGATAGCTGGATTTTGCGCAACAG---CTATGTCCTCCCCAGTGGATGTGGTCAAAACCAGATTTATTAATTCTCCGCCAGGGCAG---TACAAAAGTGTGCCCAACTGTGCAATGAAAATGTTCACTAAGGAAGGACCAACGGCTTTTTTC-AAGGGGTTGGTACCTTCCTTCTTGCGACTCGGATCCTGGAACGTCATTATGTTTGTGTGCTTTGAAAAACTGAAACGAGAATTGTCAAA-GTCAAGGCAGA---CTGTGGACTGTACCACA
>Ellobius_lutescens_UCP1_cds
ATGGTGAACCCGACAACTTCC---GAAGTG---CACCCCACCA---TGGGGGTTAAGATCTTCTCAGCTGGCATATCCGCCTGCCTGGCAGATATCATCACCTTCCCACTGGACACAGCCAAAGTCCGGCTTCAGATTCAAGGTGAAGGCCAG----------A--------------------CCTCCAGTACCATTAGGTATAAAGGTGTCCTGGGAACCATCACCACCCTGGCAAAAACAGAGGGGTTGCCGAAACTGTACAGCGGTCTGCCTGCTGGCATTCAGAGGCAAATCAGCTTCGCCTCACTCAGAATTGGTCTCTATGATACTGTCCAAGAGTACTTCT-CTTCAGGGAAAGAAACGCCTCCCACTTTGGGAAACAGGATCTCGGCTGGCTTAATGACTGGAGGTGTGGCAGTATTCATCGGGCAACCTACCGAGGTCGTGAAAGTCAGACTCCAAGC----------ACAGAGCCACTTAC--ATGGGATCAAACCCCGCTACACAGGGACCTACAATGCTTACAGAATTATAGCCACAACAGAAAGCTTGTCAACCCTCTGGAAAGGGACGACCCCTAATCTGATGAGAAATGTCATTATCAATTGTACAGAGCTGGTAACATATGACCTCATGAAGGGGGCCCTTGTGAACAACCAAATACTGGCAGACGATGTGCCCTGCCATTTACTGTCAGCTCTTGTGGCCGGGTTTTGCACCACCT---TCCTGGCCTCTCCAGCAGATGTGGTAAAAACAAGATTCATCAACTCTCTACCAGGACAG---TACCCAAGTGTACCCAGCTGTGCAATGACCATGCTCACCAAGGAAGGACCAATGGCTTTTTTC-AAAGGGTTTGTGCCTTCTTTCCTGCGGCTGGCGTCCTGGAATGTCATCATGTTTGTGTGCTTCGAACAGCTGAAGAAGGAATTGATGAA-GTCAAGGCAGA---CGGTGGACTGTACCACA
>Ellobius_talpinus_UCP1_cds
ATGGTGAACCCGACAACTTCC---GAAGTG---CACCCCACCA---TGGGGGTCAAGATCTTCTCAGCTGGCATATCCGCCTGCCTGGCAGATATCATCACCTTCCCACTGGACACAGCCAAAGTCCGGCTTCAGATCCAAGGTGAAGGCCAG----------A--------------------CCTCTAGTACCATTAGGTATAAAGGTGTCCTGGGAACCATCACCACCCTGGCAAAAACAGAAGGGTTGCCGAAACTGTACAGCGGTCTGCCTGCTGGCATTCAGAGGCAAATCAGCTTCGCCTCACTCAGGATTGGTCTCTATGATACTGTCCAAGAGTACTTCT-CTTCAGGGAAAGAAACGCCTCCCACTTTGGGAAACAGGATCTCAGCTGGCTTAATGACTGGAGGTGTGGCAGTATTCATTGGGCAACCTACCGAGGTCGTGAAAGTCAGACTCCAAGC----------ACAGAGCCACTTAC--ATGGGATCAAACCCCGCTACACAGGGACCTACAATGCTTACAGAATTATAGCTACAACAGAAAGCTTGTCAACCCTCTGGAAAGGGACGACCCCTAATCTGATGAGAAATGTCATTATCAATTGTACAGAGCTGGTAACATATGACCTCATGAAGGGGGCCCTTGTGAACAACCAAATACTGGCAGACGATGTGCCCTGCCATTTACTGTCAGCTCTTGTGGCCGGGTTTTGCACCACCT---TCCTGGCCTCTCCAGCAGATGTGGTAAAAACAAGATTCATCAACTCTCTACCAGGACAG---TACCCAAGTGTACCCAGCTGTGCAATGACCATGCTCACCAAGGAAGGACCAACGGCTTTTTTC-AAAGGGTTTGTGCCTTCTTTCCTGCGGCTGGCGTCGTGGAATGTCATCATGTTTGTGTGCTTCGAACAGCTGAAGAAGGAATTGATGAA-GTCAAGGCAGA---CGGTGGACTGCACCACA
>Giraffa_camelopardalis_UCP1_cds
ATGGTGGGACACACAGCGTCC---GACGTG---CCCCCTACCA---TGGCGGTCAAGATCTTCTCTGCTGGGGTGGCGGCCTGCGTGGCTGACATAATCACCTTCCCGCTGGACACCGCCAAAGTCCAGCTACAGATCCAGGGTGAGTGCTTG----------A--------------------CCTCCAGTGCCATTAGGTATAAAGGTGTCCTGGGAACAATCATCACTCTGGCAAAAACAGAAGGGCCAGTGAAACTCTACAGCGGGCTGCCTGCTGGCCTCCAGGGACAAATAAGCTTCGCCTCTCTTAGGATAGGCCTCTATGATACTGTCCAGGAGTTCTTCA-CCACAGGGAAAGAAG------CTAATTTAGGAAGCAAGATCTCAGCAGGCCTAACGACTGGAGGTGTGGCCGTGTTCATTGGGCAACCCACAGAGGTGGTCAAGGTCAGACTGCAAGC----------ACAGAGCCGGCTCC--ACGGGCCCAAACCCCGGTACACTGGGACTTACAATGCTTACAGAATTATAGCAACCACAGAAGGCTTGACGGGGCTTTGGAAAGGGACTACTCCCAACCTGACAAGAAATGTTATCATCAACTGTACAGAGCTAGTAACGTATGACCTAATGAAGGAGGCCCTTGTGAAAAACAAACTATTAGCAGACGATGTGCCCTGCCACTTCGTGTCTGCCGTGACTGCTGGATTCTGCACAACAG---TTCTGTCCTCTCCAGTGGATGTGGTGAAGACCCGATTTGTTAACTCCTCACCAGGACAG---TACACAAGTGTGCCCAACTGCGCAATGATGGTGCTCACTAGGGAAGGACCGTCAGCTTTTTTC-AAAGGATTTGTACCTTCCTTCTTGCGACTGGGATCCTGGAACATCATCATGTTTGTGTGCTTCGAACAGCTGAAACGAGAATTGATGAA-GTCGAGGCAGA---CCATGGACTGTGCTACC
>Hipposideros_armiger_UCP1_cds
ATGGTGAGCCCGACAGCCTCG---GACGTG---CCCCCGACCA---CGGCGGTCAAGCTCGCCTCAGCCGGAGTGGCGGCCTGTGTGGCGGATGTCATCACCTTCCCGCTGGACACGGCCAAAGTCCGGCTACAGATTCAAGGTGAATGCCGG----------A--------------------CCCCCACTGCCATTAGGTATAAAGGCGTCCTGGGAACAATCATCACTCTGGCCAAAACAGAAGGGCCGGTGAAGCTCTACAGTGGGCTGCCTGCCGGCCTCCAGCGACAGATAAGCTCTGCCTCTCTCAGGATTGGGCTGTATGACACCGCCCAGGAGTTCTTCA-CCACAGGGAAAGAAACACCAGGTAGTTTAGGAAGCAAGATCTCAGCTGGCCTAGCGACTGGAGGTGTGGCAGTATTCATTGGGCAGCCCACAGAGGTCGTGAAGGTCAGACTTCAAGC----------ACAGAGCCATCTAC--ATGGTCTCAAACCTCGCTACACTGGGACTTACAACGCGTACAGAATTATCGCAACAACTGAAGGATTGACGGGTCTTTGGAAAGGAACGACTCCCAATCTGGCAAGAAGTGTCATCATCAATTGTACAGAGCTAGTAACGTACGACCTAATGAAGGAGGCCCTTGTGAAAAACCAACTGCTAGCAGATGATGTGCCCTGTCACATTGTGTCAGCTGTTATCGCCGGATTTTGCACAACGG---TTCTGTCCTCGCCAGTGGATGTGGTGAAAACCAGATTTGTTAATTCTGCACCAGGACAG---TACCCGAGTGTGCCCAACTGCGCGATGACAATGCTCACCAAGGAAGGCCCATCGGCTTTCTTC-AAGGGATTAGTGCCTTCCTTCCTGCGACTCGGGTCCTGGAACGTCATTATGTTTGTGTGCTTTGAGCAGCTGAAGCGAGAGCTGATGAA-GTCAAGGCAGA---CCATGGACTGCGCCACA
>Manis_javanica_UCP1_cds
NNNNNNNNNNNNNNNNNNNNN------------NNNNNNNNNN---NNNNNNNNNNNNNNNNNNNNNNNNNNNNNNNNNNNNNNNNNNNNNNNNNNNNNNNNNNNNNNNNNNNNNNNNNNNNNNNNNNNNNNNNNNNNNNNNNNNNNNNNNNN----------NNNNNN--------------NNNNNNNNNNNNNNNNNNNNNNNNNNNNNNNNNNNNNNNNNNNNNNNNNNNNNNNNNNNNNNNNNNNNNNNNNNNNNNNNNNNNNNNNNNNNNNNNNNNNNNNNNNNNNNNNNNNNNNNNNNNNNNNNNNNNNNNNNNNNNNNNNNNNNNNNNNNNNNNNNNNNNN-NNNNNNNNNNNNNNNCAACACTTCAGTTAGGAAGTAAGATCTCAGCTGAGCTAAGA--TAAAGGAGAGACAGTATTTATTGGGCAACC-ACAGAGGTTGTGAAGGTCAGACTTCAAGC----------ACAGACCCATCCAC--ATGGTGTCAAACCTCACTACATGGGGACTT--AGTGCTGACAGAATTAGAGCAACAACTGAAGGATTGACAGATCTTTGGAAAGGGCCTACTCCCAATCTGATGAGAAATGTCATCACGAATTGTGCAGAGCTAGTAA-GTATGACCTAATGAAGAAGGCACCTCTAAACAAGA----CTTACCAGATGATGT-CCCTGCCACTTTGTATCAGCTCTTATCACCTGATATTGCACAATGT---TTTTGTCC-CTCTGGTGGATATGGTGAAAAGCAGATTTGTTAATTCTCTACCAGGACAA---TGCACAAGTGTGCCCACCTGTGCGATGACAGTGCTCACTAAGGAAGGACCATTGGCTTTTTTCAAAAGGATTTGTCCCTTCTTCC----ACCTTGGGTCTCCAGACGTCATTATATTTGTGTGCTCTGAACAAGGAAAACGAAAACTGACGAA-CTCAAGGCAGA---CCATGAGCTGTGTCATA
>Miniopterus_natalensis_UCP1_cds
ATGGACGGCCCCAAGGACCCC---GAGGTG---CAGCCCACCA---TGGCCATCAAGATCTTCTCCGCCGGCTTGGCGGCCTGTGTGGCCGATGTGATCACCTTCCCGCTGGACACCGCCAAAGTCCGGCTGCAGATCCAAGGTGAACGCCCA----------A--------------------ACTCTGGTGCCCCTAAGTATAAAGGCGTCCTGGGAACAATCACCACTCTGGCGAAAACAGAAGGGCCAGTGAAGCTCTACAGCGGACTGCCTGCTGGCCTCCAGAGACAGATAAGCTCTGCTTCGCTTAGGATCGGGCTCTACGACACGGTCCAGGAGTTCTACA-AAGACGGGAAGCAGG------CTACTTTAGGAGGCAGGATCTTAGCTGGGCTGACGACTGGAGGAGTGGCAGTGTTCATTGGGCAACCCACAGAGGTCGTGAAGGTCAGACTTCAGGC----------ACAGAGCCATCTAC--ATGGTCCAAAGCCTCGCTACACTGGGACTTATAATGCTTACCGAATTATAGCAACAACTGAAGGCTTGACGGGCCTTTGGAAAGGGACTACTCCCAATCTGGCAAGAAACGTCGGCATCAATTGTACAGAGCTAGTAGCATACGACCTAATGAAGGAGACCCTTGTGAAAAACAAAATCCTACCAGACGACCTCCCCTGCCACTTTGCGTCGGCCGTCTTTGCCGGATTTTGCGCAACCC---TTCTGTCTTCTCCAATGGATGTGGTGAAAACCAGATTTGTAAATTCGACACCGGGACAG---TACACTAGTGTGCCAAACTGCGTAATGACGATGTTCACTAAGGAAGGACCATCGGCCTTTTTC-AAAGGGTTGATCCCTTCCTTCCTGCGACTCGGATCCTGGAACGTCATCATGTTTGTGTGCTTTGAACGGCTGAAACGAGAGCTGACGAA-GTCAAGGCAGC---CTGCGGACTGCGCCACA
>Mus_spretus_UCP1_cds
ATGGTGAGCCCAACAACTTCC---GAAGTG---CAACCCACCA---TGGGGGTCAAGATCTTCTCAGCTGGAGTTTCAGCTTGCCTGGCAGATATCATCACCTTCCCGCTGGACACTGCCAAAGTCCGCCTTCAGATCCAAGGTGAAGGCCAG----------G--------------------CTTCCAGTACCATTAGGTATAAAGGTGTCCTAGGGACCATCACCACCCTGGCAAAAACAGAAGGATTGCCGAAACTGTACAGCGGTCTGCCTGCGGGCATTCAGAGGCAAATCAGCTTTGCCTCACTCAGGATTGGCCTCTACGACTCGGTCCAAGAGTACTTCT-CTTCAGGGAGAGAAACACCTGCCTCTCTCGGAAACAAGATCTCAGCCGGCTTAATGACTGGAGGTGTGGCAGTGTTCATTGGGCAGCCTACAGAGGTCGTGAAGGTCAGAATGCAAGC----------CCAGAGCCATCTGC--ATGGGATCAAACCCCGCTACACGGGGACCTACAATGCTTACAGAGTTATAGCCACCACAGAAAGCTTGTCAACACTTTGGAAAGGGACGACCCCTAATCTAATGAGAAATGTCATCATCAATTGTACAGAGCTGGTAACATATGACCTCATGAAGGGGGCCCTTGTAAACAACAAAATACTGGCAGATGACGTCCCCTGCCATTTACTGTCAGCTCTTGTTGCCGGGTTTTGCACCACAC---TCCTGGCCTCTCCAGTGGATGTGGTAAAAACAAGATTCATCAACTCTCTGCCAGGACAG---TACCCAAGCGTACCAAGCTGTGCGATGTCCATGTACACCAAGGAAGGACCGACGGCCTTTTTC-AAAGGGTTTGTGGCTTCTTTTCTGCGACTCGGGTCCTGGAACGTCATCATGTTTGTGTGCTTTGAACAGCTGAAAAAAGAGCTGATGAA-GTCCAGGCAGA---CAGTGGATTGTACCACA
>Neotoma_lepida_UCP1_cds
ATGGTGAGCCCGACAACTTCC---GAAGTG---CCTCCTACCA---TGGGNGTCAAGATCTTCTCAGCTGGCGTGGCCGCCTGCCTGGCAGATATCATCACCTTCCCGCTGGACACAGCCAAAGTCCGGCTTCAGATCCAAGGTGAGGGCCAG----------A--------------------CCTCCAGTGTTATTAGGTATAAAGGTGTCCTGGGGACCATCACCACTCTGGCAAAAACAGAAGGGTTGCCGAAACTGTACAGCGGTCTGCCTGCTGGCATTCAGAGGCAAATCAGCTTTGCCTCACTCAGGATTGGCCTCTACGATACTGTCCAAGAGTACTTCT-CTTCAGGGAAAGAAACACCTCCCACTTTGGGAAACAGGATCTCAGCTGGCTTAATGACAGGAGGTGTGGCAGTATTCATCGGGCAACCTACAGAGGTTGTGAAAGTCAGACTCCAAGC----------ACAGAGCCACCTAC--ATGGGATCAAACCCCGCTACACTGGGACCTACAATGCTTACAGAATTATAGCTACAACAGAAAGCTTGTCAACACTCTGGAAAGGGACAACCCCTAATCTGATGAGGAATATAATCATCAATTGTACAGAGCTGGTGACATATGATCTCATGAAGGGAGCCCTTGTGAACAACCAAATACTGGCAGATGATGTCCCATGCCACTTACTGTCAGCTCTTGTCGCCGGATTTTGCACCACAC---TCCTGTCCTCTCCAGTGGATGTGGTAAAAACAAGATTCATCAACTCTCTACCAGGACAG---TACCCAAGTGTACCCAGCTGTGCAATGACCATGTTCACCAAGGAAGGACCAACAGCTTTTCTC-AAAGGGTTTGTGCCTTCTTTTCTGCGACTCGCATCTTGGAATGTCATCATGTTTGTGTGCTTTGAGCAGCTGAAAAAAGAATTGATGAA-GTCAAGGCAGA---CGGTGGACTGCGCCACA
>Okapia_johnstoni_UCP1_cds
ATGGTGGGACACACAGCGTCC---GACGTG---CCCCCTACCA---TGGCGGTGAAGATCTTCTCTGCTGGGGTGGCGGCCTGCGTGGCTGACATAATCACCTTCCCGCTGGACACCGCCAAAGTCCGGCTACAGATCCAGGGTGAATGCTTG----------A--------------------CCTCCAGTGCCATTAGGTATAAAGGTGTCCTGGGAACAATCATCACTCTGGCAAAAACAGAAGGGCCAGTGAAACTCTACAGCGGGCTGCCTGCTGGCCTCCAGAGACAAATAAGCTTCGCCTCTCTTAGGATCGGCCTCTATGATACTGTCCAGGAGTTCTTCA-AGACAGGGAAAGAAG------CTAGTTTAGGAAGCAAGATCTCAGCAGGCCTAACGACTGGAGGCGTGGCCGTGCTCATTGGGCAACCCACAGAGGTGGTCAAGGTCAGACTGCAAGC----------ACAGAGCCGTCTCC--ACGGGCCCAAAGCCCGGTACACTGGGACTTACAACGCTTACAGAATTATAGCAACCACAGAAGGCTTGATGGGGCTTTGGAAAGGGACTACTCCCAATCTGACAAGAAATGTCATCATCAACTGTACAGAGCTAGTAACGTATGACCTAATGAAGGAGGCCCTTGTGAAAAACAAACTATTAGCAGACGATGTGCCCTGCCACTTCGTGTCCGCTGTTATTGCTGGACTCTGCACAACGG---TTCTGTCCTCTCCAGTGGACGTGGTGAAAACCCGATTTGTTAACTCTTCACCAGGACAG---TACACAGGTGTGCCCAACTGCGCAATGATGATGCTCACTAGGGAAGGACCGTCAGCTTTTTTC-AAAGGATTTGTACCTTCCTTCTTGCGACTGGGATCCTGGAACATCATCATGTTTGTGTGCTTCGAACAGCTGAAGCGAGAATTGATGAA-GTCGAGGCAGA---CCATGGACTGTGCTACC
>Panthera_pardus_UCP1_cds
ATGGTGGGCCTGACAGCCTCG---GACGTG---CCCCCGACCA---TGGCGGTCAAGATCTTCTCTGCTGGCGTGGCGGCCTGTGTGGCGGATGTGATCACCTTCCCGCTGGACACGGCCAAAGTCCGGCTACAGATCCAAGGCGAATGCCAG----------A--------------------CCTCCGGTACCATTAAGTACAAAGGTGTCCTGGGAACAATCAGCACTCTGGCAAAAACAGAAGGGCCGATGAAACTCTATAGTGGGCTGCCTGCTGGCCTCCAGAGACAAATAAGCTTTGCCTCTCTTAGGATCGGCCTCTATGACACCGTCCAGGAGTTCTTCA-GCGCAGGGAAAGAAACAACAGCTGGTTTAGGAAGCAAGATCTCAGCTGGTCTAACGACTGGAGGAGTAGCAGTATTCATAGGGCAACCCACAGAGGTCGTGAAGGTCAGACTTCAAGC----------ACAGAGCCATCTGC--ATGGTCTCAAACCCCGATACACCGGGACTTACAACGCTTACCGAATTATAGCAACAACGGAAGGCCTGACAGGCCTTTGGAAAGGGACTACTCCCAACCTGACGAGAAATGTCATCATCAATTGTACAGAGTTAGTTACATATGATCTAATGAAGGAGGCCCTCGTGAAAAACAAACTACTAGCAGATGACCTACCCTGCCACTTTGTGTCAGCTCTCATCGCCGGATTTTGCACAACTG---TTCTGTCCTCTCCAGTGGATGTGGTAAAAACCAGATTTGTTAATTCTCCACCGGGACAG---TACACAAGTGTGCCCAACTGTGCAATTACAATGCTCACTAAAGAAGGACCACTGGCTTTTTTC-AAAGGATTTGTACCTTCCTTCTTGCGACTCGGATCCTGGAACGTCATTATGTTTGTGTGCTTTGAACAGCTGAAGCGGGAACTGATGAA-GTCAAGGCAGA---CCATGGACTGTGCCACA
>Rhinolophus_sinicus_UCP1_cds
ATGACGGGCATGACAGCCTCG---GAGGTG---CCGCCGACCA---TGGCGGTCAAGATTGTCTCAGCCGGAGTGGCGGCCTGTGTGGCGGATGCCATCACCTTCCCGCTGGACACAGCCAAAGTCCGGCTACAGATCCAAGGTGAATGCCCG----------A--------------------CCTCCACTGCCCCTAAGTATAAAGGCGTTCTGGGAACAATCACCACTCTGGTGAAAACAGAAGGACCAGTGAAACTCTACAGCGGGCTGCCTGCAGGCTTCCAGAGACAGATAAGCTCTGCCTCTCTTAGGATCGGGCTCTATGACACCGTCCAGGAGTACTTCA-CCACAGGGAAAGAAA------GTAGCTTAGGAAACAAGATCTCAGCTGGCCTAACGACTGGATGCGTGGCAGTATTCATTGGGCAACCCACAGAGGTTGTGAAGGTCAGACTTCAAGC----------ACAGAGCCATCTGT--ATGGCCCCAAACCTCGCTACACTGGGACTTACAACGCTTACAGAATTATAGCAACAACTGAAGGCTTCACAGGTCTTTGGAAAGGGACTACTCCCAATCTGGCAAGAAATGTCATCATCAATTGTACAGAGCTAGTAACCTACGACCTAATGAAGGAGGCCCTTGTGAAAAACCAAATACTAGCAGATGATGTGCCATGCCATGTCGTGTCAGCTGTTATCGCTGGATTTTGCACAACGG---TTCTGTCCTCTCCAGTGGATGTGGTGAAAACCAGATTTGTTAATTCTACACCAGGACAG---TACCCAAGTGTGCCCAATTGCGCAATGACAATGTTCACCAAGGAAGGACCATCGGCTTTCTTC-AAAGGATTAGTGCCTTCCTTCTTGAGACTCGGATCCTGGAACGTCATCATGTTCGTGTGCTTTGAGCAGCTGAAACGAGAACTGATGAA-GTCGAGGCAGA---CCGTGGACTGTGCCACA
>Rhinopithecus_bieti_UCP1_cds
ATGGGGGGCCTGACAGCCTCG---GACGTG---CACCCGACCC---TGGGGATCCAGCTCTTCTCAGCTGGAATAGCGGCGTGCTTAGCGGACGTGATCACCTTCCCGCTGGACACGGCCAAAGTCCGGCTCCAGGTCCAAGGCGAACGCCCG----------A--------------------CGTCCAGTGCTATTAGGTATAAAGGTGTCCTGGGAACAATCACCACTCTGGTCAAAACAGAAGGGCGGCTGAAACTCTACAGCGGGCTGCCTGCGGGGCTTCAGAGACAAATCAGCTCCACCTCTCTCAGGATCGGCCTCTATGACATGGTCCAGGAGTTCCTCA-CCGCAGGCAAAGAAACAACACCTAGCTTAGGAAGCAAGATCTTAGCTGGTCTAATGACTGGAGGAGTGGCAGTATTCATCGGACAACCCACAGAGGTTGTAAAAGTCAGACTTCAAGC----------GCAGAGCCATCTCC--ACGGTATCAAACCTCGCTACACGGGGACTTATAACGCATACAGAATAATAGCAACAACGGAAGGCTTGATGGGTCTTTGGAAAGGGACTACCCCCAATCTGATGAGAAGTGTCATCATCAATTGTACAGAGCTAGTAACATATGATCTAATGAAGGAGGCCTTTGTGAAAAACAACATATTAGCAGATGACGTCCCCTGCCACTTGGTGTCGGCTCTTATTGCTGGATTTTGCGCAACAG---CTATGTCCTCCCCGGTGGATGTAGTAAAAACCAGATTTATTAATTCTCCACCAGGACAG---TATAGAAGTGTGCCCAACTGTGCAATGAAAATGTTCACTAATGAAGGACCAACGGCTTTTTTC-AAGGGGTTGGTACCTTCCTTCTTGCGACTTGGATCCTGGAACGTCATTATGTTTGTGTGCTTTGAACAACTGAAACGAGAACTGTCAAA-GTCAAGGCAGA---CTATGGACTGTGCCACA
>Rousettus_aegyptiacus_UCP1_cds
ATGATGGGCCCCACGACCTCG---GACGTG---CACCCGACCA---TGGCGGTCAAGCTCTTCTCCGCCGGAGTGGCGGCCTGCGTGGCGGATGCGATCACCTTCCCGCTGGACACAGCCAAAGTCCGGCTCCAGATCCAAGGTGAAAGCAAG----------A--------------------CCTCTAGTGCCATTAGGTATAAAGGCGTCCTGGGAACAGTCACCACTCTGGCCAGAACAGAAGGGCCCATGAAGCTCTACGGCGGGCTGCCCGCTGGCCTCCAGAGACAAATAAGCTCCGCCTCCCTCCGGATCGGGCTCTACGACACCTTCCAGGAATTCTTCA-CCACGGGGAGAGAAA------GTAGTTTAGGAAGCAAGATCTCAGCTGGCCTGACGACCGGGGCAGTGGCAGTATTCATCGGGCAGCCCACGGAGGTCGTGAAGGTCAGACTTCAAGC----------ACAGAGCCATCTGC--ATGGCCTCAAACCTCGCTACACTGGGACTTACAATGCTTACAGAATTATAGCAACTACGGAAGGCTTGACGGGTCTTTGGAAAGGGACTTCTCTCAATCTGGCCAGAAGTATCATCATCAATTGTACAGAGCTAGTAACGTACGACCTAATGAAGGAAGCCCTCGTGAAAAACAAAGTACTAGCAGACGGTGTGCCCTGCCACGCCGTGGCGGCCGTCATCGCCGGATTTTGCACGACCG---TTCTGTCCTCTCCAGTGGACGTGGTGAAAACCCGATTCATCAACTCTCCGCCAGGACAG---TACACGAGTGTGCCCAACTGCGCAATGACAATGCTCGCTAAGGAAGGACCGTCGGCGTTTTTC-AAAGGATTAGTACCTGCCTTCCTGCGACTCGGATCCTGGAACGTCATCATGTTTGTGTGCTTTGAACAGCTGAAGAGAGAGCTGATGAG-GTCACGGCAGACCGCCGTGGACTGTGCCACA
>Ornithorhynchus_anatinus_UCP1
??????TCAAGAAAACCCCCC---TCCGCG---GCCCCCACCCCC---GGGGTCAAGTTCCTCGGGGCCGGGGCGGCCGCCTGCATCGCCGATCTGGTCACCTTCCCCCTGGACACCGCCAAAGTCCGGCTGCAGATTCAAGGTGAAGCTCAG----------G--------------------TAGCCAGTGCCATCAGGTACAAAGGAGTCCTGGGCACCATTGTCACGTTGGTGAAGACAGAAGGGCCGCGGAGTCTCTACAGTGGATTGATAGCTGGGCTGCAGAGGCAAATGAGCTTTGCCTCCATTAGGATCGGTCTATATGACACTGCCAAACAATTCTACA-CCAATGGGAAAGAAA---CGGCTGGGATAGGAAGCAGGATCCTGGCTGGCTGTACCACGGGAGGGATGGCAGTGGTGATAGCCCAGCCCACTGATGTTGTGAAAGTCAGATTTCAAGC----------CCAAAGCAACCTGC--ACGGAGCCAAACCCCGGTACAGCGGGACTTTACAGGCCTACAAATCCATAGCTGCCGAAGAGGGGGTGAGAGGTCTTTGGAAAGGGACTTTACCCAATGTAACAAGAAATGCTATTGTAAATTGCACGGAGCTAGTAACATACGACATAATAAAGGAGACTATTTTGAAACACAACCTACTTACAGATAACCTGCCCTGCCACTTTTTGTCTGCTTCTGGGGCTGGATTTTGCACTACAG---TTGTAGCCTCTCCGGTGGATGTGGTGAAGACCAGATATATGAACTCACCACCAGGACAA---TACCTAAGCGCCTTGAACTGTGCATGGACCATGCTCACTAGAGAAGGACCAACAGCATTTTAC-AAAGGATGTGTTCCTTCCTTCTTACGGCTGGGATCCTGGAATATTGTTATGTTCGTGTCCTATGAACAACTGAAAAGAGCAATGATGAA-GGCAAGACCAA---CCATTGACTGTGCTGCA
>Homo_sapiens_UCP1
ATGGGGGGCCTGACAGCCTCG---GACGTA---CACCCGACCCTG---GGGGTCCAGCTCTTCTCAGCTGGAATAGCGGCGTGCTTGGCGGACGTGATCACCTTCCCGCTGGACACGGCCAAAGTCCGGCTCCAGGTCCAAGGTGAATGCCCG----------A--------------------CGTCCAGTGTTATTAGGTATAAAGGTGTCCTGGGAACAATCACCGCTGTGGTAAAAACAGAAGGGCGGATGAAACTCTACAGCGGGCTGCCTGCGGGGCTTCAGCGGCAAATCAGCTCCGCCTCTCTCAGGATCGGCCTCTACGACACGGTCCAGGAGTTCCTCA-CCGCAGGGAAAGAAACAGCACCTAGTTTAGGAAGCAAGATTTTAGCTGGTCTAACGACTGGAGGAGTGGCAGTATTCATTGGGCAACCCACAGAGGTCGTGAAAGTCAGACTTCAAGC----------ACAGAGCCATCTCC--ACGGAATCAAACCTCGCTACACGGGGACTTATAATGCGTACAGAATAATAGCAACAACCGAAGGCTTGACGGGTCTTTGGAAAGGGACTACTCCCAATCTGATGAGAAGTGTCATCATCAATTGTACAGAGCTAGTAACATATGATCTAATGAAGGAGGCCTTTGTGAAAAACAACATATTAGCAGATGACGTCCCCTGCCACTTGGTGTCGGCTCTTATCGCTGGATTTTGCGCAACAG---CTATGTCCTCCCCGGTGGATGTAGTAAAAACCAGATTTATTAATTCTCCACCAGGACAG---TACAAAAGTGTGCCCAACTGTGCAATGAAAGTGTTCACTAACGAAGGACCAACGGCTTTCTTC-AAGGGGTTGGTACCTTCCTTCTTGCGACTTGGATCCTGGAACGTCATTATGTTTGTGTGCTTTGAACAACTGAAACGAGAACTGTCAAA-GTCAAGGCAGA---CTATGGACTGTGCCACA
>Colobus_angolensis_UCP1
ATGGGGGGCCTGGCAGCCTCG---GACGTG---CACCCGACCCTG---GGGATCCAGCTCTTCTCAGCTGGAATAGCGGCGTGCTTAGCGGACGTGATCACCTTCCCGCTGGACACGGCCAAAGTCCGGCTCCAGGTCCAAGGCGAACGCCCG----------A--------------------CGTCCAGTGCTATTAGGTATAAAGGTGTCCTGGGAACAATCACCACTCTGGTCAAAACAGAAGGGCGGCTGAAACTCTACAGCGGGCTGCCTGCGGGGCTTCAGAGACAAATCAGCTCCACCTCTCTCAGGATCGGCCTCTATGACGTGGTCCAGGAGTTCCTCA-CCGCAGGCAAAGAAACAACACCTAGCTTAGGAAGCAAGATCTTAGCTGGTCTAATGACTGGAGGAGTGGCAGTATTCATCGGACAACCCACAGAGGTTGTGAAAGTCAGACTTCAAGC----------GCAGAGCCATCTCC--ACGGTATCAAACCTCGCTACACGGGGACTTATAACGCGTACAGAATAATAGCAACAACGGAAGGCTTGATGGGTCTTTGGAAAGGGACTACCCCCAATCTGACGAGAAGTGTCATCATCAATTGTACAGAGCTAGTAACATATGATCTAATGAAGGAGGCCTTTGTGAAAAACAACATATTAGCAGATGACGTCCCCTGCCACTTGGTGTCGGCTCTTATTGCTGGATTTTGCGCAACAG---CTATGTCCTCCCCGGTGGATGTAGTAAAAACCAGATTTATTAATTCTCCACCAGGACAG---TATAGAAGTGTGCCCAACTGTGCAATGAAAATGTTCACTAATGAAGGACCAACGGCTTTTTTC-AAGGGGTTGGTACCTTCCTTCTTGCGACTCGGATCCTGGAACGTCATTATGTTTGTGTGCTTTGAACAACTGAAACGAGAACTGTCAAA-GTCAAGGCAGA---CTATGGACTGTGCCACA
>Macropus_eugenii_UCP1
ATGGTGGGGCTGAAACCCTGT---GACTTG---CCGCCCACCCCG---GGCGTCAAATTTCTAGGGGCTGGAGCCGCCGCCTGCATCGCCGATCTGGTCACCTTTCCGCTGGACACCGCCAAAGTCCGGCTACAGATCCAAGGTGAAGCCCAG----------A--------------------CCACCAAAGCTGTCAGGTATAAAGGAGTCCTGGGGACCATTATCACACTGGTGAAAACTGAAGGACCAAGAAGTCTGTACAGTGGGCTGCACGCTGGGCTGCAGAGGCAGATGAGCTTTGCCTCCATTAGAATTGGCCTCTATGACACCGCCAAACAGTTCTACA-ACAATGGAAGAGAAA---CAGCTGGAATAGGAAGCAGGATCCTGGCAGGGTGCACCACTGGAGGCTTGGCAGTCATAGTGGCTCAGCCTACAGATGTGGTAAAAGTCAGACTTCAAGC----------ACAGAGCAGCCAGT--CTGGTGCCAAACCCCGTTACACTGGGACTTTCCATGCCTACAAGACAATAGCATCAGAAGAAGGGAGAAGAGGACTTTGGAAAG??????????????????????????????????????????????????????????????????????????????????????????????????????ATAATTTACCTTGCCACTTTGTGTCAGCCTTCGGTGCTGGATTTTGCACGACAG---TGGTAGCGTCTCCAGTCGATGTGGTAAAGACCAGATACATGAACTCGCCACCAGGACGA---TACACCAGCGCTCCCAAATGTGCATGGGCAATGCTCATGCAGGAAGGACTGACTGCTTTTTAC-AAAGGGTTTGTGCCCTCCTTCTTAAGACTGGGATCTTGGAATGTTGTTATGTTCATATCTTACGAACAGCTGAAAAGGGCAATGATGAG-ATCCAGGCCAA---CTATCGACTGTGCCACT
>Monodelphis_domestica_UCP1
ATGGTGGGGCTGAAACCCTCT---GACGTG---CCACCCACCCCG---GGCGTCAAGTTCTTGGGAGCCGGGGCCGCTGCCTGCATAGCTGATCTGGTCACCTTTCCGCTGGACACCGCCAAAGTCCGGCTACAGATCCAAGGTGAAGCCCAG----------A--------------------CCATGGATGCTGTCAGATATAAAGGCATTCTGGGGACCATCATCACACTGGTGAAAACAGAAGGACCAAGAAGTCTGTACAATGGGCTGCATGCTGGGCTGCAGAGGCAGATAAGCTTTGCCTCCATTAGAATTGGCCTCTATGACACTGCCAAACAGCTCTACA-ACAATGGAAGAGAAA---CAGCTGGAATAGGAAGCAGGATCCTGGCAGGGTGCACAACTGGAGGGTTGGCAGTAATAGTGGCACAGCCTACAGATGTGGTGAAAGTCAGACTCCAAGC----------ACAGAGCAGCCTGT--CTGGTGCCAAACCCCGCTACACTGGGACTTTCCATGCCTACAAAAAAATAGCATCCGAAGAAGGAACAAGAGGGCTTTGGAAAGGGACGATGCCCAACGTGGCAAGAAATGCTATTGTCAATTCTGCAGAGCTAGTAACCTATGATCTAATAAAGGAGAACCTTTTGAAATACAACCTACTAACAGACAATTTACCTTGCCACTTTGTGTCAGCCTTTGGGGCTGGATTCTGCACAACGG---TGGTTGCATCTCCAGTGGATGTGGTAAAGACCAGATACATGAACTCACCACCAGGACAA---TACACCAGTGCCCCCAAATGTGCGTGGACCATGCTCTGGCGGGAAGGATTGACTGCTTTTTAC-AAAGGGTTTGTGCCTTCCTTCTTAAGGCTGGGATCTTGGAACGTCATCATGTTTGTGTCCTATGAACAGCTCAAGAGGGCGCTGATGAA-GTCTAAACCTA---CCATTGACTGTACCACA
>Sarcophilus_harrisii_UCP1
ATGGTGGGCCTGAAACCCTCG---GACGTG---CCGCCCACCCCG---GGCGTCAAGTTCGTCGGAGCCGGGGCCGCCGCCTGCATCGCGGATCTGGTCACCTTTCCGCTGGACACCGCCAAGGTCCGGCTGCAGATCCAAGGCGAAGGCCAG----------A--------------------GCACCGGAGCTGTCCGGTACAAAGGAGTGCTGGGGACCATTGTCACCCTGGTGAAAACCGAAGGACCGAGAAGTCTGTACAGCGGGCTGCATGCTGGGCTGCAGAGGCAGATGAGCTTTGCCTCCATTAGAATCGGGCTCTACGACACTGCCAAACAGTTCTACA-ACAATGGAAGAGAAA---CAGCTGGAATAGGAAGCAGGATCCTGGCGGGGTGCACCACTGGTGGGTTGGCAGTCATAGTAGCACAGCCTACAGATGTGGTGAAAGTCAGACTTCAAGC----------ACAGAGCAACCTAT--CCGGTGCCAAACCCCGATACACCGGGACTTTCCACGCCTACAAAACGATAGCAACAGAAGAAGGAGCAAGAGGGCTTTGGAAAGGGACAGCACCCAATGTGACAAGAAATGCTATTGTCAATTCTGCAGAGCTAGTAACCTATGATTTAATAAAGGAGAACCTTTTGAAATACAACCTACTCACAGATAATCTACCTTGCCATTTTGTTTCGGCCTTTGGCGCTGGATTTTGCACAACAG---TGGTAGCATCTCCAGTTGATGTGGTAAAGACCCGATACATGAATTCTCCACCAGGACAA---TACACCAGCGCTCCCAGATGTGCATGGACAATGCTCACAAGGGAAGGACCAACCGCATTTTAC-AAAGGGTTTGTGCCTTCCTTCTTAAGACTAGGATCCTGGAATGTTGTTATGTTCGTATCCTATGAACAGCTGAAAAGGGCCATGATGAG-GTCCGGGCCGA---CTATTGATTGTGCCACA
>Sminthopsis_crassicaudata_UCP1
ATGGTGGGGCTGAAACCCTCG---GCCGTG---CCGCCCTCGCCG---GGCGTCAAGTTCCTCGGAGCCGGAGCGGCCGCCTGCATCGCGGACCTGGTCACCTTTCCGCTGGACACCGCCAAAGTCCGGCTGCAGATCCAAGGCGAAGCCCAG----------A--------------------GCGCCGGAGCTGTCCGGTACAAGGGAGTGCTGGGGACCATTGTCACCCTGGTGAAAACCGAAGGACCGAGGAGTCTGTACAGCGGGCTACATGCTGGGCTGCAGAGGCAGATGAGCTTTGCTTCCATTCGAATCGGGCTCTATGACACCGCCAAACAGTTCTACA-ACAATGGAAGAGAAA---CAGCTGGAATAGGGAGCAGGATCCTGGCAGGGTGCACCACTGGTGGGTTGGCAGTAATAGTAGCACAGCCTACAGATGTGGTGAAAGTCAGACTTCAAGC----------ACAGAGCAACCTAT--CCGGAGCCAAACCCCGATACACTGGGACGTTCCACGCCTACAAAACGATAGCAACAGAAGAAGGAGCAAGAGGGCTTTGGAAAGGAACAACACCCAATGTGACAAGAAATGCTATTGTCAATTCTGCAGAGCTAGTAACCTATGATTTAATAAAGGAGAACCTTTTGAAATACAACATACTCACAGATAATCTACCTTGCCACTTTGTTTCGGCCTTTGGCGCTGGATTTTGCACAACAG---TGGTAGCATCTCCAGTTGATGTGGTAAAGACCCGATACATGAATTCTCCACCAGGACAA---TACACCAGCGCTCCCAAATGTGCATGGACAATGCTCACAAGGGAAGGACCAACTGCATTTTAC-AAAGGGTTTGTGCCTTCCTTCTTAAGACTAGGATCCTGGAATGTCGTTATGTTCGTATCCTATGAACAACTGAAAAGGGCCATGATGAG-GTCCGGGCCAA---CTATTGACTGTGCCACA
>Octodon_degus_UCP1
ATGGTGAGCCCCACGGCGTCC---GACGTG---CACCCCACCATG---GGGGTCAAGATCTTCTCAGCTGGGGTGTCGGCGTGCCTGGCCGACGTGATCACTTTCCCTCTGGACACGGCCAAAGTCCGCCTACAGATACAAGGCGAAGGCC------------------------------------CCAGCACTATTCGGTATAAAGGCGTCCTGGGCACCATCACCACCCTGGCAAAGACCGAAGGGCCCGTGAAACTGTACAGCGGACTCCCCGCAGGCCTGCAGAGGCAGATCAGCTTCGCTTCGCTCCGGATCGGCCTCTATGACACGGTCCAGGAGTTCTACA-CCTCAGAGAACGATA???????????????????????????????????????????????????????????????????????????????????????????????????????----------??????????????--??????????????????????????????????????????????????????????????????????????????????????????????????????????????????????????????????????????????????????????????????????????????????????????ATGACGTCCCCTGCCATTTACTGTCAGCTCTTATTGCTGGGTTTTGCACAACGC---TTCTGTCCTCTCCAGTGGATGTGGTGAAAACCAGATTCATTAATTCTGCCCCGGGGCAG---TATGTAAGCGTGCCCAGCTGCGCGATGACAATGCTCAACAAGGAAGGACCGACAGCTTTTTTC-AAAGGGTTTGTACCTTCCTTCCTGCGACTCGCCTCCTGGAACGTCATTATGTTTGTGTGCTTTGAGCAGCTGAAGCGTGAGCTGATGAA-GTCGAGGCAGC---CCGTGGACTGTGCCACA
>Dipodomys_ordii_UCP1
ATGGCGCCGGCCGCCGCCCCG---GAGGAG---CACCCGACCATG---GGCGTCCAGATGTTCTCGGCGGGGGTGTCCGCCTGCCTGGCCGACATCATCACCTTCCCACTGGACACCGCCAAAGTGCGCCTGCAGATTCAAGGGGAAAGCCCT----------A--------------------CGTCCAGCGGCATCAAGTACAAGGGGGTCCTGGGAACAATCACCACGCTGGCCAAAACCGAAGGCCCCGCGAAACTGTACAGCGGGCTGCCCGCCGGCATCCAGAGGCAGATCAGCTCGGCCTCGCTGCGCATCGGCCTCTATGAAACCGCCCAGGAGTACTTCG-CGGCCGAGACCGACAAACCACCAAGTTTGGGAAACAAGATCTTAGCTGGCTTGATGACCGGAAGCGTGGCCGTGTTTGTCGGGCAACCCACGGAGGTGGTGAAGGTCCGAATGCAAGC----------ACAGAGCCACCTCC--ACGGCCTCAAGCCTCGCTACACGGGCACCTACAACGCGTACAGAATTATCGCCACCAAAGAGAGCCTGTCGACGCTTTGGAAAGGGACCTCACCTAACCTGCTGAGAAGCGTCATCATCAACTGCACAGAGCTTGTGACCTACGACCTGGTGAAGGATTTCTTCGTGGGAAACAAAATCCTAGCAGACGATGTCCCCTGCCACTTACTGTCGGCTCTTATTGCTGGATTCTCCGCAACGC---TCATGTCGTCTCCAGCGGATGTGGTGAAAACCAGATTCATTAATTCCCCGCCAGGACAG---TACCTGAGCGTGCCCAGCTGTGCCATGAGCATGCTTACCAAGGAAGGGCCGACAGCTTTCTTC-AAAGGATTCATGCCTTCCTTCCTGCGACTGGCATCCTGGAACGTCATTATGTTTGTGTGCTTCGAGCAGCTCAAACGAGAGCTGACCAA-GTCCAGGCAGA---CTGTGGACTGCACCACC
>Microcebus_murinus_UCP1
ATGGTGGGCCTGACAACCTCC---GACGTG---CACCCGACCATG---GGGGTGAAGATCTTCTCGGCGGGGGTGGGCGCCTGCTTGGCGGATGTCATCACCTTCCCGCTGGACACCGCCAAAGTCCGGCTACAGGTCCAAGGCGAATGCCAG----------A--------------------CCTCCAGTGCCATCAGGTATAAAGGCGTCTTGGGAACGATCACCACTCTGGCAAAGACCGAAGGGCCAATGAAACTGTACAGCGGGCTGCCCGCGGGCCTCCAGAGACAGGTCAGCTTCGCCTCGCTGAGGATTGGCCTCTACGACACGGTGCAGGAGTTCTTCG-CCGCAGGGAAAGAAA---CAACAAGCCTGGGAAGCAAGATCTCAGCTGGCTTGACAACTGGAGGAGTGGCAGTGTTCATTGGGCAGCCCACCGAGGTCGTGAAAGTCAGACTGCAAGC----------CCAGAGCCATCTAC--ATGGCCTCAAACCTCGCTACACTGGGACTTACAATGCTTACAGAATCATAGCAACAACGGAAGGCTTGACGGGTCTTTGGAAAGGGACTACTCCCAATCTGATGAGAAATGTCATCATTAATTGTACAGAGCTGGTAACATATGACCTCATGAAGGATGCCCTTGTGAAAAACAAACTACTAGCAGATGACGTCCCTTGCCACTTGGTGTCAGCTCTTATTGCTGGGTTTTGCACAACAC---TTCTCTCCTCCCCAGTGGATGTGGTGAAAACCAGATTTGTTAATTCTCCACCAGGACAG---TACAAAAGTGTGCCCAGTTGTGCAATGACAATGTTCACTAAGGAAGGACCAACAGCTTTTTTC-AAAGG????????????????????????????????????????????????????????????????????????????????????-???????????---?????????????????
>Jaculus_jaculus_UCP1
ATGGTGAGCCAGACAGCCACG---GACGTGCCCCCTCCCACCATG---GGGGTCAAGATCGTCTCCGCCGGGGTGGCCGCCTGCCTGGCAGACGTGATCACCTTCCCGCTGGACACTGCCAAAGTCCGACTGCAGATCCAAGGCGAGGCTCCG----------A--------------------ACTCCAGCGGCATCAAGTACAAAGGCGTCCTGGGAACCGTCACCACGCTGGCGAGGACCGAAGGGCCGGCGAAGCTGTACAGCGGGCTGCCCGCCGGCATTCAGAGGCAAATAAGCTCCGCCTCCCTCAGGATCGGCCTGTACGATTCGGTCCAGGAGTACTTCT-CGGAAGGGAAAGAAACAACACCCAGTTTGGGAAATAAGATGTGCGCTGGCTTAATGACCGGAGGGGTGGCAGTGTTCATTGGACAGCCCACAGAGGTGGTAAAAGTGAGGCTCCAAGC----------GCAGAGCCACCTGC--ATGGCATCAAACCCCGTTACACCGGAACTTACAACGCCTACAGAATTATTGCAACGACAGAAAGCTTTTCGACCCTATGGCGTGGGACTACCCCTAACCTGTTGAGAAATGTCATCATCAATTGCACAGAGCTGGTGACGTATGACCTGATGAAGGGAGCCCTTGTGAACAACCAAATATTAGCAGATGATGTCCCATGCCACTTGCTGTCTGCTTTGGTTGCTGGATTTTGCACAACAT---TCCTGGCTTCTCCAGCGGATGTGGTGAAGACAAGATACATCAATTCTCCAGCGGGTCAG---TACCACAGCGTGCCCAGCTGCGCAATGGCAATGCTCCAAAAAGAAGGGCCAACGGCGTTTTTC-AAAGGATTCGTGCCTTCCTTCCTGCGTCTGGCCTCCTGGAATGTCATTATGTTCGTGTGCTTTGAGCAGCTGAAGCGAGAACTGATGAA-GTCAAGGCAGA---CGGTGGACTGTACCACA
>Daubentonia_madagascariensis_UCP1
?????????????????????---??????---????????????---???????????????????????????????????????????????????????????????????????????????????????GTCCAAGGTGAATGCCAG----------A--------------------CCTCCGGTGCCATTAGGTATAAAGGTGTCTTGGGCACAATCACCACTCTGGCAAAAACAGAAGGGCCAATGAAACTGTACAGTGGGCTGCCTGCCGGCCTTCAGAGACAGATCAGCTTCGCCTCTCTAAGGATTGGCCTCTATGATACGGTCCAGGAGTTCTTCA-CCACAGGGAAAGAAACAACTGCTAGCCTGGGAAGCAAGATCTCGGCTGGCTTAACAACTGGAGGAGTGGCAGTGTTCATTGGGCAGCCCACAGAGGTCGTGAAAGTCAGACTCCAAGC----------GCAGAGCCATCTAC--ATGGCCTCAAGCCTCGCTATACTGGGACCTACAATGCTTACAGAATCATAGCAACAACAGAAGGCTTGATGGGTCTTTGGAAAGGGACTACTCCCAATCTGATGAGAAATGTCATCATTAATTGTACAGAGCTAGTAACATATGACCTAATGAAGGAGGCCCTTGTGAAAAACAAAGTTCTAGCAG??????????????????????????????????????????????????????---????????????????????????????????AGATTTGTTAATTCTCCACCAGGACAG---TACACAAGTGTGCCCAATTGTGCAGTGACAATGTTCACTAAGGAAGGACCAACAGCTTTTTTC-AAAGGATTTGTACCTTCCTTCTTGCGACTTGGATCCTGGAATGTCATTATGTTTGTGTGCTTTGAACAACTGAAACAAGAGTTGATGAA-GTCGAGGCAGA---CCGTGGACTGTGCCACA
>Nannospalax_galili_UCP1
ATGGTGAGCCCGACAACCTCG---GAAGCG---GCCCCCACCTTG---GGGGTCAAGATCTTCTCAGCCGGCGTGGCTGCCTGCCTAGCCGATATCATCACCTTCCCGCTGGACACCGCCAAAGTCCGGCTCCAGATCCAAGGTGAAAGCCAG----------A--------------------TCTCCAGTGGCATTAGGTATAAAGGTGTTCTGGGAACAATTACCACTCTGGCAAGAACCGAAGGGCTGATGAAACTGTACAGCGGGCTGCCAGCAGGAATTCAGAGGCAGATCAGCTTTGCCTCGCTCAGGATTGGCCTCTATGATTCTGTCCAAGAGTACTTCT-CTTCGGGGAAAGAAACACCACCAACTTTGGGAAACAAGATCTCAGCTGGCTTAATGACTGGAGGGGTGGCAGTATTCATCGGGCAACCCACAGAGGTCGTGAAAGTCAGACTCCAAGC----------ACAGAGCCACCTAC--ATGGGATCAAGCCCCGCTACACTGGGACCTACAATGCTTACAGAATTATAGCAACAACAGAAAGCTTCTTCACCCTCTGGAAAGGGACTACCCCTAATCTAATGAGAAATATCATCATCAATTGTACAGAGCTAGTAACATATGACCTCATAAAGGGAGCCCTTGTGAACAACCAAATACTAGCAGATGATGTCCCATGCCATTTACTGTCAGCTCTCATTGCTGGGTTTTGCACAACAC---TCCTGGCCTCTCCAGTGGATGTGGTAAAAACAAGATTCATCAATTCTGTACCAGGACAG---TACACAAGTGTGCCCAGCTGTGCAATGACAATGTTCACTAAGGAAGGACCTAAGGCTTTTTTC-AAAGGGTTTGTGCCTTCTTTCCTGCGACTTGGGTCCTGGAACGTCATCATGTTTGTGTGCTTTGAACAGCTGAAAAAAGAATTGATGAA-GTCAAGGCAGA---CTGTGGACTGCACCACA
>Peromyscus_maniculatus_UCP1
ATGGTGAGCCCGACAACTTCC---GAAGTG---CCTCCTACCATG---GGGGTCAAGATCTTCTCAGCCGGCTTGGCCGCCTGTCTGGCAGATATCATCACCTTCCCGCTGGATACAGCCAAAGTCCGGCTTCAGATCCAAGGTGAAGGCCAG----------A--------------------ACTCTAGTACCATTAGGTATAAAGGTGTCCTGGGGACCATCACCACCCTGGCAAAAACAGAAGGGTTGCCGAAACTGTACAGCGGTCTGCCTGCTGGCATTCAGAGGCAAATCAGCTTTGCCTCACTCAGGATCGGCCTCTACGATACTGTCCAAGAGTACTTCT-CTTCAGGGAGAGAAACGCCCCCCACTTTGATAAACAGGATCTCAGCTGGCTTGATGACTGGAGGTGTGGCAGTATTCATCGGGCAACCTACAGAGGTCGTGAAAGTCAGACTCCAAGC----------ACAGAGCCACCTGC--ATGGGATCAAACCCCGCTACACTGGGACCTACAATGCTTACAGAATTATAGCTACAACAGAAAGCTTCTCAACACTCTGGAAAGGGACAAGCCCTAATCTGATCAGGAATATCATCATCAATTGTACAGAGCTGGTAACATATGACCTCATGAAGGGGGCCCTTGTGAACAACCAAATTTTGGCAGATGACGTTCCCTGCCACTTACTGTCAGCTCTTGTCGCCGGGTTTTGCACCACAC---TCCTGGCCTCTCCGGCGGATGTGGTAAAAACAAGATTCATCAACTCTCTGCCGGGACAG---TACCCAAGTGTGCCCAGCTGTGCAATGACCATGTTCACCAACGAAGGACCAACAGCTTTCTTC-AAAGGGTTTGTGCCCTCTTTCCTGCGACTCGCATCCTGGAATGTCATCATGTTCGTGTGCTTTGAACAGCTGAAGAAAGAACTGATGAA-GTCAAGGCAGA---CAGTGGACTGCTCCACA
>Dicrostonyx_groenlandicus_UCP1
ATGGTGAGCTTGACAACTTCC---GAAGTG---CACCCCACCATG---GGGGTCAAGACCTTCTCAGCTGGCATATCCGCCTGCCTGGCAGATATCATCACCTTCCCACTGGACACAGCCAAAGTCCGGCTTCAGATACAAGGTGAAGGCCAG----------A--------------------CCTCCAGTACCATTAGGTATAAAGGTGTCCTGGGAACCATCACCACCCTGGCAAAAACAGAAGGGTGGCCGAAACTGTACAGCGGTCTGCCTGCTGGCATTCAGAGGCAAATCAGCTTCGCCTCACTCAGGATTGGTCTCTATGATACTGTCCAAGAGTACTTCT-CTTCAGGAAAAGAAACACCTCCCACTTTGGGAAACAGGATCTCAGCCGGCTTAATGACTGGAGGTGTGGCAGTGTTCATCGGGCAACCTACCGAGGTCGTGAAAGTCAGACTCCAAGC----------ACAGAGCCACTTAC--ATGGGATCAAACCCCGCTACACAGGGACCTACAATGCTTACAGAATTATAGCCACAACAGAAAGCTTTTCAACACTCTGGAAAGGGACGACCCCTAATCTGATGAGAAACGTCATTATCAATCGTACAGAGCTGGTAACATATGACCTCATGAAGGGGGCCCTTGTGAACAACCAAATACTGGCAGACGACGTGCCATGCCATTTACTGTCAGCTCTTGTTGCCGGGTTTTGCACCACCT---TCCTGGCCTCTCCGGCGGATGTGGTAAAAACAAGATTCATCAACTCTCTACCAGGACAG---TACCCGAGTGTACCCAGCTGTGCAATGACCATGCTCACCAAGGAAGGACCAACGGCTTTTTTC-AAAGGGTTTGTGCCTTCTTTCCTGCGACTGGCGTCCTGGAATGTCATCATGTTTGTGTGCTTTGAACAGTTGAAGAAAGAATTGATGAA-GTCAAGACAGA---CGATGGACTGCACCACA
>Microtus_ochrogaster_UCP1
ATGGTGAGCCCAACAACTTCC---GAAGTG---CACCCCACCATG---GGGGTCAAGATCTTCTCAGCTGGCATATCCGCCTGCCTGGCAGATATCATCACCTTTCCACTGGACACAGCCAAAGTCCGGCTTCAGATCCAAGGTGAAGGCCAG----------A--------------------CCTCCACTACCATTAGGTATAAAGGTGTCCTGGGAACCATCACCACCCTGGCAAAAACAGAAGGGTTGCCGAAACTGTACAGCGGTCTGCCTGCTGGCATTCAGAGGCAAATCAGCTTCGCCTCACTCAGGATCGGTCTCTATGATACTGTTCAAGAGTACTTCT-CTTCAGGCAAAGAAACGCCTCCCACTTTGGGAAACAGGATCTCAGCTGGCTTATTGACTGGAGGTGTGGCAGTATTCATCGGGCAACCTACCGAGGTCGTGAAAGTCAGACTCCAAGC----------ACAGAGTCACTTAC--ACGGGATCAAACCCCGCTACACAGGGACCTACAATGCTTACAGAATTATAGCCACAACAGAAAGCTTTTCAACCCTCTGGAAAGGGACAACCCCTAATCTGATGAGAAATGTAATTATCAATTGTACAGAGCTGGTAACATATGACCTCATGAAGGGGGCCCTTGTGAACAACCAAATACTGGCAGACGACGTGCCCTGCCATTTACTGTCAGCTCTTGTGGCCGGGTTTTGCACCACCT---TCCTGGCCTCTCCGGCAGATGTGGTAAAAACAAGATTCATCAACTCTCTACCAGGACAG---TACCCGAGTGTACCCAGCTGTGCTATGACCATGCTCACCAAGGAAGGACCAACGGCTTTTTTC-AAAGGGTTTGTGCCTTCTTTCCTGCGACTGGCGTCCTGGAATGTCATCATGTTTGTGTGCTTCGAACAGCTGAAGAAGGAATTGATGAA-GTCCAGGCAGA---CGGTGGACTGCACCACA
>Microtus_agrestis_Northern_UCP1
ATGGTGAGCCCAACAACTTCC---GAAGTG---CACCCCACCATG---GGGGTCAAGATCTTCTCAGCTGGCATATCCGCCTGCCTGGCAGATATCATCACCTTCCCACTGGACACAGCCAAAGTCCGGCTTCAGATCCAAGGTGAAGGCCAG----------A--------------------CCTCCACTACCATTAGGTATAAAGGTGTCCTGGGAACCATCACCACCCTGGCAAAAACAGAAGGGTGGNNNNNNNNNNNNNNNNNNNNNNNNNNNNNNNNNNNNNNNNNNNNNNNNNNNNNNNNNNNNNNNNNNNNNNNNNNNNNNNNNNNNNNNNNNNNNNNNN-NNNNNNNNNNNNNNNCGCCTCCCACTTTGGGAAACAGGATCTCAGCTGGCTTATTGACTGGAGGTGTGGCAGTATTCATCGGACAACCTACCGAGGTCGTGAAAGTCAGACTCCAAGC----------ACAGAGTCACTTAC--ACGGGATCAAACCCCGCTACACAGGGACCTACAATGCTTACAGAATTATAGCCACAACAGAAAGCTTGTCAACCCTCTGGAAAGGGACGACCCCTAATCTGATGAGAAATGTCATTATCAATTGTACAGAGCTGGTAACATATGACCTCATGAAGGGGGCCCTGGTGAACAACCAAATACTGGCAGACGACGTGCCCTGCCATTTACTGTCAGCTCTTGTGGCTGGGTTTTGCACCACCT---TCCTGGCCTCTCCGGCGGATGTGGTAAAAACAAGATTCATCAACTCTCTACCAGGACAG---TACCCGAGTGTACCCAGCTGTGCAATGACCATGCTCACCAAGGAAGGACCAACGGCTTTCTTC-AAAGGGTTTGTGCCTTCTTTCCTGCGACTGGCGTCCTGGAATGTCATCATGTTTGTGTGCTTCGAACAGCTGAAGAAGGAACTGATGAA-GTCCAGGCAGA---CGGTGGACTGCACCACA
>Myodes_glareolus_UCP1
ATGGTGAGCCAGACAACTTCC---GAAGTG---CACCCCACCATG---GGGGTCAAGATCTTCTCAGCTGGCATATCTGCCTGCCTGGCAGATATCATCACCTTCCCGTTGGACACAGCCAAAGTCCGGCTTCAGATCCAAGGTGAAGGCCAG----------A--------------------CCTCCAGTACCATTAGGTATAAAGGTGTCCTGGGAACCATCACCACCCTGGCAAAAACAGAGGGGTGGCAGAAACTGTACAGCGGTCTGCCCGCTGGCATTCAGAGGCAAATCAGCTTCGCCTCCCTCAGGATTGGTCTCTATGATACTGTCCAAGAGTACTTCT-CTTCAGGGAAAGAAACGCCTCCCACTTTGGGAAACAGGATCTCAGCTGGCTTAATGACAGGAGGTGTGGCAGTATTCATCGGGCAACCTACCGAGGTTGTGAAAGTCAGACTCCAAGC----------ACAGAGCCACTTAC--ACGGGATCAAACCCCGCTACACAGGGACCTACAATGCTTACAGAATTATAGCCACGACAGAAAGCTTGTCAACCCTCTGGAAAGGGACGACCCCTAATCTGATGAGAAATGTTATTATCAATTGTACAGAGCTGGTAACATATGACCTCATGAAGGGAGCCCTTGTGAACAACCAAATACTGGCAGACGACGTGCCATGTCATTTACTGTCAGCGCTTGTGGCCGGGTTTTGCACCACCT---TCCTGGCCTCTCCGGCGGACGTGGTAAAAACAAGATTCATCAACTCTCTACCAGGACAG---TACCCGAGTGTACCCAGCTGTGCAATGACCATGCTCA??????????????????????????-?????GTTTGTGCCTTCTTTCCTGAGACTGGCGTCCTGGAATGTCATCATGTTTGTGTGCTTCGAACAGCTGAAGAAGGAATTGATGAA-GTCAAGGCAGA---CGGTGGACTGCACCACA
>Mesocricetus_auratus_UCP1
ATGGTGAACCCAACAACTTCT---GAAGTG---CACCCCACCATG---GGGGTCAAGATCTTCTCAGCGGGTGTGGCGGCCTGCCTGGCAGACATCATCACCTTCCCGCTGGACACAGCCAAAGTCCGGCTTCAGATACAAGGTGAAGGCCAG----------A--------------------TCTCCAGTACCATTAGGTATAAAGGTGTCCTGGGGACCATCACCACCCTGGCAAAAACAGAAGGGTTGCCGAAACTGTACAGTGGTCTTCCTGCTGGTATTCAGAGACAAATCAGCTTTGCCTCACTCAGGATTGGCCTCTACGATACTGTCCAGGAGTACTTCT-CTTCAGGGAAAGAGACGCCTCCCACTTTGGGAAACAGGATCTCAGCTGGCTTAATGACCGGAGGTGTGGCGGTATTCATCGGGCAACCTACCGAGGTCGTGAAAGTCAGACTCCAAGC----------ACAGAGCCACCTAC--ACGGGATCAAACCCCGCTACACTGGGACCTACAATGCTTATAGAATTATAGCCACAACAGAAAGCTTTTCAACACTCTGGAAAGGGACGACCCCTAACCTGTTGAGGAATGTCATCATCAACTGTGTAGAGCTGGTAACATATGACCTCATGAAGGGGGCCCTTGTGAACAACCAAATACTGGCAGATGACGTGCCATGCCATTTACTGTCAGCTTTTGTCGCTGGGTTTTGCACCACAT---TCCTGGCCTCTCCGGCGGACGTAGTGAAAACGAGATTCATCAACTCTCTGCCAGGACAG---TACCCAAGTGTACCCAGCTGTGCAATGACCATGCTCACCAAGGAAGGACCAACAGCTTTTTTC-AAAGGGTTCGTGCCTTCTTTCCTGCGGCTGGCGTCCTGGAATGTCATCATGTTTGTGTGCTTTGAACAGCTGAAGAAGGAGCTGTCTAA-GTCGAGGCAGA---CGGTGGACTGCACCACA
>Cricetulus_griseus_UCP1
ATGGTGAGCCCCACAACTTCC---GAAGTG---CACCCCACCATG---GGGGTCAAGATCTTCTCAGCTGGCGTGGCGGCCTGCCTGGCAGATATCATCACCTTCCCGCTGGACACAGCCAAAGTCCGGCTTCAGATCCAAGGTGAAGGTCAG----------A--------------------CCTCCAGTACCATTAGGTACAAAGGTGTCCTGGGGACTATCACCACCCTGGCAAAAACAGAAGGGTTGCCGAAACTGTACAGTGGTCTGCCTGCTGGCATCCAGAGACAAATCAGCTTCGCATCACTCAGGATTGGCCTCTATGATACTGTCCAAGAGTACTTCT-CTTCAGGGAAAGAAACACCTCCCACTTTGGGAAATAGGATCTCAGCTGGTTTAATGACTGGAGGTGTGGCAGTATTCATCGGGCAACCTACCGAGGTCGTGAAAGTCAGACTCCAAGC----------ACAGAGCCACCTAC--ATGGGATCAAACCCCGCTACACTGGGACCTACAATGCTTACAGAATTATAGCCACAACAGAAAGCTTGTCAACACTCTGGAAAGGGACGACCCCTAATCTGTTGAGGAATGTCATCATCAACTGTACAGAGTTGGTAACATATGACCTCATGAAGGGGGCCCTTGTGAACAACCAAATACTGGCAGATGATGTGCCATGCCATTTACTGTCAGCTCTTGTCGCTGGGTTTTGCACCACAT---TCCTGGCCTCTCCGGCAGATGTGGTAAAAACAAGATTCATCAACTCTCTACCAGGACAG---TACCCAAGTGTCCCCAGCTGCGCAATGACCATGTTCACCAAGGAAGGACCAACAGCTTTTTTC-AAAGGGTTTGTGCCTTCTTTCCTGCGACTGGCATCGTGGAATGTCATCATGTTTGTGTGCTTTGAACAGCTGAAGAAAGAACTGATGAA-GTCGAGGCAGA---CAGTGGACTGCACCACA
>Phodopus_sungorus_UCP1
ATGGTGAGCCAGACAACTTCC---GAAGTG---CAACCCACCATG---GGGGTCAAGATCTTCTCAGCCGGCGTGGCGGCCTGCCTGGCAGATATCATCACCTTCCCGCTGGACACGGCCAAAGTCCGGCTTCAGATCCAAGGTGAAGGCCAG----------A--------------------CCTCCAGTACCATTAGGTATAAAGGTGTCCTTGGGACCATCACCACCCTGGCAAAAACAGAAGGGTTGCCGAAACTGTACAGTGGTCTGCCCGCTGGTATCCAGAGACAAATCAGCTTTGCCTCACTCAGGATTGGCCTCTACGATACTGTCCAAGAGTACTTCT-CTTCGGGGAAAGAAACTCCTCCCACTTTGGTAAACAGGATCTCAGCTGGCTTAATGACTGGAGGTGTGGCAGTATTCATTGGGCAACCTACTGAGGTTGTGAAAGTCAGACTCCAAGC----------ACAGAGCCACCTAC--ACGGGATCAAACCCCGCTACACGGGTACCTACAATGCTTACAGAATTATAGCCACAACAGAAAGCCTGTCAACACTCTGGAAAGGGACAACCCCTAATCTGTTGAGGAATGTCATCATCAACTGTACAGAGCTGGTAACATATGACCTCATGAAGGGGGCCCTTGTGAACAACCAAATATTGGCAGATGACGTGCCATGCCACTTACTGTCAGCTCTTGTCGCCGGCTTTTGCACCACAT---TCCTGGCCTCTCCAGCAGATGTGGTAAAAACAAGATTCATCAACTCTCTACCAGGACAG---TACCCAAGTGTACCCAGCTGCGCAATGACCATGTTCACCAAGGAAGGACCAACAGCTTTTTTC-AAAGGGTTTGTGCCTTCTTTCCTGCGACTCGCATCCTGGAATGTCATCATGTTTGTGTGCTTTGAACAGCTGAAGAAAGAGTTGATGAA-GTCGAGGCAGA---CGGTGGACTGCACCACA
>Mus_musculus_UCP1
ATGGTGAACCCGACAACTTCC---GAAGTG---CAACCCACCATG---GGGGTCAAGATCTTCTCAGCCGGAGTTTCAGCTTGCCTGGCAGATATCATCACCTTCCCGCTGGACACTGCCAAAGTCCGCCTTCAGATCCAAGGTGAAGGCCAG----------G--------------------CTTCCAGTACCATTAGGTATAAAGGTGTCCTAGGGACCATCACCACCCTGGCAAAAACAGAAGGATTGCCGAAACTGTACAGCGGTCTGCCTGCGGGCATTCAGAGGCAAATCAGCTTTGCCTCACTCAGGATTGGCCTCTACGACTCAGTCCAAGAGTACTTCT-CTTCAGGGAGAGAAACACCTGCCTCTCTCGGAAACAAGATCTCAGCCGGCTTAATGACTGGAGGTGTGGCAGTGTTCATTGGGCAGCCTACAGAGGTCGTGAAGGTCAGAATGCAAGC----------CCAGAGCCATCTGC--ATGGGATCAAACCCCGCTACACGGGGACCTACAATGCTTACAGAGTTATAGCCACCACAGAAAGCTTGTCAACACTTTGGAAAGGGACGACCCCTAATCTAATGAGAAATGTCATCATCAATTGTACAGAGCTGGTAACATATGACCTCATGAAGGGGGCCCTTGTAAACAACAAAATACTGGCAGATGACGTCCCCTGCCATTTACTGTCAGCTCTTGTTGCCGGGTTTTGCACCACAC---TCCTGGCCTCTCCAGTGGATGTGGTAAAAACAAGATTCATCAACTCTCTGCCAGGACAG---TACCCAAGCGTACCAAGCTGTGCGATGTCCATGTACACCAAGGAAGGACCGACGGCCTTTTTC-AAAGGGTTTGTGGCTTCTTTTCTGCGACTCGGGTCCTGGAACGTCATCATGTTTGTGTGCTTTGAACAGCTGAAAAAAGAGCTGATGAA-GTCCAGACAGA---CAGTGGATTGTACCACA
>Apodemus_sylvaticus_UCP1
ATGGTGAGCCCGCCAACTTCC---GAAGTG---CAACCCACTATG---GGGGTCAAGATCTTCTCAGCTGGCATTTCAGCCTGCTTGGCGGATATCATCACCTTCCCGCTGGACACCGCCAAAGTCCG???????ATCCAAGGGGAAGGCCAG----------A--------------------CTTCCAGTACCATTAGGTATAAAGGCGTCCTAGGGACCATTACCACCCTGGCCAAAACAGAAGGATTGCCGAAACTGTACAGCGGTCTGCCTGCAGGCATCCAGAGGCAAATCAGCTTCGCCTCCCTCAGGATTGGCCTCTATGATACGGTCCAAGAGTACTTCT-CTTCAGGGAGAGAAACCCCTGCCTCGTTGGGGAACAAGATCGCAGCTGGCTTAATGACTGGAGGTGTGGCAGTGTTCATTGGGCAGCCTACAGAGGTCGTGAAGGTCAGAATGCAAGC----------ACAGAGCCATCTGC--ACGGGATCAAACCCCGCTACACTGGGACCTACAATGCGTACAGAGTTATAGCCACCACGGAAAGCTTGTCAACACTGTGGAAAGGGACGACCCCTAATCTAATGAGAAACGTCATCATCAATTGTACAGAGCTGGTAACATATGACCTCATGAAGGGGGCCCTTGTAAACCACCACATACTGGCAGATGACGTCCCCTGCCATTTACTGTCAGCTCTTGTTGCCGGGTTCTGCACCACAC---TCCTAGCCTCTCCGGTGGATGTGGTAAAAACGAGATTCATCAACTCTCTGCCAGGACAG---TACCCAAGCGTACCCAGCTGTGCGATGACCATGTACACCAAGGAAGGACCGACGGCCTTTTTC-AAAGGGTTTGTGCCTTCTTTTCTGCGACTCGGGTCCTGGAACGTCATCATGTTTGTGTGCTTCGAACAGCTGAAAAAGGAGCTGACGAA-GTCCAGGCAGA---CAGTGGACTGCACCACA
>Rattus_norvegicus_UCP1
ATGGTGAGTTCGACAACTTCC---GAAGTG---CAACCCACCATG---GGGGTCAAGATCTTCTCAGCCGGCGTTTCTGCCTGCCTAGCAGACATCATCACCTTCCCGCTGGACACCGCCAAAGTCCGCCTTCAGATCCAAGGTGAAGGCCAG----------G--------------------CTTCCAGTACTATTAGGTATAAAGGTGTCTTAGGGACCATCACCACCCTGGCCAAGACAGAAGGATTGCCGAAACTGTACAGCGGTCTGCCTGCTGGCATCCAGAGGCAAATCAGCTTTGCTTCCCTCAGGATTGGCCTCTACGATACGGTCCAAGAGTACTTCT-CTTCAGGGAGAGAAACGCCTGCCTCTTTGGGAAGCAAGATCTCGGCTGGCTTGATGACGGGTGGCGTGGCGGTATTCATTGGGCAGCCCACAGAGGTGGTGAAGGTCAGAATGCAAGC----------ACAAAGCCATCTGC--ACGGGATCAAACCCCGCTACACTGGGACCTACAATGCTTACAGAGTTATAGCCACCACAGAAAGCTTGTCAACACTGTGGAAAGGGACGACTCCTAATCTAATGAGAAATGTCATCATCAACTGTACAGAGCTGGTGACATATGACCTCATGAAGGGGGCCCTTGTGAACCACCACATACTGGCAGATGACGTCCCCTGCCATTTACTGTCAGCTCTTGTCGCCGGGTTTTGCACCACAC---TCCTGGCCTCTCCGGTGGATGTGGTAAAAACGAGATTCATCAACTCTCTACCAGGACAG---TACCCAAGTGTACCCAGCTGTGCAATGACCATGTACACCAAGGAAGGACCGGCAGCCTTTTTC-AAAGGGTTTGCGCCTTCTTTTCTGCGACTCGGATCCTGGAACGTCATCATGTTTGTGTGCTTTGAACAGCTGAAGAAAGAGCTGATGAA-GTCCCGGCAGA---CAGTGGACTGCACCACA
>Marmota_marmota_UCP1
ATGGTGAGCCCCACAGCCTCC---GACGTG---CACCCGACCATG---GGCATCAAGATCGTCTCAGCCGGAGTGTCAGCCTGCTTGGCGGATGTGATCACCTTCCCGCTGGACACCGCCAAAGTCCGGCTACAGATCCAAGGCGAATTCCCA----------G--------------------TCTCCAGTGGTATTAAGTATAAAGGTGTCCTGGGAACAATCACCACCCTGGCAAAAACCGAAGGGCCCATGAAACTGTACAGTGGGTTGCCTGCGGGATTGCAAAGGCAAATAAGCTTCGCCTCTCTTAGGATCGGCCTCTATGATTCTGTCCAGGAGTTCTTCA-CCTCAGGGAATGAAACAACACCCAGTTTGGGAAGCAAAATCTCAGCCGGACTCACAACTGGAGGAGTGGCAGTGTTCATTGGGCAGCCCACCGAGGTCGTGAAGGTCAGGCTCCAAGC----------ACAGAGCCACCTAC--ACGGGCTCAAACCTCGCTACACTGGGACCTACAACGCGTACAGAATTATAGCAACAACAGAGAGCTTCAGGAGTCTTTGGAAAGGGACTACTCCTAATCTGTTGAGAAATGTCATCATCAATTGCACAGAGTTGGTAACATATGACCTGATGAAGGGGGCTCTTGTGAGAAACAAAATCCTAGCAGATGATGTCCCCTGCCACCTGCTGTCCGCTTTCGTCGCTGGATTTTGCACCACAC---TTCTGTCCTCGCCGGCTGATGTGGTGAAGACCAGATTTATTAACTCTCCGCCAGGGCAG---TATACCAGCGTGCCCAGATGTGCAATGACAATGCTCCACCAGGAAGGGCCGTCGGCGTTTTTC-AAAGGATTTGTACCTTCCTTCCTGCGACTGGCATCCTGGAACGTCATTATGTTCGTGAGCTTTGAACAGCTGAAACGAGAATTGATGAA-GTCCAGGCAGA---CAGTGGACTGCGCCACG
>Spermophilus_tridecemlineatus_UCP1
ATGGTGAGCCCCACGGCCTCC---GACGTG---CACCCGACCATG---GGCATCAAGATCGTCTCAGCCGGAGTGTCAGCCTGCTTGGCGGATGTGATCACCTTCCCGCTGGACACCGCCAAAGTCCGGCTACAGATCCAAGGCGAATTCCCT----------G--------------------TCTCCAGCGGTATTACGTATAAAGGAGTCCTGGGAACAATCACCACCCTGGCCAAAACTGAAGGGCCCATGAAACTGTACAGCGGGCTGCCCGCGGGACTGCAAAGGCAAATCAGCTTCGCCTCTCTTAGGATCGGCCTCTATGATTCTGTCCAGGAGTTCTTCA-CCTCAGGGGATGAAA---CACCCAGCTTGGGAAGCAAAATCTCAGCGGGACTCACAACTGGAGGAGTGGCAGTGTTCATTGGGCAGCCCACTGAGGTGGTGAAGGTCAGGCTCCAAGC----------ACAGAGCCACCTAC--ACGGTCTCAAACCTCGCTACACCGGGACCTACAACGCGTACAGAATTATAGCAACAACAGAGAGCTTCAGGAGTCTTTGGAAAGGGACTACTCCTAATCTGTTGAGAAATGTCATCATCAATTGCACAGAGTTGGTAACATATGACCTGATGAAGGGGGCTCTTGTGAGAAACAAAATCCTAGCAGATGATGTCCCCTGCCACCTGCTGTCCGCTTTCGTCGCTGGATTTTGCACCACAC---TCCTGTCCTCGCCTGCTGATGTAGTGAAGACCAGATTTATTAACTCTCCGCCAGGGCAG---TATACCAGCGTGCCCAGATGTGCAATGACAATGCTCCACCAGGAAGGGCCGTCGGCATTTTTC-AAAGGATTTCTACCTTCCTTCCTGCGACTGGCATCCTGGAACCTCATTATGTTCGTGAGCTTTGAACAGCTGAAACGAGAATTGATGAA-GTCCAGGCAGA---CAGTGGACTGCGCCACA
>Oryctolagus_cuniculus_UCP1
ATGGTGGGCACCACGACCACG---GACGTG---CCCCCAACCATG---GGGGTCAAGATCTTCTCAGCTGGAGTGGCAGCCTGCCTGGCGGACGTGATCACCTTTCCGCTGGACACCGCCAAAGTCCGGCAACAGATCCAAGGCGAGTTCCCG----------A--------------------TCACCAGCGGCATCAGGTACAAAGGTGTCCTGGGGACAATCACCACCCTGGCAAAAACGGAAGGGCCCCTGAAACTCTACAGCGGGTTGCCCGCCGGCCTCCAGAGACAAATCAGCTTCGCCTCGCTCAGGATCGGCCTCTACGACACGGTGCAGGAGTTCTTCA-CCTCGGGGGAAGAAA---CACCGAGTTTAGGAAGCAAGATCTCGGCCGGCCTAACAACTGGAGGCGTGGCGGTGTTCATCGGGCAGCCCACAGAGGTCGTGAAAGTCAGGCTGCAAGC----------GCAGAGCCACCTGC--ACGGTCTCAAGCCTCGCTACACGGGGACGTACAATGCCTACAGGATTATAGCTACAACTGAGAGCTTGACCAGTCTGTGGAAAGGGACAACTCCTAATCTGTTAAGGAATGTCATTATTAACTGTACAGAGCTCGTAACCTACGACCTAATGAAGGGGGCCCTTGTGAGAAACGAAATACTAGCAGATGATGTTCCCTGCCACTTCGTGTCAGCTCTTATCGCTGGATTTTGCACAACGC---TTCTGTCCTCTCCAGTGGATGTGGTGAAAACCAGATTTATTAACTCTCCACCGGGACAA---TATGCGAGTGTGCCCAACTGTGCAATGACAATGTTCACTAAGGAAGGACCAACGGCTTTTTTC-AAAGGATTTGTACCTTCCTTCCTGCGACTCGGATCATGGAACGTCATCATGTTCGTGTGCTTTGAAAAGCTGAAAGGAGAACTCATGAG-GTCAAGGCAGA---CTGTGGACTGTGCCACA
>Ochotona_dauurica_UCP1
ATGGTGGGCACCACAGCCACG---GACGTG---GCCCCCACCATG---GGGGTCAAGATCTTCTCAGCGGGAGTGGCGGCCTGCCTGGCGGATGTGATCACCTTTCCCCTGGACACAGCTAAAGTCCGCCTTCAGATCCAAGGTGAGTGTCAG----------A--------------------CCACCAGCGGCATCAGGTACAAAGGTGTTCTGGGTACCATCACCACACTGGCAAAAACGGAAGGGCCGCTGAAGCTCTACAGCGGGCTGCCTGCCGGCCTCCAGAGACAGATCAGCTTCGCCTCGCTCAGGATTGGCCTCTACGACACAGTGCAGGAGTTCT----GGGGAGGGGAGGAAGCAACACCAAGTTTAAGAAGCAAGATCTGTGCTGGTCTAACAACTGGAGGAGTGGCCGTGTTCATCGGGCAACCCACAGAGGTTGTGAAAGTCCGACTCCAGGC----------GCAGAGCCACCTGC--ATGGTCTCAAACCTCGCTACACGGGGACTTACAATGCTTACAGAATTATAGCCACAACTGAGAGCTTGTCCACTCTGTGGAAAGGGACTACTCCTAATCTGTTAAGGAATATTATCATTAATTGTACAGAGCTCGTAACCTACGACCTAATGAAGGGGGCCCTTGTGAGAAATGACATACTAGCAGATGACGTTCCCTGCCACTTGCTGTCGGCGCTTATTGCTGGATTTTGTACAACGC---TTCTGTCCTCTCCAGTGGATGTGGTGAAAACCAGATTTATCAACTCTCCCCAAGGCCAG---TACACAAGTGTGCCCAGCTGTGCAATGTCAATGTTAACTAAGGAGGGACCGACTGCTTTTTTC-AAAGGATTTGCACCTTCCTTTCTGCGACTCGCCTCGTGGAATGTCATTATGTTTGTGTGCTTTGAAAAGCTGAAGCGTGAACTGATGAA-GTCCAGGCAGA---CGGTGGACTGTGCCACA
>Ochotona_princeps_UCP1
ATGGTGGGCACCACAGCCACG---GACGTG---CCCCCCACCATG---GGGGTCAAGATCTTCTCAGCTGGAGTGGCGGCCTGCCTGGCGGATGTGATCACCTTTCCGCTGGACACAGCAAAAGTCCGCCTACAGATCCAAGGCGAGTGTCAG----------A--------------------CCACCAGCGGCATCAGGTACAAAGGTGTTCTGGGTACCATCACCACACTGGCAAAAACGGAAGGGCCGCTGAAGCTCTACAGCGGGCTGCCTGCCGGCCTCCAGAGACAGATCAGCTTCGCCTCGCTCAGGATTGGCCTCTACGACACAGTGCAGGAGTTCT----GGGGAGGGGAAGAAGCAACACCAAGTTTAAGAAGCAAGATCTGTGCTGGTCTAACGACTGGAGGAGTGGCCGTGTTCATCGGGCAACCCACAGAGGTTGTGAAAGTCCGACTCCAGGC----------GCAGAGCCACCTGC--ATGGTCTCAAACCTCGCTACACGGGGACTTACAATGCTTACAGAATTATAGCCACAACTGAGAGCTTGTCCACTCTGTGGAAAGGGACTACTCCTAATCTGTTAAGGAATATTATCATTAATTGTACAGAGCTCGTAACCTACGACCTAATGAAGGGGGCCCTTGTGAGAAATGACATACTAGCAGATGATGTTCCCTGCCACTTGCTGTCGGCGCTTATTGCTGGATTTTGCACAACGC---TTCTGTCCTCTCCAGTGGATGTGGTGAAAACCAGATTTATTAACTCTCCCCAAGGCCAG---TACACAAGTGTGCCCAGCTGTGCAATGTCAATGTTAACTAAGGAAGGACCGACTGCTTTTTTC-AAAGGATTTGCACCTTCCTTTCTGCGACTCGCCTCGTGGAATGTCATCATGTTTGTGAGCTTTGAAAAGCTGAAGCGTGAACTGATGAA-GTCCAGGCAGA---CGGTGGACTGTGCCACA
>Tupaia_belangeri_UCP1
ATGGTGAGTTCCACAGACTCC---GAGGTG---CACCCGACCATG---GGGATCAAGATCCTCTCGGCTGGAGTGGCGGCCTGCTTGGCGGACGTGATCACCTTCCCGCTGGACACCGCCAAAGTCCGGCTACAGATTCAAGGCGAATGCCAG----------A--------------------CCTCCAGTGCTATTCGGTATAAAGGTGTCCTGGGAACCATCTCCACTCTAGCCAGATCAGAAGGACCCGTGAAGCTTTACAGCGGGCTGCCCGCCGGCCTTCAGAGACAGATAAGCTTTGCTTCTCTCAGGATCGGCCTCTATGATACAGTCCAGGAGTTCTTCG-CCACAGGGAAAGAAA------GTAGTTTAGGAAGCAAGATCTCAGCTGGCTTAACGACCGGAGGAGTGGCAGTATTCATCGGGCAGCCCACAGAGGTCGTGAAAGTCAGGCTTCAAGC----------CCAGAGCCATCTGC--ATGGTCTCAAGCCTCGCTACACTGGGACTTATAATGCTTACAGAATTATAGTAACAACGGAAGGCCTGTTGGGTCTTTGGAAAGGCACCACTCCTAATCTGATGAGGAACGTCATCATCAATTGCACAGAGCTGGTCACGTATGACCTAATGAAGACGGCCCTTGTGAGAAACAAGATCCTAGCAGATGACGTCCCCTGCCACTTGCTGTCAGCTCTTATCGCTGGATTTTGCACCACCA---TTCTGTCCTCTCCAGTGGACGTGGTGAAAACCAGATTTGTTAATTCTCCACCAGGACAG---TACACAAATGTGCGTGACTGTGCAATGACTATGTTCACCAAGGAAGGACCTACGGCTTTCTTC-AAAGGACTTGTGCCGTCCTTCTTACGACTTGCATCCTGGAACGTCATTATGTTTGTGTGCTTCGAACAGCTAAAACGAGAACTGATGAA-GTCACGGCAGC---CTGTGGACTGTGCCACA
>Megaderma_lyra_UCP1
?????????????????????---??????---????????????---???????????????????????????????????????????????????????????????????????????????????????ATCCAAGGGGAATGCCAG----------A--------------------CCTCCACTGTCCCCAGGTATAAAGGCGTCCTGGGAACCATCACCACTCTGGCAAAGACAGAAGGACTCGTTAAACTCTACAGCGGGCTGCCAGCCGGCCTCCAGAGACAGATCAGCTTTGCGTCTCTTAGGATCGGGCTCTATGACACTGTCCAGGAGTTCTTCA-CCACAGGGAAAGAAA------GTAGTTTAGGAAGCAAGATCTCAGCTGGCCTAATGACTGGAGGAGTGGCAGTATTCATTGGGCAGCCCACAGAGGTCGTGAAGGTCAGACTCCAAGC----------ACAGAGCCACCTAT--ATGGTCTGAAACCTCGCTACACGGGAACTTACAATGCTTACAGAATTATAGCAACAACTGAAGGTTTGCTGGGTCTTTGGAAAGGAACTACTCCCAATCTGGCAAGAAATGTCATCATCAATTGTACAGAGCTGGTGACGTATGACCTAATGAAGGAGGCCCTTGTGAAAAACCAACTCCTAGCAGATGACGTGCCCTGCCACTTTGTGTCAGCTGTTGTCGCCGGATTTTGCACAACCG---TTCTGTCCTCTCCAGTAGATGTAGTGAAGACCAGATTTGTTAACTCTACACCAGGACAG---TACACAAGTGTGCCCAACTGTGCAATGACAATGCTCGCTAAAGAAGGCCCATTGGCTTTTTTC-AAAGGGCTGGTGCCGTCTTTCTTGCGACTCGGATCCTGGAATGTCATTATGTTCGTGTGCTTCGAGCAGCTGAAACGAGAACTGACGGA-GGCCAGGCAGA---CCGTGGACTGTGCCACC
>Chinchilla_lanigera_UCP1
ATGGTGAGCCCGGCGACGTCG---GACGTG---CACCCCACCATG---GGTGTCAAGATCTTCTCAGCCGGGGTGTCGGCCTGCTTGGCGGATGTGATCACCTTCCCGCTGGACACGGCCAAAGTCCGCCTACAGATCCAGGGTGAAGGCCCG----------A--------------------CCTCCAGCGCTATTCGGTATAAAGGCGTCCTAGGAACAATCACCACTCTGGCAAAGACCGAAGGGCCCGTGAAACTGTACAGCGGGCTCCCCGCAGGCCTGCAGAGGCAGATAAGCTTCGCCTCGCTCAGAATCGGCCTCTATGACACCGTGCAGGAGTTCTACA-CCTCCGAGAACGATACAACACCTAGTTTGGGAAGTAGGATCGCAGCTGGCTTAACCACTGGAGGAGTGGCAGTATTCATCGGGCAGCCCACAGAGGTCGTGAAAGTCCGACTCCAGGC----------ACAGAGCCATCTAC--ATGGCCTCAAACCTCGCTACACGGGGACTTACAATGCTTACAGAATTATAGCAACAACAGAAAGCTTGAAAAGTCTTTGGAAAGGGACTACTCCCAATCTATTGAGAAATATCATCATCAACTGCACAGAGCTAGTAACGTATGACCTGATGAAGGGCGCTCTTGTGAGAAACAAGATACTAGCAGATGACGTCCCCTGCCATTTACTGTCGGCTCTTATCGCTGGGTTTTGCACAACGC---TTCTGTCCTCTCCGGTGGATGTGGTGAAAACCAGATTTATTAATTCTCCACCAGGACAG---TACATAAGTGTGCCCAGCTGTGCACTGACAATGCTCAACAAGGAAGGACCAACGGCCTTTTTC-AAAGGATTTGTACCTTCCTTCCTGCGACTCGCCTCCTGGAACGTTATTATGTTTGTGTGCTTTGAGCAGCTGAAGCGTGAGTTGATGAA-GTCAAGGCAGC---CCGTGGACTATGCCACA
>Cavia_aperea_UCP1
ATGGTGAGCCCGACGGTGTCA---GACGTG---CACCCCACCATG---GGGGTCAAGATCTTCTCAGCCGGAGTGTCGGCCTGCTTGGCGGATGTGATCACCTTCCCGCTGGACACCGCCAAAGTCCGCCTACAGATCCAAGGCGAAAGCCCG----------A--------------------CCTCCAGCGGCATTCGGTATAAGGGCGTCCTGGGGACTATCACCACGCTGGCAAAGACTGAAGGGCCCGTGAAACTGTACAGCGGGCTCCCCGCAGGCCTGCAGAGGCAGATCAGCTTCGCCTCCCTCAGGATCGGCCTGTATGACACCGTCCAGGAGTTCTACA-CCTCGGAGAAAGATGCAACGCCTAGTTTGGGAAGCAGGATTGCAGCTGGCTTAACCACCGGAGGAGTGGCAGTATTCATCGGGCAGCCCACGGAGGTCGTGAAGGTCCGACTCCAGGC----------GCAGAGCCATCTAC--ATGGCCTCAAACCTCGCTACACTGGGACTTACAATGCTTACAGAATTATAGCAACAACAGAAAGCTTGAAAAGTCTTTGGAAAGGGACAACTCCCAATCTGTTGAGAAATATCATCATCAACTGCACAGAGTTAGTCACGTACGACCTGATGAAGGGCGCCCTTGTGAGAAACAAGATACTAGCAGATGACGTCCCCTGCCATTTGTTGTCAGCTCTTATTGCTGGGTTTTGCACAACGC---TTCTGTCCTCTCCAGTGGATGTGGTGAAAACCAGGTTTATTAATTCTCCACCGGGACAG---TACCTAAGTGTGCCCAGCTGTGCAATGACAATGCTCCACAAGGAAGGACCCACGGCTTTTTTC-AAAGGATTCGTACCTTCCTTCCTGCGACTGGCATCCTGGAACGTCATTATGTTTGTGTGCTTTGAGCAGCTGAAGAAGGAGTTGATGAA-GTCAAGGCAGC---CCGTGGACTACGCCACT
>Cavia_porcellus_UCP1
ATGGTGAGCCCGACGGTGTCA---GACGTG---CACCCCACCATG---GGGGTCAAGATCTTCTCAGCCGGAGTGTCGGCCTGCTTGGCGGATGTGATCACCTTCCCGCTGGACACCGCCAAAGTCCGCCTACAGATCCAAGGCGAAAGCCCG----------A--------------------CCTCCAGCGGCATTCGGTATAAGGGCGTCCTGGGGACTATCACCACGCTGGCAAAGACTGAAGGGCCCGTGAAACTGTACAGCGGGCTCCCCGCAGGCCTGCAGAGGCAGATCAGCTTCGCCTCCCTCAGGATCGGCCTGTATGACACCGTCCAGGAGTTCTACA-CCTCGGAGAAAGATGCAACGCCTAGTTTGGGAAGCAGGATTGCAGCTGGCTTAACCACCGGAGGAGTGGCAGTATTCATCGGGCAGCCCACGGAGGTCGTGAAGGTCCGACTCCAGGC----------GCAGAGCCATCTAC--ATGGCCTCAAACCTCGCTACACTGGGACTTACAATGCTTACAGAATTATAGCAACAACAGAAAGTTTGAAAAGTCTTTGGAAAGGGACAACTCCCAATCTGTTGAGAAATATCATCATCAACTGCACAGAGTTAGTCACGTACGACCTGATGAAGGGCGCCCTTGTGAGAAACAAGATACTAGCAGATGACGTCCCCTGCCATTTACTGTCAGCTCTTATTGCTGGGTTTTGCACAACGC---TTCTGTCCTCTCCAGTGGATGTGGTGAAAACCAGGTTTATTAATTCTCCACCGGGACAG---TACCTAAGTGTGCCCAGCTGTGCAATGACAATGCTCCTCAAGGAAGGACCCACGGCTTTTTTC-AAAGGATTCGTACCTTCCTTCCTGCGACTGGCATCCTGGAACGTCATTATGTTTGTGTGCTTTGAGCAGCTGAAGAGGGAGTTGATGAA-GTCAAGGCAGC---CCGTGGACTACGCCACT
>Fukomys_damarensis_UCP1
ATGGGGAGCCCGACGGCGTCG---GAGGTG---CACCCCACCGTG---GGGGTCAAGATCTTCTCCGCCGGAGTGTCAGCCTGCTTGGCGGACGTGATCACTTTCCCGCTGGACACCGCCAAAGTCCGCCTGCAGATCCAAGGTGAAAGCCAG----------A--------------------TCTCCAGCGGTATTCGGTATAAAGGGGTCCTGGGAACTATCACCACTCTGGCGAAGACCGAAGGGCCCGTGAAGCTGTACAGCGGGCTGCCCGCCGGCCTGCAGAGGCAAATAAGCTTCGCCTCCCTCAGGATCGGCCTCTATGACACCGTCCAGGAGTTCTACA-CCTCGGAGAAAGACACAACACCTAGTTTGGGAAATAGGATCGCAGCTGGCTTAACCACTGGAGGAGTGGCAGTATTCATCGGACAGCCCACAGAGGTCGTGAAAGTCAGACTCCAGGC----------ACAGAGCCATCTTC--ACGGCCTCAAACCACGCTACACTGGGACTTACAATGCTTACAGAATTATAGCTACAACAGAAAGCTTGAAAAGTCTTTGGAAAGGGACTACTCCCAATCTGTTGAGAAATATTATCATCAATTGCACGGAGCTAGTAACGTATGACCTGATGAAGGGCGCCCTTGTGAGAAACAAGATACTAGCAGATGACATCCCCTGCCACTTACTGTCTGCTCTTATTGCTGGGTTTTGCACAACGC---TTCTGTCCTCTCCTGTGGATGTGGTGAAAACCAGATTTATTAATTCTGCACCGGGACAG---TATGTAAGTGTGCCCAGCTGCGCGATGACCATGCTCAACAAGGAAGGACCAACAGCTTTTTTC-AAGGGATTTGTGCCTTCCTTCCTGCGCCTCGCATCCTGGAACGTTATTATGTTCGTTTGCTTCGAGCAGCTGAAGCGAGAGCTGACGAA-GTCAGGGCAGT---CCGCGGACTACGCCGCC
>Heterocephalus_glaber_UCP1
ATGGTGAGCCCGACGGCGTCG---GAGGTG---CACCCCACCATG---GGGGTCAAGATCTTCTCCGCCGGAGTGGCGGCCTGTTTGGCCGATGTGATCACCTTTCCGCTGGACACGGCCAAAGTCCGCCTGCAGATTCAAGGCGAAAGCCAG----------A--------------------TCTCCAGCGGTATTCAGTATAAAGGTGCCCTGGGAACTATCACCACTCTGGCAAAGACCGAAGGGCCCATGAAACTATACAGCGGGCTGCCCGCGGGCCTGCAGAGGCAAATAAGCTTCGCCTCTCTCAGGATCGGCCTCTATGACACGGTCCAGGAGTTCTACA-CCTCGGAGAAAGATATAACACCTAGTTTGGGAAGTAGGATCGCAGCTGGCTTAACCACTGGAGGAGTGGCTGTATTCATCGGGCAGCCCACAGAGGTCGTGAAAGTCAGACTCCAAGC----------ACAGAGCCAACTAC--ATGGCCTCAAACCACGCTACACTGGGACTTACAATGCTTACCGAATTATAGCAACAACAGAAAGCTTGAAAAGTCTTTGGAAAGGGACTACTCCCAATCTATTGAGAAATATTATCATCAATTGCACGGAGCTAGTAACATATGACCTGATGAAGGGTGCCCTTGTGAGAAACAAGATACTAGCAGATGATGTCCCCTGCCACTTACTGTCTGCTCTTATCGCTGGGTTTTGCACAACGC---TTCTGTCCTCTCCAGTGGATGTGGTGAAAACTAGATTTATTAATTCTCCACCAGGACAG---TACATAAGTGTGCCCAGCTGTGCAATGACCATGCTCAAAAAGGAACGATGGACAGCTTTTTTC-AAAGGATTTATGCCTTCGTTCCTGCGACTTGCATCCTGGAATGTTATTATGTTTGTGTGCTTTGAGCAACTGAAGCGTGAGTTGACGAA-GTCAAGGCAGC---CCACAGACTACGCCACA
>Tarsius_syrichta_UCP1
ATGGTGGGCCTGACAGCCTCC---GACGTG---CACCCCACCATG---GGGGTCAAGATCTTCTCAGCTGGGGCGGCGGCCTGCCTGGCAGACGTGATCACCTTCCCGCTGGACACGGCCAAAGTCCGGCTGCAGGTCCAAGGCGAATGCCCG----------A--------------------TCAACAGTCCTGTGAAGTATAAAGGTGTCCTGGGAACCATCACCACCCTGGCAAAAACAGAAGGCCCAGTGAAACTCTACAGCGGGCTGCCTGCCGGCCTTCAGAGACAAGTCAGCTTCGCCTCCCTGAGGATTGGCCTCTATGACACGGTCCAGGAGTTCTTC----TCAGGGTCAGAAACAACTGCTACTTTAGGAAACAAGATTTCGGCGGGTCTGACAACGGGAGGAGTGGCAGTATTCATCGGGCAACCCACAGAGGTGGTGAAAGTCAGACTCCAAGC----------GCAGAGTCACCTGC--ACGGTCCCAAACCTCGCTACACGGGGACTTACAATGCTTACAGAATCATAGCAACGACAGAAGGCTTGACGGGGCTTTGGAAAGGGACGACACCCAATCTGATGAGAAATATCATCATCAATTGCACAGAGCTGGTGACCTATGACCTCATGAAGGAGACGCTTGTGAAAAACAAATTGATGGCAGATGACGTGCCCTGCCACTTGGTGTCAGCTCTCATTGCTGGATTTTGCACAACAC---TTCTGTCCTCCCCGGCGGATGTGGTGAAAACCAGGTTTATTAACTCTACACCAGGACAG---TACACAAGTGTGCCTAGCTGTGCAATGACAATGCTCACCAACGAAGGACCGACAGCTTTTTTC-AAAGGATTTGTGCCTTCCTTCTTGCGACTCGCATCCTGGAACGTCATTATGTTTGTGTGCTTTGAAAAGCTGAAACGAGAATTAACGAA-GTCAAGGCAGA---CCGTGGACTGTGCCACA
>Callithrix_jacchus_UCP1
ATGGGGGGCCTGACAGCCTCG---GACGTG---CACCCGACCCTG---GGCGTCCAGCTCTTCTCCGCTGGAGTGGCGGCCTGCTTGGCGGACGTGATCACCTTCCCGCTGGACACGGCCAAAGTCCGGCTCCAGGTCCAAGGTGAATGCCCG----------A--------------------CATCCAGTGGTATTAGGTATAAAGGTGTCCTGGGAACAATCACCACTCTGGTGAAAACAGAAGGGCGGATGAAACTGTACAGCGGGCTGCCTGCCGGCCTCCAGAGACAAGTCAGCTCCACCTCTCTCAGGATTGGCCTCTATGACACGGTCCAGGTGTACCTCA-GCTCAGGGAAAGAAACAACACCTAGTTTAGGAAGCAAGATCTTAGCTGGTCTAGCGACTGGAGGAGTGGCAGTATTCATTGGGCAACCCACAGAGGTCGTGAAAGTCAGACTTCAAGC----------ACAGAGCCATCTCC--ACGGTATCAAACCTCGCTACACGGGGACTTACAACGCCTACAGAATAATAGCAACAACCGAAGGCTTGATGGGTCTTTGGAAAGGGACTACTCCTAATCTGACAAGAAGTGTCA????????????????????????????????????????????????????????????????????????ATGACGTCCCCTGCCACTTGGTGTCAGCTCTGATAGCTGGATTTTGTGCAACAG---CTATGTCCTCCCCAGTGGATGTGGTCAAAACCAGATTTATTAATTCTCTACCAGGGCAG---TACAAAAGTGTGCCCAACTGTGCAATGAAAATGTTCACTAAGGAAGGACCAACGGCTTTTTTC-AAGGGGTTGGTACCTTCCTTCTTGCGACTCGGATCCTGGAACGTCATTATGTTTGTGTGCTTTGAAAAACTGAAACGAGAATTGTCAAA-GTCAAGGCAGA---CTGTGGACTGTGCCACA
>Saimiri_boliviensis_UCP1
ATGGGGGGCCTGACAGCCTCG---GACGTG---CACCCGACCCTG---GGGGTCCAGCTCTTCTCCGCTGGAGTGGCAGCGTGCTTGGCGGACGTGATCACCTTCCCGCTGGACACGGCCAAAGTCCGGCTCCAGGTCCAAGGCGAATGCCCG----------A--------------------CGTCCAGTGGTATTAGGTATAAAGGTGTCCTGGGAACAATCACCACTCTGGTAAAAACAGAAGGGCGCGTGAAACTCTACAGCGGGCTGCCTGCCGGCCTTCAGAGACAAATCGGCTCCACCTCTCTCAGGATTGGCCTTTATGACACGGTCCAGGAGTACCTCA-CCTCAGGAAAAGAAACAACACCTAGTTTAGGAAGCAAGATCTTAGCTGGTCTAGCGACTGGAGGAGTGGCAGTATTCATCGGGCAACCCACAGAGGTCGCTAAAGTCAGACTTCAAGC----------ACAGAGCCATCTCC--ACGGTATCAAACCTCGCTACACCGGGACTTACAACGCCTACAGAATAATAGCAACAACCGAAGGCGTGACGGGTCTTTGGAAAGGGACTATTCCTAATCTGACAAGAAGCGTCATCATCAATTGTACAGAGCTAGTAACGTATGATCTAATGAAGGAGGCCTTTGTGAAAAATGACATATTAGCAGATGACGTCCCCTGCCACTTGGTGTCAGCTCTGATAGCTGGATTTTGTGCAACAG---CTATGTCCTCCCCAGTGGATGTGGTCAAAACCAGATTTATTAATTCTCCACCAGGGCAG---TACAAAAGTGTGCCCAACTGCGCAATGAAAATGTTCACTAAGGAGGGACCAACGGCTTTTTTC-AAGGGGTTGATACCTTCCTTCTTGCGACTCGGATCCTGGAACGTCATTATGTTTGTGTGCTTTGAAAAACTGAAGCGAGAATTGTCCAA-GTCAAGGCAGA---CTGTGGACTGTACCACA
>Nasalis_larvatus_UCP1
ATGGGGGGCCTGACAGCCTCG---GACGTG---CACCCGACCCTG---GGGATCCAGCTCTTCTCAGCTGGAATAGCGGCGTGCTTAGCGGACGTGATCACCTTCCCGCTGGACACGGCCAAAGTCCGGCTGCAGATCCAAGGCGAACGCCCG----------A--------------------CGTCCAGTGCTATTAGGTATAAAGGTGTCCTGGGAACAATCACCACTCTGGTCAAAACAGAAGGGCGGCTGAAACTCTACAGCGGCCTGCCTGCGGGGCTTCAGAGACAAATCAGCTCCACCTCTCTCAGGATCGGCCTCTATGACATGGTCCAGGAGTTCCTCA-CCGCAGGCAAAGAAACAACACCTAGCTTAGGAAGCAAGATCTTAGCTGGTCTAATGACTGGAGGAGTGGCAGTATTCATCGGACAACCCACAGAGGTTGTAAAAGTCAGACTTCAAGC----------GCAGAGCCATCTCC--ACGGTATCAAACCTCGCTACACAGGGACTTATAACGCGTACAGAATAATAGCAACAACGGAAGGCTTGATGGGCCTTTGGAAAGGGACTACCCCCAATCTGATGAGAAGTGTCATCATCAATTGTACAGAGCTAGTAACATATGATCTAATGAAGGAGGCCTTTGTGAAAAACAACATATTAGCAGATGACGTACCCTGCCACTTGGTGTCGGCTCTTATTGCTGGATTTTGCGCAACAG---CTATGTCCTCCCCGGTGGATGTAGTAAAAACCAGATTTATTAATTCTCCACCAGGACAG---TATAGAAGTGTGCCCAACTGTGCAATGAAAATGTTCACTAATGAAGGACCAACGGCTTTTTTC-AAGGGGTTGGTACCTTCCTTCTTGCGACTTGGATCCTGGAACGTCATTATGTTTGTGTGCTTTGAACAACTGAAACGAGAACTGTCAAA-GTCAAGGCAGA---CTATGGATTGTGCCACA
>Rhinopithecus_roxellana_UCP1
ATGGGGGGCCTGCCAGCCTCG---GACGTG---CACCCGACCCTG---GGGATCCAGCTCTTCTCAGCTGGAATAGCGGCGTGCTTAGCGGACGTGATCACCTTCCCGCTGGACACGGCCAAAGTCCGGCTCCAGGTCCAAGGCGAACGCCCG----------A--------------------CGTCCAGTGCTATTAGGTATAAAGGTGTCCTGGGAACAATCACCACTCTGGTCAAAACAGAAGGGCGGCTGAAACTCTACAGCGGGCTGCCTGCCGGGCTTCAGAGACAAATCAGCTCCACCTCTCTCAGGATCGGCCTCTATGACATGGTCCAGGAGTTCCTCA-CCGCAGGCAAAGAAACAACACCTAGCTTAGGAAGCAAGATCTTAGCTGGTCTAATGACTGGAGGAGTGGCAGTATTCATCGGACAACCCACAGAGGTTGTAAAAGTCAGACTTCAAGC----------GCAGAGCCATCTCC--ACGGTATCAAACCTCGCTACACGGGGACTTATAACGCGTACAGAATAATAGCAACAACGGAAGGCTTGATGGGTCTTTGGAAAGGGACTACCCCCAATCTGATGAGAAGTGTCATCATCAATTGTACAGAGCTAGTAACATATGATCTAATGAAGGAGGCCTTTGTGAAAAACAACATATTAGCAGATGACGTCCCCTGCCACTTGGTGTCGGCTCTTATTGCTGGATTTTGCGCAACAG---CTATGTCCTCCCCGGTGGATGTAGTAAAAACCAGATTTATTAATTCTCCACCAGGACAG---TATAGAAGTGTGCCCAACTGTGCAATGAAAATGTTCACTAATGAAGGACCAACGGCTTTTTTC-AAGGGGTTGGTACCTTCCTTCTTGCGACTTGGATCCTGGAACGTCATTATGTTTGTGTGCTTTGAACAACTGAAACGAGAACTGTCAAA-GTCAAGGCAGA---CTATGGACTGTGCCACA
>Chlorocebus_sabaeus_UCP1
ATGGGGGGCCTGACAGCCTCG---GACGTG---CACCCAACCCTG---GGGATCCAGCTCTTCTCAGCTGGAATAGCGGCGTGCTTAGCGGACGTGATCACCTTCCCGCTGGACACGGCCAAAGTCCGGCTCCAGATCCAAGGCGAACGCCCG----------A--------------------CGTCCAGTGCTATTAGGTATAAAGGTGTCCTGGGAACAATCACCACTCTGGTCAAAACAGAAGGGCGGATGAAACTCTACAGCGGGCTGCCTGCGGGGCTTCAGAGACAGATCAGCTCCACCTCTCTCAGGATCGGCCTCTATGACACGGTCCAGGAGTTCCTCT-CCGCAGGCAAAGAAACAACACCTAGTTTAGGAAGCAAGATCTTAGCTGGTCTAATGACTGGAGGGGTGGCAGTATTCATCGGACAACCCACAGAGGTTGTGAAAGTCAGACTTCAAGC----------GCAGAGCCATCTCC--ACGGTATCAAACCTCGCTACACGGGGACTTATAACGCGTACAGAATAATAGCAACAACGGAAGGTTTGACGGGTCTTTGGAAAGGGACTACCCCCAATCTGATGAGAAGTGTCATCATCAATTGTACAGAGCTGGTAACATATGATCTAATGAAGGAGGCCTTTGTGAAAAACAACATATTAGCAGATGAAGTCCCCTGCCACTTGGTGTCAGCTCTTATTGCTGGATTTTGCGCAACAG---CTATGTCCTCCCCGGTGGATGTAGTAAAAACCAGATTTGTTAATTCTCCACCAGGACAG---TATAGAAGTGTGCCCAACTGTGCAATGAAAATGTTCACTAATGAAGGACTAACGGCTTTTTTC-AAGGGGTTGGTACCTTCCTTCTTGCGACTCGGATCCTGGAACATCATTATGTTTGTGTGCTTTGAACAACTGAAACGAGAACTGTCAAA-GTCAAGGCAGA---CTATGGACTGTACCACA
>Aotus_nancymaae_UCP1
ATGGGGGGCCTGACAGCCTCG---GACGTG---CACCCGACCCTG---GGGGTCCAGCTCGTCTCCGCTGGAGTGGCAGCCTGCTTGGCGGACGTGATCACCTTCCCGCTGGACACGGCCAAAGTCCGGCTCCAGGTCCAAGGCGAATGCCCG----------A--------------------CGTCCAGTGGTATTAGGTATAAAGGTGTCCTGGGAACAATCACCACTCTGGTAAAAACAGAAGGGCGGGTGAAACTCTACAGCGGGCTGCCTGCCGGCCTTCAGAGACAAATCAGCTCCACCTCTCTCAGGATTGGCCTTTATGACACGGTCCAGGAGTACCTCA-CCTCAGGAAAAGAAACAACACCTAGTTTAGGAAGCAAGATCTTAGCTGGTCTAGTGACTGGAGGAGTGGCAGTATTCATTGGGCAACCCACAGAGGTCGTGAAAGTCAGACTTCAAGC----------ACAGAGCCATCTCC--ACGGTATCAAACCTCGCTACACGGGGACTTACAATGCCTACAGAATAATAGCAACAACCGAAGGCTTGACAGGTCTTTGGAAAGGGACTACTCCTAATCTGACAAGAAGTGTCATCATCAATTGTACAGAGCTAGTAACATATGATCTAATGAAGGAGGCCTTTGTGAAAAATGACATATTAGCAGATGACGTCCCCTGCCACTTGGTGTCAGCTCTGACAGCTGGATTTTGTGCAACAG---CTATGTCCTGCCCAGTGGATGTGGTCAAAACCAGATTTATTAATTCTCCACCAGGGCAG---TACAAAAGTGTGCCCAACTGTGCAATGAAAATGTTCACTAAGGAAGGACCAATGGCTTTTTTC-AAGGGGTTGGTACCTTCCTTCTTGCGACTCGGATCCTGGAACGTCATTATGTTTGTGTGCTTTGAAAAACTGAAACGAGAATTGTCAAA-GTCAAGGCAGA---CTGTGGACTGTGCTACA
>Cercocebus_atys_UCP1
ATGGGGGGCCTGACAGCCTCG---GACGTG---CACCCGACCCTG---GGGATCCAGCTCTTCTCAGCTGGAATAGCGGCGTGCTTAGCGGACGTGATCACCTTCCCGCTGGACACGGCCAAAGTCCGGCTCCAGATCCAAGGCGAACGCCCA----------A--------------------CGTCCAGTGCTATTAGGTATAAAGGTGTCCTGGGAACAATCACCACTCTGGTCAAAACAGAAGGGCGGATGAAACTCTACAGCGGGCTGCCTGCGGGGCTTCAGAGACAGATCAGCTCCACCTCTCTCAGGATCGGCCTCTATGACACGGTCCAGGAGTTCCTCA-CCGCAGGCAAAGAAACAACACCTAGTTTAGGAAGCAAGATCTTAGCTGGTCTAATGACTGGAGGAGTGGCAGTATTCATCGGACAACCCACAGAGGTTGTGAAAGTCAGACTTCAAGC----------GCAGAGCCATCTCC--ACGGTATCAAACCTCGCTACACGGGGACTTATAACGCGTACAGAATAGTAGCAACAACGGAAGGCTTGACGGGTCTTTGGAAAGGGACTACCCCCAATCTGATGAGAAGTGTCATCATCAATTGTACAGAGCTGGTAACATATGATCTAATGAAGGAGGCCTTTGTGAAAAACAACATATTAGCAGATGACGTCCCCTGCCACTTGGTGTCGGCTCTTATTGCTGGATTTTGCGCAACAG---CTATGTCCTCCCCAGTGGATGTAGTAAAAACCAGATTTATTAATTCTCCACCAGGGCAG---TATAGAAGTGTGCCCAACTGTGCAATGAAAATGTTCACTAATGAAGGACCAACGGCTTTTTTC-AAGGGGTTGGTACCTTCCTTCTTGCGACTTGGATCCTGGAACGTCATTATGTTTGTGTGCTTTGAACAACTGAAACGAGAACTGTCAAA-GTCAAGGCAGA---CTATGGACTGTGCCACA
>Papio_anubis_UCP1
ATGGGGGGCCTGACAGCCTCG---GACGTG---CACCCAACCCTG---GGGATCCAGCTCTTCTCAGCTGGCATAGCCGCGTGCTTAGCGGACGTGATCACCTTCCCGCTGGACACGGCCAAAGTCCGGCTCCAGATCCAAGGCGAACGCCCG----------A--------------------CGTCCAGTGCTATTAGGTATAAAGGTGTCCTGGGAACAATCACCACTCTGGTCAAAACAGAAGGGCAGATGAAACTCTACAGCGGGCTGCCTGCGGGGCTTCAGAGACAGATCAGCTCCACCTCTCTCAGGATCGGCCTCTATGACACGGTCCAGGAGTTCCTCA-CCGCAAGCAAAGAAACAACACCTAGTTTAGGAAGCAAGATCTTAGCTGGTCTAATGACTGGAGGAGTGGCAGTATTCATCGGACAACCCACAGAGGTTGTGAAAGTCAGACTTCAAGC----------GCAGAGCCATCTCC--ACGGTATCAAACCTCGCTACACGGGGACTTATAACGCGTACAGAATAGTAGCAACAACGGAAGGCTTGACGGGTCTTTGGAAAGGGACTACCCCCAATCTGATGAGAAGTGTCATCATCAATTGTACAGAGCTGGTAACATATGATCTAATGAAGGAGGCCTTTGTGAAAAACAACATATTAGCAGATGACGTCCCCTGCCACTTGGTGTCGGCTCTTATTGCTGGATTTTGCGCAACAG---CTATGTCCTCCCCGGTGGATGTAGTAAAAACCAGATTTATTAATTCTCCACCAGGACAG---TATAGAAGTGTGCCCAACTGTGCAATGAAAATGTTCACTAATGAAGGACCAACGGCTTTTTTC-AAGGGGTTGGTACCTTCCTTCTTGCGACTCGGATCCTGGAACGTCATTATGTTTGTGTGCTTTGAACAACTGAAACGAGAACTGTCAAA-GTCAAGGCAGA---CTATGGACTGTGCCACA
>Papio_hamadryas_UCP1
ATGGGGGGCCTGACAGCCTCG---GACGTG---CACCCAACCCTG---GGGATCCAGCTCTTCTCAGCTGGCATAGCTGCGTGCTTAGCGGACGTGATCACCTTCCCGCTGGACACGGCCAAAGTCCGGCTCCAGATCCAAGGCGAACGCCCG----------A--------------------CGTCCAGTGCTATTAGGTATAAAGGTGTCCTGGGAACAATCACCACTCTGGTCAAAACAGAAGGGCAGATGAAACTCTACAGCGGGCTGCCTGCGGGGCTTCAGAGACAGATCAGCTCCACCTCTCTCAGGATCGGCCTCTATGACACGGTCCAGGAGTTCCTCA-CCGCAAGCAAAGAAACAACACCTAGTTTAGGAAGCAAGATCTTAGCTGGTCTAATGACTGGAGGAGTGGCAGTATTCATCGGACAACCCACAGAGGTTGTGAAAGTCAGACTTCAAGC----------GCAGAGCCATCTCC--ACGGTATCAAACCTCGCTACACGGGGACTTATAACGCGTACAGAATAGTAGCAACAACGGAAGGCTTGACGGGTCTTTGGAAAGGGACTACCCCCAATCTGATGAGAAGTGTCATCATCAATTGTACAGAGCTGGTAACATATGATCTAATGAAGGAGGCCTTTGTGAAAAACAACATATTAGCAGATGACGTCCCCTGCCACTTGGTGTCGGCTCTTATTGCTGGATTTTGCGCAACAG---CTATGTCCTCCCCGGTGGATGTAGTAAAAACCAGATTTATTAATTCTCCACCAGGACAG---TATAGAAGTGTGCCCAACTGTGCAATGAAAATGTTCACTAATGAAGGACCAACGGCTTTTTTC-AAGGGGTTGGTACCTTCCTTCTTGCGACTCGGATCCTGGAACGTCATTATGTTTGTGTGCTTTGAACAACTGAAACGAGAACTGTCAAA-GTCAAGGCAGA---CTATGGACTGTGCCACA
>Macaca_fascicularis_UCP1
ATGGGGGGCCTGACAGCCTCG---GACGTG---CACCCGACCCTN---GGGATCCAGCTCTTCTCAGCTGGAATAGCCGCGTGCTTAGCGGACGTGATCACCTTCCCGCTGGACACCGCCAAAGTCCGGCTCCAGATCCAAGGCGAACGCCCG----------A--------------------CGTCCAGTGCTATTAGGTATAAAGGTGTCCTGGGAACAGTCACCACTCTGGTCAAAACAGAAGGGCGGATGAAACTCTACAGCGGGCTGCCTGCCGGGCTTCAGAGACAGATCAGCTCCACCTCTCTCAGGATCGGCCTCTATGACACGGTCCAGGAGTTCCTCA-CCGCAGGCAAAGAAACAACACCTAGTTTAGGAAGCAAGATCTTAGCTGGTCTAATGACTGGAGGAGTGGCAGTATTCATCGGACAACCCACAGAGGTTGTGAAAGTCAGACTTCAAGC----------GCAGAGCCATCTCC--ACGGTATCAAACCTCGCTACACGGGGACTTATAACGCGTACAGAATAGTAGCAACAACGGAAGGCTTGACGGGTCTTTGGAAAGGGACTACCCCCAATCTGATGAGAAGTGTCATCATCAGTTGTACAGAGCTGGTAACATATGATCTAATGAAGGAGGCCTTTGTGAAAAACAACATATTAGCAGATGACGTCCCCTGCCACTTGGTGTCGGCTCTTATTGCTGGATTTTGCGCAACAG---CTATGTCCTCCCCGGTGGATGTAGTAAAAACCAGATTTATTAATTCTCCACCAGGACAG---TATAGAAGTGTGCCCAACTGTGCAATGAAAATGTTCACTAATGAAGGACCAACGGCTTTTTTC-AAGGGGTTGGTACCTTCCTTCTTGCGACTCGGATCCTGGAACGTCATTATGTTTGTGTGCTTTGAACAACTGAAACGAGAACTGTCAAA-GTCAAGGCAGA---CTATGGACTGTGCCACA
>Macaca_mulatta_UCP1
ATGGGGGGCCTGACAGCCTCG---GACGTG---CACCCGACCCTG---GGGATCCAGCTCTTCTCAGCTGGAATAGCCGCGTGCTTAGCGGACGTGATCACCTTCCCGCTGGACACCGCCAAAGTCCGGCTCCAGATCCAAGGCGAACGCCCG----------A--------------------CGTCCAGTGCTATTAGGTATAAAGGTGTCCTGGGAACAGTCACCACTCTGGTCAAAACAGAAGGGCGGATGAAACTCTACAGCGGGCTGCCTGCCGGGCTTCAGAGACAGATCAGCTCCACCTCTCTCAGGATCGGCCTCTATGACACGGTCCAGGAGTTCCTCA-CCGCAGGCAAAGAAACAACACCTAGTTTAGGAAGCAAGATCTTAGCTGGTCTAATGACTGGAGGAGTGGCAGTATTCATCGGACAACCCACAGAGGTTGTGAAAGTCAGACTTCAAGC----------GCAGAGCCATCTCC--ACGGTATCAAACCTCGCTACACGGGGACTTATAACGCGTACAGAATAGTAGCAACAACGGAAGGCTTGACGGGTCTTTGGAAAGGGACTACCCCCAATCTGATGAGAAGTGTCATCATCAATTGTACAGAGCTGGTAACATATGATCTAATGAAGGAGGCCTTTGTGAAAAACAACATATTAGCAGATGACGTCCCCTGCCACTTGGTGTCGGCTCTTATTGCTGGATTTTGCGCAACAG---CTATGTCCTCCCCGGTGGATGTAGTAAAAACCAGATTTATTAATTCTCCACCAGGACAG---TATAGAAGTGTGCCCAACTGTGCAATGAAAATGTTCACTAATGAAGGACCAACGGCTTTTTTC-AAGGGGTTGGTACCTTCCTTCTTGCGACTCGGATCCTGGAACATCATTATGTTTGTGTGCTTTGAACAACTGAAACGAGAACTGTCAAA-GTCAAGGCAGA---CTATGGACTGTGCCACA
>Macaca_nemestrina_UCP1
ATGGGGGGCCTGACAGCCTCG---GACGTG---CACCCGACCCTG---GGGATCCAGCTCTTCTCAGCTGGAATAGCCGCGTGCTTAGCGGACGTGATCACCTTCCCGCTGGACACCGCCAAAGTCCGGCTCCAGATCCAAGGCGAACGCCCG----------A--------------------CGTCCAGTGCTATTAGGTATAAAGGTGTCCTGGGAACAATCACCACTCTGGTCAAAACAGAAGGGCGGATGAAACTCTACAGCGGGCTGCCTGCCGGGCTTCAGAGACAGATCAGCTCCACCTCTCTCAGGATCGGCCTCTATGACACGGTCCAGGAGTTCCTCA-CCGCAGGCAAAGAAGCAACACCTAGTTTAGGAAGCAAGATCTTAGCTGGTCTAATGACTGGAGGAGTGGCAGTATTCATCGGACAACCCACAGAGGTTGTGAAAGTCAGACTTCAAGC----------GCAGAGCCATCTCC--ACGGTATCAAACCTCGCTACACGGGGACTTATAACGCGTACAGAATAGTAGCAACAACGGAAGGCTTGACGGGTCTTTGGAAAGGGACTACCCCCAATCTGATGAGAAGTGTCATCATCAATTGTACAGAGCTGGTGACATATGATCTAATGAAGGAGGCCTTTGTGAAAAACAACATATTAGCAGATGACGTCCCCTGCCACTTGGTGTCGGCTCTTATTGCTGGATTTTGCGCAACAG---CTATGTCCTCCCCGGTGGATGTAGTAAAAACCAGATTTATTAATTCTCCACCAGGACAG---TATAGAAGTGTGCCCAACTGTGCAATGAAAATGTTCACTAATGAAGGACCAACGGCTTTTTTC-AAGGGGTTGGTACCTTCCTTCTTGCGACTCGGATCCTGGAACGTCATTATGTTTGTGTGCTTTGAACAACTGAAACGAGAACTGTCAAA-GTCAAGGCAGA---CTATGGACTGTGCCACA
>Nomascus_leucogenys_UCP1
ATGGGGGGCCTGACAGCCTCG---GACGTA---CACCCGACCCTG---GGGGTCCAGCTCTTCTCCGCTGGAATAGCGGCGTGCTTGGCGGACGTGATCACCTTCCCGCTGGACACGGCCAAAGTCCGGCTCCAGGTCCAAGGTGAATGCCCG----------A--------------------CGTCCAGTGCTATTAGGTATAAAGGTGTCCTGGGAACAATCACCACTCTGGTAAAAACAGAAGGGCGGATGAAACTCTACAGCGGGCTGCCTGCGGGGCTTCAGAGACAAATCAGCTCCGCCTCTCTCAGGATCGGCCTCTATGACACGGTCCAGGAGTTCCTCA-CGGCAGGGAAAGAAACAACACCTAGTTTAAGAAGCAAGATCTTAGCTGGTCTAACGACTGGAGGAGTGGCAGTATTCATTGGGCAACCCACAGAGGTCGTGAAAGTCAGACTTCAAGC----------GCAGAGCCATCTCC--ACGGTATCAAACCTCGCTACACAGGGACTTATAATGCGTACAGAATAATAGCAACAACCGAAGGCTTGATGGGTCTTTGGAAAGGGACTACTCCCAATCTGATGAGAAGTGTCATCATCAATTGTACAGAGCTAGTAACGTATGATCTAATGAAGGAGGTCTTTGTGAAAAACAACATATTAGCAGATGACGTCCCCTGCCACTTGGTGTCGGCTCTTATCGCTGGATTTTGCGCAACAG---CTATGTCCTCCCCGGTGGATGTAGTAAAAACCAGATTTATTAATTCTCCACCAGGACAG---TACAAAAGCGTGCCCAACTGTGCAATGAAAATGTTCACTAACGAAGGAGCAACGGCTTTCTTC-AAAGGGTTGGTACCTTCCTTCTTGCGACTCGGATCCTGGAATGTCATTATGTTTGTGTGCTTTGAACAACTGAAACGAGAACTGTCGAA-GTCAAGGCAGA---CTATGGACTGTGCCACA
>Mandrillus_leucophaeus_UCP1
ATGGGGGGCCTGACAGCCTCG---GACGTG---CACCCGACCCTG---GGGATCCAGCTCTTCTCAGCTGGAATAGCGGCGTGCTTAGCGGACGTGATCACCTTCCCGCTGGACACGGCCAAAGTCCGGCTCCAGATCCAAGGCGAACGCCCG----------A--------------------TGTCCAGTGCTATTAGGTATAAAGGTGTCCTGGGAACAATCACCACTCTGGTCAAAACAGAAGGGCGGATGAAACTCTACAGCGGGCTGCCTGCGGGGCTTCAGAGACAGATCAGCTCCACCTCTCTCAGGATCGGCCTCTATGACACGGTCCAGGAGTTCCTCG-CCGCAGGCAAAGAAACAACACCTAGTTTAGGAAGCAAGATCTTAGCTGGTCTAATGACTGGAGGAGTGGCAGTATTCATCGGACAACCCACAGAGGTTGTGAAAGTCAGACTTCAAGC----------GCAGAGCCATCTCC--ACGGTATCAAACCTCGCTACACGGGGACTTATAACGCGTACAGAATAGTAGCAACAACGGAAGGCTTGACGGGTCTTTGGAAAGGGACTACCCCCAATCTGATGAGAAGTGTCATCATCAATTGTACAGAGCTGGTAACATATGATCTAATGAAGGAGGCCTTTGTGAAAAACAACATATTAGCAGATGACGTCCCCTGCCACTTGGTGTCGGCTCTTATTGCTGGATTTTGCGCAACAG---CTATGTCCTCCCCGGTGGATGTAGTAAAAACCAGATTTATTAATTCTCCACCAGGACAG---TATAGAAGTGTGCCCAACTGTGCAATGAAAATGTTCACTAATGAAGGACCAACGGCTTTTTTC-AAGGGGTTGGTACCTTCCTTCTTGCGACTCGGATCCTGGAACGTCATTATGTTTGTGTGCTTTGAACAACTGAAACGAGAACTGTCAAA-GTCAAGGCAGA---CTATGGACTGTGCCACA
>Eulemur_flavifrons_UCP1
ATGGTGGGCCCGACAGCCTCC---GACGTG---CATCCGACCATG---GGGGTGAAGATCTTCTCGGCGGGGGTGGCGGCCTGCGTGGCCGATGTGATCACCTTCCCGCTGGACACAGCCAAAGTCCGGCTACAGGTCCAAGGCGAATGCCAG----------A--------------------CCTCCAGTGCCATTAGGTATAAAGGCGTCTTGGGAACGATGGCCACTCTGGCAAAAACAGAAGGGCCAATGAAACTCTACAGTGGGCTGCCTGCCGGCCTTCAGAGACAGATCAGCTTCGCCTCTCTGAGGATTGGCCTCTACGATACGGTCCAGGAGTTCTTCG-CCGCCGGGAAGGAAACAACA---AGCCTAGGAAGCAAGATCTCAGCTGGCTTAACAACTGGAGGAGTGGCAGTGTTCATTGGGCAGCCCACAGAGGTCGTGAAGGTCAGACTTCAAGC----------GCAGAGCCATCTGC--ATGGCCTCAAACCTCGCTACACTGGGACTTACAATGCTTACAGAATTATAGCAGCAACGGAAGGCTTGACGGGTCTTTGGAAAGGGACTACTCCCAATCTGATGAGAAATGTCATCATTAATTGTACAGAGCTAGTAACATATGACCTAATGAAGGAGGCCCTTGTGAAAAACAAAGTACTAGCAGATGATGTCCCCTGCCACTTGGTGTCAGCTCTTATTGCTGGATTTTGCACAACAC---TTCTGTCCTCCCCAGTGGATGTGGTGAAAACCAGATTTGTTAATTCTCCCCCAGGACAG---TACAAAAGTGTGCCCAACTGTGCAGTGACAATGTTCACTAGGGAAGGACCAACAGCTTTTTTC-AAAGGATTTGTACCTTCCTTCTTGCGACTCGGATCCTGGAACGTCATTATGTTTGTGTGCTTTGAGCAACTGAAACGAGAATTGATGAA-GTCGAGGCAGA---CCGTGGACTGTGCTACA
>Eulemur_macaco_UCP1
ATGGTGGGCCCGACAGCCTCC---GACGTG---CACCCGACCATG---GGGGTGAAGATCTTCTCGGCGGGGGTGGCGGCCTGCGTGGCCGATGTGATCACCTTCCCGCTGGACACAGCCAAAGTCCGGCTACAGGTCCAAGGCGAATGCCAG----------A--------------------CCTCCAGTGCCATTAGGTATAAAGGCGTCTTGGGAACGATGGCCACTCTGGCAAAAACAGAAGGGCCAATGAAACTCTACAGTGGGCTGCCTGCCGGCCTTCAGAGACAGATCAGCTTCGCCTCTCTGAGGATTGGCCTCTACGATACGGTCCAGGAGTTCTTCG-CCGCCGGGAAGGAAACAACA---AGCCTAGGAAGCAAGATCTCAGCTGGCTTAACAACTGGAGGAGTGGCAGTGTTCATTGGGCAGCCCACAGAGGTCGTGAAGGTCAGACTTCAAGC----------GCAGAGCCATCTGC--ATGGCCTCAAACCTCGCTACACTGGGACTTACAATGCTTACAGAATTATAGCAGCAACGGAAGGCTTGACGGGTCTTTGGAAAGGGACTACTCCCAATCTGATGAGAAATGTCATCATTAATTGTACAGAGCTAGTAACATATGACCTAATGAAGGAGGCCCTTGTGAAAAACAAAGTACTAGCAGATGACGTCCCCTGCCACTTGGTGTCAGCTCTTATCGCTGGATTTTGCACAACAC---TTCTGTCCTCCCCAGTGGATGTGGTGAAAACCAGATTTGTTAATTCTCCCCCAGGACAG---TACAAAAGTGTGCCCAACTGTGCAGTGACAATGTTCACTAGGGAAGGACCAACAGCTTTTTTC-AAAGGATTTGTACCTTCCTTCTTGCGACTCGGATCCTGGAACGTCATTATGTTTGTGTGCTTTGAGCAACTGAAACGAGAATTGATGAA-GTCGAGGCAGA---CCGTGGACTGTGCTACA
>Propithecus_coquereli_UCP1
ATGGTGGGCCCCACAGCCTCC---GACGGG---CACCCGACCGTG---GGAGTGAAGATCTTCTCGGCGGGGGTGGCGGCCTGCGTGGCGGATGTGATCACCTTCCCGCTGGACACAGCCAAAGTCCGGCTACAGGTCCAAGGCGAAGGCCAG----------A--------------------CCTCCAGTGCCATTAGGTATAAGGGCGTCTTGGGAACGATCACCACTCTGGCAAAAACGGAAGGGCCAATGAAACTCTACAGTGGGCTGCCTGCCGGCCTTCAGAGACAGATCAGCTTCGCCTCTCTGAGGATTGGCCTCTATGATACCGTCCGGGAGTTCTTCT-CCACAGGCAAGGAAACAACA---AGCCTAGGAAGCAAGATCTCCGCTGGCTTGACCACTGGAGGAGTGGCAGTGTTCATTGGGCAGCCCACAGAGGTCGTGAAAGTCAGACTTCAAGC----------GCAGAGCCATCTAC--ATGGCCTCAAACCTCGCTACACTGGGACTTACAATGCTTACAGAATTATAGCAACAACAGAAGGCTTGACAGGTCTTTGGAAAGGGACTACTCCCAATCTGATGAGAAATGTCATCATTAATTGTACAGAGCTAGTAACATATGACCTAATGAAGGAGGCCCTTGTGAAAAGCAAACTACTAGCAGATGACGTCCCTTGCCACCTGGTGTCAGCTCTTATCGCTGGATTTTGCACAACAC---TTCTCTCCTCCCCAGTGGATGTGGTGAAAACCAGATTTGTTAATTCTCCACCAGGACAG---TACACAAGTGTGCCCAATTGTGCAGTGACGATGTTCACTAAGGAAGGACCAACAGCTTTTTTC-AAAGGATTTGTACCTTCCTTCTTGCGACTCGCATCCTGGAACGTCATTATGTTTGTGTGCTTTGAACAACTGAAACGGGAATTGATGAA-GTCAAGGCAGA---CCGTGGACTGTGCCACG
>Pongo_abelii_UCP1
ATGGGGGGCCTGACAGCCTCG---GACGTA---CACCCGACCCTG---GGGGTCCAGCTTTTCTCAGCTGGAATAGCGGCGTGCTTGGCAGACGTGATCACCTTCCCGCTGGACACGGCCAAAGTCCGGCTCCAGGTCCAAGGTGAATGCCCG----------A--------------------CGTCCAGTGCTATTAGATATAAAGGTGTCCTGGGAACAATCACCACTCTGGCAAAAACAGAAGGGCGGATGAAACTCTACAGCGGGCTGCCTGCGGGGCTTCAGAGACAAATCAGCTCCGCCTCTCTCAGGATCGGCCTCTATGACACGGTCCAGGAGTTCCTCA-CCGCAGGGAAAGAAACAACACCTAGTTTAGGAAGCAAGATCTTAGCTGGTCTAACGACTGGAGGAGTGGCAGTATTCATTGGGCAACCCACAGAGGTCGTGAAAGTCAGACTTCAAGC----------ACAGAGCCATCTCC--ACGGTATCAAACCTCGCTACACGGGGACTTATAACGCGTACAGAATAATAGCAACAACCGAAGGCTTGACGGGTCTTTGGAAAGGGACTACTCCCAATCTGATGAGAAGTGTCATCATCAATTGTACAGAGCTAGTAACATATGATCTAATGAAGGAGGCCTTTGTGAAAAACAACATATTAGCAGATGACGTCCCCTGCCACTTGGTGTCGGCTCTTATCGCTGGATTTTGGGCAACAG---CTATGTCCTCCCCGGTGGATGTAGTAAAAACCAGATTTATTAATTCTCCACCAGGACAG---TACAAAAGTGTGCCCAACTGTGCAATGAAAATGTTCACTAACGAAGGACCAACGGCTTTCTTC-AAGGGGTTGGTACCTTCCTTCTTGCGACTCGGATCCTGGAACGTCATTATGTTTGTGTGCTTTGAACAACTGAAACGAGAACTGTCAAA-GTCAAGGCAGA---CTATGGACTGTGCCACA
>Pan_paniscus_UCP1
ATGGGGGGCCTGACAGCCTCG---GACGTA---CACCCGACCCTG---GGGGTCCAGCTCTTCTCAGCTGGAATAGCGGCGTGCTTGGCGGACGTGATCACCTTCCCGCTGGACACGGCCAAAGTCCGGCTCCAGGTCCAAGGTGAATGCCCG----------A--------------------CGTCCAGTGCTATTAGATATAAAGGTGTCCTGGGAACAATCACCACTGTGGTAAAAACAGAAGGGCGGATGAAACTCTACAGCGGGCTGCCTGCGGGGCTTCAGAGGCAAATCAGCTCCGCCTCTCTCAGGATTGGCCTCTACGACACGGTCCAGGAGTTTCTCA-CCGCAGGGAAGGAAACAACACCTAGTTTAGGAAGCAAGATTTTAGCTGGTCTAACGACTGGAGGAGTGGCAGTATTCATTGGGCAACCCACAGAGGTCGTGAAAGTCAGACTTCAAGC----------ACAGAGCCATCTCC--ACGGAATCAAACCTCGCTACACGGGGACTTATAACGCGTACAGAATAATAGCAACAACCGAAGGCTTGACGGGTCTTTGGAAAGGGACTACTCCCAATCTGATGAGAAGTGTCATCATCAATTGTACAGAGCTAGTAACATATGATCTAATGAAGGAGGCCTTTGTGAAAAACAACATATTAGCAGATGACGTCCCCTGCCACTTGGTGTCGGCTCTTATCGCTGGATTTTGCGCAACAG---CTATGTCCTCCCCGGTGGATGTAGTAAAAACCAGATTTATTAATTCTCCACCAGGACAG---TACAAAAGTGTGCCCAACTGTGCAATGAAAGTGTTCACTAACGAAGGACCAACGGCTTTCTTC-AAGGGGTTGGTACCTTCCTTCTTGAGACTTGGATCCTGGAATGTCATTGTGTTTGTGTGCTTTGAACAACTGAAACGAGAACTGTCAAA-GTCAAGGCAGA---CTATGGACTGTGCCACA
>Pan_troglodytes_UCP1
ATGGGGGGCCTGACAGCCTCG---GACGTA---CACCCGACCCTG---GGGGTCCAGCTCTTCTCAGCTGGAATAGCGGCGTGCTTGGCGGACGTGATCACCTTCCCGCTGGACACGGCCAAAGTCCGGCTCCAGGTCCAAGGTGAATGCCCG----------A--------------------CGTCCAGTGCTATTAGATATAAAGGTGTCCTGGGAACAATCACCACTGTGGTAAAAACAGAAGGGCGGATGAAACTCTACAGCGGGCTGCCTGCGGGGCTTCAGAGGCAAATCAGCTCCGCCTCTCTCAGGATTGGCCTCTACGACACGGTCCAGGAGTTTCTCA-CCGCAGGGAAGGAAACAACACCTAGTTTAGGAAGCAAGATTTTAGCTGGTCTAACGACTGGAGGAGTGGCAGTATTCATTGGGCAACCCACAGAGGTCGTGAAAGTCAGACTTCAAGC----------ACAGAGCCATCTCC--ACGGAATCAAACCTCGCTACACGGGGACTTATAACGCGTACAGAATAATAGCAACAACCGAAGGCTTGACGGGTCTTTGGAAAGGGACTACTCCCAATCTGATGAGAAGTGTCATCATCAATTGTACAGAGCTAGTAACATATGATCTAATGAAGGAGGCCTTTGTAAAAAACAACATATTAGCAGATGACGTCCCCTGCCACTTGGTGTCGGCTCTTATCGCTGGATTTTGCGCAACAG---CTATGTCCTCCCCGGTGGATGTAGTAAAAACCAGATTTATTAATTCTCCACCAGGACAG---TACAAAAGTGTGCCCAACTGTGCAATGAAAGTGTTCACTAACGAAGGACCAACGGCTTTCTTC-AAGGGGTTGGTACCTTCCTTCTTGCGACTTGGATCCTGGAACGTCATTGTGTTTGTGTGCTTTGAACAACTGAAACGAGAACTGTCAAA-GTCAAGGCAGA---CTATGGACTGTGCCACA
>Gorilla_gorilla_UCP1
ATGGGGGGCCTGACAGCCTCG---GACGTA---CACCCGACCCTG---GGGGTCCAGCTCTTCTCAGCTGGAATAGCGGCGTGCTTGGCGGACGTGATCACCTTCCCGCTGGACACGGCCAAAGTCCGGCTCCAGGTCCAAGGTGAATGCCCG----------A--------------------CGTCCAGTGCTATTAGGTATAAAGGTGTCCTGGGAACAATCACCACTGTGGTAAAAACAGAAGGGCGGATGAAACTCTACAGCGGGCTGCCTGCGGGCCTTCAGAGGCAAATCAGCTCCGCCTCTCTCAGGATCGGCCTCTACGACACGGTCCAGGAGTTCCTCA-CCGCAGGGAAAGAAACAGCACCTAGTTTAGGAAGCAAGATTTTAGCTGGTCTAACGACTGGAGGAGTGGCAGTATTCATTGGGCAACCCACAGAGGTCGTGAAAGTCAGACTTCAAGC----------ACAGAGCCATCTCC--ACGGAATCAAACCTCGCTACACGGGGACTTATAACGCGTACAGAATAATAGCAACAACCGAAGGCTTGACGGGTCTTTGGAAAGGGACTACTCCCAATCTGATGAGAAGTGTCATCATCAATTGTACAGAGCTACTAACATATGATCTAATGAAGGAGGCCTTTGTGAAAAACAACATATTAGCAGATGACGTCCCCTGCCACTTGGTGTCGGCTCTTATCGCTGGATTTTGCGCAACAG---CTATGTCCTCCCCGGTGGATGTAGTAAAAACCAGATTCATTAATTCTCCACCAGGACAG---TACAAAAGTGTGCCCAACTGTGCAATGAAAGTGTTCACTAACGAAGGACCAACGGCTTTCTTC-AAGGGGTTGGTACCTTCCTTCTTGCGACTTGGATTCTGGAACTTCATTATGTTTGTGTGCTTTGAACAACTGAAACGAGAGCTGTCAAA-GTCAAGGCAGA---CTATGGACTGTGCCACA
>Galeopterus_variegatus_UCP1
ATGGCCGGCGCGACAGCCTCG---GACGCG---CACCCGACCATG---GGGGTCAAGATCTTCTCGGCTGGAGCGGCCGCCTGCTTGGCCGACGTGGTCACCTTCCCGCTGGACACGGCCAAAGTCCGGCTACAGATCCAAGGCGAGTGCCGG----------A--------------------CCTCCAGTGCTGTTAGGTATAAAGGTGTCCTGGGCACAATCACCACTCTGGCCAAAACCGAAGGGCCAATGAAACTCTACAGCGGGCTGCCCGCCGGCCTCCAGAGGCAGATGAGCTTCGCCTCGCTTAGGATCGGCCTCTATGACACGGTCCAGGAGCTCTTCA-GCGCAGGCAGGGAAG------CGACTTTAGGAAGCAAGATCTTGGCTGGCTTAACTACTGGAGGAGTGGCGGTATTCATCGGTCAACCCACAGAGGTTGTGAAAGTCAGACTTCAAGC----------GCAGAGCCATTTAC--ATGGTCCCCAACCTCGCTACACTGGGACTTACAATGCCTACAGAATTATAGCAACAACAGAAGGCTTGACTGGACTTTGGAAGGGGACTACTCCCAATCTGATGAGAAATGTCATTATTAATTGTACAGAGCTAGTGACATATGATCTAATGAAAGGGGTCTTTGTGAACAACAAACTACTAGCAGATGACCTACCCTGCCACTTTGTGTCGGCTCTTATTGCTGGATTTTGCACAACAC---TTCTGTCTTCTCCAGTGGATGTGGTAAAAACCAGATTTGTCAATTCTTCACCGGGACAG---TATACAAGTGTGCCCAACTGTGCGATGGCAATGTTCACTAAGGAAGGGCCGACGGCTTTTTTC-AAAGGATTTGTACCTTCCTTCTTGAGACTTGCATCCTGGAATGTCATAATGTTTGTGTGCTTTGAACATCTGAAAAGAGAATTGATGAA-ATCAAGGCAGA---CCGTGGACTGCACCACA
>Otolemur_garnettii_UCP1
ATGGTGGGCCTGACAGCCTCC---GACGTG---CACCCCACCCTG---GGCGTGAAGATCTTCTCAGCTGGGGTGGGGGCCTGCGTGGCGGACGTGATCACCTTCCCGCTGGACACCGCCAAAGTCCGGCTACAGGTCCAAGGCGAATGCCAG----------A--------------------CCTCCAGCGCCATTAGGTATAAAGGTGTCTTGGGAACAATCACCACTCTGGCAAAAACTGAAGGGCCGATGAAACTGTACAGCGGGCTGCCGGCCGGCCTTCAGAGACAAATCAGCTTCGCCTCTCTCAGGATTGGCCTGTACGACTCAGTTCAGGAGTTCTTCA-CCACCGGGACAGAAA------GTAGTCTGGGAAGCAAGATCTCAGCTGGCTTAACAACAGGAGGAGTGGCAGTGTTCATTGGGCAGCCCACAGAGGTTGTAAAAGTCAGACTTCAGGC----------ACAGAGCCATCTAC--ATGGCCTCCAACCTCGCTATACCGGGACTTACAATGCTTACAGAATCATAGCAACAACAGAAGGCTTGACAGGTCTTTGGAAAGGGACCACTCCCAATCTGATGAGAAATGTCATCATTAATTGTACAGAGCTAGTAACATATGACCTAATGAAGGAGGCTCTTGTGAAAAACAAACTACTAGCAGATGACGTCCCCTGCCACCTGGTGTCAGCTCTCATTGCTGGATTTTGCACAACGC---TTCTGGCCTCCCCGGTGGATGTGGTAAAAACCAGATTTGTTAATTCTACACCAGGACAG---TACAAAAGTGTTCCCAGTTGTGCAATGACAATGTTCACTAAGGAAGGACCAACAGCTTTTTTC-AAAGGATTCGTACCTTCCTTCTTGCGACTCGGATCCTGGAACGTCATTATGTTTGTGTGCTTTGAACAACTGAAGCGAGAACTGATGAA-GTCAAGGCAGA---CTGTGGACTGTGCCACA
>Rhinolophus_ferrumequinum_UCP1
ATGACGGGCCCGACAGCCTCG---GAGGTGCCGCCGCCGACCATG---GCGGTCAAGATTATCTCAGCCGGAGTGGCGGCCTGTGTGGCGGATGCCATCACCTTCCCGCTGGACACAGCCAAAGTCAGGCTACAGATCCAAGGTGAATGCCCG----------A--------------------CCTCCACCGCCCCTAAGTATAAAGGCGTTCTGGGAACAATCACCACTCTGGTGAAAACTGAAGGACCAGTGAAACTCTACAGCGGGCTGCCTGCCGGCTTCCAGAGACAGATAAGCTCTGCCTCTCTTAGGATCGGGCTCTATGACACCGTCCAGGAGTACTTCA-CCACAGGGAAAGAAA------GTAGCTTAGGAAACAAGATCTCAGCTGGCCTAACGACTGGATGTGTGGCAGTATTCATTGGGCAACCCACAGAGGTCGTGAAGGTCAGACTTCAAGC----------ACAGAGCCATCTAT--ATGGTCCCAAACCTCGCTACACTGGGACTTACAACGCTTACAGAATTATAGCAACAACTGAAGGCTTGACAGGTCTTTGGAAAGGGACTACTCCCAATCTGGCAAGAAATGTCATCATCAATTGTACAGAGCTAGTAACATACGACCTAATGAAGGAGGCCCTTGTGAAAAACCAAATACTAGCAGACGATGTGCCCTGCCATGTCGTGTCGGCTGTTATCGCTGGATTTTGCACAACGG---TTCTGTCCTCTCCAGTGGATGTGGTGAAAACCAGATTTGTTAATTCTACACCAGGACAG---TACCCAAGTGTGCCCAACTGCGCAATGACAATGTTCACCAAGGAAGGACCATCGGCTTTCTTC-AAGGGATTAGTGCCTTCCTTCTTGAGACTCGGATCCTGGAACGTCATCATGTTTGTGTGCTTTGAGCAGCTGAAACGAGAACTGATGAA-GTCGAGGCAGA---CCGTGGACTGTGCCACG
>Neovison_vison_UCP1
?????????????????????---??????---????????????---?????????????????????????????????????????????????????????????????????????????????????????????????????????----------?--------------------???????????????????????????????GGGAATGATCACCACTTTGGCAAAAACAGAAGGGCCAGTGAAACTCTATAGTGGGCTTCCTGCTGGTCTCCAGAGACAAATAAGCTTTGCTTCTCTTCGGATCGGCCTCTACGACACCGTCCAGGAGTTCTTCA-GCACAGGAAAAGAAACAACACCTAGTTTAGGAAGCAAGATCTCAGCTGGTCTGACGACTGGAGGGGTGGCAGTATTCATCGGGCAACCCACAGAGGTCGTGAAGGTCAGACTTCAAGC----------ACAGAGCCATCTGC--ATGGTCTCAAACCTCGCTACACCGGGACTTACAATGCTTACAGAGTCATAGCGACAACAGAAGGCCTGATAGGCCTTTGGAAAGGAACTACTCTCAATCTGACAAGAAACGTCATCATTAATTGTACAGAGCTGGTTACATATGACCTAATGAAGGAAGGCCTTGTGAAAAACAAACTCCTGGCAGATGACTTACCCTGCCACTTTGTGTCAGCCCTTATCGCCGGATTTTGCACAACGG---TCCTGTGCTCGCCAGTGGATGTGGTAAAAACCCGATTCATTAATTCTCCACCAGGCCAG---TACACAAGTGTGCCCAACTGCGCCATGACAATGTTCACCAAGGAAGGACCGCTGGCTTTTTTC-AAAGGATTTGTACCTTCCTTCTTGCGATTCGG?????????????????????????????????????????????????????????-???????????---?????????????????
>Mustela_putorius_UCP1
ATGGTGGGCCCCACAGCCTTG---GACGTG---CCCCCGACGATG---ACGGTCAAGATCTTCTCCGCTGGCGTGGCTGCCTGTGTGGCGGATGCCATCACGTTCCCGCTGGACACCGTCAAAGTCCGGCTCCAGATCCAAGGTGAATGCCAG----------A--------------------CCTCCAGAGCCATCAGGTATAAAGGTGTCCTGGGAACAATCACCACTCTGGCAAAAACAGAAGGGCCAGTGAAACTCTATAGTGGGCTGCCTGCTGGTCTCCAGAGACAAATAAGCTTTGCTTCTCTTCGGATCGGCCTCTACGACACTGTCCAGGAGTTCTTCA-GCGCGGGAAAAGAAACAACACCTAGTTTAGGAAGCAAGATCTCAGCTGGTCTGACGACTGGAGGGGTGGCAGTATTCATCGGGCAACCCACAGAGGTCGTGAAGGTCAGACTTCAAGC----------ACAGAGCCATCTGC--ATGGTCTCAAGCCTCGCTACACCGGGACTTACAATGCTTACAGAGTCATAGCGACAACAGAAGGCCTGATGGGCCTTTGGAAAGGAACTACTGTCAATCTGACAAGAAATGTCATCATTAATTGTACAGAGCTGGTTACATATGACCTAATGAAGGAAGGCCTTGTGAAAAACAAACTCCTGGCAGATGACTTACCCTGCCACTGTGTGTCAGCCCTTATCGCCGGATTTTGCACAACGG---TCTTGTGCTCGCCAGTGGATGTGGTAAAAACCCGATTCATTAATTCTCCACCAGGCCAG---TACACAAGTGTGCCCAACTGCGCCATGACAATGTTCACCAAGGAAGGACCGCTGGCTTTTTTC-AAAGGATTTGTACCTTCCTTCTTGCGATTCGGATCCTGGAACGTCATCATGTTTGTGTGCTTCGAACAGCTGAAGCGAGAACTGACAAA-GTCAAGGCGGA---CCGTGGACTGTGCCACA
>Manis_pentadactyla_Ps_UCP1
?????????????????????---??????---????????????---?????????????????????????????????????????????????????????????????????????????????????????????????????????----------?--------------------?????????????????????????????????????????????????????????????????????????????????????????????????????????????????????????????????????????????????????????????????????-???????????????CAACACTTCAGTTAGGAAGTAAGATCTCAGCTGAGCTAA?GACTAAAGGAGAGACAGTATTTATTGGGCAACC?ACAGAGGTTGTGAAGGTCAGACTTCAAGC----------ACAGACCCATCCAC--ATGGTGTCAAACCTCACTACATGGGGACTTAC??TGCTGACAGAATTAGAGCAACAACTGAAGGCTTGACAGATCTTTGGAAAGGGTCTACTCCCAATCTGATGAGAAATGTCATCATGAATTGTGCAGAGCTAGTAA?GTATGACCTAATGAAGGAGGCACCTCT---AAACAAG?ACTTACCAGATGATGTACC?TGCCACTTTGTATCAGCTCTTATCACC???TTTTGCACAACAATGTTTTTGTCC?CTCTGGTGGATATGGTGAAAAGCAGATTTGTTAATTCTCTACCAGGACAA---TGCACAAGTGTGCCCACCTGTGCAATGACAGTGCTCACTAAGGAAGGACCATTGGCTTTTTTC-AAAAGATTTGT????CCCTTCTTGCACCTTGGGTCTCCAGACGTCATTATATTTGTGTGCTCTGAACAAGGAAAA???AAATTGACGAA-CTCAAGGC???---????????TGTGTCATA
>Felis_catus_UCP1
ATGGTGGGCCTGACAGCCTCG---GACGTG---CCCCCGACCATG---GCGGTCAAGATCTTCTCTGCTGGCGTGGCGGCCTGTGTGGCGGATGTGATCACCTTCCCGCTGGACACGGCCAAAGTCCGGCTACAGATCCAAGGCGAATGCCAG----------A--------------------CCTCCAGCACCATTAAGTACAGAGGTGTCCTGGGAACAATCACCACTCTGGCAAAAACAGAAGGACCGATGAAACTCTATAGTGGGCTGCCTGCTGGCCTCCAGAGACAAATAAGCTTTGCCTCTCTTAGGATCGGCCTCTATGACACCGTCCAGGAGTTCTTCA-GCGCAGGGAAAGAAACAACAGCTGGTTTAGGAAGCAAGATCTCAGCTGGTCTAACGACTGGAGGAGTAGCAGTATTCATAGGGCAACCCACAGAGGTCGTGAAGGTCAGACTTCAAGC----------GCAGAGCCATCTGC--ATGGTCTCAAACCCCGATACACCGGGACTTACAATGCTTACAGAATTATAGCAACAACAGAAGGCCTGACAGGCCTTTGGAAAGGGACTACTCCCAATCTGACGAGAAATGTCATCATCAATTGTACAGAGATAGTTACATATGATCTAATGAAGGAGGCCCTCGTGAAAAACAAACTACTAGCAGATGACCTACCCTGCCACTTTGTGTCAGCTCTCATCGCTGGATTTTGCACAACTG---TTCTGTCCTCTCCAGTGGATGTGGTAAAAACCAGATTTGTTAATTCTCCACCAGGACAG---TACACAAGTGTGCCCAACTGTGCAATTACAATGCTCACTAAAGAAGGACCACTGGCTTTTTTC-AAAGGATTTGTACCTTCCTTCTTGCGACTTGGATCCTGGAACGTCATTATGTTTGTGTGCTTTGAACAGCTGAAGCGGGAACTGATGAA-GTCAAGGCAGA---CCATGGACTGTGCCACA
>Acinonyx_jubatus_UCP1
ATGGTGGGCCTGACAGCCTCA---GACGTG---CCCCCGACCATG---GCGGTCAAGATCGTCTCTGCTGGCGTGGCGGCCTGTGTGGCGGATGTGATCACCTTCCCGCTGGACACGGCCAAAGTCCGGCTACAGATCCAAGGCGAATGCCAG----------A--------------------CCTCCAGCACCATTAAGTACAGAGGTGTCCTGGGAACAATCACCACTCTGGCAAAAACAGAAGGGCCGATGAAACTCTATAGTGGGCTGCCTGCTGGCCTCCAGAGACAAATAAGCTTTGCCTCTCTTAGGATCGGCCTCTATGACACCGTCCAGGAGTTCTTCA-GCGCAGGGAAAGAAACAACAGCTGGTTTAGGAAGCAAGATCTCAGCTGGTCTAACGACTGGAGGAGTAGCAGTATTCATAGGGCAACCCACAGAGGTCGTGAAGGTCAGACTTCAAGC----------ACAGAGCCATCTGC--ATGGTCTCAAACCCCGATACACCGGGACTTACAACGCTTACAGAATTATAGCAACAACGGAAGGCCTGACAGGCCTTTGGAAAGGGACTACTCCCAATCTGACGAGAAATGTCATCATCAATTGTACAGAGATAGTTACATATGATCTAATGAAGGAGGCCCTCGTGAAAAACAAACTACTAGCAGATGACCTACCCTGCCACTTTGTGTCAGCTCTCATCGCCGGATTTTGCACAACTG---TTCTGTCCTCTCCAGTGGATGTGGTAAAAACCAGATTTGTTAATTCTCCACCAGGACAG---TACACAAGTGTGCCCAACTGTGCAATTACAATGCTCACTAAAGAAGGACCACTGGCTTTTTTC-AAAGGATTTGTACCTTCCTTCTTGCGACTCGGATCCTGGAACGTCATTATGTTTGTGTGCTTTGAACAGCTGAAGCGGGAACTGATGAA-GTCAAGGCAGA---CCATGGACTGTGCCACA
>Panthera_tigris_UCP1
ATGGTGGGCCTGACAGCCTCG---GACGTG---CCCCCGACCATG---GCGGTCAAGATCTTCTCTGCTGGCGTGGCGGCCTGTGTGGCGGATGTGATCACCTTCCCGCTGGACACGGCCAAAGTCCGGCTACAGATCCAAGGCGAATGCCAG----------A--------------------CCTCCAGTACCATTAAGTACAAAGGTGTCCTGGGAACAATCAGCACTCTGGCAAAAACAGAAGGGCCGATGAAACTCTATAGTGGGCTGCCTGCTGGCCTCCAGAGACAAATAAGCTTTGCCTCTCTTAGGATCGGCCTCTATGACACCGTCCAGGAGTTCTTCA-GCGCAGGGAAAGAAACAACAGCTGGTTTAGGAAGCAAGATCTCAGCTGGTCTAACGACTGGAGGAGTAGCAGTATTCATAGGGCAACCCACAGAGGTCGTGAAGGTCAGACTTCAAGC----------ACAGAGCCATCTGC--ATGGTCTCAAACCCCGATACACCGGGACTTACAACGCTTACCGAATTATAGCAACAACGGAAGGCCTGACAGGCCTTTGGAAAGGGACTACTCCCAACCTGACGAGAAATGTCATCATCAATTGTACAGAGTTAGTTACATATGATCTAATGAAGGAGGCCCTCGTGAAAAACAAACTACTAGCAGATGACCTACCCTGCCACTTTGTGTCAGCTCTCATCGCCGGATTTTGCACAACTG---TTCTGTCCTCTCCAGTGGATGTGGTAAAAACCAGATTTGTTAATTCTCCACCAGGACAG---TACACAAGTGTGCCCAACTGTGCAATTACAATGCTCACTAAAGAAGGACCACTGGCTTTTTTC-AAAGGATTTGTACCTTCCTTCTTGCGACTCGGATCCTGGAACGTCATTATGTTTGTGTGCTTTGAACAGCTGAAGCGGGAACTGATGAA-GTCAAGGCAGA---CCATGGACTGTGCCACA
>Panthera_uncia_UCP1
ATGGTGGGCCTGACAGCCTCG---GACGTG---CCCCCGACCATG---GCGGTCAAGATCTTCTCTGCTGGCGTGGCGGCCTGTGTGGCGGATGTGATCACCTTCCCGCTGGACACGGCCAAAGTCCGGCTACAGATCCAAGGCGAATGCCAG----------A--------------------CCTCCAGTACCATTAAGTACAAAGGTGTCCTGGGAACAATCAGCACTCTGGCAAAAACAGAAGGGCCGATGAAACTCTATAGTGGGCTGCCTGCTGGCCTCCAGAGACAAATAAGCTTTGCCTCTCTTAGGATCGGCCTCTATGACACCGTCCAGGAGTTCTTCA-GCGCAGGGAAAGAAACAACAGCTGGTTTAGGAAGCAAGATCTCAGCTGGTCTAACGACTGGAGGAGTAGCAGTATTCATAGGGCAACCCACAGAGGTCGTGAAGGTCAGACTTCAAGC----------ACAGAGCCATCTGC--ATGGTCTCAAACCCCGATACACCGGGACTTACAACGCTTACCGAATTATAGCAACAACGGAAGGCCTGACAGGCCTTTGGAAAGGGACTACTCCCAACCTGACGAGAAATGTCATCATCAATTGTACAGAGTTAGTTACATATGATCTAATGAAGGAGGCCCTCGTGAAAAACAAACTACTAGCAGATGACCTACCCTGCCACTTTGTGTCAGCTCTCATCGCCGGATTTTGCACAACTG---TTCTGTCCTCTCCAGTGGATGTGGTAAAAACCAGATTTGTTAATTCTCCACCGGGACAG---TACACAAGTGTGCCCAACTGTGCAATTACAATGCTCACTAAAGAAGGACCACTGGCTTTTTTC-AAAGGATTTGTACCTTCCTTCTTGCGACTCGGATCCTGGAACGTCATTATGTTTGTGTGCTTTGAACAGCTGAAGCGGGAACTGATGAA-GTCAAGGCAGA---CCATGGACTGTGCCACA
>Lycaon_pictus_UCP1_cds
NNNNNNNNNNNNNNNNNNNNN---NNNNNN---NNNNNNNNNN---NNNNNNNNNNNNNNNNNNNNNNNNNNNNNNNNNNNNNNNNNNNNNNNNNNNNNNNNNNNNNNNNNNNNNNNNNNNNNNNNNNNNNNNNNATCCAAGGGGAAGGCCAG----------GGCCAG--------------CCCCGCAGGGCCCCCAGGTACCGCGGCGTCCTGGGCACGGTGGCCACCCTGGCAAGAACCGAGGGGCTGCAGAAGCTGTACAGCGGGCTGCCCGCGGGCCTCCAGAGGCAGGTGGGCTTCGCGTCCCTCCGGATCGGCCTGTACGACAGCGTCCGGGAGTGGCTCA-GCCCGGGCCAGGGAGCAACAGCTAGTTTAGGAAGCAGGATCTCCGCTGGTGTAATGACGGGAGGAGCAGCAGTGTTCATAGGGCAACCCACTGAGGTTGTGAAGGTGAGACTTCAAGC----------ACAGAGCCATCTGC--ATGGCCGCAAACCTCGGTACACCGGCACTTACAATGCCTACAGAATCATAGCCACCACGGAGGGCCTGACGGGCCTTTGGAAAGGGACTACTCCCAACCTGATGAGAAATGTCATCATTAATTGTACGGAGCTAGTCACGTATGACCTAATGAAGGAGGCCCTTGTGAAAAACCATCTACTAGCAGACGACCTACCCTGCCACTTCCTATCAGCTCTTGTTGCTGGATTTTGCACAACCG---TTCTCTCCTCTCCGGTGGATGTGGTAAAAACCAGATTTGTTAATTCTGTACCAGAACAG---TACACAAGTGTGCCCAACTGTGCAATGACATTGCTCACCAAGGAAGGACCATTGGCTTTTTTC-AAAGGATTTGTACCTTCCTTCTTGAGACTCGGATCCTGGAACGTCATTATGTTTGTGTGCTTTGAACAGCTGAAGCGAGAACTGATGAA-GTCAGGGCGGA---CCGTGGACTGTGCCACA
>Canis_familiaris_UCP1
ATGCTGCGGGCCCCGGGCTCC---GACGCG---CCCCCGACCCTG---AGCGTCCGGATCGCCGCGGCGGCGGGGGCGGCCTGCCTGGCGGACATGATCACCTTCCCGCTGGACACCGCCAAAGTGCGGCTGCAGATCCAAGGGGAAGGCCAG----------G--------------------CCCCCAGGGCCCCCAGGTACCGCGGCGTCCTGGGCACGGTGGCCACCCTGGCAAGAACCGAGGGGCTGCAGAAGCTGTACAGCGGGCTGCCCGCGGGCCTCCAGAGGCAGGTGGGCTTCGCGTCCCTCCGGATCGGCCTGTACGACAGCGTCCGGGAGTGGCTCA-GCCCGGGCCAGGGAGCAGCAGCTAGTTTAGGAAGCAGGATCTCCGCTGGTGTAATGACGGGAGGAGCAGCAGTGTTCATAGGGCAACCCACTGAGGTCGTGAAGGTGAGACTTCAAGC----------ACAGAGCCATCTGC--ATGGCCGCAAACCTCGGTACACCGGCACTTACAATGCCTACAGAATCATAGCCACCACGGAGGGCCTGACGGGCCTTTGGAAAGGGACTACTCCCAACCTGATGAGAAATGTCATCATCAATTGTACGGAGCTAGTCACGTATGACCTAATGAAGGAGGCCCTTGTGAAAAACCATCTACTAGCAGACGACCTACCTTGCCACTTCCTATCAGCTCTTGTTGCTGGATTTTGCACAACCG---TTCTCTCCTCTCCGGTGGATGTGGTAAAAACCAGATTTGTTAATTCTGTACCAGAACAG---TACACAAGTGTGCCCAACTGTGCAATGACAATGCTCACCAAGGAAGGACCATTGGCTTTTTTC-AAAGGATTTGTACCTTCCTTCTTGAGACTCGGATCCTGGAACGTCATTATGTTTGTGTGCTTTGAACAGCTGAAGCGAGAACTGATGAA-GTCAGGGCGGA---CCGTGGACTGTGCCACA
>Ailuropoda_melanoleuca_UCP1
ATGGTGGGCCCGACAGCCTCC---GACGTG---TGCCCGACGATG---ACGGTCAAGATCTTCTCAGCCGGCGTGGCGGCCTGTGTGGCGGATGTGATCACCTTCCCGCTGGACACGGCCAAAGTCCGGCTCCAGATTCAAGGTGAATGCCAG----------A--------------------CCTCCAAAGCCATTAGGTACAAAGGTGTCCTGGGAACAATCACCACTCTGGCAAAAACAGAAGGACCAATGAAACTCTATAGTGGACTGCCTGCTGGTCTCCAGAGACAAATAAGCTTTGCCTCTCTTAGGATTGGCCTCTATGACACGGTGCAGGAGTTCTTCA-GCACAGGGAAAGAAACAACAGCTAGTTTAGGAAGCAAGATCGCAGCTGGTCTGACGACTGGAGGAGTGGCGGTGTTCATCGGGCAACCCACGGAGGTGGTGAAGGTCCGACTTCAAGC----------CCAGAGTCATCTGC--ATGGCCTCAAACCTCGCTACACTGGGACTTACAACGCTTACAGGATCATAGCAACGACGGAAGGCCTGACAGGCCTTTGGAAAGGGACTACTCCCAATCTGACAAGAAACGTCATCATCAATTGTACAGAGCTAGTCACCTATGACCTAATGAAGGCGGCCCTTGTGAAAAACAAACTCCTAGCAGACGACTTACCCTGCCACTTCATGTCAGCTCTCAGCGCCGGATTTTGCACAACAG---TCCTGTCCTCACCCGTGGATGTGGTAAAAACCCGATTTGTTAATTCTCCCCCAGGACAG---TACACGAGTGTGCCCAACTGCGCCATGACAATGCTCACTAAGGAAGGACCGTTGGCTTTTTTC-AAAGGATTTGTACCTTCTTTCTTGCGACTCGGATCCTGGAACGTCATTATGTTTGTGTGCTTCGAACAGCTGAAGCGAAAACTGATGAA-GTCAGGGCCGA---CCGTGGACTGTGCCACA
>Ursus_maritimus_UCP1
ATGGGGGGCCCGACAGCCTCC---GACGTG---CGCCCGACGATG---ACGGTCAAGATCTTCTCAGCCGGCGTGGCGGCCTGTGCGGCGGATGTGATCACCTTCCCGCTGGACACCGCCAAAGTCCGGCTCCAGATTCAAGGTGAATGCCAG----------A--------------------CCTCCAAAGCCATTAGGTATAAAGGTGTCCTGGGAACAATCACCACTCTGGCAAAAACAGAAGGACCAATGAAACTCTATAGTGGACTGCCTGCTGGTCTCCAGAGACAAATAAGCTTTGCCTCTCTTAGGATTGGCCTCTATGACACCGTGCAGGAGTTCTTCA-GCACAGGGAAAGAAACAACAGCTAGTTTAGGAAGTAAGATCGCAGCTGGTCTGACGACTGGAGGAGTGGCGGTGTTCATCGGGCAACCCACGGAGGTCGTGAAGGTCCGACTTCAAGC----------GCAGAGTCATCTGC--ACGGCCTCAAACCTCGCTACACCGGGACTTACCACGCTTACAGGATCATAGCAACGACCGAAGGCCTGACAGGCCTTTGGAAGGGGACTACTCCCAATCTGACAAGAAATGTCATCATCAATTGTACAGAGCTAGTCACCTATGACCTAATGAAGGCGGCCCTTGTGAAAAACAAACTCCTAGCAGACGACTTACCCTGCCACTTCGTGTCAGCTCTCAGTGCCGGATTTTGCACAACAG---TCCTGTCCTCGCCAGTGGATGTGGTAAAAACCCGATTTGTTAATTCTCCCCCAGGACAG---TACACGAGTGTGCCCAACTGCGCCATGACAATGCTCACTAAGGAAGGACCGTTGGCTTTTTTC-AAAGGATTTGTACCTTCCTTCTTGCGACTCGGATCCTGGAACGTCATTATGTTTGTGTGCTTCGAACAGCTGAAGCGAGAACTGATGAA-GTCAGGGCCGA---CCGTGGACTGTGCCACA
>Odobenus_rosmarus_UCP1
ATGGCGGGGCCGACAGCCTCG---GACGTG---CCCCAGACGATG---CCGGTCAAGATATTCTCAGCTGGCGTGGCGGCCTGTGTGGCGGATGTGATCACCTTCCCGCTGGACACGGCCAAAGTCCGGCTCCAGATCCAAGGTGAATGCCAG----------A--------------------CCTCCAGAGCCATTAGGTATAAAGGTGTCCTGGGTACAGTCACCACTCTGGCAAAAACTGAAGGGCCAATGAAACTCTATAGTGGGCTGCCTGCTGGTCTCCAGAGACAAATAAGCTTTGCCTCTCTTAGGATCGGCCTCTATGACACCGTCCAGGAGTTCTTCA-GCACAGGGAAAGAAACAACAGCTAGTTTAGGAAGTAAGATTGCAGCTGGTCTGACAACTGGAGGAGTGGCAGTGTTCATCGGGCAACCCACAGAGGTCGTGAAGGTCAGACTTCAAGC----------ACAGAGCCATCTGC--ATGGTCTCAAACCTCGCTACACTGGGACTTACAATGCTTACAGAATCATAGCGACAACAGAAGGCCTGACAGGCCTTTGGAAAGGGACTACTCCCAATCTGACAAGAAATGTCATCATCAATTGTACAGAGCTAGTTACATACGACCTAATGAAGGAGGCCCTTGTGAAAAAGAAGCTCCTAGCAGATGACTTACCCTGCCACTTCGTGTCAGCTCTTATCGCTGGATTTTGCACAACAG---TCCTGTCCTCACCAGTGGATGTGGTAAAAACCCGATTTGTTAATTCTCCACCAGGACAG---TACACGAGTGTGCCCAACTATGCCGTGACAATGCTCACTAAGGAAGGACCATTGGCTTTTTTC-AAAGGATTTGTACCTTCCTTCTTGCGACTCGGATCCTGGAACGTCATTATGTTTGTGTGCTTCGAACAGCTGAAACGAGAACTGATGAA-GTCAGGGCAGA---CTGTGAACTGTGCCACA
>Leptonychotes_weddellii_UCP1
ATGGCGGGCCCGACAGCCTCG---GACGTG---CCCCCGACGATG---CCGGTCAAGATCTTCTCAGCTGGCGTGGCGGCCTGTGTGGCGGATGTGATCACCTTCCCGCTGGACACGGCCAAAGTTCGGCTCCAGATCCAAGGTGAATGCCAG----------A--------------------CCTCCAGAGCCATTAGGTATAAAGGTGTCCTGGGTACAGTCACCACTCTGGCAAAAACTGAAGGGCCAATGAAACTCTATAGTGGGCTGCCTGCTGGTCTCCAGAGACAAATAAGCTTTGCCTCTCTTAGGATTGGCCTCTACGACACCGTCCTGGAGTTCTTCA-GCACAGGGAAAGAAACAACAGCTAGTTTAGGAAGCAAGATCGCAGCTGGTCTGACGACTGGAGGAGTGGCAGTATTCATCGGGCAACCCACAGAGGTCGTGAAGGTCAGACTGCAAGC----------ACAGAGCCATCTGC--ATGGTCTCAAACCTCGCTACACTGGGACTTACAATGCTTACAGAATCATAGCGACAACGGAAGGCCTGACAGGCCTTTGGAAAGGGACTACTCCCAATCTGACAAGAAATGTCATCATCAATTGTACAGAGCTAGTTACATACGACCTAATGAAGGAGGCCCTTGTGAAAAAGAAACTCCTAGCAGACGACTTACCCTGCCACTTCGTGTCAGCTCTCATCGCTGGATTTTGCACAACAG---TCCTGTCCTCGCCAGTGGATGTGGTAAAAACCCGATTTGTTAATTCTCCACCAGGACAG---TACACGAATGTGCCCAACTGTGCCATGACAGTGCTCACTAAGGAAGGACCGTTGGCTTTTTTC-AAAGGATTTGTACCTTCCTTCTTGCGACTTGGATCCTGGAACGTCATTATGTTTGTGTGCTTCGAACAGCTGAAACGAGAACTGATGAA-GTCAGGGCAGA---CCGTGAACTGTGCCACA
>Phoca_vitulina_UCP1
ATGGCGGGCCCGACAGCCTCG---GACGTG---CCCCCGACGATG---CCGGTCAAGATCTTCTCAGCTGGCGTGGCGGCCTGTGTGGCGGATGTGATCACCTTCCCGCTGGACACGGCCAAAGTTCGGCTCCAGATCCAAGGTGAATGCCAG----------A--------------------CCTCCAGAGCCATTAGGTATAAAGGTGTCCTGGGTACAGTCACCACTCTGGCAAAAACTGAAGGGCCAATGAAACTCTATAGTGGGCTGCCTGCTGGTCTCCAGAGACAAATAAGCTTTGCCTCTCTTAGGATCGGCCTCTACGACACCGTCCTGGAGTTCTTCA-GCACAGGGAAAGAAACAACAGCTGGTTTAGGCAGCAAGATCGCAGCTGGTCTGACGACTGGAGGAGTGGCAGTATTCATCGGGCAACCCACAGAGGTCGTGAAGGTCAGACTTCAAGC----------ACAGAGCCACCTGC--ATGGTCTCAAACCTCGCTACACTGGGACTTACAACGCTTACAGAATCATAGCGACAACGGAAGGCCTGACAGGCCTTTGGAAAGGGACTACTCCCAATCTGACAAGAAATGTCATCATCAATTGTACAGAGCTAGTTACATACGACCTAATGAAGGAGGCCCTTGTGAAAAAGAAACTCCTAGCAGACGACTTACCCTGCCACTTCGTGTCAGCTCTTATCGCTGGATTTTGCACAACAG---TCCTGTCCTCGCCAGTGGATGTGGTAAAAACCCGATTTGTTAATTCTCCACCAGGACAG---TACACGAGTGTGCCCAACTGTGCCATGACAATGCTCACTAAGGAAGGACCGTTGGCTTTTTTC-AAAGGATTTGTACCTTCCTTCTTGCGACTCGGATCCTGGAACGTCATTATGTTTGTGTGCTTCGAACAGCTGAAACGAGAACTGATGAA-GTCAGGGCAGA---CCGTGAACTGTGCCACA
>Pteropus_alecto_UCP1
ATGATGGGCCCCACGACCTCG---GACGTG---CACCCGACCATG---GCGGTCAAGATCTTCTCCGCCGGAGTGGCAGCCTGTGTGGCAGATGCGATCACCTTCCCGCTGGACACAGCCAAAGTCCGGCTCCAGATCCAAGGTGAATGCCAG----------A--------------------CCTCTAGTGCCATCAGGTATAAAGGCGTCCTGGGAACCATCACCACTCTGGCCAGAACAGAAGGGACCATGAAGCTCTACGGCGGGCTGCCTGCTGGCCTCCAAAGACAAATAAGCTCTGCCTCCCTTCGGATCGGGCTCTATGACACCTGCCAGGAATTCTTCG-CCTCGGGGAAAGAAA------CCAGTTTAGGAAGCAAGATCTCAGCTGGCCTAACAACTGGAGCAGTGGCAGTATTCATTGGGCAGCCCACAGAGGTCGTGAAGGTCAGACTTCAAGC----------ACAGAGCCATCTAC--ATGGCCTCAAACCTCGCTACACTGGGACCTACAATGCTTACAGAATTATAGCAACAACGGAAGGCTTGACAGGTCTTTGGAAAGGGACTACTCTCAATCTGTTAAGAAGTATCATCATCAATTGTACAGAGCTAGTAACGTACGACCTAATGAAGGAAGCCCTTGTGAAAAACAAACTACTAGCAGACGACGTACCCTGCCACGTCGTGTCGGCCATCATCGCCGGATTTTGCGCAACGG---TTCTGTCCTCTCCAGTGGATGTGGTGAAAACCAGGTTCATCAACTCTCCACCAGGACAG---TACACAAGCATGCCCAACTGCGCGATGACAATGCTCACTAAGGAAGGACCGTCGGCGTTTTTC-AAAGGATTAGTACCTGCCTTCCTGCGACTCGGATCCTGGAACGTCGTCATGTTCGTGTGCTTTGAACAGCTGAAAAGAGAGCTGACGAG-GTCGCGGCAGA---CCGTGGACTGTGCCACA
>Pteropus_vampyrus_UCP1
ATGATGGGCCCCACGACCTCG---GACGTG---CACCCGACCATG---GCGGTCAAGATCTTCTCCGCCGGAGTGGCAGCCTGTGTGGCAGATGCGATCACCTTCCCGCTGGACACAGCCAAAGTCCGGCTCCAGATCCAAGGTGAATGCCAG----------A--------------------CCTCTAGTGCCATCAGGTATAAAGGCGTCCTGGGAACCATCACCACTCTGGCCAGAACAGAAGGGCCCATGAAGCTCTACGGCGGGCTGCCTGCTGGCCTCCAAAGACAAATAAGCTCCGCCTCCCTTCGGATCGGGCTCTATGACACCTGCCAGGAATTCTTCG-CCACAGGGAAAGAAA------CCAGTTTAGGAAGCAAGATCTCAGCTGGCCTAACGACTGGAGCAGTGGCAGTATTCATTGGGCAGCCCACAGAGGTCGTGAAGGTCAGACTTCAAGC----------ACAGAGCCATCTAC--ATGGCCTCAAACCTCGCTACACTGGGACCTACAATGCTTACAGAATTATAGCAACAACGGAAGGCTTGACAGGTCTTTGGAAAGGGACTACTCTCAATCTGTTAAGAAGTATCATCATCAATTGTACAGAGCTAGTAACGTACGACCTAATGAAGGAAGCCCTTGTGAAAAACAAACTACTAGCAGACGACGTACCCTGCCACGTCATGTCGGCCATCATCGCCGGATTTTGCGCAACGG---TTCTGTCCTCTCCAGTGGATGTGGTGAAAACCAGGTTCATCAACTCTCCACCAGGACAG---TACACAAGCATGCCCAACTGCGCGATGACAATGCTCACTAAGGAAGGACCGTCGGCGTTTTTC-AAAGGATTAGTACCTGCCTTCCTGCGACTCGGATCCTGGAATGTCGTCATGTTTGTGTGCTTTGAACAGCTGAAAAGAGAGCTGACGAG-GTCGCGGCAGA---CCGTGGACTGTGCCACA
>Eidolon_helvum_UCP1
?????????????????????---??????---????????????---???????????????????????????????????????GCAGATGCGATCACCTTCCCGCTGGACACAGCCAAAGTCCGGCTCCAGATCCAAGGTGAATGCCGG----------A--------------------CCTCTAGTGCCATTAGGTATAAAGGCGTCCTGGGAACAATCACCACTCTGGCCAGAACAGAAGGGCCCATGAAGCTCTACGGCGGGCTGCCTGCGGGCCTCCAAAGACAGATAAGCTCCGCCTCCCTTCGGATCGGGCTCTACGACACCTTCCAGGAATTCTTCA-CCACGGGGAAAGAAA------GTATGTTT------AAGATCTCAGCTGGCCTGACGACGGGAGCAGTGGCAGTATTCATTGGGCAGCCCACAGAGGTCGTGAAGGTCAGACTTCAAGC----------ACAGAGCCATCTAC--ACGGCCTCAAACCTCGCTACACTGGGACCTACAATGCTTACAGAATTATAGCAACCACGGAAGGCTTGATGGGTCTTTGGAAAGGGACTACTCTCAATCTGGTAAGAAGTATCATCATCAATTGTACAGAGCTAGTAACGTACGACCTAATGAAGGAAGCCCTTGTGAAAAACAAACTACTAGCAGACGACGTACCCTGCCATGTCCTGTCAGCTGTCATCGCCGGATTTTGCACAACGG---TTCTGTCCTCTCCAGTGGATGTGGTGAAAACCAGATTCATCAACTCTCCGCCAGGACAG---TACACAAGTATGCCCAACTGCGCGATGACAATGCTCACTAAGGAAGGACCGTCGGCGTTTTTC-AAAGGATTGGTACCTTCCTTCCTGCGACTGGGATCCTGGAACGTCATCATGTTTGTGTGCTTTGAACAACTGAAAAGAGAGCTGATGAG-GTCACGGCAGA---CCGTGGACTGTGCCACA
>Eptesicus_fuscus_UCP1
ATGGAGGGCGCCACAGCCGCG---GAGGCG---CATCCCACCATG---GGGGTCAAGATCTTCTCAGCCGGATTGGCAGCCTGCGTGGCGGATGTGATCACCTTCCCGCTGGACACGGCCAAAGTCCGGCAACAGATTCAAGGTGAATGCCCC----------A--------------------ACTCCGGTGCCCCTAAGTATAAAGGCGTCCTGAGAACAGTCATCACGCTGGCAAAAACGGAAGGGCCACTGAAGCTCTATAACGGACTGCCTGCTGGCCTCCAGAGACAAATAAGTTCTGCCTCTCTCAGGATCGGGCTCTATGAGACCGCCCAGGAGTACTTCA-CCGAGGGCAGAGAAA------CTAGTTTAGGAGGCAGGATCTTAGCTGGGGTGACGACTGGAGGAATGTCCGTGTTCATTGGGCAACCCACAGAGGTCGCCAAGGTCAGACTTCAGGC----------GCAGAGCCATCTCT--ACGGTCCGAAACCTCGCTACACTGGGACTTACAACGCTTACAGAATTATAGTAACAACGGAAGGCTTCTCTGGACTTTGGAAAGGGACTACTCCTAATTTGGCAAGAAATGTCACCATCAATTGTACAGAGCTAGTAGCATACGACCTAATGAAGGACACCCTTGTGAAAAATGAAATCATGGCAGATGAACTACCCTGCCACTTTGTGTCGGCTGTTATCGCTGGGTTTTGTGCAACGC---TTATGTCTTCGCCAATGGATGTAGTGAAAACCAGATTTATAAATTCCACACCAGGACAA---TACAAGAGTGCACACAATTGCGCAATGACAATGTTTGTTAAGGAAGGACCGTCAGCTTTTTTC-AAAGGGTTACTACCTTCCTTCTTACGACTGGCATCCTGGAACGTCATTATGTTCGTGTGCTTTGAGCGGCTGAAACGAGAGTTGATGAA-GTCAGGGCAGC---CTGCAGACAGCGCCACA
>Myotis_brandtii_UCP1
ATGGAGGGCGCGACAGCCGCC---GAGGCG---CATCCCACCATG---GGGGTCAAGATCTTCTCAGCCGGATTGGCGGCCTGTGTGGCGGATGTGATCACCTTCCCGCTGGACACGGCCAAAGTCCGGCAACAGATTCAAGGTGAATGCCCG----------A--------------------CCTCCGGTGCCCCTAAGTATAAAGGTGTCCTGAGAACAGTCATCACTGTGGCAAAAACGGAAGGGCCACTGAAGCTCTACAACGGACTGCCTGCTGGCCTGCAGAGACAAATCAGTTCTGCGTCTCTCAGGATCGGGCTCTATGACACCGCCCGGGAGTACTTCA-CCGAGGGCAGAGAAA------CTAGTTTAGGAGGCAAGATCTTAGCTGGGCTGACGACTGGAGGAGTGTCTGTGTTCATTGGCCAACCCACAGAGGTCGCGAAGGTCAGACTTCAGGC----------GCAGAGCCATCTCT--ATGGTCCGAAACCTCGCTACACTGGGACTTACAATGCTTACAGAATTATAGTAACAACTGAAGGCTTGTCGGGCCTTTGGAAAGGAACTACTCCTAATTTGGCAAGAAATGTCACCATCAATTGTACAGAGCTAGTAGCGTACGACATAATGAAGGACACCCTTGTGAAAAATGAAATCCTTGCAGATGACCTACCCTGCCACTTTATGTCGGCTGTTTTCGCTGGGTTTTGTGCAACGC---TTCTATCTTCGCCAATGGATGTAGTGAAAACCAGATTTGTAAATTCCACACCAGGACAG---TACAAGAGTGCGCACAATTGCGCAATGACAATGTTCATTAAGGAAGGACCATCAGCTTTTTTC-AAGGGGTTACTACCTTCCTTCTTGCGACTGGCATCCTGGAACGTCATTATGTACGTGTGCTTTGAGAAGCTGAAACGAGAGTTGATGAA-GTCAGGACAGC---CCGCGGACGGCGCCACA
>Myotis_davidii_UCP1
ATGGAGGGCGCGACAGCCGCC---GAGGCG---CATCCCACCATG---GGGGTCAAGATCTTCTCAGCCGGACTGGCGGCCTGTGTGGCGGATGTGATCACCTTCCCGCTGGACACGGCCAAAGTCCGGCAACAGATTCAAGGTGAAAGCCCG----------A--------------------ACTCCGGTGCCCCTAAGTATAAAGGCGTCCTGAGAACAGTCATCACTGTGGCAAAAACGGAAGGGCCCCTGAAGCTCTACAACGGACTGCCTGCTGGCCTGCAGCGGCAAATCAGTTCTGCCTCTCTCAGGATCGGGCTCTATGACACCGCCCGGGAGTACTTCA-CCGAGGGCAGAGAAA------CTAGTTTAGGAGGCAAGATCTTAGCTGGGCTGACGACTGGAGGAGTGTCTGTGTTCATTGGCCAACCCACAGAGGTCGCGAAGGTCAGACTTCAGGC----------GCAGAGCCATCTCT--ATGGTCCGAAACCTCGCTACACTGGGACTTACAATGCTTACAGAATTATAGTAACAACTGAAGGCTTGACGGGCCTTTGGAAAGGAACTACTCCTAATTTGGCAAGAAATGTCACCATCAATTGTACAGAGCTAGTAGCGTACGACATAATGAAGGACACCCTTGTGAAAAATGAAATCCTTGCAGATGACGTACCCTGCCACTTTATGTCGGCTGTTTTTGCTGGGTTTTGTGCAACGC---TTCTGTCTTCGCCAATGGATGTAGTGAAAACCAGATTTGTAAATTCCACACCAGGACAG---TACAAGAGTGCGCACAACTGCGCAATGACAATGTTCATTAAGGAAGGACCATCAGCTTTTTTC-AAAGGGTTACTACCTTCCTTCTTGCGACTGGCATCCTGGAACGTCATTATGTACGTGTGCTTTGAGAAGCTGAAACGGGAGTTGATGAA-GTCAGGACAGC---CCGCGGACGGCGCCACA
>Myotis_lucifugus_UCP1
ATGGAGGGCGCGACAGCCGCC---GAGGCG---CATCCCACCATG---GGGGTCAAGATCTTCTCAGCCGGATTGGCGGCCTGTGTGGCGGATGTGATCACCTTCCCGCTGGACACGGCCAAAGTCCGGCAACAGATTCAAGGTGAATGCCCG----------A--------------------ACTCCGGTGCCCCTAAGTATAAAGGTGTCCTGAGGACAGTCCTCACTGTGGCAAAAACGGAAGGGCCACTGAAGCTCTACAACGGACTGCCTGCTGGCCTGCAGAGACAAATCAGTTCTGCCTCTCTCCGGATCGGGCTCTATGACACCGCCCGGGAGTACTTCA-CCGAGGGCAGAGAAA------CTAGTTTAGGAGGCAAGATCTTAGCTGGGCTGACGACTGGAGGAGTGTCTGTGTTCATTGGCCAACCCACAGAGGTCGCGAAGGTCAGACTTCAGGC----------GCAGAGCCATCTCT--ATGGTCCGAAACCTCGCTACACTGGGACTTACAATGCTTACAGAATTATAGTAACAACTGAAGGCTTGTCGGGCCTTTGGAAAGGAACGACTCCTAATTTGGCAAGAAATGTCACCATCAATTGTACAGAGCTAGTAGCGTACGACATAATGAAGGACACCCTTGTGAAAAATGAAATCCTTGCAGATGACCTACCCTGCCACTTTATGTCGGCTGTTTTCGCTGGGTTTTGTGCAACGC---TTCTGTCTTCACCAATGGATGTAGTGAAAACCAGATTTGTAAATTCTACACCAGGACAG---TACAAGAGTGCGCACAACTGCGCAATGACAATGTTCATTAAGGAAGGACCATCAGCTTTTTTC-AAGGGGTTACTACCTTCCTTCTTGCGACTGGCATCCTGGAACGTCATTATGTACGTGTGCTTTGAGAAGCTGAAACAAGAGTTGATGAA-GTCAGGACAGC---CCGCGGACAGTGCCACA
>Tapirus_indicus_UCP1
ATGGTGGGGCCCACAGCCTCG---GACGTG---CCCCCGACCATG---GCGGTCAAGATCTTCTCCGCTGGAGTGGCGGCCTGCGTGGCGGATGTGATCACCTTCCCGCTGGACACGGCCAAAGTCCGGCTGCAGATCCAAGGTGAATGCCAG----------A--------------------CCTCCAGTGCCCTTAGGTATAAAGGCGTCCTGGGAACAATCACCACTCTGGCAAAAACAGAAGGGCCAATGAAACTCTACAGTGGGCTGCCTGCTGGCCTCCAGAGACAAATCAGCTTCGCTTCTCTTAGGATTGGCCTCTATGACACCGTCCAGGAGTTCTTCA-CCACTGGCAAAGAAACAACAGCTAGTTTAGGAAGCAAGATCTCAGCTGGGCTAACAACTGGAGGAGTGGCAGTATTCATTGGGCAACCCACCGAGGTCGTGAAGGTCAGACTTCAAGC----------GCAGAGTCATCTAC--ATGGTCCCAAACCTCGCTACACTGGGACTTATAATGCTTACAGAATTATAGCAACAACAGAAGGCTTGACAGGTCTTTGGAAAGGGACTATTCCCAATCTGACAAGAAATGTCATCATCAATTGTACAGAGCTAGTAACCTATGACCTAATGAAAGAGGCCCTTGTGAAAAACAAATTATTAGCAGATGATGTACCTTGCCACTTTGTGTCGGCTGTTATCGCTGGATTTTGTACAACGG---TTCTGTCCTCTCCAGTGGATGTGGTGAAAACCAGATTTGTTAATTCTCCACCAGGACAG---TATACGAGTGTGCCCAACTGTGCAATGACAATGCTCACTAAGGAAGGACCGTCAGCTTTTTTC-AAAGGATTTGTACCTTCCTTCTTGCGACTTGGATCCTGGAATGTCATCATGTTTGTGTGCTTTGAACAGCTGAAGCGAGAACTGATGGA-GTCAAGGCGGA---CCGTGGGCTGTGCCACG
>Ceratotherium_simum_UCP1
ATGGTGGGGCCCACAGCCTCG---GACGCG---CCCCCGACCTTG---GCGGTGAAGATCTTCTCGGCTGGCGCGGCGGCCTGCGTGGCGGATGTTATCACCTTCCCGCTGGACACGGCCAAAGTCCGGCTGCAGATCCAAGGCGAATGCCAG----------G--------------------CCTCCACTGCTGTTAGGTATAAAGGTGTCCTGGGAACAATCACCACTCTGGCAAAAACAGAAGGGCCAATGAAACTCTACAGCGGGCTGCCTGCTGGCCTCCAGAGACAAATAAGCTTCGCCTCTCTCAGGATTGGCCTCTACGATACCGTCCAGGAGTTCTTCA-CCACAGGGAAAGAAACAACAGCTAGTTTAGGAAGCAAGATCTCAGCTGGACTAACGACTGGAGGAGTGGCAGTATTCATTGGGCAACCCACTGAGGTTGTGAAGGTCAGACTTCAAGC----------GCAGAGCCATCTAC--ATGGTCCCAAACCTCGCTACACTGGGACTTATAATGCTTACAGAATTATAGCAACAACAGAAGGCTTGATGGGTCTTTGGAAAGGGACCACTCCCAATCTGACAAGAAATGTCATCATCAATTGTACAGAGCTAGTAACCTATGACCTAATGAAGGAGGCCCTTGTGAAAAACAAACTATTAGCAGATGATGTACCTTGCCACTTTGTGTCAGCTCTTATTGCCGGATTTTGTACAACAG---TTCTGTCCTCTCCAGTGGATGTGGTGAAAACCAGATTTGTTAATTCTCCACCAGGACAG---TACGCAAGTGTGCCCAACTGTGCAATGACAATGCTCACCAAGGAAGGACCGTCGGCTTTTTTC-AAAGGATTTGTACCTTCCTTCTTGCGACTCGGATCCTGGAATGTCATCATGTTTCTATGCTTTGAACAGCTGAAGCGAGAATTGATGAA-GTCAAGGCAGA---CCATGGATTGTGCCACA
>Rhinoceros_unicornis_UCP1
?????????????????????---??????---????????????---???????????????????????????????????????????????????????????????????????????????????????ATCCAAGGCGAATGCCAG----------G--------------------CCTCCAGTGCTGTTAGGTATAAAGGTGTCCTGGGAACAATCACCACTCTGGCAAAAAGAGAAGGGCCAATGAAACTCTACAGCGGGCTGCCTGCTGGCCTCCAGAGACAAATAAGCTTCGCCTCTCTCAGGATTGGCCTCTACGATACCGTCAAGGAGTTCTTCA-CCACAGGGAAGGAAACAACAGCTAGTTTAGGAAGCAAGATCTCAGCTGGACTAACGACTGGAGGAGTGGCAGTATTCACTGGGCAACCCACCGAGGTTGTGAAGGTCAGACTTCAAGC----------GCAGAGCCATCTAC--ATGGTCCCAAACCTCGCTACACTGGGACTTATAATGCTTACAGAATTATAGCAACAACAGAAGGCTTGATGGGTCTTTGGAAAGGGACCACACCCAATCTGACAAGAAATGTCATCATCAATTGTACAGAGCTAGTAA??????????????????????????????????????????????????????????????????????????????????????????????????????---???????????????????????????????????????????????????????????---???????????????????????????????????????????????????????????????-?????ATTTGTACCTTCCTTCTTGCGACTCGGATCCTGGAATGTCATCATGTTTGTATGCTTTGAACAGCTGAAGCGAGAATTGATGAA-GTCAAGGCAGA---CCATGGATTGTGCCACA
>Diceros_bicornis_UCP1
?????????????????????---??????---????????????---???????????????????????????????????????????????????????????????????????????????????????ATCCAAGGCGAATGCCAG----------G--------------------CCTCCACTGCTGTTAGGTATAAAGGTGTCCTGGGAACAATCACCACTCTGGCAAAAACAGAAGGGCCAATGAAACTCTACAGCGGGCTGCCTGCTGGCCTCCAGAGACAAATAAGCTTCGCCTCTCTCAGGATTGGCCTCTACGATACCGTCCAGGAGTTCTTCA-CCACAGGGAAAGAAACAACAGCTAGTTTAGGAAGCAAGATCTCAGCTGGACTAACGACTGGAGGAGTGGCAGTATTCATTGGGCAACCCACCGAGGTTGTGAAGGTCAGACTTCAAGC----------GCAGAGCCATCTAC--ATGGTCCCAAACCTCGCTACACTGGGACTTATAATGCTTACAGAATTATAGCAACAACAGAAGGCTTGATGGGTCTTTGGAAAGGGACCACTCCCAATCTGACAAGAAATGTCATCATCAATTGTACAGAGCTAGTAACCTATGACCTAATGAAGGAGGCCCTTGTGAAAAACAAACTATTAGCAGATGATGTACCTTGCCACTTTGTGTCAGCTCTTATTGCCGGATTTTGTACAACAG---TTCTGTCCTCTCCAGTGGATGTGGTGAAAACCAGATTTGTTAATTCTCCACCAGGACAG---TACGCAAGTGTGCCCAACTGTGCAATGACAATGCTCACCAAGGAAGGACCGTCGGCTTTTTTC-AAAGGATTTGTACCTTCCTTCTTGCGACTCGGATCCTGGAATGTCATCATGTTTGTATGCTTTGAACAGCTGAAGCGAGAATTGATGAA-GTCAAGGCAGA---CCATGGATTGTGCCACA
>Dicerorhinus_sumatrensis_UCP1
ATGGTGGGGCCCACAGCCTCG---GACGCG---CCCCCGACCTTG---GCGGTCAAGATCTTCTCGGCTGGCKCGGCGGCCTGCGTGGCGGATGTTATCACCTTCCCGCTGGACACGGCCAAAGTCC????????ATCCAAGGTGAATGCCAG----------G--------------------CCTCCAGTGCTGTTAGGTATAAAGGTGTCCTGGGAACAATCACCACTCTGGCAAAAACAGAAGGGCCAATGAAACTCTACAGCGGGCTGCCTGCTGGCCTCCAGAGACAAATAAGCTTCGCCTCTCTCAGGATTGGCCTCTACGATACCGTCCAGGAGTTCTTCA-CCACAGGGAAAGAAACAACAGCTAGTTTAGGAAGCAAGATCTCAGCTGGACTAAYGACTGGAGGAGTGGCAGTATTCATTGGGCAACCCACCGAGGTTGTGAAGGTCAGACTTCAAGC----------GCAGAGCCATCTAC--ATGGTCCCAAACCTCGCTACACTGGGACTTATAATGCTTACAGAATTATAGCAACAACAGAAGGCTTGATGGGTCTTTGGAAAG??????????????????????????????????????????????????????????????????????????????????????????????????????ATGATGTACCTTGCCACTTTGTGTCAGCTCTTATTGCTGGATTTTGTACAACAG---TTCTGTCCTCTCCAGTGGATGTGGTGAAAACCAGATTTGTTAATTCTCCACCAGGACAG---TATGCAAGTGTGCCCAACTGTGCAATGACAATGGTCACTAAGGAAGGACCGTCGGCTTTTTTC-AAAGGATTTGTACCTTCCTTCTTGCGACTCGGATCCTGGAATGTCATCATGTTTGTATGCTTTGAACAGCTGAAGAGAGAATTGATGAA-GTCAAGGCAGA---CCATGGATTGTGCCACA
>Coelodonta_antiquitatis_UCP1
ATGGTGGGGCCCACAGCCTCG---GACGCG---CCCCCGACCCTG---GCGGTCAAGATCTTCTCGGCTGGCGCGGCGGCCTGCGTGGCGGATGTTATCACCTTCCCGCTGGACACGGCCAAAGTCCGGCTGCAGATCCAAGGCGAATGCCAG----------G--------------------CCTCCAGTGYTGTTAGGTATAAAGGTGTCCTGGGAACAATCACCACTCTGGCAAAAACAGAAGGGCCAATGAAACTCTACAGCGGGCTGCCTGCTGGTCTCCAGAGACAAATAAGCTTCGCCTCTCTCAGGATTGGCCTCTACGATACCGTCCAGGAGTTCTTCA-CCACAGGGAAAGAAACAAGAGCTAGTTTAGGAAGCAAGATCTCAGCTGGACTAACGACTGGAGGAGTGGCAGTATTCATTGGGCAACCTACCGAGGTTGTGAAGGTCAGACTTCAAGC----------ACAGAGCCATCTAC--ATGGTCCCAAACCTCGCTACACTGGGACTTATAATGCTTACAGAATTATAGCAACAACAGAAGGCTTGATGGGTCTTTGGAAAGGGACCACTCCCAATCTGACAAGAAATGTCATCATCAATTGTACAGAGCTAGTAACCTATGACCTAATGAAGGAGGCCCTTGTGAAAAACAAACTATTAGCAGATGATGTACCTTGCCACTTTGTGTCAGCTCTTATTGCCGGATTTTGTACAACAG---TTCTGTCCTCTCCAGTGGATGTGGTGAAAACCAGATTTGTKAATTCTCCACCAGGACAG---TATGCAAGTGTGCCCAACTGTGCAATGACAATGGTCACTAAGGAAGGACCGTCGGCTTTTTTC-AAAGGATTTGTACCTTCCTTCTTGCGACTCGGATCCTGGAATGTCATCATGTTTGTATGCTTTGAACAGCTGAAGCGAGAATTGATGAA-GTCAAGGCAGA---CCATGGATTGTGCCACA
>Equus_przewalskii_Ps_UCP1
?????????????????????---??????---????????????---???????????????????????????????CCTGCGTGGCGGACGTGATCGCCTTCCCGCTGGACACGGCCAAAGTCCGGCTGCAGATCCAAGGCGAGCGCCAG----------A--------------------CCTCCAGTGCCCTGAGGTATAAAGGTATCCTGGGGACAATCACCACTCTGGCAAAAACAGAAGGGCCAATGAAACTCTACAGCGGGCCGCCTGCTGGCCTCCAGAGA???ATAAGCTTCGCCTCTCTGAGGATTGGCCTCTATGATACGGTCCAGGAGTTCTTCA-CCACACGGAAAGAAA------CTAGTTTAGGAAGCAAGGTCTCAGCTGGCCTAACGACTGGAGGAGTGGCAGTATTCATTGGGCAACCCACCGAGGTCGTGAAGGTCAGACTTCAAGC----------GCAGAGCCATCTGC--ATGGTCCCAAACCGCGCTACACTGGTACTTATAATGCCTACAGAATTACAGCAACAACAGAAGGCTGGACGGGTCTTTGGAAAGGGACCACTCTCAATCTGACAAGAAATGTCATCATCAATTGTACAGAGCTAGTAACCCATGACCTAATGAAGGAGGCCCTTGTGAAAAACCAACTATTAGCAGATGATGTACCTTGCCACTTTGTGTCGGCTGTCATCGCCAGATTTTGTGCAACAG---TTCTGTCTTCTCCAGTGGACATGGTGAAAACCACATTTGTTAATTCTCCACCAGGACAG---TACACAAGTGTGCCCAACTGTGCAACGACAATGCTCACTAAGGAAGGACCGTCAGCTTTTTTC-AAAGGATTTGTGCCTTCCTTCTTGCGACTCGGATCCTGGCATGTCATCATGTTTGTGTGCTTTGAACAGCTGAAGCGAGAATTGATGAA-GTCAACGCAGA---CCATGGACTGTGCCACA
>Equus_caballus_Ps_UCP1
ATGGTGGGGCCCACAGCCTCG---GACGTG---CCCCCGACCATG---GCGGTCAAGATCTTCTCGGCTGGAGTGGCGGCCTGCGTGGCGGACGTGATCGCCTTCCCGCTGGACACGGCCAAAGTCCGGCTGCAGATCCAAGGCGAGCGCCAG----------A--------------------CCTCCAGTGCCCTGAGGTATAAAGGTATCCTGGGGACAATCACCACTCTGGCAAAAACAGAAGGGCCAATGAAACTCTACAGCGGGCCGCCTGCTGGCCTCCAGAGA???ATAAGCTTCGCCTCTCTGAGGATTGGCCTCTATGATACGGTCCAGGAGTTCTTCA-CCACACGGAAAGAAA------CTAGTTTAGGAAGCAAGGTCTCAGCTGGCCTAACGACTGGAGGAGTGGCAGTATTCATTGGGCAACCCACCGAGGTCGTGAAGGTCAGACTTCAAGC----------GCAGAGCCATCTGC--ATGGTCCCAAACCGCGCTACACTGGTACTTATAATGCCTACAGAATTACAGCAACAACAGAAGGCTGGACGGGTCTTTGGAAAGGGACCACTCTCAATCTGACAAGAAATGTCATCATCAATTGTACAGAGCTAGTAACCCATGACCTAATGAAGGAGGCCCTTGTGAAAAACCAACTATTAGCAGATGATGTACCTTGCCACTTTGTGTCGGCTGTCATCGCCAGATTTTGTGCAACAG---TTCTGTCTTCTCCAGTGGACATGGTGAAAACCACATTTGTTAATTCTCCACCAGGACAG---TACACAAGTGTGCCCAACTGTGCAACGACAATGCTCACTAAGGAAGGACCGTCAGCTTTTTTC-AAAGGATTTGTGCCTTCCTTCTTGCGACTCGGATCCTGGCATGTCATCATGTTTGTGTGCTTTGAACAGCTGAAGCGAGAATTGATGAA-GTCAACGCAGA---CCATGGACTGTGCCACA
>Equus_asinus_Ps_UCP1
ATGGTGGGGCCCACAGCCTCG---GACCCG---CCCCCGACCATG---GCGGTCAAGATCTTCTCGGCTGGAGTGGCGGCCTGCGTGGCGGACGTGATCGCCTTCCCGCTGGACACGGCCAAAGTCCGGCTGCAGATCCAAGGCGAGCGCCAG----------A--------------------CCTCCAGTGCCCTGAGGTATAACGGTATCCTGGGGACAATCACCACTCTGGCAAAAACAGAAGGGCCAATGAAACTCTACAGCGGGCTGCCTGCTGGCCTCCAGAGA???ATAAGCTTCGCCTCTCTGAGGATTGGCCTCTATGATACGGTCCAGGAGTTCTTCA-CCACAGGGAAAGAAA------CTAGTTTAGGAAGCAAGGTCTCAGCTGGCCTAACGACTGGAGGAGTGGCAGTATTCATTGGGCAACCCACCGAGGTCATGAAGGTCAGACTTCAAGC----------GCAGAGCCATCTGC--ATGGTCCCAAACCTCGCTACACTGGGACTTATAATGCCTACAGAATTACAGCAACAACAGAAGGCTGGACGGGTCTTTGGAAAGGGACCACTCTCAATCTGACAAGAAATGTCATCATCAATTGTACAGAGCTAGTAACCCATGACCTAATGAAGGAGGCCCTTGTGAAAAACCAACTATTAGCAGATGATGTACCTTGCCACTTTGTGCCGGCTGTCATCGCCAGATTTTGTGCAACAG---TTCTGTCTTCTCCAGTGGACATGGTGAAAACCACATTTGTTAATTCTCCACCAGGACAG---TACACAAGTGTGCCCAACTGTGCAACGACAATGCTCACTAAGGAAGGACCGTCAGCTTTTTTC-AAAGGATTTGTGCCTTCCTTCTTGCGACTCGGATCCTGGCATGTCATCATGTTTGTGTGCTTTGAACAGCTGAAGCGAGAATTGATGAA-GTCAACGCAGA---CCAGGGACTGTGCCACA
>Equus_burchellii_Ps_UCP1
ATGGTGGGGCCCACAGCCTCG---GACGCG---CCCCCGACCATG---GCGGTCAAGATCTTCTCGGCTGGAGTGGCGGCCTGCGTGGCGGACGTGATCGCCTTCCCGCTGGACACGGCCAAAGTCCGGCTGCAGATCCAAGGCGAGCGCCAG----------A--------------------CCTCCAGTGCCCTGAGGTATAACGGTATCCTGGGGACAATCACCACTCTGGCAAAAACAGAAGGGCCAATGAAACTCTACAGCGGGCTGCCTGCTGGCCTCCAGAGA???ATAAGCTTCGCCTCTCTGAGGATTGGCCTCTATGATACGGTCCAGGAGTTCTTCA-CCACAGGGAAAGAAA------CTAGTTTAGGAAGCAAGGTCTCAGCTGGCCTAACGACTGGAGGAGTGGCAGTATTCATTGGGCAACCCACYGAGGTCGTGAAGGTCAGACTTCAAGC----------GCAGAGCCATCTGC--ATGGTCCCAAACCTCGCTRCACTGGGACTTATAATGCCTACAGAATTACAGCAACAACAGAAGGCTGGACGGGTCTTTGGAAAGGGACCACTCTCAATCTGACAAGAAATGTCATCATCAATTGTACAGAGCTAGTAACCCATGACCTAATGAAGGAGGCCCTTGTGAAAAACCAACTATTAGCAGATGATGTACCTTGCCACTTTGTGTCGGCTGTCATCGCCAGATTTTGTGCAACAG---TTCTGTCTTCTCCAGTGGACATGGTGAAAACCACATTTGTTAATTCTCCACCAGGACAG---TACACAAGTGTGCCCAACTGTGCAACGACAATGCTCACTAAGGAAGGACCGTCAGCTTTTTTC-AAAGGATTTGTGCCTTCCTTCTTGCGACTCGGATCCTGGCATGTCATCATGTTTGTGTGCTTTGAACAGCTGAAGCGAGAATTGATGAA-GTCAACGCAGA---CCATGGACTGTGCCACA
>Capreolus_capreolus_UCP1
ATGGTGGGACACACAGCGTCA---GACGTG---CCCCCTACCATG---GCGGTCAAAATCTTCTCTGCTGGGGTGGCGGCCTGCGTGGCTGACATAGCCACCTTCCCGCTGGACACCGCCAAAGTCCGGCTGCAGATCCAGGGCGAATGCCTG----------A--------------------CCTCCAGAGCCATTAGGTATAAAGGTGTCCTGGGAACAATCATCACTCTGGCAAAAACAGAAGGGCCAGTGAAACTCTACAGCGGGCTGCCTGCTGGTCTCCAGAGACAAATAAGCTTCGCCTCCCTTAGGATCGGCCTCTATGATACTGTCCAGGATTTCTTCA-CCACAGGGAAAGAAG------CTAGTTTAGGAAGCAAGATCTCAGCGGGCCTAACAACTGGAGGCGTGGCCGTGTTCATTGGGCAACCCACAGAGGTGGTCAAGGTCAGGCTGCAAGC----------ACAGAGCCGTCTCC--ACGGTCCCAAACCTCGATACACTGGGACTTACAATGCTTACAGAATTATAGCAACAACAGAAGGCTTGACTGGGCTTTGGAAAGGGACTACTCCCAATCTGACAAGAAATGTCATCATCAACTGTACAGAGCTAGTAACATATGACCTAATGAAGGAGGCTCTTGTGAAAAGCAGACTATTAGCAGACGGTGTGCCCTGCCACTTCGTGTCCGCTGTCATTGCTGGATTCTGCACAACAG---TCCTGTCCTCTCCGGTGGACGTGGTGAAAACCCGATTTGTTAACTCTTCACCAGGACAG---TAC????????????????????????????????????????????????????????????-?????ATTTGTACCTTCCTTCTTGCGACTGGGATCCTGGAACGTCATCATGTTCGTGTGCTTTGAACAGCTGAAACGAGAACTGATGAA-GTCGAGGCAGA---CCATGGACTGTGCGACC
>Physeter_macrocephalus_Ps_UCP1
ATGGTGGGACTCGCAGCCTCA---TACGTG---CCCCCGACCATG---GCGGTCAAGATCTTCTCGGCTGGAGTGGCGGCCTGCGTGGCGGATGTGATCACCTTCCCGCTGGACACGGCCAAAGTCCGGCTACAGATCCAATGCGAATGCCAG----------A--------------------CCTCCAGTGCTGTTAGGTATAAAAGTGTCCTGGGAACAATCACCA??CTGGCAAAAACAAGAGGGCCAATGAAACTCTACAGGGGGCTGTCAGCTGGCCTCCAGAGACAAATAAGCTTTGCCTCTCTTAGGATCAGCCTCTATGAGAGCATCCAGGAGCTCTTCA-CCACAGGGAAAGAAA------CTAGTTTAGGAAGCCAGGTCTCAGCGGGCCTAACGACTGGCGGTGTGGCCGTGTTCATTGGGCAACGCACAGAGGTAGTGAAGGTCAGACTTCACGC----------GCCGAGCCGTCTAC--GTGGTCCCAAACCTCGCCACGCTGGGACTTACAATGCTCACAGAATTATAGCAACAACAGAAGGCTTGATGGGGCTTTGGAAAGGTTCTACTCCAAATCTGACAAGAATTGTCATCATCGGCTGTACAGAGCTAGTAACATATGACCTAATGAAGGAGGCCCTTGTGAAAAACAA????TTAACAGATGATGTGCCCTGTCACTTTGTGTCCACTGTTATCGCTGGATTTTGCACAACGG---TTCTGTCCTCTCCAGTGGATGCGGTGAAAACCAGATTTGTTAACTGTCTACCGGGACAG---TACACAAGTGTGTCCAACTGTGCAATGATGGTCCTTCCTAAGGAAGGACCATCGGCTTTTTTC-AAAGGATTTGTACCTTCCTTC??????CTGGGATCCTGGAACATCATC??GTGTGTGTGCCTTGAACAGCTGAAGCGAGAACTGCTGAA-GTCGAGGCAGA---CCATGGACTGTGCTACC
>Delphinapterus_leucas_Ps_UCP1
?????????????????????---??????---????????????---?????????????????????????????????????????????????????????????????????????????????????????????????????????----------?--------------------?????????????????????????????????????????????????????????????????????????????????????????????????????????????????????????????????????????????????????????????????????-????????????????????????????????????????????????????????????????????????????????????????????????TGGTGAAGGTCAGACTTCAAGC----------GCAGAGCCATCTGC--ATGGTCCCAAACCTCGCTACACTGGGACTTACAATGCTTACAGAATTATAGCAACAACAGAAGGCTTGACGGGGCTTTGGAAAG??????????????????????????????????????????????????????????????????????????????????????????????????????ATGATGTGCCCGGTCACTTTGTGTCCGCTGTTATTGCTGGATTTTGCACAACGG---TTCTGTCCTCTCCAGTGGATGTGGTGAAAACCAGATTTGTTAACTGTCTACCGGGACAG---TACACAAGTGTGTCCAACTGCGCAATGATGATGCCCACTAAGGAAGGACCATCGGCTTTTTTC-AAAGGATTTGTACCTTCCTTCTTG???CTGGGGTCCTGGAACATCATC??GTGTGTGTGCTTTGAACAGCTGAAGCGAGAATTGATGAA-GTTGAGGCAGA---CCATGGACTGTGCTACC
>Lipotes_vexillifer_Ps_UCP1
ATGGTGGGACTCGCAGCCTCA---GACGTG---CCCCCGACCATG---GCGGTCAAGATCTTCTCGGCTGGAGTGGCGGCCAGCGTGGCGGATGTGATCACCTTCCCGCTGGACACGGCCAAAGTCCGGCTACAGATCCAATGCGAATGCCAG----------A--------------------CCTCCAGTGCTGTTAGGTATAAAAGTGTCCTGGGAACAATCACCACTCTGGCAAAAACAAGAGGGCCAATGAAACGCTCCAGTGGGCTGCCAGCTGGCCTCCAGAGACAAATAAGCTCTGCCTCTCTTAGGATCAGCCTCTATGAGAGCAT?CAGGAGTTCTTCA-CCACAGGGAAAGAAA------CTAGTTTAGGAAGCAGGGTCTCAGCGGGCCTAACGACTGGCGGCGTGGCCGTGTTCGTTGGGCAACCCACAGAGGTAGTGATGGTCAGACTTCACAC----------GCTGAGCCATCTAC--GTGGTCCTAAACCTCACTACACTGGGACTTACGATGCTCACAGAATTATAGCAACAACAGAAAGCTTGACGGGGCTTTGGAAAGGTTCTACTCCAAATCTGACAAGAACTGTCATCATCAGCTGTACAGAGCTAGTAACATATGACCTAATGAAGGAGACCCTTGTGAAAAACAA????TTAACAGACGATGTGCCCGGTCACTTTGTGTCCGCTGTTATCGCTGGATTTTGCACAACGG---TTCTGTCCTCTCCAGTGGATGTGGTGAAAACCAGATTTGTTAACTGTCTACCGAGACAG---TACATAAGCGTGTCCAACTGCGCAATGATGATGCTCACTAAGGAAGGACCATCGGCTTTTTTC-AAAGGATTTGTACCTTCCTTCTTG???CTGGGATCCTGGAACATCATC??GTGTGTGTGCTTTGAACAGCTGAAG???GAATTGATGAA-GTTGAGGCAGA---CCATGGACTGTGCTACC
>Balaenoptera_acutorostrata_Ps_UCP1
ATGCTGGGACTCACAGCCTCA---GACGCG---CCCCCGACCGTG---GCGGTCACGATCTTCTCGGCTGGAGTGGCGGCCGGCGTGGCGGATGTGATCACCTTCCCGCTGGACACGGCCATAGTCCGGCTACAGGTCCAATGCGAATGCCAG----------A--------------------CCTCCAGTGCTGTTAGGTATAAAAGTGTCCTGGGAACAATCACCACTCTGGCAAAAACAAGAGGGCCAATGAAACTCTACAACGGGCTGCCTGCTGGCCCCCAGAGACAAATAAGCTTTGCCTCTCTTAGGATCAGCCTCTATGAAAGCATCCAGGAGTTCTTCA-CCACAGGGAAAGAAA------CTAGTTTAGGAAGCAGGGTCTCAGCGAGCCTAACGAATGGCGGCGTGGCCGTGTTCATTGGGCAACCCACAGAGGTAGTGAAGGTCAGACTTCAAGC----------GCCAAGCAGTCTAC--ATGGTCCCAAACCTCGCTACACTGGGACTTACAATGCTTACAGAATTATAGCAACAACAGAAGGCTTGATGGGGCTTTGGAAAGGTTCTACTCCGAATCTGACAAGAATTGTCATCATCAGCTGTACAGAGCTAGTAACGTATGACCTAATGAAGGAGGCCCTTGTGAAAAACAA????TTAACAGATGATGTACCCTGTCACTTTGTGTCCGCTGTTATCGCTGGATTTTGCACAACGG---TTCTGTCCTCTCCAGTGGATGTGGTGAAAACCAGGTCTGTTAACTGTCTACCGGGACGG---TACACAAGTGTGTCCGACTGCGCAATGTTGATGCTCACTAAGGAAGGACCATCGGCTTTTTTC-AAAGGATTTGTACCTTCCTTCTTG???CTGGGATCCTGGAACATCATC??GTGTGTGTGCTCTGAACAGCTGCAGCGAGAATTGATGAA-GTCGAGGCAGA---CCATGGACTGTGCTACC
>Balaena_mysticetus_Ps_UCP1
ATGGTGGCACTCACAGCCTCA---GACGTG---CCCCCGACCATG---GCGGTCACGATCTTCTCGGCTGGAGTGGCGGCCGGCGTGGCGGATGTGATCACCTTCCCGCTGGACACGGCCAAAGTCCGGCTACAGATCCAATGCGAATGCCAG----------A--------------------TCTCCAGTGCTGTTAGGTATAAAAGTGTCCTGGGAACAATCACCACTCTGGCAAAAACAAGAGGGCCAATGAAACTCTACAGCGGGCTGCCTGCTGGCCTCCAGAGACAAATAAGCTTTGCCTCTCTTAGGATCAGCATCTATGAAAGCATCCAGGAGTTCTTCA-CCACAGGGAAAGAAA------CTAGTTTAGGAAGCAGGGTCTCAGCGGGCCTAACGAATGGCGGCGTGGCCGTGTTCATTGGGCAACCCACAGAGGTAGTGAAGGTCAGACTTCAAGT----------GCCAAGCGGTCTAC--ATGGTCCCAAACCTCGCTACACTGGGACTTACAATGCTTATAGAATTATAGCAACAACAGAAGGCTTGACGGGGCTTTGGAAAGGTTCTACTCCGAATCTGACAAGAATTGTCATCATCAGCTGTACAGAGCTAGTAACGTATGACCTAATGAAGGAGACCCTTGTGAAAAACAA????TTAACAGATGATGTGCCCTGTCACTTTGTGTCCGCTGTTATCGCTGGATTTTGCACAACGG---TTCTGTCCTCTCCAGTGGATGTGGTGAAAACCAGATCTGTTAACTGTCTACCGGGACGGACACACACAAGTGTGTCCGACTGCGCAATGATGATGCTCACTAAGGAAGGACCATCGGCTTTTTTC-AAAGGATTTGTACCTTCCTTCTTG???CTGGGATCCTGGAACATCATC??GTGTGTGTGCTTTGAACAGCTGAAGCGAGAATTGATGAA-GTCGAGGCAGA---CCACGGACTGTGCTACC
>Balaenoptera_bonaerensis_Ps_UCP1
ATGCTGGGACTCACAGCCTCA---GACGCG---CCCCCGACCATG---GCGGTCACGATCTTCTCGGCTGGAGTGGCGGCCGGCGTGGCGGATGTGATCACCTTCCCGCTGGACACGGCCATAGTCCGGCTACAGATCCAATGCGAATGCCAG----------A--------------------CCTCCAGTGCTGTTAGGTATAAAAGTGTCCTGGGAACAATCACCACTCTGGCAAAAACAAGAGGGCCAATGAAACTCTACAACGGGCTGCCTGCTGGCCTCCAGAGACAAATAAGCTTTGCCTCTCTTAGGATCAGCCTCTATGAAAGCATCCAGGAGTTCTTCA-CCACAGGGAAAGAAA------CTAGTTTAGGAAGCAGGGTCTCAGCGGGCCTAACGACTGGCAGCATGGCCGTGTTCATTGGGCAACCCACAGAGGTAGTGAAGGTCAGACTTCAAGC----------GCCAAGCAGTCTAC--ATGGTCCCAAACCTCGCTACACTGGGACTTACAATGCTTACAGAATTATAGCAACAACAGAAGGCTTGATGGGGCTTTGGAAAGGTTCTACTCCGAATCTGACAAGAATTGTCATCATCAGCTGTATAGAGCTAGTAACGTATGACCTAATGAAGGAGGCCCTTGTGAAAAACAA????TTAACAGATGATGTGCCCTGTCACTTTGTGTCCGCTGTTATCGCTGGATTTTGCACAACGG---TTCTGTCCTCTCCAGTGGATGTGGTGAAAACCAGGTCTGTTAACTGTCTACCGGGACGG---TACACAAGTGTGTCCGACTGCGCAATGTTGATGCTCACTAAGGAAGGACCATCGGCTTCTTTC-AAAGG????????????????????????????????????????????????????????????????????????????????????-???????????---?????????????????
>Balaenoptera_physalus_Ps_UCP1
ATGCTGGGACTCACAGCCTCA---GACGCG---CCCCCGACCATG---GCGGTCACGATCTTCTCGGCTGGAGTGGCGGCCGGCGTGGCGGATGTGATCACCTTCCCGCTGGACACGGCCAAAGTCCGGCTACAGATCCAATGCGAATGCCAG----------A--------------------CCTCCAGTGCTGTTAGGTATAAAAGTGTCCTGGGAACAATCACCACTCTGGCAAAAACAAGAGGGCCAATGAAACTCTACAGTGGGCTGCCAGCTGGCCTCCAGAGACAAATAAGCTTTGCTTCTCTTAGGATCAGCCTCTATGAAAGCATCCAGGAGTTCTTCA-CCACAGGGAAAGAAA------CTAGTTTAGGAAGCAGGGTCTCAGCGGGCCTAACGAMTGGCGGCGTGGCTGTGTTCATTGGGCAACCCACAGAGGTAGTGAAGGTCAGACTTCAAGC----------GCCAAGCSGTCTAC--ATGGTCCCAAACCTCGCTACACTGGGACTTACAATGCTTACAGAATTATAGCAACAACAGAAGGCTTGACGGGGCTTTGGAAAGGTTCTACTCCGAATCTGACAAGAATTGTCATCATCAGCTGTACAGAGCTAGTAACGTATGTCCTAATGAAGGAGGCCCTTGTGAAAAACAA????TTAACAGATGATGTGCCCTGTCACTTTGTGTCCGCTGTTATCGCTGGATTTTGCACAACGG---TTCTGTCCTCTCTAGTGGATGTGGTGAAAACCAGATTTGTTAACTGTCTACCRGGACGG---TACACAAGTGTGTCCGACTGCGCAATGTTGATGCTCACTAAGGAAGGACCATCGGCTTTTTTC-AAAGGATTTGTACCTTCCTTCTTG???CTGGGATCCTGGAACATCATC??GTGTGTGTGCTTTGAACAGCTGAAGMGAGAATTGATGAA-GTCGAGGCAGA---CCATGGACTGTGCTACC
>Choeropsis_liberiensis_UCP1
ATGGTGGGACTCACAGCCTCA---GATGTG---CCCCCGACCTTG---GCGGTTAAGATCTTCTCAGCTGGAGTGGCCGCCTGCGTGGCGGATGTGATCACCTTCCCGCTGGACACGGCCAAAGTGCGGCTACAGATTCAAGGCGAATGCCAG----------A--------------------CCTCCAGTGCCATTAGGTATAAAGGTGTCCTGGAAACAATCACCACTCTGGCAAAAACAGAAGGGCCAGCAAAACTCTACAGTGGGCTGCCTGCTGGCCTCCAGAGACAAATAAGCTTCGCCTCTCTTAGGATTGGCCTCTATGATACCGTCCAGGAGTTCTTCA-TCACAGAGAAAGACACAACAGCTAGTTTAGGAAGCAAGGTCTCAGCAGGCCTAGCGACTGGCGGCTTTGCCGTGTTCATTGGGCAACCCACAGAGGTGGTGAAGGTCAGACTTCAAGC----------GCAGAGCCATCTGC--ATGGTCCCAAACCTCGCTACACTGGGACTTACAATGCTTACAGAATTATAGCAACAACAGAAGGCTTGACGGGGCTTTGGAAAGGGACTACTCCCAATCTGACAAGAAATGTCATCATCAACTGTACAGAGCTAGTAACATATGACCTAATGAAGACAGCCCTTGTGAGAAACAAACTATTAGCAGATGATGTGCCTTGCCACTTTGTGTCTGCTGTTATTGCTGGATTTTGTACAACGG---TTCTGTCCTCTCCAGTGGATGTGGTGAAAACCAGGTTTGTTAACTCTCCACCAGGACAG---TACACAAGTGTGCCCAACTGTGCAATGACGATGCTCACTAAGGAAGGACCATTGGCTTTTTTC-AAAGGATTTGTACCTTCCTTCTTGAGACTGGGATCCTGGAACATCATCATGTTTGTGTGCTTTGAACAGCTGAAGCGAGAATTGATGAA-GTCGAGGCAGA---CCATGGACTGTGCTACC
>Capra_hircus_UCP1
?????????????????????---??????---????????????---??????????????????????????GGCGGCCTGCGTGGCTGACATAATCACCTTCCCGCTGGACACCGCCAAAGTCCGGCTACAGATCCAGGGCGAATGCCTG----------A--------------------CCTCCAGTGCCTTTAGGTATAAAGGTGTCCTGGGAACAATCATCACTCTGGCAAAAACAGAAGGGCCCGTGAAACTCTACAGCGGGCTGCCTGCTGGTCTCCAGAGACAAATAAGCTTCGCTTCTCTTAGGATTGGCCTCTATGATACTGTCCAGGAGTTCTTCA-CCACAGGGAAAGAAG------CTAGTTTAGGAAGCAAGATCTCAGCGGGCCTAACAACTGGAGGCGTGGCCGTGTTCATTGGGCAACCCACAGAGGTGGTCAAGGTCAGACTGCAAGC----------ACAGAGCCATCTCC--ACGGTCCCAAACCTCGATATACTGGGACTTACAATGCTTACAGGATTATAGCAACAACAGAAGGCTTGACGGGGCTTTGGAAAGGGACTACTCCCAATCTGACAAGAAACGTCATCATCAACTGTACAGAGCTCGTAACGTATGACCTAATGAAGGAGGCCCTTGTGAAAAACAAACTATTAGCAGACGACGTGCCCTGCCACTGCGTGTCCGCTGTTGTTGCTGGATTCTGCACAACGG---TTCTGTCCTCGCCAGTGGATGTGGTGAAAACCCGATTTGTTAACTCTTCACCAGGACAG---TACACAAGTGTGCCCAACTGCGCAAGGATGATGCTCACTAGGGAAGGGCCGTCAGCTTTTTTC-AAAGGATTTGTACCTTCCTTCTTGCGACTGGGATCCTGGAACATCATCATGTTTGTGTGCTTCGAACAGCTGAAGCGAGAACTGATGAA-GTCGAGGCAGA---CCATGGACTGTGCAACC
>Sus_cebifrons_Ps_UCP1
CTGTCAGGA?TGACAGTTCCT---GAAGTG---CCCTCGACCATA---GCGGTCAAGATCTTCTCAGCTGGAGCGGCGGCCTGCGTGGCAGATGTGATCACCTTTGCACCGGACACCGCCAAAGTCCGGCTACAGATCCAAGGCAAATGCCGG----------T--------------------CCTCCGGTACCATTCGGTACAAAGACGTCCTGGGAACAATCACTACTCTGGCAAAGACAGAAGGGCCAATGAAGCTCTACAGAGGGCTGCCTGCTGGCCTCCAGAGACAAATAAACTTCACCTCTCTTAGGATCAGCCTCTATGATACCATCC????????????-????AGGGAGAGAAA???????????????????????????????????????????????????????????????????????????????????????????????????????----------??????????????--????????????????????????????????????????????????????????????????????????????????????????????????????????????????????????????????????????????????????????????????????????????????????????????????????????????????????????????????????????????????---???????????????????????????????????????????????????????????---???????????????????????????????????????????????????????????????-?????ATTTGTACCTTCCTTCTGG???CTGGGATCCTGGAACGTCATCCCATTTGTGTGCTTTGAACAGCTGAAACAAGAGTTGATGGA-GTCACGGCAGA---CTGTGGACTGTGCTGCA
>Sus_verrucosus_Ps_UCP1
CTGTCAGGA?TGACAGTTCCT---GAAGTG---CCCTCGACCATA---GCGGTCAAGATCTTCTCAGCTGGAGCGGCGGCCTGCGTGGCAGATGTGATCACCTTTGCACTGGACACCGCCAAAGTCCGGCTACAGATCCAAGGCAAATGCCGG----------T--------------------CCTCCGGTACCATTCGGTACAAAGACGTCCTGGGAACAATCACTACTCTGGCAAAGACAGAAGGGCCAATGAAGCTCTACAGAGGGCTGCCTGCTGGCCTCCAGAGACAAATAAACTTCACCTCTCTTAGGATCACCCTCTATGATACCATCC????????????-????AGGGAGAGAAA???????????????????????????????????????????????????????????????????????????????????????????????????????----------??????????????--????????????????????????????????????????????????????????????????????????????????????????????????????????????????????????????????????????????????????????????????????????????????????????????????????????????????????????????????????????????????---???????????????????????????????????????????????????????????---???????????????????????????????????????????????????????????????-?????ATTTGTACCTTCCTTCTGG???CTGGGATCCTGGAACGTCATCCCATTTGTGTGCTTTGAACAGCTGAAACAAGAGTTGATGGA-GTCACGGCAGA---CTGTGGACTGTGCTGCA
>Sus_scrofa_Ps_UCP1
CTGTCAGGA?TGACAGTTCCT---GAAGTG---CCCCCGACCATA---GCGGTCAAGATCTTCTCAGCTGGAGCAGCGGCCTGCGTGGCAGATGTGATCACCTTCACTTTGGACACCGCCAAAGTCCGGCTACAGATCCAAGGCAAATGCCGG----------T--------------------CCTCCGGTACCATTCGGTACAAAGACGTCCTGGGAACAATCACTACTCTGGCAAAGACAGAAGGGCCAATGAAGCTCTACAGAGGGCTGCCTGCTGGCCTCCAGAGACAAATAAACTTCACCTCTCTTAGGATCAGCCTCTATGATACCATCC????????????-????AGGGAGAGAAA???????????????????????????????????????????????????????????????????????????????????????????????????????----------??????????????--????????????????????????????????????????????????????????????????????????????????????????????????????????????????????????????????????????????????????????????????????????????????????????????????????????????????????????????????????????????????---???????????????????????????????????????????????????????????---???????????????????????????????????????????????????????????????-?????ATTTGTACCTTCCTTCTGG???CTGGGATCCTGGAACGTCATCCCATTTGTGTGCTTTGAACAGCTGAAACAAGAGTTGATGGA-GTCACGGCAGA---CTGTGGACTGTGCTGCA
>Bubalus_bubalis_UCP1
ATGGTGGGACACACAGCGTCA---GACGTG---CCCCCTACCATG---GCGGTCAAGATCTTCTCGGCTGGGGTGGCGGCCTGCGTGGCTGACATAATCACCTTCCCGCTGGACACCGCCAAAGTCCGGCTACAGATCCAGGGCGAATGCCTG----------A--------------------CCTCCAGTGCCATTAGGTATAAAGGCGTCCTGGGAACAATCATCACTCTGGCAAAAACAGAAGGGCCAGTGAAACTCTACAGCGGGCTGCCTGCTGGTCTCCAGAGACAAATAAGCTTCGCCTCTCTTAGGATCGGCCTCTATGATACTGTCCAGGAGTTCTTCA-CCACAGGGAAAGAAG------CTAGTTTAGGAAGCAAGATCTCAGCGGGTCTAACGACTGGAGGCGTGGCCGTGTTCATTGGGCAACCCACAGAGGTGGTCAAGGTCAGACTGCAAGC----------TCAGAGCCATCTCC--ACGGTCCCAAACCTCGATACACTGGGACTTACAATGCTTACAGAATGATAGCAACAACAGAAGGCTTGATGGGGCTTTGGAAAGGGACTACTCCCAATCTGACAAGAAATGTCATCATCAACTGTACAGAGCTAGTAACGTATGACCTACTGAAGAAGGCCCTTGTGAAAAACAAACTATTAGCAGACGACGTGCCCTGCCACTTCGTGTCCGCTGTTGTTGCTGGATTCTGCACAACGG---TTCTGTCCTCTCCCGTGGATGTGGTGAAAACCCGATTTGTTAACTCTTCACCAGGACAG---TACACAAGTGTGCCCAACTGCGCAATGATGATGTTCATTAGGGAAGGACCGTCAGCTTTTTTC-AAAGGATTTGTACCTTCCTTCTTGCGACTGGGATCCTGGAACATCATCATGTTTGTGTGCTTCGAGCAGCTGAAGCGAGAATTGATGAA-GTCGAGGCAGA---CCATGGACTGTGCGACC
>Bos_indicus_UCP1
ATGGTGGGACACACAGMGTCA---GACGTG---CCCCCTACCATG---GCGGTCAAGATCTTCTCGGCTGGGGTGGCGGCCTGCGTGGCTGACATAATCACCTTCCCGCTGGACACCGCSAAAGTCCGGCTACAGATCCAGGGCGAATGCCTG----------A--------------------YCTCCAGTGCCATTAGGTATAAAGGTGTCCTGGGAACAATCATCACTCTGGCAAAAACAGAAGGGCCAGTGAAACTCTACAGTGGGCTGCCTGCTGGTCTCCAGAGACAAATAAGCTTCGCCTCTCTTAGGATCGGCCTCTATGATACTGTCCAGGAGTTCTTCA-CCACAGGGAAAGAAG------CTAGTTTAGGAAGCAAGATCTCAGCGGGCCTAAYGACTGGAGGCGTGGCCGTGTTCATTGGGCAACCCACAGAGGTGGTCAAGGTCAGACTGCAAGC----------TCAGAGCCATCTCC--ACGGTCCCAAACCTCGATACACTGGGACTTACAATGCTTACAGAATTATAGCAACAACAGAAGGCTTGACGGGGCTTTGGAAAGGGACTACTCCCAATCTGACAAGGAATGTCATCATCAACTGTACAGAGCTAGTAACATATGACCTAATGAAGGAGGCCCTTGTGAAAAACAAACTATTAGCAGACGATGTGCCCTGCCACTTCGTGTCCGCTGTTGTTGCTGGATTCTGCACAACGG---TTCTGTCCTCTCCCGTGGATGTGGTGAAAACCCGATTTGTTAATTCTTCACCAGGACAG---TACACAAGTGTGCCCAACTGCGCAATGATGATGCTCACTAGGGAAGGACCGTCAGCTTTTTTC-AAAGGATTTGTACCTTCCTTCTTGCGACTGGGATCCTGGAACATCATCATGTTTGTGTGCTTCGAACAGCTGAAGCAAGAATTGATGAA-GTCGAGGCACA---CCATGGACTGCGCAACC
>Bos_taurus_UCP1
ATGGTGGGACACACAGAGTCA---GACGTG---CCCCCTACCATG---GCGGTCAAGATCTTCTCGGCTGGGGTGGCGGCCTGCGTGGCTGACATAATCACCTTCCCGCTGGACACCGCCAAAGTCCGGCTACAGATCCAGGGCGAATGCCTG----------A--------------------TCTCCAGTGCCATTAGGTATAAAGGTGTCCTGGGAACAATCATCACTCTGGCAAAAACAGAAGGGCCAGTGAAACTCTACAGTGGGCTGCCTGCTGGTCTCCAGAGACAAATAAGCTTCGCCTCTCTTAGGATCGGCCTCTATGATACTGTCCAGGAGTTCTTCA-CCACAGGGAAAGAAG------CTAGTTTAGGAAGCAAGATCTCAGCGGGCCTAATGACTGGAGGCGTGGCCGTGTTCATTGGGCAACCCACAGAGGTGGTCAAGGTCAGACTGCAAGC----------TCAGAGCCATCTCC--ACGGTCCCAAACCTCGATACACTGGGACTTACAATGCTTACAGAATTATAGCAACAACAGAAGGCTTGACGGGGCTTTGGAAAGGGACTACTCCCAATCTGACAAGGAATGTCATCATCAACTGTACAGAGCTAGTAACATATGACCTAATGAAGGAGGCCCTTGTGAAAAACAAACTATTAGCAGACGATGTGCCCTGCCACTTCGTGTCCGCTGTTGTTGCTGGATTCTGCACAACGG---TTCTGTCCTCTCCCGTGGATGTGGTGAAAACCCGATTTGTTAATTCTTCACCAGGACAG---TACACAAGTGTGCCCAACTGCGCAATGATGATGCTCACTAGGGAAGGACCGTCAGCTTTTTTC-AAAGGATTTGTACCTTCCTTCTTGCGACTGGGATCCTGGAACATCATCATGTTTGTGTGCTTCGAACAGCTGAAGCAAGAATTGATGAA-GTCGAGGCACA---CCATGGACTGCGCAACC
>Bison_bison_UCP1
ATGGTGGGACACACAGCGTCA---GACGTG---CCCCCTACCATG---GCGGTCAAGATCTTCTCGGCTGGGGTGGCGGCCTGCGTGGCTGACATAATCACCTTCCCGCTGGACACCGCCAAAGTCCGGCTACAGATCCAGGGCGAATGCCTG----------A--------------------CCTCCAGTGCCATTAGATATAAAGGTGTCCTGGGAACAATCATCACTCTGGCAAAAACAGAAGGGCCAGTGAAACTCTACAGCGGGCTGCCTGCTGGTCTCCAGAGACAAATAAGCTTCGCCTCTCTTAGGATCGGCCTCTATGATACTGTCCAGGAGTTCTTCA-CCACAGGGAAAGAAG------CTAGTTTAGGAAGCAAGATCTCAGCGGGCCTAACGACTGGAGGCGTGGCCGTGTTCATTGGGCAACCCACAGAGGTGGTCAAGGTCAGACTGCAAGC----------TCAGAGCCATCTCC--ACGGTCCCAAACCTCGATACACTGGGACTTACAATGCTTACAGAATTATAGCAACAACAGAAGGCTTGACGGGGCTTTGGAAAGGGACTACTCCCAATCTGACAAGGAATGTCATCATCAACTGTACAGAGCTAGTAACGTATGACCTAATGAAGGAGGCCCTTGTGAAAAACAAACTATTAGCAGACGATGTGCCCTGCCACTTCGTGTCCGCTGTTGTTGCTGGATTCTGCACAACGG---TTCTGTCCTCTCCCGTGGATGTGGTGAAAACCCGATTTGTTAATTCTTCACCAGGACAG---TACACAAGTGTGCCCAATTGCGCAATGATGATGCTCACTAGGGAAGGACTGTCAGCTTTTTTC-AAAGGATTTGTACCTTCCTTCTTGCGACTGGGATCCTGGAACATCATCATGTTTGTGTGCTTCGAACAGCTGAAGCGAGAATTGATGAA-GTCGAGGCACA---CCATGGACTGTGCGACC
>Bos_grunniens_UCP1
ATGGTGGGACACACAGCGTCA---GACGTG---CCCCCTACCATG---GCGGTCAAGATCTTCTCGGCTGGGGGGGCGGCCTGCGTGGCTGACATAATCACCTTCCCGCTGGACACCGCCAAAGTCCGGCTACAGATCCAGGGCGAATGCCTG----------A--------------------CCTCCAGTGCCATTAGGTATAAAGGTGTCCTGGGAACAATCATCACTCTGGCAAAAACAGAAGGGCCAGTGAAACTCTACAGCGGGCTGCCTGCTGGTCTCCAGAGACAAATAAGCTTCGCCTCTCTTAGGATCGGCCTCTATGATACTGTCCAGGAGTTCTTCA-CCACAGGGAAAGAAG------CTAGTTTAGGAAGCAAGATCTCAGCGGGCCTAACGACTGGAGGCGTGGCCGTGTTCATTGGGCAACCCACAGAGGTGGTCAAGGTCAGACTGCAAGC----------TCAGAGCCATCTCC--ACGGTCCCAAACCTCGATACACTGGGACTTACAATGCTTACAGAATTATAGCAACAACAGAAGGCTTGACGGGGCTTTGGAAAGGGACTACTCCCAATCTGACAAGGAATGTCATCATCAACTGTACAGAGCTAGTAACATATGACCTAATGAAGGAGGCCCTTGTGAAAAACAAACTATTAGCAGACGATGTGCCCTGCCACTTCGTGTCCGCTGTTGTTGCTGGATTCTGCACAACGG---TTCTATCCTCTCCCGTGGATGTGGTGAAAACCCGATTTGTTAATTCTTCACCAGGACAG---TACACAAGTGTGCCCAACTGCGCAATGATGATGCTCACTAGGGAAGGACCGTCAGCTTTTTTC-AAAGGATTTGTACCTTCCTTCTTGCGACTGGGATCCTGGAACATCATCATGTTTGTGTGCTTCGAACAGCTGAAGCGAGAATTGATGAA-GTTGAGGCACA---CCATGGACTGTGCGACC
>Capra_aegagrus_UCP1
ATGGTGGGACACACAGCATCA---GACGTG---CCCCCTACCATG---GCGGTCAAGATCTTCTCGGCGGGGGTGGCGGCCTGCGTGGCTGACATAATCACCTTCCCGCTGGACACCGCCAAAGTCCGGCTACAGATCCAGGGCGAATGCCTG----------A--------------------CCTCCAGTGCCTTTAGGTATAAAGGTGTCCTGGGAACAATCATCACTCTGGCAAAAACAGAAGGGCCCGTGAAACTCTACAGCGGGCTGCCTGCTGGTCTCCAGAGACAAATAAGCTTCGCTTCTCTTAGGATTGGCCTCTATGATACTGTCCAGGAGTTCTTCA-CCACAGGGAAAGAAG------CTAGTTTAGGAAGCAAGATCTCAGCGGGCCTAACAACTGGAGGCGTGGCCGTGTTCATTGGGCAACCCACAGAGGTGGTCAAGGTCAGACTGCAAGC----------ACAGAGCCATCTCC--ACGGTCCCAAACCTCGATATACTGGGACTTACAATGCTTACAGGATTATAGCAACAACAGAAGGCTTGACGGGGCTTTGGAAAGGGACTACTCCCAATCTGACAAGAAACGTCATCATCAACTGTACAGAGCTTGTAACGTATGACCTAATGAAGGAGGCCCTTGTGAAAAACAAACTATTAGCAGACGACGTGCCCTGCCACTGCGTGTCCGCTGTTGTTGCTGGATTCTGCACAACGG---TTCTGTCCTCGCCAGTGGATGTGGTGAAAACCCGATTTGTTAACTCTTCACCAGGACAG---TACACAAGTGTGCCCAACTGCGCAAGGATGATGCTCACTAGGGAAGGGCCGTCAGCTTTTTTC-AAAGGATTTGTACCTTCCTTCTTGCGACTGGGATCCTGGAACATCATAATGTTTGTGTGCTTCGAACAGCTGAAGCGAGAACTGATGAA-GTCGAGGCAGA---CCATGGACTGTGCAACC
>Ovis_aries_UCP1
ATGGTGGGACACGCAGCGACA---GACGTG---CCCCCTACCATG---GCAGTCAAGATCTTCTCGGCGGGGGTGGCGGCCTGCGTGGCTGACATAATCACCTTCCCGCTGGACACCGCCAAAGTCCGGCTACAGATCCAGGGCGAATGCCTG----------A--------------------CCTCCAGTGCCTTTAGGTGTAAAGGTGTCCTGGGAACAATCATCACTCTGGCAAAAACAGAAGGGCCCGTGAAACTCTACAGCGGGCTGCCTGCTGGTCTCCAGAGACAAATAAGCTTTGCTTCTCTCAGGATCGGCCTCTATGATACTGTCCAGGAGTTCTTCA-CCACAGGGAAAGAAG------CTAGTTTAGGAAGCAAGATCTCAGCGGGCCTAACGACTGGAGGCGTGGCCGTGTTCATTGGGCAACCCACAGAGGTGGTCAAGGTCAGACTGCAAGC----------ACAGAGCCATCTCC--ACGGTCCCAAACCTCGATACACTGGGACTTACAATGCTTACAGGATTATAGCAACAACAGAAGGCTTGACGGGGCTTTGGAAAGGGACTACTCCCAATCTGACAAGAAATGTCATCATCAACTGTACAGAGCTCGTAACGTATGACCTAATGAAGGAGGCCCTTGTGAAAAACAAACTATTAGCAGACGACGTGCCCTGCCACTTCGTGTCCGCTGTTGTTGCTGGATTCTGCACAACGG---TTCTGTCCTCGCCAGTGGATGTGGTGAAAACCCGATTTGTTAACTCTTCACCAGGACAG---TACACAAGTGTGCCCAACTGCGCAATGATGATGCTCACTAGGGAAGGGCCGTCAGCTTTTTTC-AAAGGATTTGTACCTTCCTTCTTGCGACTGGGATCCTGGAACATCATCATGTTTGTGTGCTTCGAACAGCTGAAGCGAGAATTGATGAA-GTCGAGGCAGG---CCATGGACTGTGCGACC
>Pantholops_hodgsonii_UCP1
ATGGTGGGACACACAGCGTCA---GACGTG---CCCCCTACCAGG---GCGGTCAAGATCTTCTCGGCGGGGGTGGCGGCCTGCGTGGCTGACATAATCACCTTCCCGCTGGACACCGCCAAAGTCCGGCTGCAGATCCAGGGCGAATGCCTG----------A--------------------CCTCCAGTGCCTTTAGGTATAAAGGTGTCCTGGGAACAATCATCACTCTGGCAAAAACAGAAGGGCCCGTGAAACTCTACAGCGGGCTGCCTGCTGGTCTTCAGAGACAAATAAGCTTTGCTTCTCTTAGGATCGGCCTCTATGATACTGTCCAGGAGTTCTTCA-CCACAGGGAAAGACG------CTAGTTTAGGAAGCAAGATCTCAGCGGGCCTAACGACTGGAGGCGTGGCCGTGTTCATTGGGCAACCCACAGAGGTGGTCAAGGTCAGACTGCAAGC----------ACAGAGCCATCTCC--ACGGTCCCAAACCTCGATACACTGGGACTTACAATGCTTACAGGATCATAGCGACAACAGAAGGCTTGACGGGGCTTTGGAAAGGGACTACTCCCAATCTGACAAGAAATGTCATCATCAACTGTACAGAGCTCGTCACGTATGACCTAATGAAGGAGGCCCTTGTGAAAAACAAACTATTAGCAGACGACGTGCCCTGCCACTTCGTGTCCGCTGTTGTTGCTGGATTCTGCACAACGG---TTCTGTCCTCGCCAGTGGATGTGGTGAAAACCCGATTTGTTAACTCTTCACCAGGACAG---TACACAAGTGTGCCCAACTGCGCAATGATGATGCTCACTAGGGAAGGACCGTCAGCTTTTTTC-AAAGGATTTGTACCTTCCTTCTTGCGACTGGGATCCTGGAACATCATCATGTTTGTGTGCTTCGAACAGCTGAAGCGAGAATTGATGAA-GTCGAGGCAGA---CCATGGGCTGTGCGACC
>Camelus_ferus_UCP1
ATGGTGGGGCTGACAGCCTCA---GACGTG---CCCCCGACCATG---GCGGTCAAGATCTTCTCAGCCGGAGTGGCGGCCTGCGTGGCGGATGTGATCACCTTCCCGCTGGACACGGCCAAAGTCCGGCTACAGATCCAAGGCGAATGCCAG----------A--------------------CCACCCGAGCTGTTAGGTATAAAGGTGTCCTGGGAACAATCACCACTCTGGCAAAAACAGAAGGGCCAGGGAAGCTCTATAGCGGGCTGCCTGCTGGCCTCCAGAGACAAATAAGCTTCCCCTCTCTTAGGATCGGCCTCTGTGATACCGTCCAGGAGTTCTTCA-CCACAGGGAAAGAAA------CTAGTTTAGGAAGCAAGGTCTCAGCGGGCCTCACAACTGGAGGCGTGGCCGTGTTCACTGGGCAACCCACAGAGGTGGTGAAGGTCAGACTGCAAGC----------ACAGAGCCATCTCC--ATGGTCCCAAACCTCGCTACACTGGAACCTACAATGCTTACAGAATTATAGCCACTACAGAAGGCTTGACGGGGCTGTGGAAAGGGACCACTCCCAATCTGACAAGAAATGTCATCATCAATTGTACAGAGCTAGTGACGTATGACCTGATGAAGGCGGCCCTTGTGAAAAACAAACTATTAGCAGATGACGTGCCCTGCCACTTTGTGTCCGCTGTTATCGCTGGATTTTGCACAACCG---TTCTGTCCTCTCCAGTGGATGTGGTGAAAACCAGGTTTGTTAACTCTCCACCA---------------AGTGTGCCCAACTGCTCAATGACGATGCTCACTAAGGAAGGACCATCGGCTTTCTTC-AAAGGATTTGTACCTTCCTTCTGGCGACTCGGATCCTGGAACGTCATTATGTTTGTGTGCTTTGAACAGCTGAAACGAGAACTGATGAA-GTCAAGGCAGA---CCGTGGACTGTGCCACA
>Vicugna_pacos_UCP1
ATGGTGGGGCTGACAGCCTCA---GACGTG---CCCCCGACCATG---GCGGTCAAGATCTTCTCAGCCGGAGTGGCGGCCTGCGTGGCGGATGTGATCACCTTCCCGCTGGACACGGCCAAAGTCCGGCTACAGATCCAAGGCGAATGCCAG----------A--------------------CCTCCCGAGCTGTTAGGTATAAAGGTGTCCTGGGAACAATCACCACTCTGGCAAAAACAGAAGGGCCAGGGAAGCTCTATAGCGGGCTGCCTGCTGGCCTACAGAGACAAATAAGCTTCGCCTCTCTTAGGATCGGCCTCTATGATACCGTCCAGGAGTTCTTCA-CCACAGGGAAAGAAA------CTAGTTTAGGAAGCAAGGTCTCAGCGGGCCTCACAACTGGAGGCGTGGCCGTGTTCATTGGGCAACCCACAGAGGTGGTGAAGGTCAGACTGCAAGC----------ACAGAGCCATCTCC--ATGGTCCCAAACCTCGCTACACTGGTACCTACAATGCTTACAGAATTATAGCCACTACAGAAGGTGTGACGGGGCTCTGGAAAGGGACTACTCCCAATCTGACAAGAAATGTCATCATCAATTGTACAGAGCTAGTGACGTATGACCTGATGAAGGCGGCCCTTGTGAAAAACAAACTATTAGCAGATGACGTGCCCTGCCACTTTGTGTCCGCTGTTATCGCTGGATTTTGCACAACTG---TTCTGTCCTCTCCAGTGGATGTGGTGAAAACCAGGTTTGTTAACTCTCCACCAGGACAG---TACACAAGTGTGCCCAACTGCGCAATGACGATGCTTACTAAGGAAGGACCATCAGCTTTCTTC-AAAGGATTTGTACCTTCCTTCTGGCGACTCGGATCCTGGAATGTCATTATGTTTGTGTGCTTTGAACAGCTGAAACGAGAACTGATGAA-GTCAAGGCAGA---CCGTGGACTGTGCCACA
>Suncus_murinus_UCP1
ATGGTGGCCTCCGCGGAGGCC---GACGTGCCGCCCCCCACCATG---CTCGTCAAGATCGCCTCCGCCGGGTTGTCCGCCTGCTTGGCAGACATCATCACCTTCCCGCTGGACACCGCCAAGGTCCGGCTGCAGGTGCAAGGAGAAAGGCCC----------A--------------------ACGCCCCCGGCGTCAAGTACAAAGGGGTTCTGGGAACCATCGCCACTGTGGCTAAGACAGAGGGGCCCCTGAAACTCTACGGCGGGCTCCCCGCGGGCATCCAAAGACAGATCAGCTTTGCCTCACTGCGCATTGGCCTCTACGACACGGTGCAGGAGTATTTCA-ACGCCCATAGAAAGACCCCAGCAACCTTAGGCAACAAGATCTCTGCGGGCCTCATGACTGGCTGCGTGACAGTTTTCATTGGGCAGCCCACGGAGGTGGCGAAAGTGAGGATGCAGGC----------CCAGAGCAGCCTGC--ACTGGCTCAAGCCACGCTACAGTGGCACCTACAATGCCTATTACGTGATTGTGAAAACCGAGGGCTTCCTGGGCCTTTGGAAAGGGACAAGTCTCAACCTGACTCGAAATGTCATCATCAACTGCACGGAGCTGGTGGTGTATGACGTGCTAAAAGAGGCGCTAGTGAAGAACAATGTGCTGGCAGATGACATACCCTGCCACTTATTGGCTGCACTCACGGCTGGCTTCTGCACCACGG---CACTGGCCTCTCCTGTGGACGTGGTGAAAACGAGGTTCATCAACTCTCCACCAGGCTAT---TACCCACACGTGCACAACTGCGCACTCAACATGCTCCAGAAGGAAGGTCTCAGAGCCTTTTTC-AAAGGGTTTGTACCCTCCTTCCTGAGACTTGGGTCCTGGACAGTCATTATGCATGTGACCTTTGAGCAACTGAAGAAAGAATTGATGAA-ATCCAGGCAGA---CCGTGGACTGTGCTACA
>Sorex_araneus_UCP1
ATGGTGGCCCACGCAGCGGCCGACGACGTGCCGCACCCCACCATG---CCCATGAGGATCTTCTCCGCCGGGGTGTCCGCCTGCGTGGCCGACATCATCACCTTCCCGCTGGACACCGCCAAAGTCCGGCTGCAGGTGCAAGGAGAAAGCCCC----------A--------------------ACGCCCCTGGCATTAAGTACAAAGGGGTGCTGGGAACCATCGCCACGGTGGCCAAGACAGAGGGACCCCTGAAACTCTACGGGGGGCTCCCCGCGGGCATCCAGAGGCAGATCAGCTCTGCCTCGCTCCGCATCGGCCTCTACGACACGATGCAGGAATACTTCG-ACGTCCACAAAGAGACCCCGGCAACCTTAGGGAACAAGATCATGGCTGGCCTCATGACCGGCGGTATGGCGGTTCTCATCGGGCAGCCCACCGAGGTGGCCAAGGTCAGGATGCAGGC----------ACAGAGCAAACTGC--ACTGGTTCAAGCCCCGTTACACGGGGACGTACAACGCCTACTACGTGATCGTGACCACGGAGGGCCTCCTTGGGCTGTGGAAAGGGACAAGTCTCAACCTGACAAGGAACGTCATCATCAATTGCACGGAGCTGGTGGTATACGACGTCCTCAAGGAGGCCCTGGTGAAGAACAACCTGCTAGCAGATGACGTGCCTTGCCACTTCGTGTCGGCGCTGGTGGCTGGGTTTTGCACGACGG---CGCTGTCTTCTCCCGTGGATGTGGTGAAAACCAGGTTCATCAACTCCCCGCCGGGCCAC---TACCCGAGCGTGCACAGCTGTGCCCTCAACATGCTCAGGAAGGAAGGCCCCTCGGCTTTCTTC-AAAGGATTTGTGCCCTCCTTCCTGCGGCTGGGGTCCTGGACCGTCATCATGTACGTGTGCTTCGAACAGCTGAAGAAAGAACTTGCCAA-GTCCAGGCAGA---CCGTGGACTGCAGCACA
>Erinaceus_europaeus_UCP1
ATGGGGGGCACCACCGCCGCCTCAGATGGGCCCACCCCCACCATG---TCTGTCAGGATCTTCTCTGCAGGGGTGGCCGCCTGCCTGGCTGACATCATCACCTTCCCGCTGGACACAGCCAAAGTGCGGCTGCAGATCCAGGGCGAAAGCCCG----------G--------------------TGTCCAGTGGCATCCGGTACAAGGGTGTCCTGGGCACCATCAGCACCGTGGCCCGGACGGAAGGGCCTCTGAAGCTGTACGGGGGGCTGCCCGCCGGGCTGCAGAGACAGATCAGCTTTGCCTCGCTGCGCATTGGGCTGTACGACTCGGTGCAGGAGTTCTTCT-CT---GGCAAAGACAAACCAGCTACTCTGGGGAACAAGATCTCGGCTGGGCTGACGACTGGGGGAGTGGCCGTGTTCATCGGGCAGCCCACTGAGGTGGTGAAGGTCCGGCTGCAGGC----------CCAGAGCCACCTGC--ACGGCCTCAAGCCTCGCTACACAGGGACCTACAATGCCTACTGGGTGGTGGCCAACACTGAGGGAATCCTGGGTCTCTGGAAAGGGACCAGCCTCAGCCTGACACGCAACGTCATCATCAACTGCACAGAGCTGGTGGTATACGACCTGATGAAGGAGGCGCTGGTGAGGAGGAAGGTGCTCGCAGATGACGTCCCCTGCCACTTCGTGTCGGCCCTGGTGGCCGGGTTTTGCACGACGG---CTCTGGCTTCTCCAGTGGATGTGGTGAAAAGCAGGATCATTAATTCCCCGCCGGGCTTC---TACCCTCATGTGCACGACTGCGCCTTGGCGATGCTCACCAAGGAGGGGCCCACGGCCTTCTTT-AAAGGGTTTGTGCCCTCCTTCCTGCGGCTTGGCTCCTGGACCGTCATCATGTTCATGACCTTTGAGCAGCTCAAGCGGGAACTGATGAA-GTCCCGGCAGA---CGGTGGACTGTACCACA
>Condylura_cristata_UCP1
ATGGTCGCCTCCTCCACTGCCTCGGACCAGCCCGCCCCCACCATG---CCGGTCAAGATCTTCTCTGCAGGGCTAGCTGCCTGCACAGCGGATGTGATCACTTTCCCGCTGGACACGGCCAAAGTCCGGCTCCAGATTCAAGGCGAGACCCCG----------G--------------------TCTCCAGCGGCATCAGGTATAAAGGCGTCCTGGGCACCATCACCACCCTGATCAAGACGGAAGGGCCCATGAAGCTGTACAGCGGGCTGCCCGCCGGCATCCAGAGGCAGATCAGCTTTGCCTCTCTGAGGATCGGCCTCTATGACTCTGTGCAGGAGTTCTTCA-GCTCGGGAACGGACGGCCCCCCCAGCCTGGGAAGCAAGATCTCAGCGGGGCTGACAACAGGCGGTGTGGCTGTGTTCATCGGGCAGCCCACGGAGGTGGCGAAGGTCAGGATGCAGGC----------CCAGAGCCACCTGC--ACGGCCTCAAGCCCCGCTACACCGGCACCTATAACGTCTACAGAGTCGTGGCCACGACGGAAGGCTTCCTGGGGCTCTGGAAAGGGACCAGTCTCAACCTGACAAGAAATGTGATCATCAACTGCACAGAGCTGGTGATGTATGACACGATGAAGGAGGCCCTTGTGAAGAACGACGTGCTGGCAGATGACGTGCCTTGCCACATGGTGTCGGCGCTCGTCGCCGGGTTTTGCACCACGG---CGCTGGCTTCTCCTGTGGACGTGGTGAAGACAAGGTTCATCAACTCTCCCCCGGGACAG---TACGCGCACGTGCACAGCTGCGCGCTGGCCATGCTCCACAAAGAGGGGCTGTCGGCTTTCTTC-AAAGGGTTCGTGCCTTCCTTCTTGCGGCTGGGCTCTTGGACTGTCATCATGTTCGTGTGCTTTGAGCAGCTGAAACGGGAGCTGATGAA-GTCCAGGCAGA---CAGTGGACTGTGCCACA
>Procavia_capensis_Ps_UCP1
CTG??AGTTAAGACAACCTCA---GAAATG---CCGCCTACG???---?????CAACCTCTTCTCAGCTGGAGTGGCGGCCTGCTTGGCCGGTGTGATCACCTTTCCACTGGACACTGCCCAAGTTCGGGTACAGATCCAAGGTGAATGGCAG----------A--------------------ACTCCAGTGCCCTTAGCTATAAAGGCGTCTTGGAAACAACCACCACCCTGACAAAAACAGAGGGGCCAATGAAACT??ATAGC?TGCTGCCTGCTGGCCTTCAGAGACAAATAAGCTTTGCCTCTCTTAGAATTGGCCTCTGTGACA?GGTTCAGGAGTACTTCA-CTGGAGGAAAAGAAA???????????????????????????????????????????????????????????????????????????????????????????????????????----------??????????????--??????????????????????????????????????????????????????????????????????????????????????????????????????????????????????????????????????????????????????????????????????????????????????????GTCATGTGCCCTGCCACTTAGTGTTTGCTCTTATTGTTGGATTTTGCACAATTG---TTCTGTCCTCTCCACTGGACATGGTGAAAACCAGATTTGTGAATTCTCCACCAAGATAC---???ACTAGTGTACCCAAACATGCAACCATCATGTTTACCAAGAAAAGACCACCAGCTTTTTTC-AAAGGGTTTGTACCTTTCCTCTTG???CTAAGA??CTGGAGCATCATTAAGTTCATGTGCTTTGAACAGCTGAAAAAAGAATTGATGAA-GTCGAGGCAGA---TGATGGACTGTGCCACA
>Elephas_maximus_Ps_UCP1
ACGGTAGGCCAGACGACCGCA---GACGTG---CCCCGGACCATGGTGGGGGTCAAGATCTTCTCAGCGGGAGTGGCGGCCTGCTTGGCAGATGTAATTACCTTCCCGCTGATCGCGGCCAAAGTTCGGCTGCAGATCCAAGGTGAATGCCAG----------A--------------------CCTCCAGTGCCATTAGGTATAAAGGTGTCTTGGGAACAATCACTACTCTGGCAAAAAAGGAAGAGCCAATGAAACTCTATAGTGGGCTGCCTGCTGGCCTTCAGAGACAAATAAGCTTTGCCTCTCTTAGGACTGGCCTCTATGATATGGCCCAGGAGTATTCCA-CTGCAGAGAAAGAAACTCCAGCTAGTTTAGAAAGCAAGATCGCTGCTGGCTTAAGGACTGGAGGAGTGGCAGTGTTCACT?GGCAACCCACAGAGGTCGTGGAGGCTAGACTTCAAGC----------ACAGAGCCATCTAC--ATGGTCTCAAACCGTGCTACACTGGGACTTACAATGCTGACAGAATCATAGCAACAACAGAAGGCTTGACAGGTCTTTGGAAAGGGACTACTCTCAGTCTGACAAGAAATATCATCATCAGTTGTACAGAGCTAGTAACATATGACCTGATGAAGGAGACCTTTGTGAAAAACAACCTACTAGCAGATGACGTGCCCTGCCACTTAGTGTCTTCTCTTATCGCTGGATTTTGCACAATGG---TTCTGTCCTCTCCAGCAGATGTGGTGAAAACCAGATTTATTAATTCTCCACCAGGATAC---TACACGAGTGTACCCAAATGCGCAGTGACCATGTTCACCAAGAAAGGACTGCCGGCTTTTTTC-AACGGGCTTGTGCCTTCCTTCTTGCGACTGGGATCCTGGAACGCCATTATGTTTTTGTGCTCTGAACAGCTGAAACAAGAATTGATGAA-GTCAAGGCAGA---CTATGGGCTGTACCACA
>Loxodonta_africana_Ps_UCP1
ACCGTAGGCCAGACGACCGCA---GACGTG---CCCCGGACCATGGTGGGGGTCAAGATCTTCTCAGCGGGAGTGGCGGCCTGCTTGGCAGATGTAATTACCTTCCCGCTGGTCGCGGCCAAAGTTCGGCTGCAGATCCAAGGTGAATGCCAG----------A--------------------CCTCCAGTGCCATTAGGTATAAAGGTGTCCTGGGAACAATCACTACTCTGGCAAAAAAGGAAGAGCCAATGAAACTCTATAGTGGGCTGCCTGCTGGCCTTCAGAGACAAATAAGCTTTGCCTCTCTTAGGACTGGCCTCTATGATATGGCCCAGGAGTATTCCA-CTGCAGAGAAAGAAACTCCAGCTAGTTTAGAAAGCAAGATCGCTGCTGGCTTAAGGACTGGAGGAGTGGCAGTGTTCACT?GGCAACCCACAGAGGTCGTGGAGGCTAGACTTCAAGC----------ACAGAGCCATCTAC--ATGGTCTCAAACCGTGCTACACTGGGACTTACAATGCTGACAGAATCATAGCAACAACAGAAGGCTTGACAGGTCTTTGGAAAGGGACTACTCTCAATCTGACAAGAAATATCATCATCAGTTGTACAGAGCTAGTAACATATGACCTGATGAAGGAGACCTTTGTGAAAAACAACCTACTAGCAGATGACGTGCCCTGCCACTTAGTGTCTGCTCTTATCGCTGGATTTTGCACAATGG---TTCTGTCCTCTCCAGCAGATGTGGTGAAAACCAGATTTATTAATTCTCCACCAGGATAC---TACACGAGTGTACCCAAATGCGCAGTGACCATGTTCACCAAGAAAGGACTGCCGGCTTTTTTC-AACGGGCTTGTGCCTTCCTTCTTGCGACTGGGATCCTGGAACGCCATTATGTTTTTGTGCTCTGAACAGCTGAAACAAGAATTGATGAA-GTCAAGGCAGA---CTATGGGCTGTACCACA
>Mammuthus_primigenius_Ps_UCP1
ACGGTAGGCCAGACGACCGCA---GACGTG---CCCCGGACCATGGTGGGGGTCAAGATCTTCTCAGCGGGAGTGGCGGCCTGCTTGGCAGATGTAATTACCTTCCCGCTGGTCGCGGCCAAAGTTCGGCTGCAGATCCAAGGTGAATGCCAG----------A--------------------CCTCCAGTGCCATTAGGTATAAAGGTGTCTTGGGAACAATCACTACTCTGGCAAAAAAGGAAGAGCCAATGAAACTCTATAGTGGGCTGCCTGCTGGCCTTCAGAGACAAATAAGCTTTGCCTCTCTTAGGACTGGCCTCTATGATATGGCCCAGGAGTATTCCA-CTGCAGAGAAAGAAACTCCAGCTAGTTTAGAAAGCAAGATCGCTGCTGGCTTAAGGACTGGAGGAGTGGCAGTGTTCACT?GGCAACCCACAGAGGTCGTGGAGGCTAGACTTCAAGC----------ACAGAGCCATCTAC--ATGGTCTCAAACCATGCTACACTGGGACTTACAATGCTGACAGAATCATAGCAACAACAGAAGGCTTGACAGGTCTTTGGAAAGGGACTACTCTCAGTCTGACAAGAAATATCATCATCAGTTGTACAGAGCTAGTAACATATGACCTGATGAAGGAGACCTTTGTGAAAAACAACCTACTAGCAGATGACGTGCCCTGCCACTTAGTGTCTTCTCTTATCGCTGGATTTTGCACAATGG---TTCTGTCCTCTCCAGCAGATGTGGTGAAAACCAGATTTATTAATTCTCCACCAGGATAC---TACACGAGTGTACCCAAATGCGCAGTGACCATGTTCACCAAGAAAGGACTGCCGGCTTTTTTC-AACGGGCTTGTGCCTTCCTTCTTGCGACTGGGATCCTGGAACGCCATTATGTTTTTGTGCTCTGAACAGCTGAAACAAGAATTGATGAA-GTCAAGGCAGA---CTATGGGCTGTACCACA
>Trichechus_manatus_Ps_UCP1
ATGGTGGGCCAGACTACCTGG---GATGTG---CCCCCGACCATG---GGCGTCAAGATCGTCTCAGCTGGAGTGTCGGCCTGTTTGGCGGATGTGATCACCTTCCCACTGGACACGGCCAAGGTTCGGCTACAGATCCAAGGTGAATGCCAG----------A--------------------CCTCCAGTGCCATTAGGTATAAAGTTGTCTTGGGAACAATCACCACTCTGGCAAAAACAGAAGGGCCAATGAAACGCTATAGTGGGCTGCCTGCTGGCTTTCAGAGACAAATAAGCTTTGCCTCTCTTAGGATTGGCCTCTATGATACTGTCCAGGAGTATTTCA-CTGCAGGGAAAGAAACACCGGCTAGTTTAGGAAGCAAGATCTCTGCTGGCTTAACGACTGGAGGAGTGGCGGTATTCATTGGGCAACCCACAGAGGTCGTGCAGGTCAGACATCAAGT----------GCAGAGCCATCTAT--GTGGTCTCAAACTGCGCTACACTGGGACTTACAATGCTTACAGAATCATAGCAACAACAGAACGCTTGACAGGTCTT???AAAGGGATTACTCCCAATCTGACAAGAAATGTCATCATCATTTGTACAGAGCTAGTAACACATGACCTAATGAAGGAGACCTTTGTGAAAAACAATCTACTGGCAGATGATGTGCCTTGCCACTTAGTGTCTGCTCTCATTGCTGGATTTTGCACAACAG---TTCTGTTCTCTCCAGTGGATGTGGTGAAAACCAGATTTGTTAATTCTCCACCAGGATAC---TACACAAGCATACCCAAATGTGCAATGACCGTGTTCACCAAGGAAGGACTGCCGGCTTTTTTC-AAAGGGTTTGTGCCTTCCTTCTTGCGACTCGGTTCCTGGAATGTCATTATGTTT??GTGCTTTGAA???CTGAAACGAGAATTGATGAA-GTCGAGGGAGA---CTATGGACTGTGCCACA
>Dugong_dugon_Ps_UCP1
ATGGTGGGCCAGACTACCTCG---GATGTG---CCCCCGACCATG---GGCGTCAAGATTGTCTCAGCTGGAGTGTCGGCCTGTTTGGCGGATGTGATCACCTTCCCACTGGACACGGCCAAGGTTCGGCTACAGATCCAAGGTGAATGCCAG----------A--------------------CCCCCAGTGCCATTAGGTATAAAGGTGTCTTGGGAACAATCACCACTCTGGCAAAAACAGAAGGGCCAATGAAACGCTATAGTGGGCTGCCTGCTGGCTTT???AGACAGATAAGCTTTGCCTCTCTTAGGATTGGCCTCTATGATACTGTCCAGGAGTACTTCA-CTGCAGGG???GAAACACCGGCTAGTTTAGGAAGCAAGATCTCCGCTGGCTTAACGACTGGAGGAGTGGTGGTATTCACTGGGCAACCCACAGAGGTCATGCAGGTCAGACATCAAGT----------GCAGAGCCATCTGT--GTGGTCTCAAACCGCGCTACACTGGGACTTACAATGCTTACAGAATCATAGCAACAACAGAAGGCTTGACAGGTCTT???AAAGGGACTACTCCCAATCTGACAAGAAATGTCATCATCAATTGTACAGAGCTAGTAACACATGACCTAATGAAGGAGACCTTTGTGAAAAACAATCTACTGGCAGATGATGTGCCCTGCCACTCGGTGTCTGCTCTCATTGCTGGATTCTGCACAACAG---TTCCGTCCTCTCCAGTGGATGTGGTGAAAACCAGATTTGTTAATTCTCCACCAGGATAC---TACACAAGCATGCCCAAATGTGCAATGACCGCGTTCACC?AGGAAGGACTGCCGGCTTTTTTC-AAAGGGTTTGTGCCTTCCTTCTTG???CTCGGATCCTGGAATGTCATTATGTTT??GTGCTTTGAACAGCTGAAACGAGAATTGATGAA-GTCGAGGCAGA---CTATGGACTGTGCCACA
>Hydrodamalis_gigas_Ps_UCP1
ATGGTGGGCCAGACTACCTCG---GATGTG---CCCCCGACCATG---GGCGTCAAGATTGTCTCAGCTGGAGTGTCGGCCTGTTTGGCGGATGTGATCACCTTCCCACTGGACACGGCCAAGGTTCGGCTACAGATCCCAGGTGAGTGCCAG----------A--------------------CCTCCAGTGCCATTAGGTATAAAGGTGTCTTGGGAACAATCACCACTCTGGCAAAAACAGAAGGGCCAATGAAACGCTATAGTGGTCTGCCTGCTGGCTTTCAGAGACAGATAAGCTTTGCCTCTCTTAGGATTGGCCTCTATGATACTGTA?AGGAGTACTTCA-CTGCAGGG???GAAACACCGGCTAGTTTAGGAAGCAAGATCTCCGCTGGCTTAATGACTGGAGGAGTGGCGGTATTTGCTGGGCAACCCACAGAGGTCATGCAGGTCAGACATCAAGT----------GCAGAGCCATCTGT--GTGGTCTCAAACCGCGCTACACTGGGACTTACAATGCTTACAGAATCATAGCAACAACAGAAGGCTTGACAGGTCTT???AAAGGGACTACTCCCAATCTGACAAGAAATGTCATCATCAATTGTACAGAGCTAGTAACACATGACCTAATGAAGGAGACCTTTGTGAAAAACAATCTACTGGCAGATGATGTGCCCTGCCACTCAGTGTCTGCTCTCATTGCTGGATTTTGCACAACAG---TTCTGTCCTCTCCAGTGGATGTGGTGAAAACCAGATTTGTTAATTCTCCACCAGGATAC---TACACAAGCATACCCAAATGTGCAATGACCGTGTTCACCAGGGAAGGACTGCCGGCTTTTTTC-AAAGGGTTTGTGCCTTCCTTCTTGCGACTCGGATCCTGGAATGTCATTATGTTT??GTGCTTTGAACAGCTGAAACGAGAACTGATGAA-GTCGAGGCAGA---CTATGGACTGTGCCACA
>Chrysochloris_asiatica_UCP1
ATGGTGGGTCTGTCAACTTCG---GACGTC---CACCCCACCATG---GGGGTCAATATCTTCTCAGCTGGAGTGTCCGCCTGCTTGGCGGATGTGATCACCTTTCCGTTGGACACGGCGAAAGTTCGACTACAGATCCAAGGTGAATGCCAG----------A--------------------CTTCCAGTGCCATTAGATATAAAGGTGTCTTGGGAACAATCAGCACTCTGGCGAAAACAGAAGGGTTAGCAAAACTCTATAGTGGGCTACCTGCTGGACTGCAGAGACAAATCAGCTCTGCCTCTCTTAGGATTGGCCTCTATGACACCGTCCAGGAGTACTTCA-CAGATGGCAAAGAAACACCAGCTAGTTTAGGAAGCAAGATCTTGGCTGGCCTAACCACTGGAGGAGTGGCAGTGTTCATTGGGCAACCTACGGAGGTAGTGAAGGTCAGACTGCAAGC----------ACAGAGCCATCTAC--ATGGTCTGAAACCACGCTACACTGGGACTTATAATGCTTACAGAATTATCGCAACAACAGAAAGCTTCACAACTCTTTGGAAAGGAACCTCTCCCAATCTCCTAAGAAATGTCATCATCAATTGCTCAGAGCTAGTAACGTATGACCTAATGAAGGAGACCTTTGTGAAAAACAACATACTTGCAGACGACATGCTTTGCCACTTGGTGTCTGCTCTTATTGCTGGATTTTGCGCAACGG---TTCTGTCCTCTCCAGCAGATGTGGTAAAAACCAGATTTATAAATTCTCCACAAGGATAC---TACTCAAGTGTACCCAACTGTGCAATGACCATGTTAACCAAGGAAGGAGTGCCGGCTTTTTTC-AAAGGGTTTGTGCCTTCCTTCTTGCGACTCGCATCCTGGAACGTCATTATGTTTGTGTGCTTTGAACAACTGAAACGAGAACTGATGAA-GTCCAGGCGGA---CAGTCGACGGTGCCACA
>Orycteropus_afer_UCP1
ATGGTGGGCCTGACAACTTCG---GACATG---CACCCGACCATG---GGGATCAAGATCTTCTCAGCTGGAGTGTCGGCCTGCTTGGCGGATGTGATCACCTTCCCGCTAGACACCGCCAAAGTTCGGCTACAGATCCAAGGTGAATGCCAG----------C--------------------CCTCCAGTGCCATTAGGTATAAAGGTGTCTTGGGAACAATCACTACTCTGGCAAAAACAGAAGGACCAATGAAACTCTACAGTGGGCTGCCTGCTGGCCTTCAGAGACAAATTAGCTTTGCCTCTCTTAGGATTGGCCTTTATGATACTGTCCAGGAGTTCTTCA-CAGCAGGGAAAGAAACACCAGCTAGTTTAGGAAGCAAGATCTCCGCTGGCTTAACAACTGGAGGAGTAGCAGTGTTTATTGGGCAACCCACAGAAGTTGTGAAGGTCAGACTTCAAGC----------ACAGAGCCATCTGC--ATGGTCTCAAACCACGCTACACTGGGACTTACAATGCTTACAGAATTATAGCAACAACTGAAGGTTTGAGAGGTCTTTGGAAAGGGACTACTCCCAATCTGACAAGAAATGTCATCATCAATTGTACAGAGCTAGTAACATATGACCTAATGAAGGAGAGCCTTGTGAAAAACAACCTACTAGCAGATGATGTGCCCTGCCACTTATTGTCTGCTCTTATTGCTGGATTTTGCACAACGA---TTCTGGCCTCTCCAGTGGATGTGGTGAAAACCAGATTTATAAATTCTCCACCAGGACAC---TACACAAGTATACCCAACTGTGCAGTGGCTATGTTCACCAAAGAAGGACTGCCAGCTTTTTTC-AAAGGGTTTGTACCTTCCTTCTTGCGACTGGGATCCTGGAATGTCATTATGTTTGTGTGCTTTGAACAGCTGAAACAAGAATTGATGAA-GTCAAGGCAGA---CTATGGACTGTGCCACA
>Echinops_telfairi_UCP1
ATGGTGAGCCCCACCACCTCC---GATGTG---CACCCGACTATG---GGGGTGAAGATCTTCTCGGCGGGGGTGTCAGCCTGCTTGGCGGACCTGATCACCTTCCCGCTGGACACCGCCAAAGTGCGGCTCCAGATCCAAGGGGAAAGCCCG----------A--------------------CCTCCAGTGGCATCAAGTACAAAGGCGTCTTGGGAACGATCAAGACGCTGGCAAGAACGGAAGGCATGGTGAAGCTCTACAGCGGGCTGCCTGCTGGAATCCAGAGACAAATCAGCTTTGCCTCGCTGAGGATCGGCCTCTACGACACTGTGCAGGAGTACTTCA-CCGCGGGCAAAGACGCACCAGCTACCTTAGGAAACAGGATCTCAGCTGGTTTAACAACAGGAGGCGTGGCCGTGTTCATCGGGCAGCCCACAGAGGTTGTGAAGGTCCGACTTCAAGC----------ACAGAGCCACCTGC--ATGGTCTCAAGCCGCGCTACACTGGGACCTACAATGCTTACCGAATTATAGCCACCACAGAGGGCTTCACATGTCTCTGGAAAGGGACTTCTCCCAATCTGGCAAGAAACATCATCATCAACTGTGTAGAGCTAGTAACCTACGACCTGATGAAGGACACCTTGGTGAACAACAACATACTAGCAGATGATGTGCCCTGTCACTTAGTGTCTGCTCTGATTGCCGGATTTTGCACGACGT---TCCTGGCCTCTCCAGCAGATGTGGTGAAAACCAGATTTATAAATTCTCCGCCAGGATTC---TACTCCAGTGTACCCAATTGCGTGATGAGCATGTTCACCAAGGAAGGGCTGCCGGCCTTTTTC-AAAGGGTTCATTCCGTCCTTCTTGCGCCTGGCATCCTGGAACGTCATTATGTTTGTGTGCTTTGAGCAGCTGAAACGGGAACTGTCCAA-GACGAGGCAAG---ACACTGCATTTGAC???
>Elephantulus_edwardii_UCP1
ATGGTGGGCCTGACTTCCTCC---GACGTG---CACCCCACCATG---GGGGTGAATATCTTCTCAGCCGGGGTGTCTGCCTGCTTGGCGGACGTGGCCACCTTCCCGCTGGACACTGCCAAAGTTCGGCTCCAGATCCAAGGAGAATGCCCA----------A--------------------TTTCCAGCCCAATCAGATATAAAGGCGTCTTGGGAACAATCACCACTCTGGCAAAAACAGAAGGGCCAATGAAACTTTACAGCGGGCTGCCTGCTGGCATTCAGCGCCAGATAAGCTCTGCCTCCCTTCGGATCGGCCTCTATGATACGGTCCAGGAGTACTTCA-CCGAAGGGAAAGATGTACCAGCTAGTTTAGGAAACAGGATCTGCGCTGGCTTAACAACAGGCGGAGTGGCAGTGTTCATTGGGCAACCCACAGAGGTTGTGAAGGTTAGACTTCAAGC----------ACAAAGCCATCTCC--ATGGTCCCAAACCACGCTACACCGGGACTTACAATGCTTACAGGATTATAGCAACAACAGAAACCTTGAGAGGTCTTTGGAAAGGGACTACACCAAATCTTGTAAGAAGTATCATCATCAATTGTACAGAGCTAGTAACGTATGACGTTATGAAGGATACCTTTGTGAAAAACAACATCCTGGCAGATGATGTCCCCTGCCACTTGCTCTCTGCTCTTGTTGCTGGATTTTGTGCAACAC---TTATGTCTTCTCCATCAGATGTGGTGAAAACCAGATATATAAATTCCCCACCAGGACAC---TATGCAAGTATACCCAAGTGTGCAATGGCCATGCTCACCAAGGAAGGAGTGCCTGCTTTTTTC-AAAGGGTTCGTGCCTTCCTTCTTACGACTCGCATCCTGGAATGTCATTATGTTTGTGTGCTTTGAACAGTTGAAGCGAGCACTAATGAA-GTCCCGGCAGA---CTACGGACTGTACCACA
>Choloepus_hoffmanni_Ps_UCP1
?????????????????????---??????---????????????---?????????????????????????????????????????????????????????????????????????????????????????????????????????----------?--------------------?????????????????????????????????????????????????????????????????????????????????????????????????????????????????????????????????????????????????????????????????????-??????????????????????????????????????????????????????????????????????????????????????????????????????????????????????----------??????????????--????????????????????????????????????????????????????????????????????????????????????????????????????????????????????????????????????????????????????????????????????????????????????????????????????????????????????????????????????????????????---???????????????????????????????????????????????????????????---???????????????????????????????????????????????????????????????-?????GTTTGTGCCTTTCTTCTTGAGACTTGGATCC???AATGTCATCATGTTTGTGTG??TTGAACAGCTAAAACAGGAAATGATGAC-ATCAAGGCA?A---CTATGAACTGTGTCACA
>Bradypus_variegatus_Ps_UCP1
?????????????????????---??????---????????????---?????????????????????????????????????????????????????????????????????????????????????????????????????????----------?--------------------?????????????????????????????????????????????????????????????????????????????????????????????????????????????????????????????????????????????????????????????????????-??????????????????????????????????????????????????????????????????????????????????????????????????????????????????????----------??????????????--????????????????????????????????????????????????????????????????????????????????????????????????????????????????????????????????????????????????????????????????????????????????????????????????????????????????????????????????????????????????---???????????????????????????????????????????????????????????---???????????????????????????????????????????????????????????????-?????GTTTGTGCCTTCCTTCTTGCGACTTAGATCCTGGAATGTCATCATGTTTGAGTA??CTGAACAGCTAAAACAGGAAAGGATGAC-ATCAAGGCGGA---CTATGGACTGTGCCACA
>Cyclopes_didactylus_Ps_UCP1
?????????????????????---??????---????????????---?????????????????????????????????????????????????????????????????????????????????????????????????????????----------?--------------------?????????????????????????????????????????????????????????????????????????????????????????????????????????????????????????????????????????????????????????????????????-??????????????????????????????????????????????????????????????????????????????????????????????????????????????????????----------??????????????--????????????????????????????????????????????????????????????????????????????????????????????????????????????????????????????????????????????????????????????????????????????????????????????????????????????????????????????????????????????????---???????????????????????????????????????????????????????????---???????????????????????????????????????????????????????????????-?????ATTTGTACCTTCCTTCTTGCAACTAGGATCCTGGAATGTCATCATGTTTGTGTG??TTGAACAGCTAAAACAAGAACTGATGAC-ATCAAGGCAGA---CTATGGACTTTGCCACA
>Dasypus_novemcinctus_Ps_UCP1
ATGGGGGGGCTC????CCGCG---GGCTCA---CCCCCCGC????---GCGGGAAA???????????????CGAGGCGGC??????GGCAGGTGCCCCCGCCTCCCCGCTGGG?GCCGCCAGCCTGGGGCTGCAGATCCAAGGTGAAGGTGAG----------A--------------------AATCCCATGCTATTAAGTACAAAGGTCTCCTGGGAACAGTCGCCACACTGGCAAAAACGGAAGGGCCAATG?AAC?CTACCGCGAGCTGCCTGCTGGCCTGCAGAAACAGATGCACTCCACCCCT---AGGATGGGACTC???GATACCGTCCCGCGGCT?TTCA-CCGCAGGGAAACCAG???????????????????????????????????????????????????????????????????????????????????????????????????????----------??????????????--????????????????????????????????????????????????????????????????????????????????????????????????????????????????????????????????????????????????????????????????????????????????????????????????????????????????????????????????????????????????---???????????????????????????????????????????????????????????---???????????????????????????????????????????????????????????????-?????TCTTATGCCTTCCTTCTTG???CTCAGATCCTGGAATGTTGTCATGTTTGTGTACTTTGAACAGCTGAAACAAGAATTGATGAA-GCCAAGGCAGA---CTATGGACTGTGCTACA
>Astyanax_mexicanus_UCP1
ATGGTGGGTCTGAAGCCGTCT---GAAGCT---CCTCCTCCTCTG---GGAGTGAAAGTACTGAGCGCAGGAACGGCCGCCTGCATTGCTGACCTGGTCACCTTCCCTCTGGACACAGCCAAAGTCAGACTACAGATCCAGGGGGAGAAGGCG----------G--------------------TG---GAGGCTATCCGTTACCGGGGCGTGTTCGGGACCATCAGCACCATGGTGCGGACAGAGGGGCCACGCTCGCTGTATAACGGCCTGGTCGCCGGCCTGCAGAGACAGATGGCCTTCGCCTCCATACGAATCGGCCTTTACGACAACGTCAAGAGCTTCTACA-CAAGAGGAAAAGACA---ATCCTAACGTTGGTATCCGGATCCTGGCCGGCTGCACCACGGGGGCCATGGCTGTTTCCATGGCTCAGCCCACAGACGTGGTGAAGGTTCGCTTCCAGGC----------CCAGATGAACCTGC--AGGGAGTGGCCCGCCGCTACAACGGCACCATGCAGGCATACAGACAGATCTTCCACCAGGAGGGTCTCCGGGGGCTGTGGAAAGGAACGCTACCCAACATCACAAGGAACGCCTTGGTCAACTGCACAGAGCTGGTCTCATACGATCTCATCAAAGAAGCCATTCTCAAACATAAGCTGTTGTCAGATAACCTGCCCTGCCACTTCGTCTCTGCGTTCGGCGCCGGCTTCATCACCACAG---TCATCGCCTCTCCAGTGGACGTGGTGAAGACGCGCTACATGAACTCTCCTCCCGGCCAA---TACAAGAGCGCCATCAACTGCGCCTGGACCATGATGACCAAAGAAGGACCCACAGCTTTCTAC-AAAGGGTTTGTACCGTCCTTCCTCAGACTGGGCTCCTGGAACGTCGTCATGTTTGTGTCATTTGAGCAGCTGAAGAGAGCGATGATGGT-CTCCAGGAAAA---AGATGGAAGCCACCATG
>Cyprinus_carpio_UCP1
ATGGTGGGTCTGAAGCCGTCT---GATGTT---CCTCCTCCTCTG---GGTGTGAAGGTTCTCAGCGCAGGAACGGCCGCCTGCATCGCTGATTTAGTCACCTTCCCTCTGGACACCGCAAAAGTGCGGCTACAGATCCAGGGGGAGAAAGCA----------G--------------------TGACGGGCGCAATCCGGTACAGAGGGGTGTTTGGGWCCATCAGCACCATGGTAAGAACGGAGGGCCCACGCTCGCTCTACAACGGCTTAGTCGCTGGCCTTCAGAGACAGATGGCCTTCGCCTCCATACGAATCGGCCTCTACGACAACGTCAAGAGCTTCTACA-CACGCGGCAAAGACA---ACCCCAACGTGGGCATCAGGATCCTGGCGGGCTGCACCACCGGAGCGCTGGCCGTGTCTGTGGCTCAGCCCACAGATGTGGTGAAGGTGCGTTTCCAGGC----------CCAGATGAACCTGC--AGGGGGTGGGCAGACGCTACAGTGGCACCATGCAGGCCTACAGACAGATTTTCCAGCACGAGGGGCTCCGGGGCTTGTGGAAAGGAACTCTACCCAACATCACGAGGAACGCGCTGGTCAACTGCACTGAACTGGTGTCCTACGATCTCATCAAGGAAGCCCTTCTCAAACATAAACTCATGTCAGACAATCTTCCGTGTCATTTCGTGTCTGCGTTCGGAGCGGGTTTCGTCACGACAG---TGATCGCGTCTCCTGTGGATGTGGTGAAGACGCGCTACATGAACTCTCCTCCTGAGCAG---TACAGGAGCTCCCTCAACTGTGCCTGGACCATGATGACCAAAGAGGGTCCCACCGCCTTCTAC-AAAGGTTTCGTTCCATCTTTCCTGAGGCTGGGCTCCTGGAACGTGGTGATGTTCGTGTCATTCGAGCAGCTCAAGCGGGCCATGATGAT-GTCCAGGAGCA---GAATCGAGGCCACCACG
>Danio_rerio_UCP1
ATGGTGGGTCTGAAGCCGTCA---GATGTT---CCTCCTCCTCTG---ACTGTGAAGGTGTTGAGTGCAGGAACGGCCGCCTGCATCGCTGACCTCGTCACCTTCCCGCTGGACACGGCCAAAGTCCGCCTGCAGATCCAGGGGGAGAAAGCG----------G--------------------TGACAGGAGCCATCCGCTACAAAGGTGTTTTCGGGACCATCAGCACCATGATGAGGACGGAGGGTCCGCGCTCGCTCTACAACGGCCTGGTCGCCGGCCTACAGAGACAGATGGCCTTCGCCTCCATCCGCATTGGCCTCTACGACAACGTCAAGAGCTTCTACA-CGCGTGGAAAAGACA---ACCCTAATGTGGCGGTGCGAATCCTGGCGGGCTGTACTACCGGAGCGATGGCCGTGTCCATGGCTCAGCCCACAGACGTGGTAAAGGTGCGTTTCCAGGC----------CCAAATGAACCTCC--AGGGTGTGGGCAGACGATACAACGGCACCATGCAGGCCTACAGGCAGATCTTCCAGCTTGAGGGACTCCGTGGTCTCTGGAAAGGAACTCTGCCGAACATCACGAGGAACGCTCTGGTCAACTGCACAGAACTGGTGTCTTACGATCTGATCAAAGAGGCTATCCTTAAACACAGACTCCTGTCAGACAATCTCCCGTGTCACTTTGTGTCTGCGTTCGGCGCGGGCTTCATCACGACGG---TGATCGCGTCTCCTGTGGATGTGGTAAAAACACGGTACATGAACTCTCCACCGGGACAG---TACAGCAGCTCCACCAACTGCGCCTGGACCATGCTCACTAAAGAGGGACCCACAGCTTTCTAC-AAAGGTTTTGTCCCGTCATTCCTGCGGCTGGGCTCCTGGAACGTGGTGATGTTCGTGTCGTTTGAGCAGCTCAAACGGGCCATGATGGT-GTCCAGAAACA---GAATCGAAGCCGCTGCG
>Takifugu_rubripes_UCP1
ATGGTGGGACTCAAGCCCTCG---GACGTT---CCCCCTCCGCTC---GGGGTCAAGATGGCGAGTGCCGGGGCGGCGGCGTGTATCGCCGACATCGTCACTTTTCCTCTGGACACGGCCAAAGTCAGACTTCAGATTCAGGGAGAGAAGACG----------G--------------------CG---------ATCCGCTACAGAGGCGTGTTTGGGACCATCAGCACCATGGTCCGGACAGAGGGGCCCAGGTCTCTGTACAACGGGCTGGTGGCGGGTCTGCAGAGGCAACTGTGCTTCGCCTCGGTCCGAATCGGCCTCTACGACAGCGTCAGGGACTTCTACA-CCGGCGGCAAAGAAA---ACCCCAACGTCCTGATACGGATCCTGGCTGGCTGCACCACGGGCGCCATGGCGGTGTCCTTCGCGCAGCCCACAGACGTGGTCAAGGTTCGATTCCAGGC----------GCAGATGAACCTGA--ACAGCGTGGCGCGTCGCTACAGCGGCACCATGCAGGCCTACAAACACATCTACCAGAACGAGGGTTTCCGGGGACTCTGGAAAGGCACGCTGCCCAACATCACCAGGAACGCACTGGTCAACTGCACGGAGCTCGTGACCTACGACATGATCAAGGAGGCCATCCTGAGGCACAAACTCATGTCAGATAATCTTCCGTGCCACTTCGTGTCGGCGTTTGGCGCCGGCTTCGTCACCACGG---TGATCGCCTCCCCGGTAGACGTCGTCAAAACCAGGTACATGAACTCACCACCGGGCCAG---TACAGGAGCGCCATCAACTGTGCCTGGACCATGATGACCAAAGAGGGGCCCACAGCTTTCTAC-AAAGGATTTGTGCCATCGTTTCTGAGGCTGGGGTCGTGGAACATCGTCATGTTTGTCTCCTTCGAACAAATCAAGAGAGCCATGATGGT-CACGAAAAAGA---AGATCGAAGCCAAAAAC
>Xiphophorus_maculatus_UCP1
ATGGTGGGACTCAAGCCCTCA---GACGTG---CCTCCTCCTCTT---GGGGTGAAGATGGCGAGTGCCGGAGCAGCAGCCTGCATAGCGGACATGGTCACATTTCCTCTGGACACAGCCAAAGTCCGACTGCAGATTCAAGGGGAGAAGCAA----------G--------------------CG---------ATCCGCTACAGAGGGGTGTTTGGTACCATCAGCACCATGGTCCGGACCGAGGGGCCCAGGTCCTTGTATAACGGGCTGGTGGCCGGACTGCAGAGGCAGCTGTGTTTCGCTTCCATCAGAATCGGTCTCTATGACAACGTGAAAAACTTCTACA-CTGGAGGCAAAGAAA---ATCCAGGCGTGCTGATGCGGATACTGGCCGGCTGCACAACAGGTGCCATGGCCGTGTCGTTTGCACAACCCACCGACGTGGTCAAGGTTCGATTCCAGGC----------CCAGATGAACCTGA--ACGGCGTGGCGCGGCGCTACAACGGCACAATGCAAGCCTACAGACAAATCTACCTCAATGAGGGCTTACGAGGCCTGTGGAAAGGAACATTACCCAACATCACAAGAAATGCACTGGTGAACTGCACAGAACTGGTTACCTATGACCTGATCAAAGAGGCCATTCTCAAACACAAACTGTTGTCAGATAATCTTCCGTGCCACTTCGTGTCTGCGTTCGGAGCAGGCTTTGTCACTACGG---TGATTGCCTCCCCAGTGGATGTAGTGAAAACAAGATACATGAACTCTCCGCCAGGCCAG---TACCGCAGCGCCATCAACTGCGCCTGGACCATGATGACTAAAGAGGGACCAACTGCGTTTTAC-AAAGGGTTTATGCCTTCGTTTCTGAGACTGGGATCCTGGAACGTCGTCATGTTCGTCTCGTTCGAGCAAATCAAGAGAGCCATGATGAT-GTCCAGA---A---GAATCGAAGCACCAAAC
>Xenopus_tropicalis_UCP1
ATGGTGGGTCTAAAGCCTTCA---GACGTC---CCTCCTACCCCA---GCTGTTAAATTCATTGCTGCAGGCACAGCCGCGTGCATAGCGGACCTCTTCACCTTCCCACTGGACACGGCCAAAGTCAGGCTTCAGATTCAAGGAGAGACAACT----------G--------------------GATCTGGTGCTATTCGGTACAAAGGAGTTTTTGGAACTATAAGCACCATAGTGAAGACTGAAGGGCCCAAAAGCCTATACAATGGATTGGTAGCTGGGCTCCAGAGACAGATGAGCTTCGCCTCCATTCGCATTGGTCTTTATGACACAGTAAAGCTTTTCTACA-CCAATGGGAAAGAAA---AAGCTGGGATTGGAAGCCGGATACTAGCTGGCTGCACAACAGGGGCACTTGCTGTAACCGTAGCTCAACCCACAGATGTGGTAAAAGTCAGATTCCAAGC----------CCAAGCCAATCTTC--AAGGAGTCAAAAGGCGATACAATGGCACTATGGACGCCTATAAAACCATAGCCAAGAAGGAAGGTGTAAGAGGCCTTTGGAAAGGAACTTTTCCAAACGTAACAAGGAATGCCATAGTCAACTGTACTGAACTGGTGACATATGATGTGATAAAAGAAAATCTGCTTCACTACAAACTAATGACGGATAATCTTCCATGCCATTTTGTGTCAGCTTTTGGAGCTGGGTTCTGTACTACAG---TTATTGCCTCTCCAGTAGATGTTGTAAAGACCAGATATATGAATTCCCCTCCAGGCCAG---TACAAATCAGCTCTAAATTGTGCCTGGACTATGATCACCAAGGAGGGACCAACAGCTTTTTAT-AAGGGCTTTGTACCTTCGTTTCTACGGCTGGGATCCTGGAATGTGGTAATGTTCGTGTCTTATGAGCAACTGAAAAGAGCAATGATGAT-GTCAAAGCAGA---GAATGGAGTATGCAGTG
>Latimeria_chalumnae_UCP1
ATGGTTGGCCTGAAACCTTCA---GATATC---CCTCCAACTCCG---GCTGTGAAGTTCTTAAGTGCTGGGACTGCAGCTTGCATAGCTGATCTCTTCACATTCCCGCTGGATACAGCTAAAGTCAGATTACAGATTCAAGGAGAATCCATT----------G--------------------CAACGGGAGGTATCAGGTACAAAGGTGTTTTTGGAACAATTACCACCATGGTAAAAACAGAAGGCCCGAGGAGTCTGTACAATGGGCTTGTAGCTGGACTTCAGAGGCAGATGAGTTTTGCATCCATACGAATTGGCCTATATGACACAGTCAAACAGTTCTATA-CGAATGGGAAAGACC---AAGCTGGTGTAGGAAGTAGGATCTTGGCTGGCTGTACCACAGGAGCGATGGCAGTAAGTGTAGCACAACCTACAGATGTCGTCAAAGTTAGATTTCAGGC----------ACAGACAAACCTTG--AAGACACCAAAAGGAGATACAAGGGAACACTACACGCCTACAAAACAATAGCCAAAGAGGAGGGAGTGCGAGGACTCTGGAAAGGCACTTTACCCAATATCACCAGGAATGCCATTGTAAACTGTGCAGAACTAGTAACATATGACATTATAAAGGAGACCATTCTTAGACACAGACTAATGACAGACAACCTGCCCTGCCACTTCGTATCGGCATTTGGTGCTGGGTTCTGCACAACTG---TGGTAGCATCTCCTGTAGATGTTGTAAAGACCAGATACATGAACTCAGCACCAGGCCAG---TATAACAGTGCTTTGAACTGCGCCTGGATTATGCTAACTAAGGAAGGACCAACAGCTTTTTAC-AAAGGATTTGTACCGTCATTTTTAAGGATGGGTTCCTGGAATATAGTGATGTTTGTAACATACGAGCAATTAAAAAGGGCAGTGATGAC-ATCCAGATATT---CCTTAGAGTGTGCTGCA
>Lepisosteus_oculatus_UCP1
ATGGTTGGATTGAAGCCCTCA---GATATC---CCTCCAACGCAA---GGTGTGAAGTTCCTGAGTGCCGGAACAGCAGCCTGTATAGCAGACCTGTTCACTTTCCCCTTGGACACGGCCAAAGTTAGATTACAGATCCAAGGAGAGAAAGCG----------G--------------------CTGCCGACGCAATCAGATACAGAGGCGTGTTTGGAACCATAGCCACCATGGTGAAAACAGAAGGCCCAAAGAGTCTCTACAACGGACTTGTCGCAGGTCTTCAGAGGCAGATGAGCTTTGCTTCAATCCGGATTGGTCTCTATGACACGGTCAAACAGTTCTACA-CAGCTGGAAAAGACA---ATCCTGGCATTGGCGTCCGGATCCTGGCAGGCTGCACCACAGGGGCCATGGCAGTGTCGATAGCACAGCCCACAGATGTGGTGAAGGTCAGGTTTCAAGC----------CCAGATGAACCTCA--AAGGTGTGGAGAGGAGATACAGTGGCACCCTGCAGGCGTACCGACAAATCTTCCGTCAGGAAGGGCTGAGAGGACTATGGAAAGGCACATTACCAAATATCACCAGGAATGCTTTAGTCAACTGCACAGAACTAGTAACTTATGACATCATTAAGGAGGCCATTCTGAACCATCAATTGATGTCAGATAATCTGCCCTGTCACTTTGTATCGGCTTTTGGAGCTGGGTTCTGCACCACAG---TCATTGCGTCCCCAGTTGATGTTGTGAAGACCCGGTACATGAACTCCCCACCAGGACAG---TACAAGAGTGCTTTGAACTGTGCTTGGACCATGCTCACTAAGGAGGGGCCAACAGCATTTTAT-AAAGGATTTGTTCCCTCGTTCCTAAGGCTGGGTTCCTGGAATGTTGTGATGTTTGTTTCCTATGAGCAGCTGAAAAGGGCAATGATGAT-GTCCAAACAGT---CTATGGAAATTGCTGCA
>Camelus_dromedarius_UCP2_cds
ATGGTTGGGTTTAAGGCTACA---GATGTGCCCCCTACTGCCACTGTT------AAGTTCCTGGGGGCTGGTACAGCTGCCTGCATTGCAGACCTCATCACCTTCCCCTTGGATACTGCTAAAGTCCGGCTACAGATCCAAGGAGAAAGGCAG---------GGGCCAGTG------CAGGCTGCTGCCAG---TGCCCAATACCGCGGCGTGCTGGGCACCATCCTGACTATGGTGCGCACCGAGGGCCCTCGCAGCCTCTACAATGGGCTGGTCGCCGGCCTGCAGCGCCAGATGAGCTTCGCCTCCGTCCGAATTGGCCTCTATGACTCTGTCAAGCAATTCTACA---CCAAGGGCTCTGAGCATGCT-GGCATCGGGAGCCGCCTCCTGGCAGGCAGCACCACAGGTGCCTTGGCTGTGGCTGTGGCCCAGCCAACGGATGTGGTAAAGGTCCGGTTCCAAGC-----ACAGGCCCGTACTGG---AG-GTGGCCAGAGG------TACCAGAGCACTATTGAGGCCTATAAGATCATTGCGCAGGAGGAAGGGTTTCGGGGACTCTGGAAAGGGACCTCGCCCAATATTGCTCGAAATGCCATTGTCAACTGTGCTGAGCTGGTGACCTATGACCTCATCAAGGACACTCTCCTGAAGACCAATCTCATGACGGATGACCTTCCTTGCCACTTCACTTCCGCCTTCGGGGCGGGCTTCTGCACCACCATCA---TCGCCTCCCCCGTCGACGTGGTCAAGACGAGATACATGAACTCTGCCTTGGGCCAG---TACAGCAGCGCTGGCCACTGTGCCCTCACCATGCTCCAGAAGGAGGGTCCCCGAGCCTTCTAC-AAAGGGTTCATGCCCTCCTTTCTCCGACTCGGTTCCTGGAACGTGGTGATGTTCGTCACCTACGAGCAGCTGAAACGGGCCCTCATGGCTGCCTGCGCTTCCAC----GGAGGCTTCCTCT
>Cebus_capuchinis_UCP2_cds
ATGGTTGGGTTCAAGGCCACA---GATGTGCCCCCTACTGCCACTGTG------AAGTTTCTTGGGGCTGGCACAGCTGCCTGCATTGCAGATCTCATCACCTTTCCTCTGGATACTGCTAAAGTCCGGCTACAGATCCAAGGAGAAAGTCAG---------GGGCCAGTG------CGTGCTACAGCCAG---TGCCCAGTACCGCGGTGTGTTGGGCACCATTCTGACCATGGTGCGTACCGAAGGCCCCCGAAGCCTCTACAATGGGCTGGTTGCCGGCCTGCAGCGCCAAATGAGCTTTGCCTCTGTCCGCATCGGCCTCTATGACTCTGTCAAACAGTTCTACA---CCAAGGGCTCTGAACATGCC-AGCATTGGGAGCCGCCTCCTAGCAGGCAGCACCACAGGTGCCCTGGCTGTTGCTGTGGCCCAGCCCACAGATGTGGTAAAAGTCCGGTTCCAAGC-----TCAGGCCCGGGCTGG---AG-GTGGTCGGAGA------TACCAAAGTACCATCGATGCCTACAAGACCATTGCCCGAGAGGAAGGGTTCCAGGGCCTTTGGAAAGGGACCTCTCCCAATGTTGCTCGTAATGCCATTGTCAACTGTGCTGAGCTAGTGACCTATGACCTCATCAAGGATGCCCTTCTGAAAGCCAACCTCATGACAGATGACCTCCCGTGCCACTTCACCTCTGCCTTTGGGGCAGGCTTCTGTACCACTGTCA---TCGCCTCCCCTGTAGACGTGGTCAAGACGAGATACATGAACTCTGCCCTGGGCCAG---TACAGCAGCGCTGGCCACTGTGCCCTTACCATGCTCCAGAAGGAGGGGCCCCGAGCCTTCTAC-AAAGGGTTCATGCCCTCCTTTCTCCGCTTGGGTTCCTGGAACGTGGTGATGTTTGTCACCTATGAGCAGCTGAAACGGGCCCTCATGGCTGCCTGCACTTCCCA----AGAGGCTCCCTTC
>Ellobius_lutescens_UCP2_cds
ATGGTTGGTTTCAGGGCCACA---GACGTGCCCCCGACAGCCACTGTA------AAGTTCCTGGGAGCTGGGACAGCTGCCTGCATTGCAGATCTCATCACGTTTCCTCTAGACACCGCCAAAGTCCGGCTCCAGATCCAAGGAGAAAATCAA---------GGGCTAGTG------CACACTGCAGCCAA---CGCCCAGTACCGTGGTGTGCTGGGCACCATCCTAACCATGGTGCGCACCGAGGGTCCACGTAGCCTCTACAATGGGCTGGTCGCCGGCCTGCAACGGCAGATGAGCTTTGCTTCGGTCCGCATTGGCCTCTACGACTCTGTAAAGCAGTTCTACA---CCAAGGGCTCAGAACATGCA-GGCATCGGGAGCCGCATCCTGGCAGGTAGCACCACAGNNNNNNNNNNNNNNNCTGTGGCCCAACCTACAGATGTGGTAAAGGTCCGTTTCCAGGC-----TTGGGCCCGGGCTGG---CA-GTTGTCGGAGA------TACCAGAGCACTGTCGAAGCCTACAAGACCATTGCACGAGAGGAGGGCATCCGGGGCCTCTGGAAAGGGACCTCTCCCAACATTGCCCGTAATGCCATTGTCAACTGTGCTGAGCTAGTGACCTATGACCTCATCAAGGATACTCTCCTGAAGGCCAACCTCATGACAGATGATCTCCCTTGCCACTTCACTTCCGCCTTTGGGGCTGGCTTCTGCACCACGGTCA---TAGCCTCCCCCGTCGATGTGGTCAAGACGAGATATATGAACTCTGCCTTGGGCCAG---TACCGCAGCGCAGGTCACTGTGCCCTTACCATGCTCCAGAAGGAGGGACCCCGAGCCTTCTAC-AAGGGGTTCATGCCTTCCTTCCTCCGCTTGGGGTCCTGGAACGTAGTGATGTTTGTCACCTATGAGCAGCTCAAAAGGGCCCTGATGGCTGCCTACGGATCCCC----AGAGGCACCCTTT
>Ellobius_talpinus_UCP2_cds
ATGGTTGGTTTCAAGGCCACA---GACGTGCCCCCGACAGCCACCGTA------AAGTTCCTGGGAGCTGGGACAGCTGCCTGCATTGCAGATCTCATCACGTTTCCTCTAGACACCGCCAAAGTCCGGCTGCAGATCCAAGGAGAAAATCAA---------GGGCTAGTG------CACACTGCAGCCAA---CACCCAGTACCGTGGTGTGCTGGGCACCATCCTAACCATGGTGCGCACCGAGGGTCCACGCAGCCTCTACAATGGGCTGGTCGCCGGCCTGCAACGCCAGATGAGCTTTGCTTCGGTCCGCATTGGCCTCTACGACTCTGTAAAGCAGTTCTATA---CCAAGGGCTCAGAACATGCA-GGCATCGGGAGTCGCCTCCTGGCAGGTAGCACCACAGGTGCCCTAGCTGTGGCTGTGGCCCAACCTACAGATGTGGTAAAGGTCCGCTTCCAGGC-----TCAGGCCCGGGCTGG---CA-GTGGTCGGAGA------TACCAGAGCACCGTCGAAGCCTACAAGACCATTGCACGAGAGGAGGGCATCCGGGGCCTCTGGAAAGGGACCTCTCCCAACGTTGCCCGTAATGCCATTGTCAACTGTGCTGAGCTAGTGACCTATGACCTCATCAAGGATACTCTCCTGAATGCCAACCTCATGACAGATGACCTCCCTTGCCACTTCACTTCCGCCTTTGGGGCGGGCTTCTGCACCACGGTCA---TCGCCTCCCCCGTCGATGTGGTCAAGACGAGATATATGAACTCTGCCTTGGGCCAG---TACCGCAGCGCAGGTCACTGTGCCCTTACCATGCTCCGGAAGGAGGGACCCCGAGCCTTCTAC-AAGGGGTTCATGCCTTCCTTCCTCCGCTTGGGGTCCTGGAACGTAGTGATGTTTGTCACCTATGAGCAGCTCAAAAGGGCCCTGATGGCTGCCTATGGATCCCG----AGAGGCACCCTTT
>Giraffa_camelopardalis_UCP2_cds
ATGGTTGGGTTCAAGGCCACA---GATGTGCCCCCTACAGCCACTGTG------AAGTTCCTGGGGGCAGGCACAGCTGCCTGCATTGCTGACCTCATCACCTTTCCCCTGGATACTGCTAAAGTCCGGCTACAGATCCAAGGAGAAAGGCAG---------GGGCCAATG------CAGGCTGCGGCCAG---TGCCCAGTACCGCGGGGTGCTGGGCACCATCCTGACCATGGTGCGCACCGAGGGCCCCCGCAGCCTCTACAGCGGGCTGGTTGCCGGCCTGCAGCGCCAGATGAGCTTCGCTTCCGTCCGCATCGGCCTCTACGACTCCGTCAAGCAGTTCTACA---CGAAGGGCTCTGAGCATGCC-AGCATCGGGAGCCGCCTCCTGGCAGGCAGCACCACCGGTGCCTTGGCTGTGGCCGTGGCCCAGCCAACGGATGTGGTGAAGGTCCGGTTCCAAGC-----GCAGGCCCAGGCTGG---AG-CTGGCCGGAGG------TACCAAAGCACTGTTGAGGCCTACAAAACCATTGCCCGAGAGGAAGGGTTTCGGGGACTCTGGAAAGGGACATCTCCCAATGTCGCTCGCAATGCCATTGTCAACTGTGCTGAGCTGGTGACCTATGACCTCATCAAGGACACCCTCCTGAAGGCCCACCTAATGACAGACGATCTCCCTTGCCACTTTACTTCTGCCTTCGGGGCAGGCTTCTGCACCACTGTCA---TCGCCTCCCCTGTTGACGTGGTCAAGACGAGATACATGAACTCTGCCCTGGGCCAG---TACAGCAGCGCTGGCCACTGCGCCCTCATCATGCTCCAGAAGGAGGGACCCCGAGCCTTCTAC-AAAGGGTTCATGCCCTCCTTTCTCCGTTTGGGATCCTGGAATGTGGTGATGTTCGTCACCTACGAGCAGCTGAAACGGGCCCTCATGGCTGCCCGTGCTTCCCG----GGAGGCTCCCTTC
>Hipposideros_armiger_UCP2_cds
ATGGTTGGGTTCAAGGCTACA---GATGTGCCCCCTACTGCCACGGTG------AAGTTCCTGGGGGCTGGCACAGCTGCCTGCATTGCAGATCTCATCACCTTTCCCCTGGATACTGCTAAAGTCCGGCTGCAGATCCAAGGAGAAAAGCAG---------GGGCCAGCG------CGGGCTGCCGCCAA---CATGCAGTACCGCGGCGTGCTGGGCACCATCCTGACCATGGTGCGCACCGAGGGTCCCCGCAGCCTCTACAATGGGCTGGTCGCTGGCCTGCAGCGCCAGATGAGCTTCGCTTCTGTCCGCATCGGCCTTTACGACTCTGTCAAGCAGTTCTACA---CCAAAGGATCTGAGCATGCC-GGCATCGGAAGCCGCCTTCTGGCAGGCAGCACCACAGGTGCCTTGGCTGTGGCCGTGGCCCAACCCACAGATGTGGTAAAGGTTCGGTTCCAGGC-----TCAAGCCCGGGCTGG---AG-GTGGCCAGAGA------TACCAAAGCACTGTTAATGCTTACAAGACCATTGCCCGACAGGAAGGGTTCCGGGGACTCTGGAAAGGGACCTCTCCCAACATTGCTCGTAATGCTATTGTCAACTGTGCTGAGCTGGTGACCTACGACCTCATCAAGGATGCCCTCCTGAAGGCCAACCTCATGACAGATGACCTCCCTTGCCACTTCACTTCCGCCTTCGGGGCAGGCTTCTGCACCACCATCA---TTGCCTCCCCTGTCGACGTAGTCAAGACGAGATATATGAACTCTGCCTTGGGCCAG---TACAGCAGCGCTGGCCACTGTGCCCTCACCATGTTCCAGAAGGAGGGTCCCCGAGCCTTCTAC-AAAGGGTTCATGCCCTCCTTTCTCCGTTTGGGTTCCTGGAACGTGGTGATGTTCGTCACCTATGAGCAGCTGAAACGGGCTCTCATGGCTGCCCGCACCTCTCG----CGAGGCTCCTGTT
>Lycaon_pictus_UCP2_cds
ATGGTTGGGTTCAAGGCTACG---GATGTACCCCCTACTGCCACTGTG------AAGTTCCTGGGGGCTGGCACAGCTGCCTGCATTGCAGATCTCATCACCTTTCCTCTGGACACCGCTAAAGTCCGGCTGCAGATCCAAGGAGAAAGGCAG---------GGGCCAGTG------CGGGCTGCGGCCAG---CGCCCAGTACCGAGGCGTGCTAGGCACCATCCTGACCATGGTGCGCACTGAGGGCCCCCGTAGCCTCTACAGTGGGCTGGTCGCYGGCCTGCAGCGCCAGATGAGCTTTGCCTCTGTCCGCATCGGCCTCTACGACTCTGTCAAGCAATTCTACA---CCAAGGGTTCTGAGCATGCT-GGCATCGGGAGCCGCCTTCTGGCAGGCAGCACCACAGGTGCCTTGGCTGTGGCTGTAGCCCAGCCCACAGATGTAGTAAAGGTCCGGTTCCAGGC-----TCAGGCCCGGGCTGG---AA-GTGGCCGGAGA------TACCAAAGCACTGTTGATGCCTACAAGACCATCGCCCGAGAGGAAGGGTTCCGAGGACTCTGGAAAGGGACCTCTCCCAATGTTGCTCNTAATGCCATTGTCAACTGTGCTGAGCTGGTGACCTACGATCTCATCAAGGACGCCCTCCTGAAGGCCAACCTCATGACAGATGACCTCCCTTGCCACTTCACTTCTGCCTTCGGGGCAGGCTTCTGCACCACCGTCA---TCGCCTCCCCCGTCGATGTCGTCAAGACGAGATATATGAACTCTGCCCTAGGCCAG---TACAGCAGCGCTGGCCACTGTGCCCTCACCATGCTCCAGAAGGAGGGTCCCCGAGCCTTCTAC-AAAGGGTTCATGCCTTCCTTTCTCCGTTTGGGTTCCTGGAACGTGGTGATGTTTGTCACCTATGAGCAGCTCAAACGGGCCCTCATGGCTGCCTGCACTTCCCG----GGAGGCTCCCTTT
>Manis_javanica_UCP2_cds
ATGGTTGGATTCAAGGCCACA---GATGTGCCCCCTACAGCCACTGTG------AAGTTCCTGGGGGCTGGCACCGCTGCCTGCATTGCAGATCTCATCACCTTTCCCCTGGACACTGCCAAAGTCCGGCTGCAGATCCAAGGAGAAAGCCAG---------GGACAAGTG------CGGACTGTGGCCAG---CGCCCAGTACCGTGGCGTGCTAGGCACCATCCTGACCATGGTGCGCACCGAGGGCCCCCGCAGCCTCTACAACGGGCTGGTCGCCGGCCTGCAACGCCAGATGAGCTTCGCCTCTGTCCGCATTGGCCTCTACGACTCTGTCAAGCAGTTTTACA---CCAAGGGCTCTGAACATGCC-GGCATCGGGAGCCGCCTTCTGGCAGGCAGCACCACAGGTGCCTTGGCTGTGGCTGTGGCTCAGCCCACAGATGTGGTAAAGGTCCGGTTCCAGGC-----TCAGGCCCGAGCTGG---AG-GCGGCCGGAGA------TACCAAAGCACTGTTGATGCCTATAAGACCATTGCCCGACAGGAAGGGTTCCGGGGACTCTGGAAAGGGACCTCTCCCAATGTTGCTCGTAATGCCATTGTCAATTGTGCTGAGCTGGTGACCTATGACCTCATCAAGGATGCCCTCCTGAAAGCCAACCTCATGACAGATGACCTCCCTTGCCACTTCACTTCCGCCTTCGGGGCAGGCTTCTGCACCACCATCA---TTGCCTCTCCTGTTGACGTGGTCAAGACGAGATATATGAACTCTGCCCTGGGGCAG---TACAGCAGCGCTGGCCACTGTGCCCTTACCATGCTCCAGGAGGAGGGACCCCGAGCCTTCTAC-AAAGGGTTCATGCCCTCCTTTCTCCGTTTGGGTTCCTGGAATGTGGTGATGTTTGTCACCTATGAGCAGCTCAAACGTGCCCTCATGGCTGCCTGCACTTCCCA----GGGGCCTTCCTTT
>Miniopterus_natalensis_UCP2_cds
ATGGTTGGGTTCAAGGCCACA---GATGTGCCCCCTACTGCCACTGTG------AAGTTCCTGGGGGCTGGCACAGCTGCCTGCATTGCAGATCTCATCACCTTTCCCCTGGATACTGCTAAAGTCCGGCTGCAGATCCAAGGAGAAAGGCAG---------GGGGCAGTG------CGAGCTGCAGCCAG---CGTCCAGTACCGTGGTGTACTGGGCACCATCCTGACTATGGTGCGCACTGAGGGTCCCCGCAGCCTCTACAATGGGCTAGTTGCCGGTCTGCAGCGCCAGATGAGCTTCGCCTCTGTCCGCATTGGCCTCTACGACTCTGTCAAGCAGTTCTACA---CCAAGGGCTCTGAGCATGCA-GGCATCGGGAGCCGCCTCCTGGCAGGCAGCACCACAGGTGCCCTGGCTGTGGCCGTGGCCCAGCCCACGGATGTGGTAAAGGTGCGGTTCCAGGC-----TCAGGCCCGGGCTGG---AG-GTGGCCAGAGA------TACCAAAGCACTGTTGATGCCTACAAGACCATTGCCCGAGAGGAAGGGTTCCGGGGACTCTGGAAAGGGACCTCTCCCAATATTGCTCGTAATGCTATTGTCAACTGTGCTGAACTGGTAACCTACGACCTCATTAAGGATACCCTCCTGAAGGCCAACCTCATGACTGATGACCTTCCTTGTCACTTCACTTCTGCCTTTGGGGCCGGCTTCTGCACCACCGTCA---TTGCCTCCCCTGTTGATGTAGTCAAGACGAGATACATGAACTCTGCCCTGGGCCAG---TACAGCAGCGCTGGCCGCTGCGCCCTCACCATGCTCCAGAAGGAGGGTCCCCGAGCCTTCTAC-AAAGGGTTCATGCCCTCCTTTCTCCGTTTGGGTTCCTGGAACGTGGTGATGTTCGTCACCTATGAGCAGCTGAAACGGGCCCTCATGGCTGCTCGCACTTCCCA----GGAGGCTCCCTTT
>Mus_spretus_UCP2_cds
ATGGTTGGTTTCAAGGCCACA---GATGTGCCCCCAACAGCCACTGTG------AAGTTCCTGGGGGCTGGGACAGCTGCCTGCATTGCAGATCTCATCACTTTCCCTCTCGATACCGCCAAGGTCCGGCTGCAGATCCAAGGGGAGAGTCAA---------GGGCTAGTG------CGCACCGCAGCCAG---CGCCCAGTACCGTGGTGTTCTGGGTACCATCCTAACCATGGTGCGCACTGAGGGTCCACGCAGCCTCTACAATGGGCTGGTCGCCGGCCTGCAGCGCCAGATGAGCTTTGCCTCCGTCCGCATTGGCCTCTACGACTCTGTCAAGCAGTTCTACA---CCAAGGGCTCAGAGCATGCA-GGCATCGGGAGCCGCCTCCTGGCAGGTAGCACCACAGGTGCCCTGGCCGTGGCTGTAGCTCAGCCTACAGATGTGGTAAAGGTCCGCTTCCAGGC-----TCAGGCCCGGGCTGG---TG-GTGGTCGGAGA------TACCAGAGCACTGTCGAAGCCTACAAGACCATTGCACGAGAGGAAGGGATCCGGGGCCTCTGGAAAGGGACTTCTCCCAATGTTGCCCGTAATGCCATTGTCAACTGTGCTGAACTGGTGACCTATGACCTCATCAAAGATACTCTCCTGAAAGCCAACCTCATGACAGATGACCTCCCTTGCCACTTCACTTCTGCCTTCGGGGCCGGCTTCTGCACCACCATCA---TCGCCTCCCCTGTTGATGTGGTCAAGACGAGATACATGAACTCTGCCTTGGGCCAG---TACCACAGCGCAGGTCACTGTGCCCTTACCATGCTCCGGAAGGAGGGACCCCGCGCCTTCTAC-AAGGGGTTCATGCCTTCCTTTCTCCGCTTGGGATCCTGGAACGTAGTGATGTTTGTCACCTATGAGCAGCTCAAAAGAGCGCTAATGGCTGCCTACCAATCCCG----GGAGGCACCTTTC
>Neotoma_lepida_UCP2_cds
ATGGTTGGTTTCAAGGCCACC---GATGTGCCCCCTACAGCCACTGTG------AAGTTCCTGGGAGCTGGGACAGCTGCCTGCATTGCAGATCTTATCACTTTTCCTCTAGATACTGCCAAAGTCCGGCTGCAGATCCAAGGAGAAAGTCAA---------GGGCTAGTG------CGTACCACAGCCAA---CGCCCAGTACCGTGGCGTGCTGGGCACCATCCTAACCATGGTGCGCACCGAGGGCCCACGCAGCCTCTACAACGGGCTGGTCGCCGGCCTGCAGCGCCAGATGAGCTTTGCTTCTGTCCGCATTGGCCTCTATGACTCTGTAAAGCAGTTCTACA---CCAAGGGCTCAGAGCATGCA-GGCATCGGGAGCCGTCTCCTGGCAGGTAGCACCACAGGTGCCCTGGCTGTCGCTGTGGCCCAACCTACAGATGTGGTAAAGGTCCGCTTCCAAGC-----TCAGGCCCGGGCTGG---CG-GAGGTCGGAGA------TACCAGAGCACTGTGGAAGCCTACAAGACCATTGCACGAGAGGAAGGGATCCGGGGCCTCTGGAAAGGGACCTCTCCCAATGTTGCCCGTAATGCCATTGTCAACTGTGCTGAGCTAGTGACCTATGACCTCATCAAGGATACTCTCCTGAAGGCCAACCTCATGACAGATGACCTTCCTTGCCACTTCACTTCCGCCTTCGGGGCGGGCTTCTGCACCACGGTCA---TCGCCTCCCCTGTCGATGTGGTCAAGACGAGATACATGAACTCTGCCTTGGGCCAG---TACCACAGCGCAGGCCACTGTGCCCTTACCATGCTCCGGAAGGAGGGGCCCCGAGCCTTCTAC-AAGGGGTTCATGCCTTCCTTCCTCCGCTTGGGGTCCTGGAACGTAGTGATGTTTGTCACCTATGAGCAGCTCAAAAGAGCCCTGATGGCTGCCTACGAATCCCG----GGAGGCGCCCTTT
>Okapia_johnstoni_UCP2_cds
ATGGTTGGGTTCAAGGCCACA---GATGTGCCCCCTACAGCCACTGTG------AAGTTCCTGGGGGCAGGCACAGCTGCCTGCATTGCTGACCTCATCACCTTTCCCCTGGATACTGCTAAAGTCCGGCTACAGATCCAAGGAGAAAGGCAG---------GGGCCAATG------CAGGCTGCGGCCAG---TGCCCAGTACCGTGGGGTGCTGGGCACCATCCTGACCATGGTGCGCACCGAGGGCCCCCGCAGCCTCTACAGCGGGCTGGTTGCCGGCCTGCAGCGCCAGATGAGCTTCGCCTCCGTCCGCATCGGCCTCTACGACTCCGTCAAGCAGTTCTACA---CAAAGGGCTCTGAGCATGCC-GGCATTGGGAGCCGCTTCCTGGCAGGCAGCACCACCGGTGCTTTGGCCGTGGCCGTGGCCCAGCCCACGGATGTGGTGAAGGTCCGGTTCCAAGC-----ACAGGCCCAGGCTGG---AG-CTGGCCGGAGG------TACCAGAGCACTGTTGAGGCCTACAAAACCATTGCCCGAGAGGAAGGGTTTCGGGGACTCTGGAAAGGGACATCTCCCAATGTCGCTCGCAATGCCATTGTTAACTGTGCTGAGCTGGTGACCTATGACCTCATCAAGGACACCCTCCTGAAGGCCCACCTAATGACAGACGACCTCCCTTGCCACTTTACTTCTGCCTTCGGGGCGGGCTTCTGCACCACCGTCA---TCGCCTCCCCTGTTGACGTGGTCAAGACGAGATACATGAACTCTGCCCTGGGCCAG---TACAGCAGCGCTGGCCACTGCGCCCTCACCATGCTCCAGAAGGAGGGACCCCAAGCCTTCTAC-AAAGGGTTCATGCCATCCTTTCTCCGTTTGGGATCCTGGAATGTGGTGATGTTTGTCACCTACGAGCAGCTGAAACGGGCCCTCATGGCTGCCCGCGCTTCCCG----GGAGGCTCCCTTC
>Panthera_pardus_UCP2_cds
ATGGTTGGGTTCAAGGCTACA---GATGTACCCCCTACCGCCACTGTG------AAGTTCCTGGGGGCTGGCACAGCTGCCTGCATTGCAGATCTCATCACCTTTCCTCTGGACACCGCTAAAGTCCGGCTGCAGATCCAAGGAGAAAGGCAG---------GGACCAGCG------CGGGCCGCAGCCAG---CGCCCAGTACCGTGGCGTGCTGGGCACCATCCTGACCATGGTGCGCACTGAGGGCCCCCGCAGCCTCTACAATGGGCTGGTCGCCGGCCTGCAGCGCCAGATGAGCTTTGCTTCTGTCCGCATCGGCCTCTACGACTCTGTCAAGCAGTTCTACA---CCAAGGGTTCTGAGCATGCC-GGCATCGGGAGCCGCCTCCTGGCAGGCAGCACCACAGGGGCCTTGGCTGTGGCTGTGGCCCAGCCCACAGATGTAGTAAAGGTCCGATTCCAAGC-----TCAGGCCCGGGCTGG---AA-GTGGCCGGAGA------TACCAAAGCACTGTCGATGCCTACAAGACCATTGCCCGAGAGGAAGGGCTCCGGGGACTCTGGAAAGGGACCTCTCCCAATGTTGCTCGTAATGCCATTGTCAACTGTGCTGAGCTGGTGACCTACGATCTCATCAAGGACGCCCTCCTGAAAGCCAACCTCATGACAGATGACCTCCCTTGCCACTTCACTTCCGCCTTTGGGGCAGGCTTCTGCACCACTGTCA---TCGCCTCCCCTGTCGATGTGGTCAAGACGAGATATATGAACTCTGCCCCAGGCCAG---TACAGCAGCGCTGGCCACTGTGCCCTTACCATGCTCCACAAGGAGGGTCCCCGAGCCTTCTAC-AAAGGGTTCATGCCCTCCTTTCTCCGTTTGGGTTCCTGGAACGTGGTGATGTTTGTCACCTATGAGCAGCTCAAACGGGCTCTCATGGCAGCCTGCACTTCCCG----GGAGGCTCCCTTT
>Rhinolophus_sinicus_UCP2_cds
ATGGTTGGGTTCAAGGCCACA---GATGTGCCCCCGACTGCCACTGTG------AAGTTCCTGGGGGCGGGCACAGCTGCCTGCATTGCAGACCTCATCACTTTTCCCCTGGATACTGCTAAAGTCCGGCTGCAGATCCAAGGAGAAAGGCAG---------GGGCCAGTG------CGGGCTGCCGCCAA---CATGCAGTACCGCGGCGTGCTGGGCACCATCCTGACGATGGTGCGCACTGAGGGGCCGCGCAGCCTCTACAACGGGCTGGTCGCTGGCCTGCAGCGCCAGATGAGCTTCGCCTCGGTCCGCATCGGCCTCTATGACTCCGTCAAGCAGTTCTACA---CCAAGGGCTCTGAGCATGCT-GGCATCGGAAGCCGCCTTCTGGCAGGCAGCACCACAGGTGCCTTGGCTGTGGCTGTGGCCCAACCCACAGATGTGGTAAAGGTCCGGTTCCAGGC-----CCAGGCCCGGGCTGT---AG-GTGGCCAGAGA------TACCAAAGCACTGTTGATGCCTACAAGACCATTGCCCGAGAGGAAGGGTTCCGCGGTCTCTGGAAAGGGACCTCTCCCAATATTGCTCGTAATGCTATTGTCAACTGTGCTGAGCTGGTGACCTACGACCTCATCAAGGATGCCCTCCTGAAAGCCAACCTCATGACAGATGACCTTCCTTGCCACTTCACCTCCGCCTTCGGGGCGGGCTTCTGCACCACCATCA---TTGCCTCCCCTGTCGACGTAGTCAAGACGAGATACATGAACTCTGCCCTAGGCCAG---TACAGCAGCGCTGGCCACTGTGCCCTCACCATGTTCCAGAAGGAGGGTCCCCGAGCCTTCTAC-AAAGGGTTCATGCCCTCCTTTCTCCGTTTGGGTTCCTGGAACGTGGTGATGTTCGTCACCTATGAGCAGCTGAAACGGGCCCTCATGGCTGCCTGCACTTCCCG----GGAGGCACCTTTT
>Rhinopithecus_bieti_UCP2_cds
ATGGTTGGGTTCAAGGCCACA---GATGTCCCCCCTACTGCCACTGTG------AAGTTTCTTGGGGCTGGCACAGCTGCCTGCATCGCAGATCTCATCACCTTTCCTCTGGATACTGCTAAAGTCCGGTTACAGATCCAAGGAGAAAGTCAG---------GGGCCAGTG------CGCGCTACAGCCGG---CGCCCAGTACCGTGGTGTGCTAGGCACCATTCTGACCATGGTGCGTACCGAGGGCCCCCGAAGCCTCTACAATGGACTGGTTGCCGGCCTGCAGCGCCAAATGAGCTTTGCCTCTGTCCGCATCGGCCTGTATGACTCTGTCAAACAGTTCTACA---CCAAGGGCTCTGAGCACGCC-AGCATTGGGAGCCGCCTCCTAGCAGGCAGCACCACAGGTGCCCTGGCTGTGGCTGTGGCCCAGCCCACGGATGTGGTAAAGGTCCGGTTCCAAGC-----TCAGGCCCGGGTTGG---AG-GTGGTCGGAGA------TACCAAAGCACCATCGAAGCCTACAAGACCATTGCCCGAGAGGAAGGGTTTGGGGGCCTCTGGAAAGGGACCTCTCCCAATGTTGCTCGTAATGCCATTGTCAACTGTGCTGAGCTGGTGACCTATGACCTCATCAAGGATGCCCTTCTGACAGCCAACCTCATGACAGATGATCTCCCTTGCCACTTCACTTCCGCCTTTGGGGCAGGCTTCTGCACCACTGTCA---TCGCCTCCCCTATAGACGTGGTCAAGACGAGATACATGAACTCTGCCCTGGGCCAG---TACAGCAGCGCCAGCCACTGTGCCCTCACCATGCTCCAGAAGGAGGGACCCCGAGCCTTCTAC-AAAGGGTTCATGCCCTCCTTTCTCCGCTTGGGTTCCTGGAACGTGGTGATGTTCGTCACCTATGAGCAGTTGAAACGGGCCCTCATGGCCGCCTGCACTTCCCG----AGAGGCTCCCTTC
>Rousettus_aegyptiacus_UCP2_cds
ATGGTTGGGTTCAAGGCCACA---GATGTGCCCCCTACTGCCACTGTG------AAGTTCCTAGGGGCTGGCACAGCTGCCTGCATTGCAGATCTCATCACCTTTCCCCTGGATACTGCTAAAGTCCGGCTACAGATCCAAGGAGAAAGGCAG---------GGGCCAATG------CAGGCTGCAGCCAG---CGTCAAGTACCGCGGCGTGCTGGGCACCATCCTGACCATGGTGCGCACCGAGGGTCCCCGCAGTCTGTACAATGGCTTGGTCGCCGGCCTGCAGCGCCAGATGAGCTTCGCTTCTGTTCGCATCGGCCTCTATGACTCTGTCAAGCAGTTCTACA---CCAAGGGCTCTGAGCATGCT-GGCATCGGGAGCCGTCTCTTGGCAGGCAGCACCACAGGTGCCTTGGCTGTTGCTGTGGCCCAGCCCACGGATGTGGTAAAGGTTCGGTTCCAGGC-----TCAGGCCCGGGCTGG---AG-GTGGCCAGAGA------TACCAAAGCACTGTTGATGCCTACAAGACCATTGCCCGAAAGGAAGGGTTCCGGGGACTCTGGAAAGGGACTGCTCCCAATATTGCTCGTAATGCTATTGTCAACTGTGCTGAGCTGGTGACCTATGATCTCATCAAGGATGCCCTCCTGAAGGCCAACCTCATGACAGATGACCTTCCTTGCCACTTCACTTCTGCCTTCGGGGCAGGCTTCTGCACCACCATCA---TTGCCTCCCCTGTCGACGTGGTCAAGACGAGATATATGAACTCTGCCCCTAGCCAG---TACAGCAGTGCTGGCCATTGTGCCCTCACCATGCTCCAGAAGGAGGGTCCCCAAGCCTTCTAC-AAAGGGTTCATGCCGTCCTTCCTCCGTTTGGGTTCCTGGAACGTGGTGATGTTTGTCACCTATGAGCAGCTGAAACGGGCCCTCACGGCTGCCTGCACTTCCCG----GGAGGCTCCCTTT
>Acinonyx_jubatus_UCP2
ATGGTTGGGTTCAAGGCTACA---GATGTACCCCCTACTGCCACTGTG------AAGTTCCTGGGGGCTGGCACAGCTGCCTGCATTGCAGATCTCATCACCTTTCCTCTGGACACCGCTAAAGTCCGGCTGCAGATCCAAGGAGAAAGGCAG---------GGACCAGCG------CGGGCCGTAGCCAG---CGCCCAGTACCGTGGCGTGCTGGGCACCATCCTGACCATGGTGCGCACCGAGGGCCCCCGCAGCCTCTACAATGGGCTGGTCGCTGGCCTGCAGCGCCAGATGAGCTTTGCTTCTGTCCGCATCGGCCTCTACGACTCTGTCAAGCAGTTCTACA---CCAAGGGTTCTGAGCATGCC-GGCATCGGGAGCCGCCTCCTGGCAGGCAGCACCACAGGGGCCTTGGCTGTGGCTGTGGCCCAGCCCACAGATGTAGTAAAGGTCCGATTCCAAGC-----TCAGGCCCGGGCTGG---AA-GTGGCCGGAGA------TACCAAAGCACTGTCGATGCCTACAAGACCATTGCCCGAGAGGAAGGGTTCCGGGGACTCTGGAAAGGGACCTCTCCCAATGTTGCTCGTAATGCCATTGTCAACTGTGCTGAGCTGGTGACCTACGATCTCATCAAGGACGCCCTCCTGAAAGCCAACCTCATGACAGATGACCTCCCTTGCCACTTCACTTCCGCCTTTGGGGCAGGCTTCTGCACCACTGTCA---TCGCCTCCCCTGTCGATGTGGTCAAGACGAGATACATGAACTCTGCCCCAGGCCAG---TACAGCAGCGCTGGCCACTGTGCCCTTACCATGCTCCACAAGGAGGGTCCCCGAGCCTTCTAC-AAAGGGTTCATGCCCTCCTTTCTCCGTTTGGGTTCCTGGAACGTGGTGATGTTTGTCACCTATGAGCAGCTCAAACGGGCTCTCATGGCAGCCTGCACTTCCCA----GGAGGCTCCCTTT
>Aotus_nancymaae_UCP2
ATGGTTGGGTTCAAGGCCACA---GATGTGCCCCCTACTGCCACTGTG------AAGTTTCTTGGGGCTGGCACAGCTGCCTGCATCGCAGATCTCATCACCTTTCCTCTGGATACTGCTAAAGTCCGGCTACAGATCCAAGGAGAAAGTCAG---------GGACCAGTG------CATGCTACAGCCAG---TGCCCAATACCGCGGTGTGTTGGGTACCATTCTGACCATGGTGCGTACTGAAGGCCCCCGAAGCCTCTACAATGGGCTGGTTGCTGGCCTGCAGCGCCAAATGAGCTTTGCCTCTGTCCGCATCGGCCTCTATGACTCTGTCAAACAGTTCTACA---CCAAGGGCTCTGAACATGCC-AGCATTGGGAGCCGCCTCCTAGCAGGCAGCACCACAGGTGCCCTGGCTGTTGCTGTGGCCCAGCCCACAGATGTGGTAAAGGTCCGGTTCCAAGC-----TCAGGCCCGGGCTGG---AG-GTGGTCGGAGA------TACCAAAGTACCGTTGATGCCTACAAGACCATTGCCCGAGAGGAAGGGTTCCGGGGCCTTTGGAAAGGGACCTCTCCCAATGTTGCTCGTAATGCCATTGTCAACTGTGCTGAGCTAGTGACATATGACCTCATCAAGGACACCCTTCTGAAAGCCAGCCTCATGACAGATGACCTCCCATGCCACTTCACCTCTGCCTTTGGGGCAGGCTTCTGTACCACTGTCA---TCGCCTCCCCTGTAGACGTGGTCAAGACGAGATACATGAACTCTGCCCTGGGCCAG---TACAGCAGCGCTGGCCGCTGTGCCCTTACCATGCTCCAGAAGGAGGGGCCCCGAGCCTTCTAC-AAAGGGTTCATGCCCTCCTTTCTCCGCTTGGGATCCTGGAACGTGGTGATGTTTGTCACCTATGAGCAGCTGAAACGGGCCCTCATGGCTGCCTGCACTTCCCG----AGAGGCTCCCTTC
>Apodemus_sylvaticus_UCP2
ATGGTTGGTTTCAAGGCCACA---GATGTGCCCCCCACAGCCACCGTG------AAGTTCCTGGGGGCCGGGACAGCTGCCTGCATTGCAGATCTCATCACTTTCCCTCTCGATACTGCCAAAGTCCGGCTGCAGATCCAAGGAGAGAGTCAA---------GGGCTGGTG------CGCAGCGCAGCCAG---CGCCCAGTACCGAGGTGTGCTGGGCACCATCGTAACCATGGTGCGCACAGAGGGCCCACGCAGCCTCTACAATGGGTTGGTCGCCGGCCTGCAGCGCCAGATGAGCTTCGCCTCCGTCCGCATTGGCCTCTACGACTCCGTGAAGCAATTCTACA---CCAAGGGCTCAGAGCATGCA-GGCATCGGGAGCCGCCTCCTGGCAGGTAGCACCACAGGTGCCCTGGCCGTGGCTGTGGCCCAACCTACAGATGTGGTGAAGGTCCGCTTCCAGGC-----TCAGGCCCGGGCTAG---TG-GCGGTCGGAGA------TACCAGAGCACTGTTGAGGCCTACAAGACCATCGCACGAGAGGAAGGGATCCGGGGCCTCTGGAAAGGGACCTCTCCCAATGTTGCCCGTAATGCTATTGTCAACTGTGCTGAGCTGGTGACCTATGACATCATCAAAGATACTCTCCTGAAAGCCAACCTCATGACAGATGACCTCCCCTGCCACTTCACCTCTGCCTTCGGGGCAGGCTTCTGCACCACCGTCA---TCGCCTCCCCAGTTGATGTTGTCAAGACAAGATACATGAACTCTGCCTTGGGCCAG---TACCGCAGCGCAGGCCACTGTGCCCTTACCATGCTCCAGAAGGAGGGGCCCCGAGCCTTCTAC-AAGGGGTTCATGCCTTCCTTCCTCCGCTTGGGATCCTGGAACGTAGTAATGTTTGTCACCTATGAGCAGCTCAAAAGAGCCCTAATGGCTGCCTATGAGTCCCG----GGAGGCGCCCTTC
>Procavia_capensis_UCP2
ATGGTTGGGTTAAAGGCCACA---GATGTGCCCCCGACTGCCATTGTG------AAGTTCCTTGGGGCTGGCACAGCTGCCTGCTTTGCAGATCTCATCACCTATCCCCTAGATACTGCTAAAGTCCGGCTGCAGATCCAAGGAGAAAGACAG---------GGGCCAGCG------CGGGCCATGGCCAG---CACTCAGTACCGCGGCGTGCTGGGCACCATCGTGACCATGGTGCGCATGGAGGGCCCCCGCAGCCTCTACAGCGGGCTGGTCGCTGGCCTGCAGCGCCAGATGAGCTTTGCCTCTGTCCGCATCGGCCTCTACGACTCCGTCAAGCAGTTCTACA---CCAAAGGCTCTGAGCATGCT-GGCATTGGCAGCCGCCTGCTGGCAGGCAGCACCACAGGTGCCCTGGCTGTGGCTGTGGCCCAGCCCACGGATGTGGTGAAGGTCCGGTTTCAAGC-----TCAGGCCCGGGCTGG---AG-GTGGGCAGAGA------TACCAAAGCACCATTGAAGCCTACAAGACCATCGCCCGAGAGGAAGGGTTCCGGGGACTCTGGAAAGGGACCTCTCCCAATGTTGCTCGTAATGCCATTGTCAACTGTGCTGAGCTGGTGACCTATGACCTCATCAAAGATGCCCTCCTGAAAGCCAACCTCATGACAGATGACCTCCCTTGCCATCTCACCTCTGCCTTTGGGGCAGGCTTCTGCACCACCATCA---TCGCCTCCCCTGTTGATGTAGTCAAGACGAGATACATGAACTCTGCCCTGGGCCAG---TACAGCAGCACAGGTCACTGTGCCCTTACCATGCTCCAGAAGGAGGGGCCTCGGGCCTTCTAC-AAAGGGTTCATGCCCTCCTTTCTTCGCTTGGGTTCCTGGAATGTGGTGATGTTCGTCACCTATGAGCAGCTGAAACGAGCCTTCGTGACTGCTCACAGTTCCCG----GGTGGCTCCCTTT
>Choloepus_hoffmanni_UCP2
ATGGTTGGGTTCAAGGCCACA---GATGTGCCTCCGACTGCCACTGTG------AAGTTTCTAGGGGCTGGCACAGCTGCCTGCATTGCAGATCTCATCACCTTCCCCCTGGATACCGCTAAAGTCCGGCTCCAGCTCCAAGGAGAAAGTCAG---------GGGCCAATG------CGAACTGCAGCCAG---CGCTCAGTACCGCGGTGTGCTGGGCACCATCCTGACCATGGTGCGCACCGAGGGCCCCCGCAGCCTCTACAACGGGCTGGTCGCCGGCCTGCAGCGCCAAATGAGCTTCGCCTCTGTTCGCATCGGCCTCTATGACTCCGTCAAGCAGTTCTACA---CCAAGGGCTCTGAGCATGCT-GGCATTGGGAGCCGCCTCCTGGCCGGCAGCACCACAGGTGCCCTGGCCGTGGCTGTGGCCCAGCCCACGGATGTGGTGAAGGTCCGGTTCCAAGC-----TCAGGCCCGGGCTGC---AG-GAGGCCGGAGA------TACCAAAGCACTGTTGATGCCTACAAGACCATTGCCCGGGAGGAAGGGTTCCGGGGACTCTGGAAAGGGACCTCTCCCAATGTGGCTCGTAATGCCATTGTCAACTGCGCAGAGCTGGTGACCTACGACATCATCAAGGATGCCCTCCTCAAAGCCAACCTCATGACGGATGACCTCCCTTGCCACTTCACATCGGCCTTCGGGGCAGGCTTCTGCACCACCATCA---TTGCCTCCCCTGTTGATGTGGTTAAGACGAGATACATGAACTCTGCCCTGGGCCAG---TATAGCAGTGCTGGCCATTGTGCCCTTACCATGCTCCGGAAGGAGGGACCTCAAGCTTTCTAC-AAAGGGTTCATGCCCTCCTTTCTCCGCTTGGGTTCCTGGAACGTGGTGATGTTTGTCACCTATGAGCAGCTGAAACGGGCCCTCATGGCTGCCTGCACTTCCCG----GGAGGCTCCCTTT
>Bison_bison_UCP2
ATGGTTGGGTTCAAGGCCACA---GATGTGCCCCCTACAGCCACTGTG------AAGTTCCTGGGGGCAGGCACAGCTGCCTGCATTGCTGACCTCATCACCTTTCCCCTGGATACTGCTAAAGTCCGGCTACAGATCCAAGGAGAAAGGCAG---------GGGCCAATG------CAGGCTGCGGCCAG---TGCCCAGTACCGCGGGGTGCTGGGCACCATCCTGACCATGGTGCGCACCGAGGGCCCCCGCAGCCTCTACAGCGGGCTGGTCGCCGGCCTGCAGCGCCAGATGAGCTTCGCCTCCGTCCGCATCGGCCTCTACGACTCCGTCAAGCAGTTCTACA---CCAAGGGCTCTGAGCATGCC-GGCATCGGGAGTCGCCTCCTGGCAGGCAGCACCACCGGTGCCTTGGCCGTGGCCGTGGCCCAGCCAACGGATGTGGTGAAGGTCCGGTTCCAAGC-----GCAGGCCCGAGCTGG---AG-CTGGCCGGAGG------TACCAGAGCACTGTTGAGGCCTACAAAACCATTGCCCGAGAGGAGGGGTTTCGGGGACTCTGGAAAGGGACATCTCCCAATGTCGCTCGCAATGCCATTGTCAACTGTGCTGAGCTGGTGACCTACGACCTCATCAAGGACACTCTCCTGAAGGCCCACCTAATGACAGACGACCTCCCTTGCCACTTTACTTCTGCCTTCGGGGCGGGCTTCTGCACCACCGTCA---TCGCCTCCCCTGTCGACGTGGTCAAGACGAGATACATGAACTCTGCCCTGGGCCAG---TACAGCAGCGCTGGCCACTGCGCCCTCACCATGCTCCAGAAGGAGGGACCCCAAGCCTTCTAC-AAAGGGTTCATGCCCTCCTTTCTCCGCTTGGGATCCTGGAACGTGGTGATGTTCGTCACCTACGAGCAGCTGAAGAGGGCCCTCATGGCTGCCCGTGCTTCCCG----GGAGGCTCCCTTC
>Capreolus_capreolus_UCP2
ATGGTTGGGTTCAAGGCCACA---GATGTGCCCCCTACAGCCACTGTG------AAGTTCCTGGGGGCAGGCACAGCTGCTTGCATTGCTGACCTCATCACCTTTCCCCTGGATACTGCTAAAGTCCGGCTACAGATCCAAGGAGAAAGGCAG---------GGGCCAATG------CAGGCTGCGGCCAG---TGCCCAGTACCGCGGGGTACTGGGCACCATCCTGACCATGGTGCGCACAGAGGGCCCCTGCAGCCTCTACAGCGGGCTGGTCGCCGGCCTGCAGCGCCAGATGAGCTTCGCCTCCGTCCGCATCGGCCTCTACGACTCCGTCAAGCAGTTCTACA---CCAAGGGCTCTGAGCATGCC-GGCATCGGGAGCCGCCTCCTGGCAGGCAGCACCACCGGTGCCTTGGCCGTGGCCGTGGCCCAGCCAACGGATGTGGTGAAGGTCCGGTTCCAAGC-----ACAGGCCCGGGCTGG---AG-CTGGCCGGAGG------TACCAGAGCACTGTTGAGGCCTACAAAACCATTGCCCGAGAGGAGGGGTTTCGGGGACTCTGGAAAGGGACATCTCCCAATGTCGCTCGCAATGCCATTGTCAACTGTGCTGAGCTGGTAACCTACGACCTCATCAAGGACACTCTCCTGAAGGCCCACCTAATGACAGACGACCTCCCTTGCCACTTTACTTCTGCCTTCGGGGCGGGCTTCTGCACCACCGTCA---TCGCCTCCCCTGTCGACGTGGTCAAGACAAGATACATGAACTCTGCCCTGGGCCAG---TACAGCAGCGCTGGCCACTGCGCCCTCAGTATGCTCCAGAAGGAGGGGCCCCGAGCCTTCTAC-AAAGGGTTCATGCCCTCCTTTCTCCGTTTGGGATCCTGGAACGTGGTGATGTTCGTCACCTACGAGCAGCTGAAACGGGCCCTCATGGCTGCCCGTGCTTCCCG----GGAGGCTCCCTTC
>Xiphophorus_maculatus_UCP2
ATGGTTGGATTTCAGCCAGTG---GATGTGCCTCCAACAGCAGCTGTT------AAGTTTGTGGGTGCAGGAACTGCAGCCTGCATTGCTGACCTGCTCACCTTTCCCCTGGATACTGCCAAAGTGCGGCTGCAAGTCCAAGGAGAGACC-AGCATCTCT--GAAGCAATG------GGGAAAGTTCCTGC---AGTAAAATATCGGGGTGTGTTTGGTACCATCATCACCATGGTGCGCACAGAGGGGCCTTTGAGTCTTTACAGCGGGCTGGTTGCAGGGCTCCAGAGACAGATGAGCTTCGCCTCTGTCCGCATTGGTCTCTATGACTCTGTTAAGCAGTTCTACA---CTAAAGGATCTGATCACGTC-AGCATCGGCAGTCGTCTGCTTGCGGGATGTACCACAGGAGGAATGGCTGTGGCTCTGGCTCAGCCCACAGATGTGGTGAAAGTCCGTTTTCAGGC-----ACAGGCCAGGTCTAATGAGT-GCGCAAGGCGC------TACTGTGGCACCATTGATGCTTATAAGACCATTGCTAAGGAGGAAGGCATCCGTGGTCTCTGGAAAGGCACAGGACCCAACATTGCCCGCAATGCCATCGTTAACTGCACAGAGCTGGTGACATATGACTTCATTAAGGATTTCCTCCTCACCTCCACTCCCCTGTCTGACAACCTGCCTTGCCACTTCGTATCAGCCTTTGGTGCCGGATTATGCACAACTGTGA---TCGCTTCCCCAGTGGATGTGGTCAAAACCAGATACATGAACTCCGTTCTCGGCCAG---TACAGCAGCGTCCTCAACTGTGCTGCTGCCATGATGGCCAAAGAAGGTCTGCTTGCCTTTTAT-AAGGGCTTCATGCCATCGTTCTTACGGCTGGGCTCCTGGAACGTGGTGATGTTTGTCACATACGAGCAGCTGAAGCGAGCTTTGATGGCAGC------GAATCA----CAGC?????????
>Takifugu_rubripes_UCP2
ATGGTGGGATTCGGACCCGCA---GAAGCGCCGCCCTCGGCGGTGGTG------AAGTTTGTGGGTGCGGGCACGGCGGCCTGCATCGCTGACCTGCTCACCTTCCCTCTGGACACCGCCAAAGTGCGGCTGCAGATCCAAGGAGAGGGCAAG---------GGTGCGGGA------------GCGTCTGC---TGTGAAATATCGCGGAATGTTTGGCACCATCACCACCATGGTGCGCACCGAGGGCCCCAGGAGTCTGTACAGCGGCCTGGTGGCGGGGCTCCAGAGGCAGATGAGCTTCGCCTCTGTCCGGATCGGCCTCTACGACTCTGTCAAGCAGTTCTACA---CCAGAGGCTCTGATTGTATC-GGCGTCGGCACCAGGCTGCTGGCGGGCTGCACCACCGGCGCCATGGCGGTCGCTCTTGCTCAGCCAACAGATGTGGTGAAAGTGCGTTTCCAGGC-----ACAGGCCAGGTCTCCGGGAG-AGTCCAGGCGC------TACTGCAGCACCATTGATGCTTACAAGACCATCGCTAAAGAGGAAGGCGTTCACGGTCTGTGGAAAGGAACGGCTCCAAACATCGCCAGGAACGCCATTGTGAATTGCACAGAACTGGTGACCTACGATTTAATCAAGGACACTCTGCTCAAGTCCACTCCCCTGACAGATAATCTGCCCTGCCACTTTGTGTCGGCCTTCGGGGCGGGATTGTGCACCACCGTCA---TTGCCTCTCCAGTCGACGTGGTCAAGACGAGATACATGAACTCCAGTCCCGGCCAG---TACGGCGGCGTCCTCAACTGTGCTGCGTCTATGTTGACCAAAGAGGGGCCGCGTTCCTTTTAT-AAGGGGTTCTTGCCTTCCTTCCTGCGCCTGGGCTCCTGGAACGTGGTGATGTTTGTGACATACGAACAGCTGAAACGCGCCATGATGGCAGC------AAACCA----CAAGAGCACAAAC
>Lepisosteus_oculatus_UCP2
ATGGTTGGATTCAGGCCTGCA---GACGTCCCCCCTACCGCGGCCGTG------AAGTTCGTTGGTGCAGGGACTGCGGCCTGCATTGCCGATCTTTTCACCTTCCCCCTCGACACGGCTAAAGTCAGGCTCCAGATCCAAGGAGAATCCAAAGCCACCT--GTCCCAATG-------------TCAAATC---CGTCAAATACAGTGGCGTGTTTGGCACCATCACCACCATGGTGAGGACAGAGGGGCCCAGGAGTCTGTACAACGGGCTGGTGGCCGGGCTCCAGCGCCAGATGAGCTTTGCCTCAGTCCGGATCGGACTCTATGACTCTGTCAAGCAGTTCTACA---CCAAAGGAGCCGAACATGCT-GGGATTGGCAGCCGTTTGCTGGCTGGCTGCACCACTGGGGCCTTGGCTGTGGCTGTGGCTCAGCCCACAGATGTGGTGAAGGTGCGATTCCAGGC-----CCAGGCCAGTGCGGCAAACG-GCAACAGGCGA------TACCAGGGAACCATGCATGCCTACAGGACCATTGCCAAGGAGGAGGGAGTGAAAGGACTGTGGAAAGGAACTGCACCCAATATTGCCCGCAATGCCATTGTAAACTGCACTGAATTAGTGACCTATGATCTCATCAAAGATGCTCTCCTGAGACACACCTCGATGTCTGACAACCTTCCTTGCCACTTCACCTCTGCTTTCGGTGCGGGTTTCTGCACTACTGTGA---TTGCTTCCCCTGTGGATGTAGTGAAAACAAGATATATGAACTCTGCTCTTGGCCAG---TACCGCAGTGCCTTGTATTGTGCACTCTCCATGTTGACAAAGGAGGGGCCCATGGCTTTCTAT-AAAGGGTTCATGCCTTCTTTCCTCCGTCTGGGCTCCTGGAATGTGGTGATGTTTGTCACCTATGAGCAGCTGAAACGAGCAATGATGGCAGCTCGCCACAACTG----GGCATCTCCTCTG
>Latimeria_chalumnae_UCP2
ATGGTTGGATTCAAGCCCACT---GACATTCCTCCTACAGCCGCAGTG------AAGTTCCTCGGAGCTGGGACAGCAGCCTGTGTAGCTGACCTCATCACCTTTCCACTGGACACCGCTAAAGTCCGACTCCAGATTCAAGGGGAGTCCAAG---------GTCCCTGTGAATG--CAAACT----------CCATCAAGTATAAGGGCGTCTTTGGCACCATCACCACCATGGTGAGAACTGAAGGTCCCCGGAGTCTCTACAGTGGGCTGGTGGCTGGTCTCCAGCGCCAGATGAGCTTTGCTTCAGTTCGCATTGGGCTGTATGACTCTGTGAAACAGTTCTACA---CGAAAGGAGCTGAACATGCT-GGAATTGGTAGCCGTTTACTTGCCGGTTGCACCACAGGTGCCATGGCTGTGGCTATTGCTCAACCTACAGATGTGGTGAAAGTCCGATTCCAAGC-----ACAGGTTAATGTAGCCAGTG-GCCACAAGAGA------TACAGTGGCACCATGGATGCTTACAGGACCATTGCCCGGGAAGAAGGAGTCAGAGGGCTGTGGAAAGGTACCACCCCAAATATCACTCGAAGTGCAATTGTGAACTGTGCTGAGCTTGTAACCTACGACTTGATAAAGGATATGATATTGAAATCCAACCTTATGACAGATAATCTCCCTTGTCATTTTACCTCTGCTTTTGGTGCTGGCTTCTGCACCACCATTA---TCGCTTCTCCCGTTGATGTAGTGAAGACAAGATACATGAACTCTTCCTCTGGCCAG---TATGGCAGTGCCTTGAATTGTGCAATCACCATGCTGACAAAGGAGGGACCCAGTGCTTTTTAC-AAAGGATTTATGCCTTCCTTCTTGCGTTTGGGTTCCTGGAACGTGGTGATGTTCGTGACATACGAACAGCTGAAACGAGCCATGATGAAGGCCCAACAATCCTG----GGAAGCTCCTTTG
>Xenopus_tropicalis_UCP2
ATGGTTGGATTCAAGCCCACC---GACATCCCACCCACAGCGGCCGTC------AAATTCGTCGGCGCTGGGACAGCAGCATGTATCGCCGATCTGTTCACCTTCCCTCTGGACACGGCCAAAGTCCGACTCCAGATTCAAGGAGAGAACAAG---------------GTG------GTTAACGTGAAGGC---GGCCCAGTACAAGGGAGTGTTTGGCACCATCTCTACCATGGTGAAGACGGAAGGGCCCAAGAGTCTGTACAACGGCTTGGTTGCCGGCCTGCAGCGCCAGATGAGCTTCGCCTCCGTCCGGATCGGACTCTACGACTCGGTCAAGCAATTTTACA---CCAAAGGATCCGAACATGTT-GGGATTGGGAGCAGGCTGGCTGCTGGGTGCACCACGGGTGCTATGGCAGTGGCAGTGGCCCAGCCCACAGATGTGGTGAAGGTTCGGTTCCAAGC-----TCAGGCCAACTCCTC---CG-CCAACCGGCGC------TACAAGGGGACGATGCACGCGTATCGCACCATCGCCAGGGAGGAAGGAATGCGCGGACTCTGGAAAGGAACCGCCCCCAATATCACCCGAAACGCAATCGTCAACTGCACAGAGCTGGTCACGTATGACATCATTAAAGATTCCCTCCTGAAAGCCAACATCATGACAGACAACCTGCCCTGCCATTTCACCTCTGCCTTCGGTGCCGGCTTCTGTACCACGGTGA---TTGCCTCCCCCGTCGATGTAGTGAAGACAAGATACATGAACTCTGCCAAAGGCCAG---TACGCCAGCGCCATCAACTGTGCCCTCACCATGTTCAGGAAGGAGGGGCCCAAGGCTTTCTAT-AAGGGATTCATGCCGTCCTTCCTGCGCTTGGGATCCTGGAACGTGGTGATGTTTGTGACCTACGAGCAGCTGAAGAGAGCCATGATGTCGGCCCAGCGTTCCTG----GGAAGCCCCTTTC
>Astyanax_mexicanus_UCP2
ATGGTTGGATTTGGACCTGCT---GACGTGCCCCCGACGGCTGCGGTG------AAGTTTATCGGTGCTGGCACCGCGGCCTGCATCGCTGATCTCTTCACCTTTCCTCTAGACACCGCTAAAGTTCGACTCCAGATCCAAGGGGAGTCCAGT---------GGCACTGCGAAAG--CGAGCCATGGACAG-GCGGCGAAGTATCGCGGCGTGTTTGGCACCATCACCACCATGGTGCGCACGGAGGGGCCGAGGAGTCTCTACAACGGGTTGGTGGCTGGACTGCAGCGTCAGATGAGCTTTGCTTCGGTCCGCATCGGCCTGTACGACTCTGTCAAGCAGTTCTACA---CCAAAGGCTCAGAACATGTT-GGAATTGGCAGTCGCCTACTGGCAGGCTGTACCACCGGAGCAATGGCAGTTGCTGTGGCCCAACCCACTGATGTGGTGAAGGTTCGCTTCCAGGC-----ACAGGTTAGCGGTTGTATAA-CTAACAAACGT------TACCAAGGAACCATGGATGCCTATCGGACCATTGCCAGAGAAGAGGGGTTTCGTGGCCTATGGAAAGGAACTGGACCAAACATCGCTCGCAATGCTATCGTCAACTGTACCGAACTGGTGACCTATGACCTCATTAAGGATGCGCTTATTCGCTCTACACCCATGACTGATGACCTTCCATGCCATTTCACATCTGCATTTGGTGCTGGTTTCTGCACCACGGTCA---TCGCTTCTCCAGTGGATGTCGTGAAAACAAGATATATGAACTCTGCCCAAGGCCAG---TACAGCGGTGCCCTGAACTGTGCTGTGGCCATGCTGACCAAAGAGGGGCCTATGGCCTTCTAC-AAAGGATTCATGCCTTCTTTCCTGAGATTGGGCTCTTGGAACGTGGTGATGTTCGTCACGTACGAGCAGCTGAAGCGCGCTATGATGGCAGCTCGCCATAACTG----GGCTACTCCTCTT
>Danio_rerio_UCP2
ATGGTTGGATTCAGAGCTGGT---GACGTTCCTCCTACTGCCACCGTG------AAGTTTATCGGTGCAGGAACTGCAGCATGCATTGCAGATCTCTTCACCTTTCCACTGGACACCGCAAAAGTTAGACTTCAGATTCAGGGGGAGAACAAA---------GCCTCCACCAACA--TGGGCCGTGGTCCG----GTGAAATATCGAGGGGTCTTTGGTACGATCAGCACCATGGTGCGAGTGGAGGGGCCACGCAGTCTCTACAGCGGCCTGGTGGCGGGACTGCAGCGTCAGATGAGCTTTGCTTCTGTACGCATCGGCCTCTACGATTCGGTCAAGCAGTTTTACA---CCAAAGGCTCTGATCATGCT-GGGATTGGCAGTCGACTGATGGCTGGTTGTACGACTGGAGCCATGGCCGTGGCTGTGGCTCAACCCACTGATGTAGTGAAGGTCCGGTTTCAGGC-----TCAGGTCAGCGCTGG---GA-GCAGTAAACGT------TACCATAGTACTATGGACGCATATCGGACCATTGCAAAGGAAGAGGGGTTTCGTGGTTTGTGGAAAGGAACTGGCCCAAACATCACCCGCAATGCCATAGTAAACTGCACTGAGCTAGTGACATACGACCTCATCAAAGATGCACTTCTCAAATCATCTCTGATGACTGATGATCTTCCCTGCCATTTCACATCTGCATTTGGAGCTGGTTTCTGCACTACGATCA---TTGCTTCCCCTGTCGATGTTGTGAAGACAAGATACATGAACTCTGCCCAGGGCCAG---TACAGCAGCGCCCTCAACTGTGCTGTAGCCATGCTGACTAAAGAGGGGCCAAAGGCTTTTTAC-AAGGGGTTCATGCCATCCTTTCTGAGGCTGGGCTCCTGGAATGTGGTTATGTTCGTCACTTACGAGCAGCTGAAACGGGCCATGATGGCAGCACGCCAAAACTG----GCACACTCCTCTT
>Cyprinus_carpio_UCP2
ATGGTTGGATTCAGAGCTGGT---GATGTGCCTCCTACAGCCACTGTG------AAGTTTATTGGTGCAGGAACTGCAGCCTGCATTGCGGACCTCTTCACATTTCCACTGGACACTGCAAAAGTTAGACTTCAGATTCAGGGGGAGTCCAAA---------ATTCCCGTGAACA--CAGGCCATGGTCCG----GTGAAATATCGTGGAGTGTTTGGCACGATCAGCACCATGGTGCGTGTCGAGGGGCCGCGCAGTCTCTACAGCGGGCTGGTTGCAGGACTGCAGCGTCAGATGAGCTTTGCCTCTGTACGCATTGGCCTCTATGATTCTGTCAAGCAGTTCTACA---CCAAAGGCTCAGAACACGTC-GGGATTGGCAGTCGGCTGATGGCTGGCTGTACAACTGGAGCCATGGCCGTGGCTTTGGCCCAACCCACCGATGTGGTGAAGGTTCGATTTCAGGC-----TCAGAACAGCGCCGG---GG-CCAATAAACGT------TACCATGGTACTATGGATGCATATCGGACCATTGCAAAGGAAGAGGGGTTTCGTGGTTTGTGGAAAGGAACTGGCCCAAACATCACCCGCAATGCCATTGTAAACTGCACTGAGCTGGTGACCTATGATCTTATCAAAGATGCACTTCTAAAATCATCCCTGATGACTGATGATCTTCCCTGCCACTTCACATCTGCATTTGGAGCTGGTTTCTGCACTACAGTTA---TTGCCTCTCCTGTTGATGTTGTGAAGACAAGATACATGAACTCCGCCCCGGGCCAG---TACTGCAGTGCCCTCAACTGTGCTGTAGCCATGCTGACTAAAGAGGGACCAAAGGCTTTTTAC-AAGGGATTCATGCCATCGTTCCTGAGGCTGGGCTCCTGGAATGTGGTTATGTTTGTCACCTATGAACAGCTGAAACGGGCCATGATGGCAGCACGCCATAACTG----GGCCACTCCTCTT
>Ornithorhynchus_anatinus_UCP2
ATGGTTGGCTTCAAGCCCACC---GACGTGCCCCCGACGGCCACGGTC------AAGTTCCTGTCTGCCGGCACCGCCGCCTGCATCGCCGACCTCATCACCTTCCCCCTGGACACGGCCAAGGTCCGGCTGCAGGTCCAAGGGGAGAGCCGG---------GGTCCCTCG------CGGGTCCCCGCCGG---CCCACAGTACCGGGGCGTCCTGGGCACCATCCTGACCGTGGCGAGGACCGAGGGCCCGGGCAGCCTGTACAGCGGGCTGGTGGCCGGCCTGCAGCGCCAGATGAGCTTCGCCTCCGTCCGCATCGGCCTCTACGACTCGGTCAAGCAGTTCTACA---C????????????????GCG-GACTTCGAGAGTCGGTACATAGTGGGATGCACCACGGGGGCTCTGGCCGTCGGCTTGGCGCAGCCCACGGACGTGGTGAAGGTGCGGTTCCAGGC-----TCAGGCTCGGGCAGC---CG-GCAGCCGGCGC------TACCAGGGCACCGTGGACGCCTACAAGACCATCGCCCGGGAAGAGGGCATACGGGGCCTCTGGAAAGGGACGTCGCCCAACGTCGCCCGGAACGCCATCGTCAACTGTGCTGAGTTGGTGACCTACGACCTCATCAAGGATGCCCTCCTGAGAGGCGGCCTCATGGCGGACGACCTTCCGTGCCACCTGACCTCTGCCTTCGGGGCTGGCTTCTGCACCACCGTCA---TCGCTTCCCCCGTGGACGTGGTCAAGACGAGATACATGAACTCGGCCTCGGGCCAG---TACGGTGGCGCCGTGCACTGCGCCCTCACCATGCTGCGGAAGGAAGGGCCCCGGGCCTTCTAC-AAGGGGTTCATGCCCTCCTTCCTCCGCCTGGGCTCCTGGAACGTGGTCATGTTTGTCACCTACGAGCAGCTGAAACGTGCCATCACGGCTGCCCGCGCCGCCTC----CGTGGCCCCCTGC
>Macropus_eugenii_UCP2
ATG?TTGGATTTAAGCCTACA---GATGTGCCCCCAACAACCCTTGTA------AAGTTCCTTGGGGTGGGCACTGCTGCTTGCATCACTGACCTCATCAC??????????????????????????????????ATTCAAGGAGAGAGCCAG---------GGGGCCATC------CGAGCTTCCTCTAGCACTGCCCAGTATCGGGGTGTCATGGGCACCATTCTGACCATGGTGAAGACTGAGGGCCCTGGCAGCCTGTACAACGGGCTGGTGGCTGGGTTGCAGCGCCAGATGAGCTTTGCCTCTGTCCGCATTGGCCTCTATGACTCTGTCAAACAATTTTACA---CCAAGGGATCTGAGCATGCA-GGCATTGGGAGCCGCCTCCTGGCAGGCTGCACCACAGGGGCACTGGCAGTGGGCGTAGCCCAACCCACAGATGTGGTGAAGGTACGTTTCCAGGC-----CCAGGCTCGTGCAGG---TG-GCAGCCGGAGA------TACCAGGGTACAGTGGATGCTTACAAGACCATTGCCCGAGAGGAGGGCCTTCGGGGTTTATGGAAAGGAACTTCACCCAATGTCGCCCGCAATGCTATTGTCAACTGTGCTGAGCTGGTGACCTATGATATCATCAAAGATGCCCTTCTGAAGGCCCACCTCATGACTGATGACCTTCCATGCCACTTCACATCAGCCTTTGGGGCTGGCTTCTGCACCACCATCA---TTGCTTCCCCTGTGGACGTGGTCAAGACGAGATACATGAACTCTGCCGTGGGCCAA---TATGCCAGTGCTGGCCACTGCGCCCTCACCATGCTTCGGAAGGAAGGACCCCAAGCCTTCTAC-AAAGGGTTTATGCCTTCCTTTCTCCGCTTGGGCTCCTGGAATGTAGTGATGTTTGTCACCTACGAGCAACTGAAACGGGCCCTGATGGCCGCTTGCACTTCCCG----GGAAGCTCCCTTC
>Monodelphis_domestica_UCP2
ATGGTTGGATTCAAGCCTACA---GAGGTGCCCCCCACAGCCACTGTG------AAATTCCTTGGGGCTGGTACTGCTGCCTGCATCGCTGACCTCATCACCTTCCCCCTGGACACAGCCAAAGTTCGGCTGCAGATTCAGGGAGAGAGTCAG---------GGGGCCATC------CGTACTTCCTCTACTGGTGCCCAGTACCGGGGTGTCATGGGCACCATTCTGACCATGGTGAAGACTGAGGGCCCTGGCAGCCTGTACAATGGGCTGGTGGCTGGATTGCAGCGCCAAATGAGTTTTGCCTCTGTCCGAATTGGCCTCTATGACTCTGTCAAGCAATTCTACA---CCAAAGGGTCTGAACATGCA-GGTATTGGAAGCCGCCTCCTGGCAGGCTGTACCACAGGGGCACTGGCAGTAGGTGTAGCCCAACCCACAGATGTGGTGAAGGTCCGTTTCCAGGC-----CCAGGCTCGTGCAGG---TG-GCAGCCGGAGA------TACCAGGGCACGATGGACGCCTATAAGACTATCGCCCGAGAGGAGGGGCTTCGGGGCCTATGGAAAGGAACTTCGCCCAATGTTGCCCGCAATGCTATTGTCAACTGTGCTGAGCTGGTGACCTACGACCTCATCAAAGATGCCCTCCTGAAGGCCCACCTCATGACTGATGACCTTCCGTGCCACTTCACTTCGGCCTTTGGGGCCGGCTTCTGCACCACCATCA---TCGCCTCCCCCGTGGATGTGGTCAAGACGAGATACATGAACTCTGCCTCGGGCCAG---TATGCCAGTGCTGGCCACTGCGCTCTCACCATGCTTCGGAAGGAGGGGCCCCAAGCCTTCTAC-AAAGGGTTCATGCCTTCCTTCCTCCGCTTGGGCTCCTGGAATGTAGTGATGTTTGTCACCTATGAGCAACTGAAACGGGCCCTGATGGCAGCTCGAGCTTCCCG----GGAAGCGCCTTTC
>Sarcophilus_harrisii_UCP2
ATGGTTGGATTTAAGCCTACA---GATGTGCCCCCCACAGCCACCGTG------AAGTTCCTTGGGGCTGGCACCGCCGCCTGCATTGCTGATCTCATCACTTTCCCCCTGGACACAGCCAAAGTCAGGCTGCAGATTCAAGGAGAGAGCCAG---------GGGGCCATC------CGAGCTTCCACCAC---CGCCCAGTACCGGGGTGTCATGGGCACCATTCTGACAATGGTGAAGACCGAGGGCCCTGGCAGCCTGTACAACGGGCTGGTGGCTGGGTTGCAGCGCCAGATGAGTTTTGCTTCTGTACGCATTGGCCTCTATGACTCTGTCAAACAGTTTTACA---CCAAGGGATCTGAACATACC-AGCATTGGGAGCCGCCTCCTGGCAGGCTGCACCACAGGGGCCCTGGCCGTGGCCGTAGCCCAGCCCACAGACGTGGTGAAGGTACGGTTCCAGGC-----CCAGGCTCGTGGCGG---CA-GCAGCCGGAGA------TACCAGGGCACGGTGGATGCCTATAAGACTATTGCCCGAGAGGAGGGGCTTCGGGGGCTATGGAGAGGAACTTCACCCAACATTGCCCGCAATGCCATCGTCAACTGTGCTGAGCTGGTGACCTATGATCTCATCAAAGATGCCCTCCTGAAGGCGCACCTCATGACTGATGACCTTCCCTGCCACTTCACCTCAGCCTTCGGGGCTGGCTTCTGCGCCACCATCA---TAGCTTCCCCTGTGGATGTGGTCAAGACGAGATACATGAACTCTGCCGCGGGCCAG---TACGCCAGCGCTGGCCACTGTGCCCTCACCATGCTTCGGAAGGAGGGACCCCAAGCCTTCTAC-AAGGGGTTCATGCCTTCCTTTCTCCGCTTGGGCTCCTGGAACATAGTGATGTTTGTCACCTATGAGCAACTTAAAAGGGCCCTGATGGCCGCTCGAGCTTCCCG----AGAAGTTTCTTTC
>Elephantulus_edwardii_UCP2
ATGGTTGGGTTTAAGGCCACA---GATGTGCCTCCAACCGCCACTGTG------AAGTTTCTGGGGGCCGGCACGGCAGCCTGCATCGCGGATCTCATTACCTTCCCCCTGGATACTGCTAAAGTCCGGCTGCAGATCCAAGGAGAAAGTCAG---------GGCCTAGTG------CGGACCATGGCCAG---CACTCAGTACCGCGGAGTGCTGGGCACCATCCTGACCATGGTGCGCACCGAAGGCCCCCGCAGCCTCTACAACGGGCTGGTCGCCGGCCTGCAGCGCCAGATGAGCTTTGCCTCAGTCCGCATCGGCCTCTACGACTCTGTCAAGCAGTTCTACA---CCAAGGGCTCTGAGCATGCT-GGCATTGGTAGCCGCCTCCTGGCAGGCAGCACTACAGGTGCCATGGCTGTGGCGGTGGCTCAGCCTACGGATGTGGTAAAGGTCCGGTTTCAAGC-----ACAGGCCCGGGCCGG---CA-GTGGCCGGAGA------TACCAAAGCACTGTGGATGCCTACAAGACCATTGCCCGTGAGGAAGGTTTGCGAGGCCTTTGGAAAGGGACGTCTCCCAATGTTGCTCGCAATGCCATTGTCAACTGTGCAGAGCTGGTGACCTATGATCTCATCAAGGACACCCTCTTGAAAGCCAACATCATGACAGATGACCTCCCTTGCCATTTCACATCTGCCTTCGGGGCAGGCTTCTGCACCACCGTCA---TCGCATCCCCTGTCGACGTGGTCAAGACAAGATACATGAACTCTGCCCTGGGCCAG---TACAGCAGCGCTGGGCACTGTGCCCTGACTATGCTCCAGAAGGAGGGGCCTCGGGCCTTCTAC-AAGGGGTTCATGCCCTCCTTTCTTCGCTTGGGCTCCTGGAACGTGGTGATGTTCGTCACCTATGAGCAGCTGAAACGAGCCCTCATGGCTACCTACACTTCCCG----GGAGGCTCCCTTT
>Mylodon_darwinii_UCP2
ATGGTTGGGTTCAAGGCCACA---GATGTGCCCCCGACTGCCACTGTG------AAGTTTCTAGGGGCTGGCACAGCTGCCTGCATTGCAGATC?????????????????????????????GTCCGGCTCCAG??????????????????---------?????????------??????????????---??????????????????????????????????????????????????????????????????????????????????????????????????????????????????????????TCGGCCTCTATGACTCCGTCAAGCAGTTCTACA---CCAAGGGCTCTGAGCATGCC-GGCA????????????????????????????????????????????????????????????????????????TGAAGGTCTGGTTCCAAGC-----TCAGGCCCGGGCTGC---AG-GAGGCCGGAGA------TACCAAAGCACTGTTGATGCCTACAAGACCATTGCCCGGGAGGAAGGGTTCCGGGGACTCTGGAAAGGGACCTCTCCCAATG?????????????CATTGTCAACTGCACAGAGCTGGTGACCTACGACATTATCAAGGATGCCCTCCTCAAAGCCAACCTCATGACGG?????TTCCTTTGTCACTTCACTTCGGCCTTCGGGGCAGGCTTCTGCA??????TCA---TTGCCTCCCCTGTTGATGTGGTTAAGACGAGATACATGAACTCTGCCCTGG?????---???????????????????????????????????????????????????????????????-?????GTTCATGCCCTCCTTTCTC????????????????ACGTGGTGATGTTTGTCACCTATGAGCAGCTGAAACGGGCCCTCATGGCTGCCTGCACTTCCCG----GGAGGCTCCCTTT
>Chrysochloris_asiatica_UCP2
ATGGTTGGGTTCAAGGCCACA---GATGTGCCTCCAACTGCCACTGTG------AAGTTTGTGGGGGCTGGCACAGCTGCTTGCATTGCAGATCTCATCACCTTCCCCTTGGATACTGCTAAAGTCCGGCTGCAGATCCAAGGAGAAAGCCAG---------GGGCCAGTG------CGGGCCATGGCCAG---CACTAAGTACCGTGGCGTGCTGGGCACCATACTGACCATGGTGCGCACGGAAGGCCCCCGCAGCCTCTATAATGGGCTGGTTGCCGGGCTGCAGCGCCAAATGAGCTTCGCCTCAGTCCGCATCGGCCTCTATGATTCGGTCAAGCAGTTCTACA---CCAAAGGCTCTGAGCATGCT-GGCATCGGTAGCCGCCTCTTGGCAGGCAGCACTACAGGTGCTCTGGCTGTAGCTGTGGCCCAGCCCACAGATGTGGTAAAGGTCCGGTTCCAAGC-----TCAGGCCCAGGCTGG---AG-GTGGCCGGAGA------TACCAGAGCACTGTGAATGCCTACAAGACCATTGCCCGGGAGGAAGGGATTCGAGGACTCTGGAAAGGGACCTCTCCCAATGTGGCACGTAATGCCATTGTCAACTGTGCTGAGCTGGTGACCTATGACCTCATCAAGGATACCCTCCTGAAGGCCAACCTCATGACTGATGACCTCCCTTGCCATTTCACTTCCGCCTTTGGGGCAGGCTTCTGCACCACCATTA---TTGCCTCTCCTGTCGATGTGGTCAAGACGAGATATATGAACTCTGCCCTGGGCCAG---TACAGCAGCGCTGGCCACTGTGCCCTTACCATGCTCCAGAAGGAGGGACCCCGGGCCTTCTAC-AAAGGGTTCATGCCCTCCTTTCTTCGCCTGGGATCCTGGAACGTGGTGATGTTCGTCACCTATGAGCAGCTGAAACGGGCCCTCATGGCTGCCTACACTTCCCA----CGAGGCTCCCTTT
>Echinops_telfairi_UCP2
ATGGTTGGGTTCAAGGCCACC---GATGTGCCCCCGACCGCCACCGTG------AAGTTCCTGGGGGCTGGCACAGCCGCCTGCATCGCGGATCTCATCACCTTCCCGCTGGATACCGCTAAAGTCCGGCTGCAGATCCAAGGAGAAAGCCAG---------GGCCCAGTG------CGGGCCATGGCCAG---CACTCAGTACCGTGGCGTGCTGGGCACCATCCTGACCATGGTGCGTACGGAGGGCCCCCGCAGCCTCTACAACGGGCTGGTCGCCGGCCTGCAGCGCCAGATGAGCTTCGCCTCTGTTCGCATCGGCCTCTACGACTCCGTCAAGCAGTTCTACA---CCAAGGGCTCTGAGCATGCC-GGCATCGGTAGCCGCCTCCTGGCAGGCAGCACCACTGGTGCCCTGGCTGTGGCAGTGGCCCAGCCCACGGATGTGGTAAAGGTCCGGTTCCAAGC-----TCAGGCCCGGGCTGG---AG-GTGGCCGGAGA------TACCAGAGCACTGTGGATGCCTACAAGACCATTGCTCGGGAGGAAGGGTTCCGAGGACTCTGGAAAGGGACCTCACCCAATGTGGCTCGGAATGCCATTGTCAACTGTGCTGAGCTGGTGACCTATGACCTCATCAAAGATTCCCTCCTGAAGGCCAACCTCATGACAGATGACCTCCCTTGCCATTTCATTTCCGCCTTCGGGGCCGGCTTCTGCACCACCGTCA---TTGCCTCCCCCGTCGACGTGGTCAAGACAAGATATATGAACTCTGCCCTGGGCCAG---TACAGCAGCGCTGGCAACTGCGCCCTTACCATGCTCCAGAAGGAGGGGCCCCGGGCCTTCTAC-AAAGGGTTCATGCCCTCCTTTCTCCGCCTGGGCTCCTGGAACGTGGTGATGTTCGTCACCTACGAGCAGCTGAAGCGGGCCCTCATGGCCGCCTACACTTCCCG----GGAGGCTCCCTTT
>Orycteropus_afer_UCP2
ATGGTTGGATTCAAGGCCACA---GATGTGCCCCCAACTGCCACTGTA------AAGTTCCTGGGGGCTGGCACAGCTGCCTGCATTGCAGATCTCATCACCTTCCCCCTGGATACTGCTAAAGTCCGGCTGCAGATCCAAGGAGAAAGTAAG---------GGACTAGTG------CAAGCCACGGCCAG---CGTTCAGTACCGCGGTGTGCTGGGCACTATCCTGACCATGGTGCGCACTGAGGGCCCCCGCAGCCTCTACAATGGGCTGGTCGCTGGCCTGCAGCGTCAGATGAGCTTTGCCTCTGTCCGTATCGGTCTCTACGACTCCGTCAAGCAGTTCTACA---CCAAGGGCTCTGAGCATGCT-GGTGTCGGTAGCCGCCTCCTGGCAGGCAGCACCACAGGTGCCCTGGCTGTGGCTGTGGCTCAGCCTACAGATGTGGTGAAGGTCCGGTTCCAAGC-----TCAAGCCCGGGCTGG---AG-GTGGCCGGAGA------TACCAAAGCACTATGGATGCCTATAAGACCATAGCCCAGAAGGAAGGATTCCGGGGACTCTGGAAAGGGACCTCCCCCAATGTTGCCCGTAATGCCATTGTCAACTGTGCTGAGTTGGTGACCTATGACCTTATCAAAGATGCCCTTCTAAAGGCCAACCTCATGACAGATGACCTCCCTTGCCATTTCACTTCTGCCTTTGGGGCTGGCTTCTGCACCACCATCA---TTGCTTCCCCTGTCGACGTGGTGAAGACGAGATATATGAACTCTGCCCTGGGCCAG---TACAGCAGTGCTGGCCACTGTGCCCTTACCATGCTCCAGAAGGAAGGGCCCCGGGCCTTCTAC-AAAGGGTTCATGCCCTCCTTTCTTCGCTTGGGTTCCTGGAATGTGGTGATGTTTGTCACCTATGAGCAGCTGAAACGGGCCCTCACGGCTGCCTGCACTTCACG----GGAGGCTCCCTTT
>Elephas_maximus_UCP2
ATGGTTGGGTTCAAGGCCACA---GATGTGCCCCCGACTGCCACTGTG------AAGTTCCTGGGGGCTGGCACGGCCGCCTGCATTGCAGATCTGATCACCTTCCCCCTGGATACCGCTAAAGTCCGGCTGCAGATCCAAGGAGAAGGTAAG---------GGGCCAGTG------CGGGCCATGGCCAG---CACTCAGTACCGCGGCGTGCTGGGGACCATCCTGACCATGGTGCGCACAGAGGGCCCCTGCAGCCTCTACAACGGGCTGGTCGCTGGCCTGCAGCGTCAGATGAGCTTTGCCTCTGTCCGCATCGGCCTCTATGACTCCGTGAAGCAGTTCTACA---CCAAAGGCTCTGAGCATGCT-GGCATTGGTAGCCGCCTCCTGGCAGGCAGCACCACAGGTGCCCTGGCTGTGGCTGTGGCCCAGCCCACGGATGTGGTGAAGGTCCGATTCCAAGC-----TCAGGCCCGGGCTGG---AG-GTGGCCGGAGG------TACCAAAGCACTGTGGATGCCTACAAGACCATTGCCCGGGAGGAAGGGTTCCGGGGACTCTGGAAAGGCACCTCTCCCAATGTTGCTCGTAATGCCATTGTCAACTGTACTGAGCTGGTGACCTATGACCTCATCAAGGATGCCCTCCTGAAAGCCAACCTCATGACAGATGACCTCCCTTGCCATTTCACCTCTGCCTTCGGGGCAGGCTTCTGCACCACCGTCA---TCACCTCCCCTGTCGACGTAGTCAAGACGAGATATATGAACTCTGCCCTGGGCCAG---TACAGCAGCGCTGGTCACTGTGCCCTTACCATGCTCCAGAAGGAGGGGCCCCGAGCCTTCTAC-AAAGGGTTTATGCCCTCCTTTCTTCGCTTGGGTTCCTGGAATGTGGTGATGTTTGTCACCTATGAGCAGCTGAAACGAGCCCTCATGGCTGCCTGCACTTCCCG----GGAGGCTCCCCTT
>Loxodonta_africana_UCP2
ATGGTTGGGTTCAAGGCCACA---GATGTGCCCCCGACTGCCACTGTG------AAGTTCCTGGGGGCTGGCACGGCCGCCTGCATTGCAGATCTGATCACCTTCCCCCTGGATACCGCTAAAGTCCGGCTGCAGATCCAAGGAGAAGGTAAG---------GGGCCAGTG------CGGGCCATGGCCAG---CACTCAGTACCGCGGCGTGCTGGGGACCATCCTGACCATGGTGCGCACAGAGGGCCCCTGCAGCCTCTACAACGGGCTGGTCGCTGGCCTGCAGCGTCAGATGAGCTTTGCCTCTGTCCGCATCGGCCTCTATGACTCCGTGAAGCAGTTCTACA---CCAAAGGCTCTGAGCATGCT-GGCATTGGTAGCCGCCTCCTGGCAGGCAGCACCACAGGTGCCCTGGCTGTGGCTGTGGCCCAGCCCACGGATGTGGTGAAGGTCCGATTCCAAGC-----TCAGGCCCGGGCTGG---AG-GTGGCCGGAGG------TACCAAAGCACTGTGGATGCCTACAAGACCATTGCCCGGGAGGAAGGGTTCCGGGGACTCTGGAAAGGCACCTCTCCCAATGTTGCTCGTAATGCCATTGTCAACTGTACTGAGCTGGTGACCTATGACCTCATCAAGGATGCCCTCCTGAAAGCCAACCTCATGACAGATGACCTCCCTTGCCATTTCACCTCTGCCTTCGGGGCAGGCTTCTGCACCACCGTCA---TCGCCTCCCCTGTCGACGTAGTCAAGACGAGATATATGAACTCTGCCCTGGGCCAG---TACAGCAGCGCTGGTCACTGTGCCCTTACCATGCTCCAGAAGGAGGGGCCCCGAGCCTTCTAC-AAAGGGTTTATGCCCTCCTTTCTTCGCTTGGGTTCCTGGAATGTGGTGATGTTTGTCACCTATGAGCAGCTGAAACGAGCCCTCATGGCTGCCTGCACTTCCCG----GGAGGCTCCCCTT
>Mammuthus_primigenius_UCP2
?????????????????????---????????????????????????------??????????????????????????????????????????????????????????????????AAAGTCCGGCTGCAGATCCAAGGAGAAGGTAAG---------GGGCCAGTG------CGGGCCATGGCCAG---C??????????????????????????????CTGACCATGGTGCGCACAGAGGGCCCCTGCAGCCTCTACAACGG????GTCGCTGGCCTGCAGCGTCAGATGAGCTTTGCCTCTGTCCGCATCGGCCTCTATGACTCCGTGAAGCAGTTCTACA---CCAAAGGCTCTGAGCATGCT-GGCATTGGTAGCCGCCTCCTGGCAGGCAGCACCACAGGTGCCCTGGCTGTGGCTGTGGCCCAGCCCACAGAT???????????????????????-----???????????????---??-???????????------???????????????????????????????????????????????????????????????????GCACCTCTCCCAATGTTGCTCGTAATGCCATTGT??????????????????????????????????????????????????????????CTCATGACAGATGACCTCCCTTGCCATTTCACCTCTGCCTTCGGGTCAGGCTTCTGCACCACCGTCA---TCGCCTCCCCTGTCGACGTAGTCAAGACGAGATATATGAACTCTGCCCTGGGCCAG---TACAGCAGCGCTGGTCACTGTGCCCTTACCATGCTCCAGAAGGAGGGGCCCCGAGCCTTCTAC-AAAGG???????????????????????TGGGTTCCTGGAATGTGGTGATGTTTGTCACCTATGAGCAGCTGAAACGAGCCCTCATGGCTGCCTRCACTTCCCG----GGAGGCTCCCCTT
>Hydrodamalis_gigas_UCP2
ATGGTTGGGTTCAAGGCCACA---GATGTGCCCCCAACTGCCACTGTG------AAGTTCCTAGGGGCTGGCACAGCTGCCTGCATTGCGGATCTCATCACCTTCCCCCTGGATACCGCTAAAGTCCGAATGCAGATCCAAGGAGAAAGTAAA---------GGGCCAGTG------CAGGCCATGGCCAG---CACTCAGTACCGCGGTGTGCTGGGCACCATCCTGACCATGGTGCGCACAGAGGGCCCCCGCAGCCTCTACAACGGGCTGGTTGCTGGCCTACAGCGCCAGATGAGCTTCGCCTCTGTCCGCATCGGCCTCTATGACTCAGTCAAGCAGTTCTACA---CCAAAGGCTCTGAACATGCT-GGCATCGGTAGCCGCCTCCTGGCAGGCAGCACCACAGGTGCCCTGGCTGTGGCTGTGGCCCAGCCTACAGATGTGGTGAAGGTCCGGTTCCAAGC-----TCAGGCCCGGGCTGG---AG-GTGGCCGGAGA------TACCAAAGCACTGTGGATGCCTACAAGACCATTGCCCGGGAGGAAGGGTTCCAGGGACTCTGGAAAGGGACCTCTCCCAATGTTGCTCGTAATGCCATTGTCAACTGTGCTGAGCTGGTGACCTATGACCTCATCAAGGATGCCCTCCTGAAGGCTAATCTCATAACAGATGACCTCCCTTGCCATTTCACCTCTGCCTTTGGGGCAGGCTTCTGTACCACTGTCA---TCGCCTCCCCTGTCGACGTAGTCAAGACGAGATATATGAACTCTGCCCTGGGCCAG---TACAGCAGCGCTGGCCACTGTGCCCTTACCATGCTCCAGAAAGAGGGGCCCCAGGCCTTCTTC-CGATCGTTCATGCCCTCCTTTCTTCGTTTGGGTTCCTGGAATGTGGTGATGTTCGTCACCTATGAGCAGCTGAAACGAGCCCTCACAGCTGCCTGCACTTCCCG----GGAAGCTCCCTTT
>Trichechus_manatus_UCP2
ATGGTTGGGTTCAAGGCCACA---GATGTGCCACCGACTGCCACTGTG------AAGTTCCTGGGGGCTGGCACAGCCGCCTGCATTGCGGATCTCATCACCTTCCCCCTGGATACCGCTAAAGTCCGGCTGCAGATCCAAGGAGAAAGTAAA---------GGGCCAGTG------CAGGCCATGGCCAC---CACTCAGTACCGCGGTGTGCTGGGCACCATCCTGACCATGGTGCGCACAGAGGGCCCGCGCAGCCTCTACAACGGGCTGGTTGCTGGCCTACAGCGCCAGATGAGCTTTGCCTCTGTCCGCATCGGCCTCTATGACTCAGTCAAGCAGTTCTACA---CCAAAGGCTCTGAACATGCT-GGCATCGGTAGCCGCCTCCTGGCAGGCAGCACCACAGGTGCCCTGGCTGTGGCTGTGGCCCAGCCTACGGATGTGGTGAAGGTCCGGTTCCAAGC-----TCAGGCCCGGGCTGG---AG-GTGGCCGGAGA------TACCAAAGCACTGTGGATGCCTACAAGACCATTGCCCGGGAGGAAGGGTTTCAGGGACTCTGGAAAGGGACCTCTCCCAATGTTGCTCGTAATGCCATTGTCAACTGTGCTGAGCTGGTGACCTATGACCTCATCAAGGATGCCCTCCTGAAGGCTAATCTCATGACAGATGACGTCCCTTGCCATTTCACCTCTGCCTTTGGGGCAGGCTTCTGTACCACTGTCA---TCGCCTCCCCTGTCGACGTAGTCAAGACGAGATACATGAACTCTGCCCTGGGCCAG---TACAGCAGCGCTGGCCACTGTGCCCTTACCATGCTCCAGAAGGAGGGGCCCCGGGCCTTCTAC-AAAGGGTTCATGCCCTCCTTTCTTCGCTTGGGTTCCTGGAATGTGGTGATGTTCGTCACCTATGAGCAGCTGAAACGAGCCCTCACAGCTGCCTGCACTTCCCG----GGAAGCTCCCTTT
>Dugong_dugon_UCP2
ATGGTTGGGTTCAAGGCCACA---GATGTGCCCCCAACTGCCACTGTG------AAGTTCCTGGGGGCTGGCACAGCCGCCTGCATTGCGGATCTCATCACCTTCCCCCTGGATACCGCTAAAGTCCGACTGCAGATCCAAGGAGAAAGTAAA---------GGGCCAGTG------CAGGCCATGGCCAG---CACTCAGTACCGCGGTGTGCTGGGCACCATCCTGACCATGGTGCGCACAGAGGGCCCCCGCAGCCTCTACAACGGGCTGGTTGCTGGCCTACAGCGCCAGATGAGCTTTGCCTCTGTCCGCATCGGCCTCTATGACTCAGTCAAGCAGTTCTACA---CCAAAGGCTCTGAACATGCT-GGCATCGGTAGCCGCCTCCTGGCAGGCAGCACCACAGGTGCCCTGGCTGTGGCTGTGGCCCAGCCTACAGATGTGGTGAAGGTCCGGTTCCAAGC-----TCAGGCCCGGGCTGG---AG-GTGGCCGGAGA------TACCAAAGCACTGTGGATGCCTACAAGACCATTGCCCGGGAGGAAGGGTTCCAGGGACTCTGGAAAGGGACCTCTCCCAATGTTGCTCGTAATGCCATTGTCAACTGTGCTGAGCTGGTGACCTATGATCTCATCAAGGATGCCCTCCTGAAGGCTAATCTCATGACAGATGACCTCCCTTGCCATTTCACCTCTGCCTTTGGGGCAGGCTTCTGTACCACTGTCA---TCGCCTCCCCTGTCGACGTAGTCAAGACGAGATATATGAACTCTGCCCTGGGCCAG---TACAGCAGCGCTGGCCACTGTGCCCTTACCATGCTCCAGAAGGAGGGGCCCCAGGCCTTCTAC-AAAGGGTTCATGCCCTCCTTTCTTCGTTTGGGTTCCTGGAATGTGGTGATGTTCGTCACCTATGAGCAGCTGAAACGAGCCCTCACAGCTGCCTGCACTTCCCG----GGAAGCTCCCTTT
>Dasypus_novemcinctus_UCP2
CTGGTTGATTTCAAGGCCACT---GATGTGCCCCCGACAGCTACCGTG------AAATTTCTGGGGGCTGGCACAGCTGCCTGCATTGCGGATCTCATCACCCG?CCCCTGGATACCGCTAAAGTCCAGCTGCAGCTCCAAGGAGAAAGTCAG---------GACCCACTG------CAGGCTGCAGCCAG---CGCCCGGGACCGCGGCGTGCTGGGCGCCCTCCTGACCATGGTGCACACCGAGGGCCCCCGCAGCCCCTACAACGGGCTGGTCGCCGGCCTGCAGCGCCAGATGAGCTTCGCCTCCGTCCGCATCGGCCTCTGCGACCCCGTCAAGCAGTTCTACA---CCAAGGA??CCGAGTGTGCT-GGCATCGGGAGCCGCCTCCTGGGTGGCAGCACCAC??GAGTCCTGGCTGTGGCCGTGGCCCAGCTCACAGATGTGATGAAGGGCCGGTTCCAAGC-----ATGGGTC?AGGCTGC---AG-GTGGCCGGAGA------TACCAAAGCACTGTGGGTGCCTACAAGACCATCGCCCGGGTGGAAGGGTTCCGGGGACTCTGGAGAGGGACCGCTCCCAGTGTGGCTCGCAGTGCCATTGCCAACTGTGCGGAGCTAGTGACCTATGACCTCGTCAAGGATGCCCCCCTAAAGGCCTCC???AGGA??GACGACCTTCCTTGCCAC?TCACTTCCGCCTTAGGGGCGGACTTCTGCACCACCGTCA---TTGCCTCCCCTGGCGATGTGGTCAAGACGGGATACGTGGACTCTGCCCTGGGACT------TCGCAGCGCTGGCCATTGTGCCCTTGCCACGCTCCAGAAGGAGGGACCCCAAGCTTTCCAC-AAAGGGTGCATGCCCTCCTCTCTCTGCTTGGGTTCCTGGCACGTAGTGATGTTCGTC?CCCACGCACAGCTGAC?CGGGCCCTCACGGCTGCCTGCGC?TTCCG----AGAGGCTCCCTGT
>Daubentonia_madagascariensis_UCP2
ATGGTTGGGTTCAAGGCCACA---GATGTACCCCCTACAGCCACTGTG------AAGTTCCTAGGGGCTGGCACAGCTGCCTGCATTGCAGATCTCATCACCTTTCCCCTGGATACCGCTAAAGTCCGGCTGCAGATCCAAGGAGAAAGTCAG---------GGGCCAATG------TGCACTGCGGCCAG---CGCCCAGTACCGTGGTGTGCTGGGCACCATCCTGACCATGGTGCGCACTGAGGGCCCCTGTAGCCTCTATAATGGGCTGGTCGCTGGCCTGCAGCGCCAGATGAGCTTTGCTTCTGTCCGCATCGGCCTCTATGACTCTGTCAAGCAGTTCTACA---CCAAGGGCTCTGAGCATGCC-AGCATTTGGAGCCGCCTTCTAGCAGGCAGCACCACAGGTGCCCTGGCTGTGGCTGTGGCCCAGCCCACAGATGTGGTAAAGGTCCGGTTCCAAGC-----TCAGGCCCGGGCTGG---AG-GTGGTCGGAGA------TACCAAAGCACTGTCAATGCCTACAAGACCATCGCCCGAGAGGAAGGGTT?????????????????GGACCTCTCCCAATATTGCTCGTAATGCCATTGTCAATTGTGCTGAGCTGGTGACCTATGACCTCATCAAGGACACCCTTCTGAAGGCCAGCCTCATGACAGATGACCTC???????????????????????????????????????????CTGTCA---TCGCCTCCCCTGTCGACGTCGTCAAGACGAGATATATGAACTCTGCCCTGGGCCGG---TACAGCAGCGCTGGCCACTGTGCCCTTACCATGCTTCAGAAAGAGGGGCCCCGAGCCTTCTAC-AAAGGGTTCATGCCCTCCTTTCTCCGCTTGGGTTCCTGGAATGTGGTGATGTTTGTCACCTATGAGCAGCTGAAACGGGCCCTCACGGCTGCCTGCACTTCCCA----GGAAGCTCCCTTT
>Sorex_araneus_UCP2
ATGGTGGGGTTCAAGGCAACC---GACGTGCCCCCCACAGCCACTGTG------AAGTTCCTGGGGGCGGGCACAGCGGCCTGCATCGCAGATCTCATCACCTTTCCCCTGGACACAGCGAAGGTCCGGCTTCAGATCCAAGGAGAAAGTCAG---------GGGCCAGTT------AGGGCCGCTGCCAG---TGCACAGTACCGTGGCGTGCTGGGCACGATCATGACCATGGTGCGCACTGAGGGTCCCTGCAGCCTCTACAACGGATTGGTGGCAGGCCTGCAGCGCCAGATGAGCTTTGCCTCGGTCCGCATCGGCCTCTACGACTCGGTCAAGCAGTTCTACA---CCAAAGGCTCCGAGAGCGCC-GGCATCGGGAGCCGCCTCCTGGCGGGCAGTACCACGGGTGCCCTGGCTGTGGCCGTGGCCCAGCCCACAGATGTGGTCAAGGTCCGCTTTCAGGC-----TCAGGCCCGGGCCGG---GG-GTGGCCGGAGG------TACCAAAGCACCGTGGAGGCCTACAAGACCATCGCCCGTGAGGAAGGCTTCCGAGGCCTCTGGAAAGGCACCTCTCCCAATGTGGCTCGGAACGCCATTGTCAACTGTGCCGAGCTGGTAACCTATGACCTCATCAAGGACATGCTCCTGAAAGCCAACCTCATGACAGATGACCTCCCATGCCACTTCACTTCCGCCTTTGGGGCGGGCTTCTGCACCACCGTCA---TCGCCTCCCCCGTGGACGTGGTGAAGACGAGATTCATGAACTCTGCCCTGGGCCAG---TACCGCAGCGCTGCCCACTGTGCCCTCACCATGCTCCAGAAGGAGGGTCTCCGAGCCTTCTAC-AAAGGGTTCATGCCCTCCTTCCTGCGCCTGGGTTCCTGGAATGTGGTGATGTTTGTCACCTACGAGCAGCTGAAACGGGCCCTCATGGCTGCCCGCGCTTCCCG----GGAGGCTGCGCTC
>Nannospalax_galili_UCP2
ATGGTTGGTTTCAAGGCCACA---GATATGCCTCCTACTGCCACTGTG------AAGTTCCTGGGGGCTGGGACAGCCGCCTGCATCGCAGATCTCATCACCTTTCCTCTGGACACAGCCAAAGTCCGCCTGCAGATCCAAGGAGAAAGTCAA---------GGGCCAGTG------CGCACTGCAGCCAG---CGCCCAGTACCGTGGTGTGTTGGGCACCATCTTGACCATGGTACGCACTGAGGGTCCACGCAGCCTCTATAACGGACTGGTGGCTGGCCTGCAGCGCCAAATGAGCTTTGCCTCTGTCCGTATTGGCCTCTATGACTCCGTAAAGCAGTTCTACA---CCAAGGGCTCTGAGCATGCT-GGCATTGGGAGCCGCCTCCTGGCAGGTAGCACCACAGGTGCCCTGGCTGTGGCTGTGGCCCAGCCCACGGATGTGGTAAAGGTCCGATTCCAAGC-----TCAGGTCCGGGCTGG---CA-GTGGTCGGAGA------TACCAAAGTACTGTGGAAGCCTACAAGACCATTGCACACGAAGAAGGGTTCCGGGGCCTCTGGAAAGGGACCTCTCCCAATGTTGCCCGCAATGCCATTGTCAACTGTGCTGAGCTGGTGACCTATGACCTCATCAAGGATGCGCTCTTGAAGGCCAACCTCATGACAGATGACCTCCCTTGCCACTTCACTTCCGCCTTTGGGGCGGGCTTCTGCACCACGGTCA---TTGCCTCCCCCGTCGATGTGGTCAAGACGAGATATATGAACTCTGCCTTGGGCCAG---TACCACAGTGCAGGCCACTGTGCTCTTACCATGCTCCGGAAGGAGGGGCTCCGAGCCTTCTAC-AAAGGGTTCATGCCCTCCTTCCTCCGCTTGGGGTCCTGGAATGTAGTGATGTTCGTCACCTATGAGCAGCTCAAACGGGCCCTGATGGCTGCCTATGCATCCCG----GGAAGCGCCCTTT
>Peromyscus_maniculatus_UCP2
ATGGTTGGTTTCAAGGCCACA---GATGTGCCCCCTACAGCCACCGTG------AAGTTCCTGGGGGCTGGGACAGCCGCCTGCATTGCGGATCTCATCACCTTTCCTCTAGATACTGCCAAAGTCCGGCTGCAGATCCAAGGAGAAAGTCAA---------GGGCTAGTG------CGCACCGCAGCCAA---CGCCCAGTACCGTGGCGTGCTGGGCACCATCCTGACCATGGTGCGCACCGAGGGCCCACGCAGCCTCTACAACGGGCTGGTCGCCGGCCTGCAGCGCCAGATGAGCTTTGCCTCTGTCCGCATTGGCCTCTACGACTCTGTCAAGCAGTTCTACA---CCAAGGGTTCCGAGCATGCG-GGCATCGGGAGCCGTCTCCTGGCTGGTAGCACCACTGGTGCCCTGGCGGTCGCCGTGGCCCAGCCTACAGATGTGGTAAAGGTCCGCTTCCAGGC-----TCAGGCCCGGGCTGG---CG-GTGGTCGGAGA------TACCAGAGCACCGTGGAAGCCTACAAGACCATCGCACGAGAGGAAGGGATCCGGGGCCTCTGGAAAGGGACCTCTCCCAATGTCGCCCGTAACGCCATTGTCAACTGTGCTGAGCTAGTGACCTATGACCTCATCAAGGACGCTCTCCTGAAGGCCAACCTCATGACAGATGACCTCCCTTGTCACTTCACCTCCGCCTTCGGGGCGGGCTTCTGCACCACGGTCA---TCGCCTCCCCCGTCGATGTGGTCAAGACGAGATACATGAACTCTGCCTTGGGCCAG---TACCACAGCGCTGGCCACTGTGCCCTTACCATGCTCCGGAAGGAGGGGCCCCGAGCCTTCTAC-AAGGGGTTCATGCCCTCCTTCCTCCGCTTGGGGTCCTGGAACGTAGTCATGTTTGTGACCTATGAGCAGCTCAAAAGGGCCCTGATGGCTGCCTACGAATCCCG----GGAGGCACCCTTT
>Microtus_ochrogaster_UCP2
ATGGTTGGTTTCAAGGCCACA---GACATGCCCCCGACAGCCACCGTA------AAGTTCCTGGGAGCTGGGACAGCTGCCTGCATTGCAGATCTCATCACGTTTCCTCTAGACACGGCCAAAGTGCGGCTGCAGATCCAAGGAGAAAACCAA---------GGGCTAGTG------CGCACCGCAGCCAA---CGCCCAGTACCGTGGCGTGCTGGGCACCATCCTAACCATGGTGCGCACCGAGGGTCCACGCAGCCTCTACAATGGGCTGGTCGCCGGCCTGCAACGCCAGATGAGCTTTGCTTCGGTCCGCATTGGCCTCTACGACTCTGTAAAGCAGTTCTACA---CCAAGGGCTCAGAACATGCA-GGCATCGGGAGCCGCCTCCTGGCAGGTAGCACCACAGGTGCCCTAGCTGTCGCTGTGGCCCAACCTACAGATGTGGTAAAGGTCCGCTTCCAAGC-----TCAGGCCCGGGCTGG---CA-GTGGTCGGAGA------TACCAGAGCACGGTCGAAGCCTACAAGACCATTGCACGAGAGGAGGGCATCCGGGGCCTCTGGAAAGGGACCTCTCCCAATGTTGCCCGTAATGCCATTGTCAACTGTGCTGAGCTAGTGACCTATGACCTCATCAAAGATACTCTCCTGAAGGCCAACCTCATGACTGATGACCTCCCTTGCCACTTCACTTCCGCCTTCGGGGCGGGCTTCTGCACCACGGTCA---TCGCCTCCCCCGTCGATGTGGTCAAGACGAGATATATGAACTCTGCCTTGGGCCAG---TACCGCAGCGCAGGTCACTGTGCCCTTACTATGCTCCGGAAGGAGGGACCCCGAGCCTTCTAC-AAGGGGTTCATGCCTTCCTTCCTCCGCTTGGGGTCCTGGAACGTAGTGATGTTTGTTACCTATGAGCAGCTCAAAAGGGCTCTGATGGCTGCCTACGGATCCCG----AGAGGCACCCTTT
>Phodopus_sungorus_UCP2
ATGGTTGGTTTCAAGGCCACA---GATGTACCCCCAACAGCCACAGTG------AAGTTCCTGGGAGCTGGGACAGCTGCCTGCATTGCAGATCTCATCACTTTTCCCCTAGACACTGCCAAAGTCCGCTTGCAGGTCCAAGGAGAGAGTCAA---------GGGCTAGCG------CGCACTGCAGCCAA---CGCCCAGTACCGCGGCGTGCTGGGCACCATCCTAACCATGGTGCGCACCGAGGGCCCACGCAGCCTCTACAACGGGCTGGTCGCCGGCCTGCAGCGCCAGATGAGCTTTGCTTCTGTTCGCATTGGTCTCTATGACTCTGTCAAGCAGTTCTACA---CCAAGGGCTCAGAGCATGCA-GGCATCGGAAGCCGCCTCCTGGCAGGTAGCACCACAGGTGCCCTGGCTGTTGCCGTGGCCCAACCTACAGATGTGGTAAAGGTCCGCTTCCAGGC-----TCAGGCCCGGGCTGG---CG-GTGGTAGGAGA------TACCAGAGCACTGTCGAAGCCTACAAGACCATTGCACGAGAGGAGGGAATCCGAGGCCTCTGGAAAGGGACCTCTCCCAATGTTGCCCGTAACGCCATTGTCAACTGTGCTGAGCTGGTGACCTATGATCTCATCAAAGATACTCTCCTGAAGGCCAACCTCATGACAGATGACCTCCCTTGCCACTTCACTTCTGCCTTTGGGGCGGGTTTCTGCACCACCGTCA---TCGCCTCCCCAGTCGATGTGGTCAAGACGAGATATATGAACTCTGCCTTGGGCCAG---TACCACAGCGCAGGCCACTGTGCCCTCACCATGCTCCGGAAGGAGGGGCCCCGAGCCTTCTAC-AAGGGGTTCATGCCTTCCTTCCTTCGCTTGGGGTCCTGGAACGTAGTGATGTTTGTCACCTATGAGCAGCTCAAAAGGGCCCTGATGGCTGCCTACGAGTCCCG----GGAGGCACCTTTC
>Cricetulus_griseus_UCP2
ATGGTTGGTTTCAAGGCCACA---GATGTGCCCCCTACAGCCACCGTG------AAGTTCCTGGGAGCTGGGACAGCTGCCTGCATTGCAGATCTCATCACTTTTCCTCTAGATACTGCCAAAGTCCGGCTGCAGATCCAAGGAGAGTGTCAA---------GGGCTAGCG------CGCACCGCAGCCAA---CGCCCAGTACCGTGGCGTGCTGGGCACCATCCTTACCATGGTGCGCACCGAGGGCCCACGCAGCCTCTACAACGGGCTGGTTGCCGGCCTGCAGCGCCAGATGAGCTTTGCTTCTGTTCGCATTGGCCTCTACGACTCAGTAAAGCAGTTCTACA---CCAAGGGCTCAGAGCATGCA-GGCATCGGGAGCCGCCTCCTGGCAGGTAGCACCACAGGTGCCCTGGCTGTCGCTGTGGCCCAACCTACAGATGTGGTAAAGGTCCGCTTCCAGGC-----TCAGGCCCGGGCTGG---TG-GTGGTCGGAGA------TACCAGAGCACTGTCGAAGCCTACAAGACCATTGCACGAGAGGAGGGAATCCGAGGCCTCTGGAAAGGGACCTCTCCCAATGTTGCCCGTAATGCCATTGTCAACTGTGCTGAGCTGGTGACCTATGACCTCATCAAGGATACTCTCCTGAAGGCCAACCTCATGACAGATGACCTCCCTTGCCACTTCACTTCCGCCTTCGGGGCGGGCTTCTGCACCACAATCA---TTGCCTCCCCCGTCGATGTGGTCAAGACGAGATATATGAACTCTGCCTTGGGCCAG---TACCACAGCGCAGGCCACTGTGCCCTCGCCATGCTCCGGAAGGAGGGGCCCCAAGCCTTCTAC-AAGGGGTTCATGCCTTCCTTCCTCCGCTTGGGGTCCTGGAACGTAGTGATGTTTGTCACCTATGAGCAGCTCAAAAGGGCCTTGATGGCTGCCTACGAGTCCCG----GGAGGCACCCTTT
>Mesocricetus_auratus_UCP2
ATGGTTGGTTTCAAGGCCACA---GATGTGCCCCCTACAGCCACGGTG------AAGTTCCTGGGAGCTGGGACAGCTGCCTGCATTGCAGATCTCATCACTTTCCCTCTAGATACTGCTAAAGTCCGGCTGCAGATCCAAGGAGAGAGTCAA---------GGGCTAGCG------CGCACCGCAGCCAA---CACCCAGTACCGCGGCGTGCTGGGCACCATCCTAACCATGGTGCGCACCGAGGGCCCACGCAGTCTCTACAACGGGCTGGTTGCCGGCCTGCAGCGCCAGATGAGCTTTGCTTCTGTTCGCATTGGCCTCTACGACTCTGTAAAGCAGTTCTACA---CCAAGGGCTCAGAGCATGCA-GGCATCGGGAGCCGCCTCCTGGCAGGCAGCACCACAGGTGCCCTGGCTGTCGCTGTGGCCCAGCCTACAGATGTGGTAAAGGTCCGCTTCCAGGC-----TCAGGCCCGGGCTGG---CG-GTAGCCGGAGG------TACCAGAGCACTGTCGACGCCTACAAGACCATTGCACGAGAGGAGGGAATGCGAGGCCTCTGGAAAGGGACCTCTCCCAATGTAGCCCGTAATGCCATTGTCAACTGTGCTGAGCTGGTGACCTATGACCTCATCAAGGATTCTCTCCTGAAGGCCAACCTTATGACAGATGACCTCCCTTGCCACTTCACTTCCGCCTTCGGGGCGGGCTTCTGCACCACGGTCA---TCGCCTCCCCTGTCGATGTGGTCAAGACGAGATATATGAACTCTGCCGTGGGCCAG---TACCACAGCGCAGGCCACTGTGCCCTCACCATGCTCCGGAAGGAGGGGCCCCGAGCCTTCTAC-AAGGGGTTCTTGCCTTCCTTCCTCCGCTTGGGGTCCTGGAATGTAGTGATGTTTGTCACCTATGAGCAGCTCAAAAGGGCCCTGATGGCCGCCTACGAGCCCCG----GGAGGCACCCTTT
>Rattus_norvegicus_UCP2
ATGGTTGGTTTCAAGGCCACC---GATGTGCCCCCCACAGCCACCGTG------AAGTTCCTGGGGGCTGGGACAGCAGCCTGTATTGCAGATCTCATCACTTTCCCTCTAGACACCGCCAAAGTCCGGCTGCAGATCCAAGGAGAGAGTCAA---------GGGCTAGCG------CGCACCGCCGCCAG---CGCCCAGTACCGCGGCGTGCTGGGCACCATCCTAACCATGGTGCGCACTGAGGGTCCGCGCAGCCTCTACAATGGGCTGGTCGCCGGCCTACAGCGCCAGATGAGCTTTGCCTCCGTCCGCATTGGCCTCTACGACTCTGTAAAGCAGTTCTACA---CCAAGGGCTCAGAGCATGCA-GGCATCGGGAGCCGCCTCCTGGCAGGTAGCACCACAGGTGCCCTGGCTGTGGCTGTGGCCCAACCTACAGATGTGGTAAAGGTCCGCTTCCAGGC-----CCAGGCCCGGGCTGG---CG-GTGGTCGGAGA------TACCAGAGCACTGTCGAAGCCTACAAGACCATTGCACGAGAGGAAGGGATCCGGGGCCTCTGGAAAGGGACCTCTCCCAATGTTGCCCGAAATGCCATTGTCAACTGTACTGAGCTGGTGACCTATGACCTCATCAAAGATACTCTCCTGAAAGCCAACCTCATGACAGACGACCTCCCTTGCCACTTCACTTCTGCCTTCGGGGCGGGCTTCTGCACCACCGTCA---TTGCCTCCCCCGTTGATGTGGTCAAGACGAGATATATGAACTCTGCCTTGGGCCAG---TACCACAGCGCCGGCCACTGTGCCCTGACCATGCTCCGGAAGGAGGGGCCCCGAGCCTTCTAC-AAGGGGTTCATGCCTTCCTTCCTCCGCTTGGGATCCTGGAACGTAGTAATGTTTGTCACCTATGAGCAGCTCAAAAGGGCCCTGATGGCTGCCTATGAATCCCG----GGAGGCACCCTTT
>Mus_musculus_UCP2
ATGGTTGGTTTCAAGGCCACA---GATGTGCCCCCAACAGCCACTGTG------AAGTTCCTGGGGGCTGGGACAGCTGCCTGCATTGCAGATCTCATCACTTTCCCTCTGGATACCGCCAAGGTCCGGCTGCAGATCCAAGGGGAGAGTCAA---------GGGCTAGTG------CGCACCGCAGCCAG---CGCCCAGTACCGTGGCGTTCTGGGTACCATCCTAACCATGGTGCGCACTGAGGGTCCACGCAGCCTCTACAATGGGCTGGTCGCCGGCCTGCAGCGCCAGATGAGCTTTGCCTCCGTCCGCATTGGCCTCTACGACTCTGTCAAACAGTTCTACA---CCAAGGGCTCAGAGCATGCA-GGCATCGGGAGCCGCCTCCTGGCAGGTAGCACCACAGGTGCCCTGGCCGTGGCTGTAGCCCAGCCTACAGATGTGGTAAAGGTCCGCTTCCAGGC-----TCAGGCCCGGGCTGG---TG-GTGGTCGGAGA------TACCAGAGCACTGTCGAAGCCTACAAGACCATTGCACGAGAGGAAGGGATCCGGGGCCTCTGGAAAGGGACTTCTCCCAATGTTGCCCGTAATGCCATTGTCAACTGTGCTGAGCTGGTGACCTATGACCTCATCAAAGATACTCTCCTGAAAGCCAACCTCATGACAGATGACCTCCCTTGCCACTTCACTTCTGCCTTCGGGGCCGGCTTCTGCACCACCGTCA---TCGCCTCCCCTGTTGATGTGGTCAAGACGAGATACATGAACTCTGCCTTGGGCCAG---TACCACAGCGCAGGTCACTGTGCCCTTACCATGCTCCGGAAGGAGGGACCCCGCGCCTTCTAC-AAGGGGTTCATGCCTTCCTTTCTCCGCTTGGGATCCTGGAACGTAGTGATGTTTGTCACCTATGAGCAGCTCAAAAGAGCCCTAATGGCTGCCTACCAATCTCG----GGAGGCACCTTTC
>Erinaceus_europaeus_UCP2
ATGGTTGGGTTCAAGGCTACA---GACATACCCCCTACTACCACTGTG------AAGTTCCTGGGAGCTGGCACAGCAGCCTGTATTGCAGATCTCATCACCTTCCCTCTGGATACCGCTAAAGTCCGGCTGCAGATCCAAGGAGAAAGCCAG---------GGGGCAGTG------AGGGTTGCAGCCAG---CGCCCGGTACCACGGCGTGCTGGGCACCATCATGACCATGGTGCGCACTGAGGGCCCCTGCAGCCTCTACAATGGGTTGGTTGCCGGCCTGCAGCGCCAGATGAGCTTTGCGTCTGTCCGCATTGGACTCTACGACTCCGTCAAGCAGTTTTATA---CCAAGGGCTCTGAGAGTGCT-GGCATTGGGAGTCGCCTCCTGGCTGGCAGCACCACAGGAGCCATGGCTGTGGCTGTAGCCCAGCCCACTGATGTGGTAAAGGTCCGGTTCCAAGC-----TCAGGCCCGGGCTGG---AG-GTGGCCGGAGG------TACCAAAGCACTGTGGAAGCCTACAAGATTATTGCCCGAGAGGAAGGGTTCCGGGGCCTGTGGAAAGGAACCTCTCCCAACATTGCTCGCAATGCCATTGTCAACTGTGCAGAGCTGGTGAGCTATGACCTCATCAAGGATGCCCTGCTGAAGGCTCACCTCATGACGGATGACCTCCCTTGCCACTTCACTTCTGCTTTCGGGGCGGGCTTCTGTACCACCGTCA---TCGCCTCCCCTGTCGACGTAGTCAAGACGAGATACATGAACTCTGCCCTGGGCCAG---TACAGCAGTGCCGGCCACTGTGCCCTTACCATGCTCCAGAAGGAGGGTCCCCGAGCCTTCTAC-AAAGGGTTCATGCCCTCCTTTCTCCGCTTGGGTTCCTGGAACGTGGTGATGTTCGTTACCTACGAGCAGCTGAAACGGGCCCTCATGGCCGCCCACGTTTCCCG----GGAGGCTCCTATT
>Ochotona_princeps_UCP2
ATGGTTGGGTTCAAGGCCACG---GATGTGCCCCCTACCGCCACCGTG------AAGTTCCTGGGGGCTGGCACAGCCGCCTGCATCGCAGATCTCATCACCTTCCCCTTGGACACTGCTAAAGTCCGGCTGCAGATCCAAGGAGAGAGTCTG---------GGGTCAGCA------CAGGCCACAGCCAG---TGCCCAGTACCGTGGTGTGCTGGGCACCATCCTGACCATGGTGCGCACCGAGGGCCCGCGCAGCCTCTACAATGGGCTGGTGGCCGGCCTGCAGCGCCAGATGAGCTTCGCCTCCGTCCGCATCGGCCTATATGACTCCGTGAAGCAGTTCTACA---CCAAGGGCTCTGAGCATGCC-AGCCTCGGAAGCCGCCTCCTGGCAGGCAGCACCACAGGTGCCCTGGCTGTGGCCGTGGCCCAGCCCACGGACGTGGTGAAGGTCCGCTTCCAGGC-----TCAGGCACGGGCCGG---AG-GAGGCCGAAGA------TACCACAGCACTGTGGATGCCTACAGAACCATCACCCGAGAGGAAGGGCTCCGGGGGCTATGGAAAGGCACCTCTCCCAATGTGGCTCGGAATGCCATTGTCAACTGTGCTGAGCTGGTCACCTATGATCTCATCAAGGACTCCCTACTGAAGGCCAACATCATGTCGGATGACCTCCCGTGCCACTTCACGTCTGCCTTTGGAGCGGGCTTCTGTACCACTGTCA---TTGCCTCCCCCGTCGACGTGGTCAAGACAAGATACATGAACTCTGCCCAAGGCCAG---TACAGCAGCGCCGGCCACTGTGCCCTCACCATGCTCCAGAAGGAAGGGCCCCAAGCCTTCTAC-AAAGGGTTCATGCCCTCCTTTCTGCGCCTCGGTTCCTGGAACGTGGTGATGTTCGTCACCTACGAGCAGCTAAAACGGGCACTCACAGCTGCCTGCACTTCGCG----GGAAGCCCCCTTC
>Jaculus_jaculus_UCP2
ATGGTTGGGTTCAAGGCCACA---GATGTGCCCCCCACAGCCACTGTG------AAGTTCCTGGGGGCTGGCACAGCCGCCTGCATTGCAGATCTTATCACCTTTCCTCTGGACACTGCCAAGGTCCGGCTACAGATCCAAGGAGAAAGTCAA---------GGGACCGTG------CGCACTGCGGCCAG---TGCCCAGTACCGTGGTGTGCTGGGCACCATCCTGACCATGGTGCGCACCGAGGGCCCCCGCAGCCTCTACAACGGGTTGGTGGCCGGCCTGCAGCGCCAGATGAGCTTCGCCTCCGTCCGCATCGGCCTCTACGACTCGGTCAAGCAGTTCTACA---CCAAGGGCTCTGAGCATGCC-GGCATTGGGAGCCGCCTCCTGGCAGGCAGCACCACAGGTGCCCTGGCTGTTGCCGTAGCCCAGCCCACGGATGTGGTAAAGGTCAGGTTCCAAGC-----TCAGGCCCGAGCTGG---AG-GTGGCCGGAGG------TACCAAAGTACTGTGGAAGCCTACAAGACCATTGCACGCGAGGAAGGGTTCCGAGGTCTCTGGAAAGGGACCTTGCCCAATGTTGCTCGTAATGCCCTTGTCAACTGTGCTGAGCTAGTGACCTATGACCTCATCAAAGATGCCCTCTTGAAGGCCAACCTCATGACAGATAACCTTCCATGCCACTTCACGGCTGCCTTTGGGGCGGGCTTCTGCACCACCATCA---TTGCCTCCCCCGTTGACGTGGTCAAGACGAGATATATGAACTCTGCCTTGGGCCAG---TACCACAGCGCTGGGCACTGTGCCCTTACCATGCTCCAGAAGGAGGGGCCCCGAGCCTTCTAC-AAAGGGTTCATGCCCTCCTTTCTTCGCTTGGGGTCCTGGAATGTAGTGATGTTTGTCACCTACGAGCAGCTGAAACGGGCGCTGATGGCTGCCTACACCTCCCA----GGAGGCGTCCTTT
>Dipodomys_ordii_UCP2
ATGGTTGGGTTCAAGGCCACA---GATGTGCCCCCTACTGCTGCTGTG------AAGTTCCTGGGGGCCGGCACAGCTGCTTGCATAGCAGATCTCATCACCTTTCCTCTGGACACTGCTAAAGTCCGGCTGCAGATCCAAGGAGAGAGTCAG---------GGGCCAGTG------CGCACCATGGCCAG---CACCCAGTACCGTGGCGTGCTGGGCACCATCCTGACCATGGTGCGTAACGAGGGGCCCTGCAGCCTCTACAATGGGTTGGTGGCCGGCCTGCAGCGCCAGATGAGCTTTGCCTCAGTCCGCATCGGTCTCTACGACTCCGTCAAGCAGTTCTACA---CCAAGGGCTCAGAGCATGCC-AGCATTGGGAGCCGCCTCCTGGCAGGCAGCACCACAGGGGCTCTGGCTGTCGCTGTGGCCCAGCCCACAGATGTGGTGAAGGTCCGCTTCCAAGC-----TCAGGCCCGGGCTGG---AG-GTGGCCGAAGG------TACCAAAGCACCCTTGATGCCTACAAGACCATTGCTCGTGAGGAAGGGTTCCGGGGACTCTGGAAAGGGACCTCTCCCAATGTTGCTCGCAATGCCATTGTCAACTGTGCTGAGCTGGTGACCTATGACCTCATCAAGGACACCCTCCTAAAGGCCAACCTCATGACAGATGACCTCCCTTGCCATTTCACTTCCGCTTTTGGGGCGGGCTTCTGTACCACCGTCA---TCGCCTCCCCTGTTGATGTCGTCAAGACAAGATACATGAACTCTGCCTTGGGCCAG---TACAGCAGCGCTGGCCACTGTGCCCTTACCATGCTCCAGAAGGAAGGGCCCCGAGCCTTCTAT-AAGGGGTTCATGCCCTCCTTTCTCCGCTTGGGGTCCTGGAACGTGGTGATGTTCGTCACCTATGAGCAGCTGAAGCGGGCCCTCATGGTGGCCTACACTTCCAG----GGAGGCGCCCTTT
>Spermophilus_tridecemlineatus_UCP2
ATGGTTGGGTTCAAGGCCACA---GATGTGCCCCCTACAGCCACCGTG------AAGTTCCTGGGGGCTGGCACAGCCGCCTGCATTGCAGATCTCATCACTTTTCCTTTGGATACTGCCAAAGTCCGGCTGCAGATTCAAGGAGAAAGTCGG---------GGGTCAGTA------CGTGCTGCAGCCAG---TACCCAGTACCGTGGTGTGCTGGGCACCATCCTCACCATGGTGCGCACTGAGGGCCCCCGCAGCCTCTACAATGGGCTGGTGGCCGGCCTGCAGCGCCAGATGAGCTTCGCCTCTGTCCGCATCGGCCTCTATGACTCTGTCAAGCAATTCTACA---CCAAGGGCTCTGAGCATGCC-AGCATTGGGAGCCGTCTCTTGGCTGGCAGCACCACCGGTGCCCTGGCTGTCGCTGTGGCCCAGCCCACAGATGTGGTCAAGGTCCGGTTTCAAGC-----TCAGGCCCGTGCTGG---AG-CTGGTCGGAGG------TACCAAAGCACTATCGATGCCTACAAGACCATCGCCCGAGAGGAAGGGTTCCGGGGACTGTGGAAAGGGACCTCTCCCAACGTTGCTCGTAATGCCATTGTCAACTGTGCTGAGCTGGTGACCTATGACCTTATCAAGGATGCCCTCCTGAAGGCCAACCTCATGACTGATGACCTCCCTTGCCACTTCACCTCCGCCTTTGGGGCGGGCTTCTGTACCACTGTCA---TCGCCTCCCCGGTCGACGTGGTCAAGACGAGATACATGAACTCTGCCTTGGGCCAG---TACAGCAGCGCTGGGCACTGTGCCCTTACCATGCTCCAGAAGGAGGGGCCCCGAGCCTTCTAC-AAAGGGTTCATGCCCTCCTTTCTCCGCTTGGGCTCCTGGAACGTGGTGATGTTTGTCACCTATGAGCAGCTGAAAAGGGCCCTCACCACTGCCTGTGCTTCCCA----GGGAGCTCCCTTC
>Condylura_cristata_UCP2
ATGGTTGGGTTCAAAGTCACA---GATGTGCCCCCAACTGCCACTGTG------AAGTTCCTGGGAGCTGGCACAGCTGCCTGCATTGCAGATCTCATCACCTTTCCCCTGGATACTGCTAAAGTCAGGCTGCAGATCCAAGGAGAAAGTCAG---------GGAGCCGTG------AAGGCTTTGGCCAG---TGCCCAGTACCGCGGTGTGCTGGGCACCATCCTGACCATGGTGCGCACCGAGGGCCCCGGCAGCCTCTACAATGGGCTGGTCGCCGGCCTGCAGCGCCAGATGAGCTTTGCCTCTGTCCGCATTGGCCTCTACGACTCCGTCAAGCAGTTCTACA---CCAAGGGCTCTGAGAATGCC-GGCATCGGGAGCCGCCTCCTGGCAGGCAGCACCACAGGTGCCTTGGCTGTAGCTGTGGCTCAGCCCACAGATGTGGTAAAGGTCCGGTTCCAAGC-----TCAGGCCCGCGCTGG---AG-GAGGCCGGAGA------TACCAAAGCACAGTTGAGGCCTACAAAACCATTGCACGGGAAGAAGGGTTCCGGGGCCTCTGGAAAGGAACTTCTCCCAATGTTGCTCGAAATGCCATTGTCAACTGCGCTGAGCTGGTGACCTATGACCTCATCAAGGATGCCCTCCTGAAAGCCAACCTCATGACAGATGACCTCCCCTGCCACTTCACGTCCGCCTTTGGGGCAGGCTTCTGCACCACCATCA---TTGCCTCCCCTGTGGATGTTGTCAAGACGAGATATATGAACTCTGCCCCAGGCCAG---TATAGCAGCGCTGGGCACTGTGCCCTTACCATGCTCCAGAAGGAGGGTCCGAGAGCCTTCTAC-AAAGGGTTCATGCCCTCCTTTCTCCGCCTGGGCTCCTGGAACGTGGTGATGTTTGTTACCTATGAGCAGCTGAAACGGGCCCTCATGGCTGCCTGCACTTCCCA----GGAGGCTCACTTT
>Tupaia_belangeri_UCP2
ATGGTTGGGTTCAAGGCCACA---GATGTGCCCCCTACTGCCACTGTG------AAGTTCCTGGGGGCTGGCACAGCCGCCTGCATCGCGGATCTCATCACCTTCCCCCTGGACACCGCCAAAGTCCGGCTGCAGATCCAAGGAGAAAGTCAA---------GGGCCAGTG------CGCACGGCAGCTAG---CACCCAGTACCGCGGCGTGCTGGGCACCATCCTGACCATGGTGCGCACCGAGGGCCCCCGCAGCCTCTACAACGGGCTGGTCGCCGGCCTGCAGCGCCAGATGAGCTTCGCCTCCGTCCGCATCGGCCTCTACGACTCTGTCAAGCAGTTCTACA---CCAAGGGCTCTGAGCATGCT-GGCATTGGGAGCCGCCTCCTGGCCGGCAGCACCACAGGAGCCCTGGCTGTGGCTGTGGCCCAGCCCACGGATGTGGTCAAGGTCCGGTTCCAAGC-----CCAGGCCCGGACTGG---TG-GTGGTCGGAGA------TACCAAACCACTGTAGAGGCCTACAAGACCATCGCTCGAGAGGAGGGCTTCCGGGGACTCTGGAAAGGGACCTCTCCCAATGTTGCTCGTAATGCCATTGTCAACTGTGCTGAGCTGGTGACCTACGACCTCATCAAGGATGCCCTCCTGAAGGCCAACCTCATGACAGATGACCTCCCTTGCCACTTCACCTCCGCCTTTGGAGCCGGCTTCTGCACCACCGTCA---TCGCCTCCCCTGTCGACGTTGTCAAGACGAGATACATGAACTCTGCCCTGGGCCAG---TACAGCAGCGCCGGCCACTGCGCCCTTGCCATGCTCCGGAAGGAGGGGCCCCGAGCCTTCTAC-AAAGGGTTCATGCCCTCCTTTCTCCGCTTGGGCTCCTGGAATGTGGTGATGTTTGTCACCTACGAGCAGCTGAAACGAGCCCTCACGGCTGCCTGCGCTCCCCG----GGAGGCTCCCTTC
>Octodon_degus_UCP2
ATGGTTGGATTCAAGGCCACC---GAGGTGCCCCCGACTGCCACTGTG------AAGTTCCTGGGGGCTGGCACTGCGGCCTGCATCGCAGATCTCATCACCTTTCCTCTGGATACTGCTAAAGTCCGGCTGCAGATCCAAGGAGAACGACAG---------GGGCCAGTG------TGCACTGCAGCCAG---TGCCAAGTACCGCGGCGTGCTGGGCACCATCCTGACCATGGTGCGCACTGAGGGTGCCAGCAGCCTCTACAATGGGCTGGTGGCCGGGCTGCAGCGCCAGATGAGCTTTGCCTCCGTCCGCATCGGGCTCTATGACTCAGTCAAGCAGTTCTACA---CCAAGGGATCTGAACACGCC-AGCATTGGGAGCCGTCTCCTGGCAGGTAGCACCACGGGTGCCCTGGCTGTTGCCGTGGCCCAGCCCACAGATGTGGTAAAGGTCCGGTTCCAAGC-----TCAGGCCAGAGCTGG---TG-GTGACCGCAGA------TACCAAAGCACTGTGGATGCCTACAAGACCATCGCCCGAGAGGAAGGGTTCCGGGGACTCTGGAAAGGGACCTCTCCCAATGTTGTTCGTAATGCCATCGTCAATTGTGCTGAGCTGGTGACCTATGACATCATCAAGGATGCGCTCCTGAAGGCTAACCTCATGACAGATGACCTCCCTTGTCACTTCACCTCCGCCTTTGGGGCAGGCTTCTGTACCACCGTCA---TCGCCTCCCCAGTCGACGTGGTCAAGACGAGATACATGAACTCTGCCTTGGGCCAG---TACAGCAGCGCTGGCCACTGTGCCCTTACTATGCTTCAGAAGGAGGGACCCCGAGCCTTCTAC-AAAGGGTTCATGCCTTCCTTTCTCCGCTTGGGGTCCTGGAATGTGGTGATGTTTGTCACCTATGAGCAGCTGAAACGGGCCCTCACCACTGCGTGCACACCCAG----GGAGGCTCCCTTC
>Heterocephalus_glaber_UCP2
ATGGTTGGATTCAAGGCCACG---GATATGCCCCCTACAGCCACCGTG------AAGTTCCTGGGGGCTGGCACAGCTGCCTGCATTGCCGATCTCATCACCTTTCCTCTAGACACCGCTAAAGTCCGCCTACAGATCCAAGGAGAAAGTCAG---------GGGCCAGTG------TGCGCTGCAGCCAG---TGCCCAGTACCGAGGTGTGCTGGGCACCATCCTGACCATGGTGCGCACTGAGGGCCCTCGAAGCCTCTACAACGGGCTGGTTGCCGGCCTGCAACGCCAGATGAGCTTCGCCTCTGTCCGCATCGGCCTCTATGACTCTGTCAAGCAGTTCTACA---CCAAAGGATCTGAGCATGCC-AGCATTGGGAGTCGCCTCCTGGCAGGCAGCACCACAGGTGCCCTGGCTGTTGCTGTGGCCCAGCCCACAGATGTAGTAAAGGTCCGGTTCCAAGC-----TCAGGCCCGAGCTGG---AG-GTGGTCAGAGA------TACCAGAGCACTGTGGATGCCTACAAGACCATCGCCCGAGAGGAAGGATTCCGGGGACTCTGGAAAGGGACCTCTCCCAATATTGCTCGTAACGCCATTGTCAACTGTGCTGAGCTGGTGACCTATGACCTTATCAAGGACACTCTCCTGAAGGCCAACCTCATGACAGATGACCTCCCTTGCCACTTCACCTCCGCCTTTGGGGCGGGCTTCTGTACGACCGTGG---TTGCCTCACCTGTCGATGTGATCAAGACGAGATACATGAACTCTGCCTTGGGCCAG---TACAGCAGTGCTGGCCACTGTGCCCTTACCATGCTCCAGAAGGAGGGGCCCCGAGCCTTCTAC-AAAGGGTTCATGCCCTCCTTTCTCCGCTTGGGGTCCTGGAACGTGGTGATGTTTGTCACCTATGAGCAGCTGAAACGGGCCCTCATGGCTGCCTGCACATCCCG----GGAGGCTCCCTTT
>Fukomys_damarensis_UCP2
ATGGTTGGATTCAAGGCCACA---GATATGCCCCCTACTGCCACTGTG------AAGTTCCTGGGGGCTGGCACAGCCGCCTGCATTGCAGATCTCATCACCTTTCCTCTGGACACTGCTAAAGTCCGGCTGCAGATCCAAGGAGAAAGTCAG---------GGGTCAGTG------CGCACTGCAGCCAG---TGCCCAGTACCGCGGCGTGCTGGGCACCATCCTGACCATGGTGCGCACCGAGGGCCCTCGCAGCCTCTACAATGGGCTGGCTGCCGGCCTGCAACGCCAGATGAGCTTCGCATCTGTCCGCATCGGCCTCTATGACTCTGTCAAGCAGTTCTACA---CCAAGGGATCCGAGCATGCC-AGCGTTGGGAGTCGCCTTCTGGCAGGCAGCACCACAGGTGCCCTGGCTGTCGCTGTGGCCCAGCCCACAGATGTAGTTAAGGTCCGATTCCAAGC-----TCAGGCCCGAGCTGG---AG-GTGGTCGGAGA------TACCAGAGCACAGTGGATGCCTACAAGACCATCGCCCGAGAGGAAGGGTTTCGGGGACTCTGGAAAGGGACCTCTCCCAATGTTGCTCGCAATGCCATTGTCAACTGTGCTGAGCTGGTGACCTATGACCTCATCAAGGACGCTCTCCTGAAGGCCAACCTCATGACAGATGACCTCCCTTGTCACTTCACTTCCGCCTTTGGGGCGGGCTTCTGTACCACCATCG---TTGCCTCCCCTGTCGATGTGGTCAAGACGAGATACATGAACTCTGCCTTGGGCCAG---TACAGCAGCGCAGGCCACTGTGCCCTTACCATGCTCCGGAAGGAGGGGCCCCAAGCCTTCTAC-AAAGGGTTTATGCCCTCTTTTCTCCGCTTGGGGTCCTGGAACGTGGTGATGTTTGTCACCTATGAGCAGTTGAAACGGGGCCTCATGGCTGCCTGCACATCC??----?????????????
>Chinchilla_lanigera_UCP2
ATGGTTGGATTCAAGGCCACA---GATATGCCCCCTACTGCCACTGTG------AAGTTCCTGGGGGCTGGCACCGCGGCCTGCATTGCAGATCTCATCACTTTTCCTCTGGACACTGCTAAAGTCCGGCTGCAGATCCAAGGAGAAAGTCAG---------GGGCCAGTG------CGGACTGCAGCCAG---TGCCCAGTACCGCGGCGTGCTGGGCACCATCCTGACCATGGTGCGCACCGAGGGCCCCAGCAGCCTCTACAACGGGCTGGTGGCCGGCCTGCAACGCCAGATGAGCTTCGCCTCTGTCCGCATTGGACTCTATGACTCGGTCAAGCAGTTCTACA---CCAAGGGATCTGAGCATGCC-AGCATTGGGAGCCGCCTCCTGGCAGGCAGCACCACAGGAGCCCTGGCTGTCGCTGTGGCCCAGCCCACGGATGTGGTAAAGGTCCGGTTCCAGGC-----TCAGGCCCGAGCTGG---AG-GTGGTCGAAGA------TACCAGAGCACCGTGGATGCCTACAAGACCATCGCCCGAGAGGAAGGGTTCCGGGGACTCTGGAAAGGGACCTCTCCCAATGTTGTTCGAAATGCCATCGTCAACTGCGCTGAGCTGGTGACCTACGACCTCATCAAGGACGCTCTCCTGAAGGCCAACCTCATGACAGATGACCTGCCTTGTCACTTCACCTCCGCCTTCGGGGCGGGCTTCTGTACCACCGTCA---TCGCCTCCCCTGTCGACGTGGTCAAGACGAGATACATGAACTCTGCCTTGGGCCAG---TACAGCAGCGCTGGCCACTGTGCCCTTACCATGCTCCGGAAGGAGGGGCCCCGAGCCTTCTAC-AAAGGGTTCATGCCCTCCTTTCTCCGCTTGGGGTCCTGGAACGTGGTGATGTTTGTCACCTACGAGCAGCTGAAAAGGGCCCTTACGGCTGCCTGCACATCCCG----GGAGGCTCGCGTC
>Cavia_porcellus_UCP2
ATGGTTGGGTTCAAGGCCACA---GAAATGCCCCCAACTGCCACTGTG------AAGTTCCTGGGGGCTGGCACAGCGGCCTGCATTGCAGATCTCATCACCTTTCCTCTGGACACTGCTAAAGTCCGGCTGCAGATCCAAGGAGAAAGTCAG---------GGGCCAGTG------CGCACTGCAGCCAG---TGCCCAGTACCGTGGTGTGCTGGGCACCATCCTGACCATGGTGCGCACCGAGGGCCCCAGAAGCCTCTACAATGGACTGGTGGCCGGGCTGCAACGTCAGATGAGTTTCGCCTCTGTCCGCATTGGACTCTATGACTCTGTCAAGCAGTTCTACA---CCAAGGGATCTGAGCATGCC-AGCGTTGGGAGCCGCCTCCTGGCAGGCAGCACCACAGGTGCCCTGGCTGTTGCTGTGGCCCAGCCCACAGATGTGGTAAAGGTCCGGTTCCAGGC-----TCAGGCCCGAGCTGG---AG-GTGGTCGGAGA------TACCAGAGCACTGTGGATGCTTACAAGACCATTGCCCGAGAGGAAGGGCTCCGGGGACTCTGGAAAGGGACCTCTCCTAACATTGTTCGTAATGCCATCGTCAACTGTGCTGAGCTGGTGACCTATGACCTCATCAAAGACGCTCTCCTGAAGGCCAACCTCATGACAGATGACCTCCCTTGTCACTTCACCTCTGCCTTTGGCGCGGGCTTCTGTACCACCATCA---TTGCCTCCCCTGTCGACGTGGTCAAGACGAGATACATGAACTCTGCCCTGGGTCAG---TACAGCAGCGCTGGCCACTGTGCCCTTACCATGCTCCGGAAGGAGGGGCCCCGAGCCTTCTAC-AAAGGGTTCATGCCCTCCTTTCTCCGCCTGGGGTCCTGGAACGTGGTGATGTTTGTCACCTATGAGCAGCTGAAACGGGCCCTCATGGCTGCCTGCACAACCCG----GGAGGCTCCCTTT
>Cavia_aperea_UCP2
ATGGTTGGGTTCAAGGCCACA---GAAATGCCCCCAACTGCCACTGTG------AAGTTCCTGGGGGCTGGCACAGCGGCCTGCATTGCAGATCTCATCACCTTTCCTCTGGACACTGCTAAAGTCCGGCTGCAGATCCAAGGAGAAAGTCAG---------GGGCCAGTG------CGCACTGCAGCCAG---TGCCCAGTACCGTGGTGTGCTGGGCACCATCCTGACCATGGTGCGCACCGAGGGCCCCAGAAGCCTCTACAATGGACTGGTGGCCGGGCTGCAACGTCAGATGAGTTTCGCCTCTGTCCGCATTGGACTCTATGACTCTGTCAAGCAGTTCTACA---CCAAGGGATCTGAGCATGCC-AGCGTTGGGAGCCGCCTCCTGGCAGGCAGCACCACAGGTGCCCTGGCTGTTGCTGTGGCCCAGCCCACAGATGTGGTAAAGGTCCGGTTCCAGGC-----TCAGGCCCGAGCTGG---AG-GTGGTCGGAGA------TACCAGAGCACTGTGGATGCTTACAAGACCATTGCCCGAGAGGAAGGGCTCCGGGGACTCTGGAAAGGAACCTCTCCTAACATTGTTCGTAATGCCATCGTCAACTGTGCTGAGCTGGTGACCTATGACCTCATCAAAGACGCTCTCCTGAAGGCCAACCTCATGACAGATGACCTCCCTTGTCACTTCACCTCTGCCTTTGGCGCGGGCTTCTGTACCACCATCA---TTGCCTCCCCTGTCGACGTGGTCAAGACGAGATACATGAACTCTGCCCTGGGTCAG---TACAGCAGCGCTGGCCACTGTGCCCTTACCATGCTCCGGAAGGAGGGGCCCCGAGCCTTCTAC-AAAGGGTTCATGCCCTCCTTTCTCCGCCTGGGGTCCTGGAACGTGGTGATGTTTGTCACCTATGAGCAGCTGAAACGGGCCCTCATGGCTGCCTGCACAACCCG----GGAGGCTCCCTTT
>Galeopterus_variegatus_UCP2
ATGGTTGGGTTCAAGGCCACT---GATGTACCCCCTACTGCCACTGTG------AAGTTCCTGGGTGCTGGCACAGCCGCCTGCATTGCAGATCTCATCACCTTTCCACTAGATACTGCTAAAGTTCGGCTGCAGATCCAAGGAGAAAGTCAG---------GGGCTGGTG------CGTGCTGTAGCCGG---CACCCAATACCGTGGTGTGCTGGGCACCATCCTGACCATGGTGCGTACCGAGGGTCCCCGCAGCCTCTACAACGGGCTGGTTGCCGGCCTGCAGCGCCAGATGAGCTTCGCCTCTGTCCGCATCGGCCTCTATGACTCCGTCAAGCAGTTCTACA---CCAAGGGCTCTGAGCATGCC-GGCATTGGGAGCCGCCTCCTGGCAGGCAGCACCACAGGTGCCCTGGCTGTAGCTTTAGCCCAGCCCACCGATGTAGTAAAGGTCCGGTTCCAAGC-----TCAAGCCCAGGCTGG---AG-GTGGTCGGAGA------TACCAAAGCACTGTCGATGCCTACAAGACCATTGCCAAAGAGGAAGGGTTCCGGGGACTCTGGAAAGGGACCTCTCCCAATGTCGCTCGTAATGCCATTGTCAACTGTGCTGAGCTGGTGACCTATGACCTCATCAAGGATACCCTCTTGAAGGCCAACCTCATGACAGATGACCTCCCTTGCCATTTCACTTCTGCCTTCGGGGCAGGCTTCTGCACCACCATCA---TCGCCTCCCCTGTCGATGTGGTCAAGACGAGATATATGAACTCTGCCCCGGGCCAG---TATAGCAGTGCTGGCCACTGTGCCCTTACCATGCTCCAGAAGGAAGGGCCCCGAGCCTTCTAC-AAAGGGTTCATGCCCTCGTTTCTCCGCTTGGGTTCCTGGAATGTGGTGATGTTCGTCACCTATGAGCAGCTAAAACGGGCCCTCACAACTGCCTGCACTTCTCG----GGTGGCTCCCTTT
>Sus_scrofa_UCP2
ATGGTTGGATTCAAGGCCACA---GAGGTCCCCCCGACTGCCACTGTG------AAGTTCCTGGGGGCTGGCACAGCTGCCTGCATCGCAGACCTCATCACCTTTCCCCTGGACACGGCTAAAGTCCGGCTGCAGATCCAGGGAGAAAGGCGG---------GGGCCAGTG------CAGGCCGCGGCCAG---TGCCCAGTACCGCGGGGTGCTGGGCACCATTCTCACCATGGTGCGCAACGAGGGCCCCCGCAGCCTCTACAACGGGCTGGTGGCCGGCCTGCAGCGCCAGATGAGCTTCGCCTCCGTCCGCATCGGCCTCTACGACTCCGTCAAGCATTTCTACA---CCAAGGGCTCAGAGCATGCT-GGCATCGGGAGCCGCCTCCTGGCAGGCAGCACCACGGGGGCCTTGGCTGTGGCCGTGGCCCAGCCAACAGACGTGGTAAAGGTCCGGTTCCAAGC-----GCAGGCCCGGGCCGG---CG-GAGGCCGGCGG------TACCGGAGCACTGTCGACGCCTACAAGACCATCGCCCGAGAGGAGGGGCTGCGGGGCCTCTGGAAAGGGACCTCACCCAATGTCGCTCGTAATGCCATTGTCAACTGTGCTGAGCTGGTGACCTATGACCTCATCAAGGACACGCTCCTGAAGGCCGACCTCATGACAGATGACCTTCCCTGCCACTTCACGTCCGCCTTCGGGGCGGGCTTCTGCACCACCGTCA---TCGCCTCTCCCGTGGACGTGGTCAAGACGAGATACATGAACTCTGCCCCGGGCCAG---TACAGCAGCGCTGGCCACTGTGCCCTCACCATGCTCCAGAAGGAGGGTCCCCGAGCCTTCTAC-AAAGGGTTCACGCCCTCCTTTCTCCGATTGGGGTCCTGGAACGTGGTGATGTTTGTCACCTATGAGCAGCTGAAGAGGGCCCTCATGGCTGCCCGCGCTTCCCG----AGAGGCTCCCTTT
>Oryctolagus_cuniculus_UCP2
ATGGTTGGGTTCAAGGCCACA---GATGTCCCCCCTACTGCCACTGTG------AAGTTCCTGGGGGCCGGCACAGCTGCGTGCATCGCGGATCTCATCACCTTTCCCCTGGATACTGCTAAAGTCCGGCTGCAGATTCAAGGAGAAAGTCAG---------GGGTCAGTG------CGTGCTGCAGCCAG---CGCCCAGTACCGCGGCGTGCTGGGCACCATCCTGACCATGGTGCGCACCGAGGGCCCGCGCAGCCTCTACAACGGGCTGGTAGCTGGCCTGCAGCGCCAGATGAGCTTCGCCTCCGTCCGCATCGGCCTCTATGACTCCGTCAAACAGTTCTACA---CCAAGGGCTCTGAGCATGCT-GGCCTCGGGAGCCGCCTCCTGGCAGGCAGCACCACAGGTGCCCTGGCTGTGGCTGTGGCCCAGCCCACGGACGTGGTAAAGGTCCGGTTCCAAGC-----TCAGGCGCGGGCTGG---AG-GTGGCCGAGGA------TACCAAAGCACTGTGGATGCGTACAGGACCATCGCCCGAGAGGAGGGGCTCCGTGGGCTCTGGAAAGGCACGTCTCCCAACGTGGCTCGGAATGCCATTGTCAACTGTGCCGAGCTGGTCACCTATGACCTCATCAAGGAAGCCCTCCTGAAGGCCAACATCATGACAGATGACCTCCCTTGCCACTTCACGTCCGCCTTTGGAGCCGGCTTTTGCACCACCGTCA---TCGCCTCCCCCGTCGACGTGGTCAAGACGAGATACATGAACTCTGCCCTGGGCCAG---TACCGCAGCGCTGGCCACTGCGCCCTCACCATGCTCCAGAAGGAGGGGCCCCGAGCCTTCTAC-AAAGGGTTCATGCCCTCCTTTCTCCGCTTGGGCTCCTGGAACGTGGTGATGTTCGTCACCTATGAGCAGCTGAAACGGGCCCTCACGGCTGCCTGTGCGTCCCG----GGAAGCCCCCTTC
>Manis_pentadactyla_UCP2
ATGGTTGGATTCAAGGCCACA---GATGTGCCCCCTACAGCCACTGTG------AAGTTCCTGGGGGCTGGCACCGCTGCTTGCATTGCAGATCTCATCACTTTTCCCCTGGACACCGCCAAAGTCCGGCTGCAGATCCAAGGAGAAAGCCAG---------GGGCAAGTG------CGGACTGTGGCCAG---CACCCAGTACCGCGGAGTGCTAGGCACCATCCTGACCATGGTGCGCACCGAGGGCCCCCGCAGCCTCTACAACGGGCTGGTCGCCGGCCTGCAACGCCAGATGAGCTTCGCCTCCATCCGCATTGGCCTCTACGACTCTGTCAAGCAGTTTTACA---CCAAGGGCTCTGAACATGCC-AGCATCGGGAGCCGCCTTCTGGCAGGCAGCACCACAGGTGCCTTGGCTGTGGCTGTGGCTCAGCCCACAGATGTGGTAAAGGTCCGGTTCCAGGC-----TCAGGCCCGAGCTGG---AG-GTGGCCAGAGA------TACCAAAGCACTGTTGATGCCTATAAGACCATTGCCCGAGAGGAAGGGTTCCGGGGACTCTGGAAAGGGACCTCTCCCAATGTTGCTCGTAATGCCATTGTCAATTGTGCTGAGCTGGTGACCTATGACCTCATCAAGGATGCCCTCCTGAAAGCCAACCTCATGACAGATGACCTCCCTTGCCACTTCACTTCCGCCTTCGGGGCAGGCTTCTGCACCACCATCA---TTGCCTCTCCTGTTGACGTGGTCAAGACAAGATACATGAACTCTGCCCTGGGGCAG---TACAGCAGCGCTGGCCACTGTGCCCTTACCATGCTCCAGGAGGAGGGACCCCGAGCCTTCTAC-AAAGGGTTTATGCCCTCCTTTCTCCGTTTGGGTTCCTGGAATGTGGTGATGTTTGTCACCTATGAGCAGCTCAAACGTGCCCTCATGGCTGCCTGCACTTCCCA----GGGGCCTTCCTTT
>Camelus_ferus_UCP2
ATGGTTGGGTTTAAGGCTACA---GATGTGCCCCCTACTGCCACCGTT------AAGTTCCTGGGGGCTGGTACAGCTGCCTGCATTGCAGACCTCATCACCTTCCCCTTGGATACTGCTAAAGTCCGGCTACAGATCCAAGGAGAAAGGCAG---------GGGCCAGTG------CAGGCTGCTGCCAG---TGCCCAATACCGCGGCGTGCTGGGCACCATCCTGACTATGGTGCGCACCGAGGGCCCTCGCAGCCTCTACAATGGGCTGGTCGCCGGCCTGCAGCGCCAGATGAGCTTCGCCTCCGTCCGAATTGGCCTCTATGACTCTGTCAAGCAATTCTACA---CCAAGGGCTCTGAGCATGCT-GGCATCGGGAGCCGCCTCCTGGCAGGCAGCACCACAGGTGCCTTGGCTGTGGCTGTGGCCCAGCCAACGGATGTGGTAAAGGTCCGGTTCCAAGC-----ACAGGCCCGTACTGG---AG-GTGGCCAGAGG------TACCAGAGCACTATTGAGGCCTATAAGATCATTGCGCAGGAGGAAGGGTTTCGGGGACTCTGGAAAGGGACCTCGCCCAATATTGCTCGAAATGCCATTGTCAACTGTGCTGAGCTGGTGACCTATGACCTCATCAAGGACACTCTCCTGAAGACCAATCTCATGACGGATGACCTTCCTTGCCACTTCACTTCCGCCTTCGGGGCGGGCTTCTGCACCACCATCA---TCGCCTCCCCCGTCGACGTGGTCAAGACGAGATACATGAACTCTGCCTTGGGCCAG---TACAGCAGCGCTGGCCACTGTGCCCTCACCATGCTCCAGAAGGAGGGTCCCCGAGCCTTCTAC-AAAGGGTTCATGCCCTCCTTTCTCCGACTCGGTTCCTGGAACGTGGTGATGTTCGTCACCTACGAGCAGCTGAAACGGGCCCTCATGGCTGCCTGCGCTTCCAC----GGAGGCTTCCTCT
>Vicugna_pacos_UCP2
ATGGTTGGGTTTAAGGCTACA---GATGTGCCCCCTACTGCCACTGTT------AAGTTCCTGGGGGCTGGTACAGCTGCCTGCATTGCAGACCTCATCACCTTCCCCTTGGATACTGCTAAAGTCCGGCTACAGATCCAAGGAGAAAGGCAG---------GGGCCAGTG------CAGGCTGCTGCCAG---TGCCCAATACCGCGGCGTGCTGGGCACCATCCTGACTATGGTGCGCACCGAGGGCCCTCGCAGCCTCTACAATGGGCTGGTCGCCGGCCTGCAGCGCCAGATGAGCTTCGCCTCCGTCCGAATTGGCCTCTATGACTCTGTCAAGCAGTTCTACA---CCAAGGGCTCTGAGCATGCT-GGCATCGGGAGCCGCCTCCTGGCAGGCAGCACCACAGGTGCCTTGGCTGTGGCTGTGGCCCAGCCAACGGATGTGGTAAAGGTCCGGTTCCAAGC-----ACAGGCCCGTACTGG---AG-GTGGCCAGAGG------TACCAGAGCACTATCGAGGCCTATAAGATCATTGCCCAGGAGGAAGGGTTTCGGGGACTCTGGAAAGGGACCTCGCCCAATATCGCTCGAAATGCCATTGTCAACTGTGCTGAGCTGGTGACCTATGACCTCATCAAGGACACTCTACTGAAGACCAACCTCATGACGGATGACCTTCCTTGCCACTTCACTTCTGCATTCGGGGCAGGCTTCTGCACCACCATCA---TCGCCTCCCCCGTCGACGTGGTCAAGACGAGATACATGAACTCTGCCTTGGGCCAG---TACAGCAGCGCTGGCCACTGTGCCCTCACCATGCTCCAGAAGGAGGGTCCCCGAGCCTTCTAC-AAAGGGTTCATGCCCTCCTTTCTCCGACTCGGTTCCTGGAACGTGGTGATGTTCGTCACCTACGAGCAGCTGAAACGGGCCCTCATGGCTGCCTGCACTTCCAC----AGAGCCTTCCTCT
>Tarsius_syrichta_UCP2
ATGGTGGGGTTCAAGGCCACA---GATGTGCCCCCTACTGCAGCGGTG------AAGTTCCTGGGGGCTGGCACAGCCGCCTGCATTGCAGATCTCATCACCTTTCCCCTCGATACCGCTAAAGTCCGGCTGCAGATCCAAGGAGAAAGGCAA---------GGGTCAGTG------CACACTATGGCCAG---TGCCCAGTACCGCGGCGTGCTGGGCACCATCCTGACCATGGTGCGCACTGAGGGCCCCCGAAGTCTCTACAACGGACTGGTTGCCGGCCTGCAGCGCCAGATGAGCTTCGCCTCTGTCCGCATCGGCCTCTATGACTCTGTCAAGCAGTTCTACA---CCAAGGGCTCTGAGCATGCC-AGCATCGGGAGCCGCCTCCTAGCAGGCAGCACCACAGGTGCCCTGGCTGTGGCTGTGGCCCAGCCCACAGATGTGGTGAAGGTCCGGTTTCAAGC-----TCAGGCCCGGGCTGT---AG-GTGGTCGGAGA------TACCAAAGCACTGTCGATGCCTACAAGACCATCGCCCGAGAGGAAGGGTTCCGGGGACTCTGGAAGGGGACCTCTCCCAATATTGCTCGTAATGCCATTGTCAACTGTGCTGAGCTGGTGACCTATGACCTCATCAAGGACACCCTCCTGAAAGCCAACCTCATGACGGATGACCTCCCTTGCCACTTCACTTCTGCCTTCGGGGCGGGCTTCTGCACCACCGTCA---TCGCCTCCCCTGTCGATGTGGTCAAGACGAGATATATGAACTCTGCCCTGGGCCAG---TACAGCAGCGCTGGCCACTGTGCCATTACCATGCTCCAGAAGGAGGGGCCCCAGGCCTTCTAC-AAAGGGTTCATGCCCTCCTTTCTCCGCTTGGGTTCCTGGAACGTGGTGATGTTCGTCACCTATGAGCAGCTGAAACGGGCCCTCATGGCTGCCTGTACTTCCCA----AGAGGCTCCCTTT
>Microcebus_murinus_UCP2
ATGGTTGGGTTCAAGGCCACA---GATGTGCCCCCTACTGCCACTGTG------AAGTTCTTAGGGGCTGGCACAGCCGCCTGCATTGCAGATCTCATCACCTTTCCCCTGGATACTGCCAAAGTCCGGCTGCAGATCCAAGGAGAAAGTCAG---------GGGCCAGTG------CGCGCTGCGGCCAG---CGCCCAGTACCGTGGTGTGCTAGGCACCATCCTGACCATGGTGCGCACGGAGGGGCCCCGCAGCCTCTATAACGGGCTGGTTGCTGGCCTGCAGCGCCAGATGAGCTTTGCCTCTGTTCGCATCGGCCTCTATGACTCCGTCAAGCAGTTCTACA---CCAAGGGCTCTGAACATGCC-AGCATTTGGAGCCGCCTCCTAGCAGGCAGCACCACAGGTGCCCTGGCTGTGGCTGTGGCCCAGCCCACGGATGTGGTAAAGGTCCGGTTCCAAGC-----CCAAGCCCGGGCTGG---AG-GTGGTCGGAGA------TACCAAAGCACTGTCAGTGCCTACAAGACCATCGCCCGAGAGGAAGGGTTCGGGGGACTCTGGAAAGGGACCTCTCCCAACATTGCTCGTAATGCCATTGTCAATTGTGCTGAGCTGGTAACCTATGACCTCATCAAGGACACTCTCCTGAAGGCCAACCTCATGACAGATGACCTCCCTTGCCACTTTACTTCTGCCTTTGGGGCGGGCTTCTGCACCACTGTCA---TCGCCTCCCCTGTCGACGTGGTCAAGACGAGATACATGAACTCTGCCCTGGGCCAG---TACAGCAGCGCTGGCCACTGTGCCCTTACCATGCTTCAGAAGGAGGGGCCCCGAGCCTTCTAC-AAAGGGTTCATGCCTTCCTTTCTCCGCTTGGGTTCCTGGAACGTGGTGATGTTTGTCACCTATGAGCAGCTGAAACGGGCCCTCACGGCTGCCTGCACTTCCCA----GGAGGCTCCCTTT
>Otolemur_garnettii_UCP2
ATGGTTGGGTTCAAGGCCACA---GATGTACCCCCTACTGCCACTGTG------AAGTTCCTAGGGGCTGGCACAGCTGCCTGCATTGCAGATCTCATCACCTTTCCCCTGGATACCGCTAAAGTCCGGCTGCAGATCCAAGGAGAAACTCAG---------GGGCCAGTG------CGTGCTACAGCCAG---TGCCCAGTACCGTGGTGTGTTGGGCACCATCCTGACCATGGTACGCACTGAAGGCCCCTGTAGCCTCTACAACGGGCTGGTTGCTGGCCTGCAGCGCCAGATGAGCTTTGCCTCTGTTCGCATCGGCCTCTATGACTCTGTCAAGCAGTTCTACA---CCAAGGGCTCTGAGCATGCC-AGCATTTGGAGCCGCCTCCTAGCAGGCAGCACCACAGGTGCCCTGGCAGTGGCTGTGGCCCAGCCCACGGATGTGGTAAAGGTCCGGTTCCAAGC-----TCAGGCCCGGGCTGG---AG-GTGGTCGGAGA------TACCAAAGTACTGTTAATGCCTACAAGACCATCGCCCGAGAGGAAGGATTCTGGGGACTCTGGAAAGGGACCTCTCCCAATGTTGCTCGTAATGCCATTGTTAACTGTGCTGAGCTGGTGACCTATGACCTCATCAAGGACACTCTCCTGAAGGCCAACCTCATGACAGATGACCTCCCTTGCCACTTCACTTCCGCTTTTGGGGCTGGCTTCTGCACCACTGTCA---TCGCCTCCCCTGTCGACGTGGTCAAGACGAGGTACATGAACTCTGCCCTGGGCCAG---TACAGCAGTGCTGGCCACTGTGCCCTTACCATGCTTCAGAAGGAGGGGCCCCGAGCCTTCTAC-AAAGGGTTCATGCCCTCCTTTCTCCGCTTGGGTTCCTGGAATGTGGTGATGTTTGTAACCTATGAGCAGCTGAAACGGGCCCTCACAGCTGCCTGCAGTTCACA----GGAGGCTCCCTTT
>Rhinolophus_ferrumequinum_UCP2
ATGGTTGGGTTCAAGGCCACA---GATGTGCCCCCGACTGCCACGGTG------AAGTTCCTGGGGGCGGGCACAGCTGCCTGCATTGCAGACCTCATCACTTTTCCCCTGGATACCGCTAAAGTCCGGCTGCAGATCCAAGGAGAAAGGCAG---------GGGCCAGTG------CGGGCTGCCGCCAA---CATGCAGTACCGCGGCGTGCTGGGCACCATCCTGACGATGGTGCGCACCGAGGGGCCGCGCAGCCTCTACAACGGGCTGGTCGCCGGCCTGCAGCGCCAGATGAGCTTCGCCTCGGTCCGCATCGGCCTCTACGATTCTGTCAAGCAGTTCTACA---CCAAGGGCTCTGAGCATGCT-GGCATCGGAAGCCGCCTTCTGGCAGGCAGCACCACAGGTGCCTTGGCTGTGGCCGTGGCCCAACCCACAGATGTGGTAAAGGTCCGCTTCCAGGC-----CCAGGCCCGGGCGGT---AG-GTGGCCAGAGA------TACCAAAGCACTGTTGACGCCTACAAGACCATTGCCCGAGAGGAAGGGTTCCGGGGCCTCTGGAAAGGGACCTCTCCCAATATTGCTCGTAATGCTATTGTCAACTGTGCTGAGCTGGTGACCTACGACCTCATCAAGGATGCCCTCCTGAAAGCCAACCTCATGACAGATGACCTTCCTTGCCACTTCACTTCCGCCTTCGGGGCAGGCTTCTGCACCACCATCA---TTGCCTCCCCTGTCGACGTAGTCAAGACGAGATACATGAACTCTGCCCTGGGCCAG---TACAGCAGCGCTGGCCACTGCGCCCTCACCATGCTCCAGAAGGAGGGTCCCCGAGCCTTCTAC-AAAGGGTTCATGCCCTCCTTTCTCCGTTTGGGTTCCTGGAACGTGGTGATGTTCGTCACCTATGAGCAGCTGAAACGGGCCCTCATGGCTGCCTGCACTTCCCG----GGAGGCGCCTTTT
>Megaderma_lyra_UCP2
ATGGTTGGGTTCAAGGCCACA---GATGTGCCCCCTACTGCCACTGTG------AAGTTCCTGGGGGCTGGCACAGCTGCCTGCATTGCAGATCTCATCACCTTTCCCCTGGATACTGCTAAAGTCCGGCTACAGATCCAAGGAGAAAGACAG---------GGGCCAGTG------CGGGCTGCAGCCAG---CATCCAATACCGCGGCGTGCTGGGTACCATCCTCACCATGGGGCGCACTGAGGGTCCCCGCAGCCTGTATAACGGGCTGGTTGCTGGCCTGCAGCGCCAGATGAGCTTCGCCTCTGTCCGCATCGGCCTCTATGACTCTGTCAAGCAGTTCTACA---CCAAGGGCTCTGAGCATGCT-GGCATTGGGAGCCGCCTTCTGGCAGGCAGCACCACAGGTGCCTTGGCTGTGGCTGTGGCCCAGCCCACAGATGTGGTAAAGGTCCGGTTCCAGGC-----TCAGGCCCGGGGTGG---AG-GTGACCAGAGA------TACCAAAGCACTGTTGATGCCTATAAGACCATTGCTCGAAAGGAAGGGTTCCGGGGACTCTGGAAAGGGACCTCTCCCAATATTGCTCGTAATGCTATTGTCAACTGTGCTGAGCTGGTGACCTACGACCTCATCAAGGATGCCCTCCTGAAAGCCAACCTTATGACAGATGATCTTCCTTGCCACTTCACTTCCGCCTTTGGGGCAGGCTTCTGCACTACCATCA---TTGCCTCCCCTGTCGACGTAGTCAAGACGAGATATATGAACTCTGCCCTGGGCCAG---TACAGCAGCGCTGGCTACTGTGCCCTCACCATGCTCCAGAAGGAGGGTCCCCTAGCTTTCTAC-AAAGGGTTCATGCCCTCCTTTCTCCGTTTGGGTTCCTGGAACGTGGTGATGTTCGTCACCTATGAGCAGCTGAAACGGGCCCTCATGACTGCCTGCACTTCCCG----GGAGACTCCCTTT
>Bubalus_bubalis_UCP2
ATGGTTGGGTTCAAGGCCACA---GATGTGCCCCCTACAGCCACTGTG------AAGTTCCTGGGGGCAGGCACAGCTGCCTGCATTGCTGACCTCATCACCTTTCCCCTGGATACTGCTAAAGTCCGGCTACAGATCCAAGGAGAAAGGCAG---------GGGCCAATG------CAGGCTGCGGCCAG---TGCCCAGTACCGTGGGGTGCTGGGCACCATCCTGACCATGGTGCGCACCGAGGGCCCCCGCAGCCTCTACAGCGGGCTGGTCGCCGGCCTGCAGCGCCAGATGAGCTTCGCCTCCGTCCGCATCGGCCTCTACGACTCCGTCAAGCAGTTCTACA---CCAAGGGCTCTGAGCATGCC-GGCATCGGGAGTCGCCTCCTGGCAGGCAGCACCACCGGTGCCTTGGCCGTGGCCGTGGCCCAGCCAACAGATGTGGTGAAGGTCCGGTTCCAAGC-----GCAGGCCCGGGCTGG---AG-CTGGCCGGAGG------TACCAGAGCACTGTTGAGGCCTACAAAACTATTGCCCGAGAGGAGGGGTTTCGGGGACTCTGGAAAGGGACATCTCCCAATGTCGCTCGCAATGCCATTGTCAACTGTGCTGAGCTGGTGACCTACGACCTCATCAAGGACACTCTCCTGAAGGCCCACCTAATGACAGACGACCTCCCTTGCCACTTTACTTCTGCCTTCGGGGCGGGCTTCTGCACCACCGTCA---TCGCCTCCCCTGTCGATGTGGTCAAGACGAGATACATGAACTCTGCCCTGGGCCAG---TACAGCAGCGCTGGCCACTGCGCCCTCACCATGCTCCAGAAGGAGGGACCCCAAGCCTTCTAC-AAAGGGTTCATGCCCTCCTTTCTCCGCTTGGGATCCTGGAACGTGGTGATGTTCGTCACCTACGAGCAGCTGAAGAGGGCCCTCATGGCTGCCCGCGCTTCCAG----GGAGGCTCCCTTC
>Bos_taurus_UCP2
ATGGTTGGGTTCAAGGCCACA---GATGTGCCCCCTACAGCCACTGTG------AAGTTCCTGGGGGCAGGCACAGCTGCCTGCATTGCGGACCTCATCACCTTTCCCCTGGATACTGCTAAAGTCCGGCTACAGATCCAAGGAGAAAGGCAG---------GGGCCAATG------CAGGCTGCGGCCAG---TGCCCAGTACCGCGGGGTGCTGGGCACCATCCTGACCATGGTGCGCACCGAGGGCCCCCGCAGCCTCTACAGCGGGCTGGTCGCCGGCCTGCAGCGCCAGATGAGCTTCGCCTCCGTCCGCATCGGCCTCTACGACTCCGTCAAGCAGTTCTACA---CCAAGGGCTCTGAGCATGCT-GGCATCGGGAGTCGCCTCCTGGCAGGCAGCACCACCGGTGCCTTGGCCGTGGCCGTGGCCCAGCCAACGGATGTGGTGAAGGTCCGGTTCCAAGC-----ACAGGCCCGAGCTGG---AG-CTGGCCGGAGG------TACCAGAGCACTGTTGAGGCCTACAAAACCATTGCCCGAGAGGAGGGGTTTCGGGGACTCTGGAAAGGGACATCTCCCAATGTCGCTCGCAATGCCATTGTCAACTGTGCTGAGCTGGTGACCTACGACCTCATCAAGGACACTCTCCTGAAGGCCCACCTAATGACAGACGACCTCCCTTGCCACTTTACTTCTGCCTTCGGGGCGGGCTTCTGCACCACCGTCA---TCGCCTCCCCTGTCGACGTGGTCAAGACGAGATACATGAACTCTGCCCTGGGCCAG---TACAGCAGCGCTGGCCACTGTGCCCTCACCATGCTCCAGAAGGAGGGACCCCAAGCCTTCTAC-AAAGGGTTCATGCCCTCCTTTCTCCGCTTGGGATCCTGGAACGTGGTGATGTTCGTCACCTACGAGCAGCTGAAGAGGGCCCTCATGGCTGCCCGCGCTTCCCG----GGAGGCTCCCTTC
>Bos_indicus_UCP2
ATGGTTGGGTTCAAGGCCACA---GATGTGCCCCCTACAGCCACTGTG------AAGTTCCTGGGGGCAGGCACAGCTGCCTGCATTGCKGACCTCATCACCTTTCCCCTGGATACTGCTAAAGTCCGGCTACAGATCCAAGGAGAAAGGCAG---------GGGCCAATG------CAGGCTGCGGCCAG---TGCCCAGTACCGCGGGGTGCTGGGCACCATCCTGACCATGGTGCGCACCGAGGGCCCCCGCAGCCTCTACAGCGGGCTGGTCGCCGGCCTGCAGCGCCAGATGAGCTTCGCCTCCGTCCGCATCGGCCTCTACGACTCCGTCAAGCAGTTCTACA---CCAAGGGCTCTGAGCATGCT-GGCATCGGGAGTCGCCTCCTGGCAGGCAGCACCACCGGTGCCTTGGCCGTGGCCGTGGCCCAGCCAACGGATGTGGTGAAGGTCCGGTTCCAAGC-----RCAGGCCCGAGCTGG---AG-CTGGCCGGAGG------TACCAGAGCACTGTTGAGGCCTACAAAACCATTGCCCGAGAGGAGGGGTTTCGGGGACTCTGGAAAGGGACATCTCCCAATGTCGCTCGCAATGCCATTGTCAACTGTGCTGAGCTGGTGACCTACGACCTCATCAAGGACACTCTCCTGAAGGCCCACCTAATGACAGACGACCTCCCTTGCCACTTTACTTCTGCCTTCGGGGCGGGCTTCTGCACCACCGTCA---TCGCCTCCCCTGTCGACGTGGTCAAGACGAGATACATGAACTCTGCCCTGGGCCAG---TACAGCAGCGCTGGCCACTGCGCCCTCACCATGCTCCAGAAGGAGGGACCCCAAGCCTTCTAC-AAAGGGTTCATGCCCTCCTTTCTCCGCTTGGGATCCTGGAACGTGGTGATGTTCGTCACCTACGAGCAGCTGAAGAGGGCCCTCATGGCTGCCCGCGCTTCCCG----GGAGGCTCCCTTC
>Pantholops_hodgsonii_UCP2
ATGGTTGGGTTCAAGGCCACA---GATGTGCCCCCTACAGCCACTGTG------AAGTTCCTGGGGGCAGGCACAGCTGCCTGCATTGCTGACCTCATCACCTTTCCCCTGGATACTGCTAAAGTCCGGCTACAGATCCAAGGAGAAAGGAAG---------GGGCCAATG------CAGGCTGCGGCCAG---TGCCCAGTACCGTGGGGTGCTGGGCACCATCCTGACCATGGTGCGCACCGAGGGCCCCCGCAGCCTCTACAGCGGGCTGGTCGCCGGCCTGCAGCGCCAGATGAGCTTCGCCTCCGTCCGCATCGGCCTCTACGACTCCGTCAAGCAGTTCTACA---CCAAGGGCTCTGAGCATGCC-AGCATTGGGAGTCGCCTCCTGGCAGGCAGCACCACCGGTGCCTTGGCCGTGGCCGTGGCCCAGCCAACGGATGTGGTGAAGGTCCGGTTCCAAGC-----GCAGGCCCGGGCTGG---AG-CTGCCCGGAGG------TACCAGAGCACTGTTGAGGCCTATAAAACCATTGCCCGAGAGGAGGGGTTTCGGGGACTCTGGAAAGGGACATCTCCCAATGTCGCTCGCAATGCCATTGTCAACTGTGCTGAGCTGGTGACCTACGACCTCATCAAGGACACTCTCCTGAAGGCCCACCTAATGACAGACGACCTCCCTTGCCACTTTACTTCTGCCTTCGGGGCAGGCTTCTGCACCACCGTCA---TCGCCTCCCCTGTCGACGTGGTCAAGACGAGATACATGAACTCTGCCCTGGGCCAG---TACAGCAGCGCTGGCCACTGTGCCCTCACCATGCTCCAGAAGGAGGGACCCCAAGCCTTCTAC-AAAGGGTTCATGCCCTCCTTTCTCCGCTTGGGATCCTGGAACGTGGTGATGTTCGTCACCTACGAGCAGCTGAAGCGGGCCCTCATGGCTGCCCGCGCTTCCCG----GGAGGCTCCCTTC
>Capra_hircus_UCP2
ATGGTTGGGTTCAAGGCCACA---GATGTGCCCCCTACAGCCACTGTG------AAGTTCCTGGGGGCAGGCACAGCTGCCTGCATTGCTGACCTCATCACCTTTCCCCTGGATACTGCTAAAGTCCGGCTACAGATCCAAGGAGAAAGGCAG---------GGGCCAATG------CAGGCTGCGGCCAG---TGCCCAGTACCGCGGGGTGCTGGGCACCATCCTGACCATGGTGCGCACCGAGGGCCCCCGCAGCCTCTACAGCGGGCTGGTCGCCGGCCTGCAGCGCCAGATGAGCTTCGCCTCCGTCCGCATCGGCCTCTACGACTCCGTCAAGCAGTTCTACA---CCAAGGGCTCTGAGCATGCC-GGCATCGGGAGTCGCCTCCTGGCAGGCAGCACCACCGGTGCCTTGGCCGTGGCCGTGGCCCAGCCAACGGATGTGGTGAAGGTCCGGTTCCAAGC-----GCAGGCCCGGGCTGG---AG-CTGCCCGGAGG------TACCAGAGCACTGTTGAGGCCTACAAAACCATTGCCCGAGAGGAGGGGTTTCGGGGACTCTGGAAAGGGACATCTCCCAATGTCGCTCGCAATGCCATTGTCAACTGTGCTGAGCTGGTGACCTACGACCTCATCAAGGACACTCTCCTGAAGGCCCACCTAATGACAGACGACCTCCCTTGCCACTTTGCTTCTGCCTTCGGGGCGGGCTTCTGCACCACCGTCA---TCGCCTCCCCTGTCGACGTGGTCAAGACGAGATACATGAACTCTGCCCTGGGCCAG---TACAGCAGCGCTGGCCACTGTGCCCTCACCATGCTCCAGAAGGAGGGACCCCAAGCCTTCTAC-AAAGGGTTCATGCCCTCCTTTCTCCGCTTGGGATCCTGGAACGTGGTGATGTTCGTCACCTACGAGCAGCTGAAGCGGGCCCTCATGGCTGCCCGCGCTTCCCG----GGAGGCTCCCTTC
>Capra_aegagrus_UCP2
ATGGTTGGGTTCAAGGCCACA---GATGTGCCCCCTACAGCCACTGTG------AAGTTCCTGGGGGCAGGCACAGCTGCCTGCATTGCTGACCTCATCACCTTTCCCCTGGATACTGCTAAAGTCCGGCTACAGATCCAAGGAGAAAGGCAG---------GGGCCAATG------CAGGCTGCGGCCAG---TGCCCAGTACCGCGGGGTGCTGGGCACCATCCTGACCATGGTGCGCACCGAGGGCCCCCGCAGCCTCTACAGCGGGCTGGTCGCCGGCCTGCAGCGCCAGATGAGCTTCGCCTCCGTCCGCATCGGCCTCTACGACTCCGTCAAGCAGTTCTACA---CCAAGGGCTCTGAGCATGCC-GGCATCGGGAGTCGCCTCCTGGCAGGCAGCACCACCGGTGCCTTGGCCGTGGCCGTGGCCCAGCCAACGGATGTGGTGAAGGTCCGGTTCCAAGC-----GCAGGCCCGGGCTGG---AG-CTGCCCGGAGG------TACCAGAGCACTGTTGAGGCCTACAAAACCATTGCCCGAGAGGAGGGGTTTCGGGGACTCTGGAAAGGGACATCTCCCAATGTCGCTCGCAATGCCATTGTCAACTGTGCTGAGCTGGTGACCTACGACCTCATCAAGGACACTCTCCTGAAGGCCCACCTAATGACAGACGACCTCCCTTGCCACTTTACTTCTGCCTTCGGGGCGGGCTTCTGCACCACCGTCA---TCGCCTCCCCTGTTGACGTGGTCAAGACGAGATACATGAACTCTGCCCTGGGCCAG---TACAGCAGCGCTGGCCACTGTGCCCTCACCATGCTCCAGAAGGAGGGACCCCAAGCCTTCTAC-AAAGGGTTCATGCCCTCCTTTCTCCGCTTGGGATCCTGGAACGTGGTGATGTTCGTCACCTACGAGCAGCTGAAGCGGGCCCTCATGGCTGCCCGCGCTTCCCG----GGAGGCTCCCTTC
>Ovis_aries_UCP2
ATGGTTGGGTTCAAGGCCACA---GATGTGCCCCCTACAGCCACTGTG------AAGTTCCTGGGGGCAGGCACAGCTGCCTGCATTGCTGACCTCATCACCTTTCCCCTGGATACTGCTAAAGTCCGGCTACAGATCCAAGGAGAAAGGCAG---------GGGCCAGTG------CAGGCTGCGGCCAG---TGCCCAGTACCGCGGGGTGCTGGGCACCATCCTGACCATGGTGCGCACCGAGGGCCCCCGCAGCCTCTACAGCGGGCTGGTCGCCGGCCTGCAGCGCCAGATGAGCTTCGCCTCCGTCCGCATCGGCCTCTACGACTCCGTCAAGCAGTTCTACA---CCAAGGGCTCTGAGCATGCC-GGCATCGGGAGTCGCCTCCTGGCAGGCAGCACCACCGGTGCCTTGGCCGTGGCCGTGGCCCAGCCAACGGATGTGGTGAAGGTCCGGTTCCAAGC-----GCAGGCCCGGGCTGG---AG-CTGCCCGGAGG------TACCAGAGCACTGTTGAGGCCTACAAAACCATTGCCCGAGAGGAGGGGTTTCGGGGACTCTGGAAAGGGACATCTCCCAATGTCGCTCGCAATGCCATTGTCAACTGTGCTGAGCTGGTGACCTACGACCTCATCAAGGACACTCTCCTGAAGGCCCACCTAATGACAGACGACCTCCCTTGCCACTTTACTTCTGCCTTCGGGGCGGGCTTCTGCACCACCGTCA---TCGCCTCCCCTGTCGACGTGGTCAAGACGAGATACATGAACTCTGCCCTGGGCCAG---TACAGCAGCGCTGGCCACTGTGCCCTCACCATGCTCCAGAAGGAGGGACCCCAAGCCTTCTAC-AAAGGGTTCATGCCCTCCTTTCTCCGCTTGGGATCCTGGAACGTGGTGATGTTCGTCACCTACGAGCAGCTGAAGCGGGCCCTCATGGCTGCCCGCGCTTCCCG----GGAGGCTCCCTTC
>Choeropsis_liberiensis_UCP2
ATGGTTGGGTTCAAGGCCACA---GATGTGCCCCCCACTGCCACTGTG------AAGTTCCTGGGGGCTGGCACAGCTGCCTGCATTGCAGATCTCATCACCTTTCCCCTGGATACTGCTAAAGTCCGGCTACAGATCCAAGGAGAAAGGCAG---------GGGCCAATG------CAGGCTGCGGCCAG---TGCCCAGTACCGTGGGGTGCTGGGCACCATCCTGACCATGGTGCGCACCGAGGGCCCCCGCAGCCTCTACAGCGGGCTGGTCGCTGGCCTGCAGCGCCAGATGAGCTTCGCCTCCGTCCGCATCGGCCTCTACGACTCTGTCAAGCAGTTCTACA---CCAAGGGCTCTGAGCATGCT-GGCATCGGGAGCCGCCTCTTGGCAGGCAGCACCACAGGTGCCTTGGCTGTGGCCGTGGCCCAGCCAACGGATGTGGTAAAGGTCCGGTTCCAAGC-----GCAAGCCCGGGCTGG---AG-GTGGCCGGAGG------TACCAAAGCACTGTTGAGGCCTACAAGACCATTGCCCGAGAGGAAGGGTTTCGGGGTCTCTGGAAAGGGACCTCTCCTAATGTGGCTCGTAATGCTATTGTCAACTGTGCTGAGCTGGTGACCTATGACCTCATCAAGGACACTCTCCTGAAGGCCAACCTAATGACAGATGACCTCCCTTGCCACTTCACTTCCGCCTTCGGGGCGGGCTTCTGCACCACCGTCA---TCGCCTCCCCTGTCGACGTGGTCAAGACGAGATACATGAACTCTGCCCTGGGCCAG---TACCGCAGCGCTGGCCACTGCGCTCTCACCATGCTCCAGAAGGAGGGTCCCCGAGCCTTCTAC-AAAGGGTTCATGCCCTCCTTTCTCCGATTGGGTTCCTGGAACGTGGTGATGTTCGTCACCTACGAGCAGCTGAAACGGGCCCTCATGGCTGCCTGCGCTTCCCG----GGAGGCTCCCTTT
>Balaenoptera_acutorostrata_UCP2
ATGGTTGGGTTCAAGGCCACA---GATGTGCCCCCTACTGCCACTGTG------AAGTTCCTGGGGGCTGGCACAGCTGCCTGCATTGCAGATCTCATCACCTTTCCCCTGGATACTGCTAAAGTCCGGCTACAGATCCAAGGAGAAAGGCAG---------GGGCCAGTG------CAGGCTGCGGCCAG---TGCCCAGTACCGCGGGGTGCTGGGCACCATCATGACCATGGTGCGCACCGAGGGCCCCCGCAGCCTCTATAAAGGGCTGGTCGCCGGCCTGCAGCGCCAGATGAGCTTCGCCTCCATCCGCATCGGCCTCTACGACTCTGTCAAACAGTTCTACA---CCAAGGGCTCTGAGCATGCC-GGCATCGGGAGCCGCCTCCTGGCAGGCAGCACCACAGGTGCCTTGGCTGTGGCTGTGGCCCAGCCAACAGATGTGGTAAAGGTCCGATTCCAAGC-----GCAGGCCCGGGCTGG---AG-GTGGCTGGAGG------TACCAAAGCACCATTGAGGCCTACAAGACCATTGCCCGAGAGGAAGGGTTTCGGGGACTCTGGAAAGGGACCTCTCCCAATGTCGCTCGTAATGCTATTGTCAACTGTGCTGAGCTGGTGACCTATGACCTCATCAAGGACACTCTCCTGAAGGCCAACCTAATGACAGATGACCTCCCTTGCCACTTCACTTCCGCTTTCGGGGCGGGCTTCTGCACCACCATCA---TCGCCTCCCCTGTCGACGTGGTCAAGACGAGATACATGAACTCTGCCCTATGCCAG---TACCGCAGTGCTGGCCACTGCGCCCTCACCATGCTCCAGAAGGAGGGTCCCCAAGCCTTCTAC-AAAGGGTTCATGCCCTCCTTTCTCCGATTGGGTTCCTGGAACGTGGTGATGTTCGTCACCTACGAGCAGCTAAAACGGGCCCTCGCGGCTGCCTGCGCTTCCCA----GGATGCTCCCTTT
>Balaenoptera_bonaerensis
ATGGTTGGGTTCAAGGCCACA---GATGTGCCCCCTACTGCCACTGTG------AAGTTCCTGGGGGCTGGCACAGCTGCCTGCATTGCAGATCTCATCACCTTTCCCCTGGATACTGCTAAAGTCCGGCTACAGATCCAAGGAGAAAGGCAG---------GGGCCAGTG------CAGGCTGCGGCCAG---TGCCCAGTACCGCGGGGTGCTGGGCACCATCATGACCATGGTGCGCACCGAGGGCCCCCGCAGCCTCTATAAAGGGCTGGTCGCCGGCCTGCAGCGCCAGATGAGCTTCGCCTCCATCCGCATCGGCCTCTACGACTCTGTCAAACAGTTCTACA---CCAAGGGCTCTGAGCATGCC-GGCATCGGGAGCCGCCTCCTGGCAGGCAGCACCACAGGTGCCTTGGCTGTGGCCGTGGCCCAGCCAACAGATGTGGTAAAGGTCCGATTCCAAGC-----GCAGGCCCGGGCTGG---AG-GTGGCTGGAGG------TACCAAAGCACCATTGAGGCCTACAAGACCATTGCCCGAGAGGAAGGGTTTCGGGGACTCTGGAAAGGGACCTCTCCCAATGTCGCTCGTAATGCTATTGTCAACTGTGCTGAGCTGGTGACCTATGACCTCATCAAGGACACTCTCCTGAAGGCCAACCTAATGACAGATGACCTCCCTTGCCACTTCACTTCCGCTTTCGGGGCGGGCTTCTGCACCACCATCA---TCGCCTCCCCTGTCGACGTGGTCAAGACGAGATACATGAACTCTGCCCTATGCCAG---TACCGCAGTGCTGGCCACTGCGCCCTCACCATGCTCCAGAAGGAGGGTCCCCAAGCCTTCTAC-AAAGGGTTCATGCCCTCCTTTCTCCGATTGGGTTCCTGGAACGTGGTGATGTTCGTCACCTACGAGCAGCTAAAACGGGCCCTCGCGGCTGCCTGCGCTTCCCA----GGATGCTCCCTTT
>Balaenoptera_physalus_UCP2
ATGGTTGGGTTCAAGGCCACA---GATGTGCCCCCTACTGCCACTGTG------AAGTTCCTGGGGGCTGGCACAGCTGCCTGCATTGCAGATCTCATCACCTTTCCCCTGGATACTGCTAAAGTCCGGCTACAGATCCAAGGAGAAAGGCAG---------GGGCCAGTG------CAGGCTGCGGCCAG---TGTCCAGTACCGCGGGGTGCTGGGCACCATCCTGACCATGGTGCGCACCGAGGGCCCCCGCAGCCCCTACAAAGGCCTGGTCGCCGGCCTGCAGCGCCAGATGAGCTTCGCCTCCGTCCGCATCGGCCTCTACGACTCTGTCAAACAGTTCTACA---CCAAGGGCTCTGAGTATGCC-GGCATCGGGAGCCGCCTCCTGGCAGGCAGCACCACAGGTGCCTTGGCTGTGGCCGTGGCCCAGCCAACAGATGTGGTAAAGGTCCGATTCCAAGC-----GCAGGCCCGGGCTGG---AG-GTGGCCGGAGG------TACCAAAGCACCATTGAGGCCTACAAGACCATTGCCCGAGAGGAAGGGTTTCGGGGACTCTGGAAAGGGACCTCTCCCAATGTCGCTCGTAATGCTATTGTCAACTGTGCTGAGCTGGTGACCTATGACCTCATCAAGGACACTCTCCTGAAGGCCAATCTAATGACAGATGACCTCCCTTGCCACTTCACTTCCGCTTTCGGGGCGGGCTTCTGCACCACCATCA---TCGCCTCCCCTRTCGACGTGGTCAAGACGAGATACATGAACTCTGCCCTATGCCAG---TACCGCAGTGCTGGCCACTGCGCCCTCACCATGCTCCAGAAGGAGGGTCCCCAAGCCTTCTAC-AAAGGGTTCATGCCCTCCTTTCTCCGATTGGGTTCCTGGAACGTGGWGATGTTCGTCACCTACGAGCAGCTAAAACGGGCCCTCGTGGCTGCCTGCGCTTCCCA----GGATGCTCCCTTT
>Physeter_macrocephalus_UCP2
ATGGTTGGGTTCAAGGCCACA---GATATGCCCCCTACTGCCACTGTG------AAGTTCCTGGGGGCTGGCACAGCTGCCTGCATTGCAGATCTCATCACCTTTCCCCTGGATACTGCTAAAGTCCGGCTACAGATCCAAGGAGAAAGGCAG---------GGGCCAGTG------CAGGCTGCAGCCAG---TGCCCAGTACCGTGGGGTGCTGGGCACCATCCTGACCATGGTGCGCACCGAGGGCCCCCGCAGCCTCTACAAAGGGCTGGTCGCCGGCCTGCAGCGCCAGATGAGCTTCGCCTCCATCCGCATCGGCCTCTATGACTCTGTCAAGCAGTTCTACA---CCAAGGGCTCTGAGCATGCC-GGCATCGGGAGCCACCTCCTGGCAGGCAGCACCACAGGTGCCTTGGCTGTGGCCGTGGCCCAGCCAACGGATGTGGTAAAGGTCCGATTCCAAGC-----GCAGGCCCAGGCTGG---AG-GTGGCCGGAGG------TACCAAAGCACCATTGAGGCCTACAAGACCATTGCCCGAGAGGAAGGGTTTCGGGGACTCTGGAAAGGGACTTCTCCCAATGTCGCTCGTAATGCTATTGTCAACTGTGCTGAGCTGGTGACCTATGACCTCATCAAGGACACTCTCCTGAAGGCCAACCTAATGACAGATGACCTCCCTTGCCACTTCACTTCCGCTTTCGGGGCGGGCTTCTGCACCACCATCA---TCGCCTCCCCTGTCGACGTGGTCAAGACGAGATACATGAACTCTGCCCTATGCCAG---TACCGCAGTGCTGGCCACTGCGCCCTCACCATGCTCCAGAAGGAGGGTCCCCAAGCCTTCTAC-AAAGGGTTCATGCCCTCCTTTCTCCGATTGGGTTCCTGGAACGTGGTGATGTTCGTCACCTACGAGCAGCTAAAACGGGGCCTCATGGCTGCCTGTGCTTCC??----?????????????
>Delphinapterus_leucas_UCP2
ATGGTTGGGTTCAAGGCCACA---GATGTGCCCCCTACTGCCACTGTG------AAGTTCCTGGGGGCTGGCACAGCTGCCTGCATTGCAGATCTCATCACCTTTCCCCTGGATACTGCTAAAGTCCGGCTACAGATCCAAGGAGAAAGGCAG---------GGGCCAGTG------CAGGCTGCGGCCAG---TGCCCAGTACCGCGGGGTGCTGGGCACCATCCTGACCATGGTGCGCACCGAGGGCCCCCGCAGCCTCTACAAAGGGCTGGTCGCCGGCCTGCAGCGCCAGATGAGCTTTGCCTCCATCCGCATCGGCCTCTACGACTCTGTCAAGCAGTTCTACA---CCAAGGGCTCTGAGCATGCC-GGCATCGGGAGCCACCTCCTGGCAGGCAGCACCACAGGTGCCTTGGCTGTGGCCGTGGCCCAGCCAACGGATGTGGTAAAGGTCCGATTCCAAGC-----GCACGCCCAGGCTGG---AG-GTGGCCGGAGG------TACCAAAGCACCATTGAGGCCTACAAGACCATTGCCCGAGAGGAAGGGTTTCGGGGACTCTGGAAAGGGACCTCTCCCAATGTCGCTCGTAATGCTGTTGTCAACTGTGCTGAGCTTGTGACCTACGACCTCATCAAGGACACTCTCCTGAAGGCCAACCTAATGACAGATGACCTCCCTTGCCACTTCACTTCCGCTTTCGCAGCGGGCTTCTGCACCACCATCA---TCGCCTCCCCTGTCGACGTGGTCAAGACGAGATACATGAACTCTGCCCTAGGCCAG---TACCGCAGTGCTGGCCACTGCGCCCTCACCATGCTCCAGAAGGAGGGTCCCCAAGCCTTCTAC-AAAGGGTTCATGCCCTCCTTTCTCCGATTGGGTTCCTGGAACGTGGTGATGTTCGTCACCTATGAACAGCTAAAACGGGCCCTCGTGGCTGCCTGTGCTTCCCA----GGATGCTCCCTTT
>Lipotes_vexillifer_UCP2
ATGGTTGGGTTCAAGGCCACA---GATGTGCCCCCTACTGCCACTGTG------AAGTTCCTGGGGGCTGGCACAGCTGCCTGCATTGCAGATCTCATCACCTTTCCCCTGGATACTGCTAAAGTCCGGCTACAGATCCAAGGAGAAAGGCAG---------GGGCCAGTG------CAGGCTGCGGCCAG---TGCCCAGTACCGCGGGGTGCTGGGCACCATCCTGACCATGGTGCGCACCGAGGGCCCCCGCAGCCTCTACAAAGGGCTGGTCGCCGGCCTGCAGCGCCAGATGAGCTTTGCCTCCATCCGCATCGGCCTCTACGACTCTGTCAAGCAGTTCTACA---CCAAGGGCTCTGAGCATGCC-GGCATCGGGAGCCACCTCCTGGCAGGCAGCACCACAGGTGCCTTGGCTGTGGCCGTGGCCCAGCCAACGGATGTGGTAAAGGTCCGATTCCAAGC-----GCACGCCCAGGCTGG---AG-GTGGCCGGAGG------TACCAAAGCACCATTGAGGCCTACAAGACCATTGCCCGAGAGGAAGGGTTTCGGGGACTCTGGAAAGGGACCTCTCCCAATGTCGCTCGTAATGCTGTTGTCAATTGTGCTGAGCTGGTGACCTACGACCTCATCAAGGACACTCTCCTGAAGGCCAACCTAATGACAGATGACCTCCCTTGCCACTTCACTTCCGCTTTCGGGGCAGGCTTCTGCACCACCATCA---TCGCCTCCCCTGTTGACGTGGTCAAGACGAGATACATGAACTCTGCCCTATGCCAG---TACCGCAGTGCTGGCCACTGCGCCCTCACCATGCTCCAGAAGGAGGGTCCCCAAGCCTTCTAC-AAAGGGTTCATGCCCTCCTTTCTCCGATTGGGTTCCTGGAACGTGGTGATGTTCGTCACCTACGAGCAGCTAAAACGGGCCCTCGTGGCTGCCTGTGCTTCCCA----GGATGCTCCCTTT
>Tursiops_truncatus_UCP2
ATGGTTGGGTTCAAGGCCACA---GATGTGCCCCCTACTGCCACTGTG------AAGTTCCTGGGGGCTGGCACAGCTGCCTGCATTGCAGATCTCATCACCTTTCCCCTGGATACTGCTAAAGTCCGGCTGCAGATCCAAGGAGAAAGGCAG---------GGGCCAGTG------CAGGCTGCGGCCAG---TGCCCAGTACCGCGGGGTGCTGGGCACCATCCTGACCATGGTGCGCACCGAGGGCCCCCGCAGCCTCTACAAAGGGCTGGTCGCCGGCCTGCAGCGCCAGATGAGCTTTGCCTCCATCCGCATCGGCCTCTACGACTCTGTCAAGCAGTTCTACA---CCAAGGGCTCTGAGCATGCC-GGCATCGGGAGCCACCTCCTGGCAGGCAGCACCACAGGTGCCTTGGCTGTGGCCGTGGCCCAGCCAACGGATGTGGTAAAGGTCCGATTCCAGGC-----GCACGCCCAGGCTGG---AG-GTGGCCGGAGG------TATCAAAGCACCATTGAGGCCTACAAGACCATTGCCCGAGAGGAAGGGTTTCGGGGACTCTGGAAAGGGACCTCTCCCAATGTCGCTCGTAATGCTGTTGTCAACTGTGCTGAGCTGGTGACCTACGACCTCATCAAGGACACTCTCCTGAAGGCCAACCTAATGACAGATGACCTCCCTTGCCACTTCACTTCCGCTTTCGGGGCAGGCTTCTGCACCACCATCA---TCTCCTCCCCTGTCGACGTGGTCAAGACGAGATACATGAACTCTGCCCTATGCCAG---TACCGCAGTGCTGGCCACTGCGCCCTCACCATGCTCCAGAAGGAGGGTCCCCAAGCCTTCTAC-AAAGGGTTCATGCCCTCCTTTCTCCGATTGGGTTCCTGGAACGTGGTGATGTTCGTCACCTATGAACAGCTAAAACGGGCCCTCGTGGCTGCCTGTGCTTCCCG----GGATGCTCCCTTT
>Orcinus_orca_UCP2
ATGGTTGGGTTCAAGGCCACA---GATGTGCCCCCTACTGCCACTGTG------AAGTTCCTGGGGGCTGGCACAGCTGCCTGCATTGCAGATCTCATCACCTTTCCCCTGGATACTGCTAAAGTCCGGCTGCAGATCCAAGGAGAAAGGCAG---------GGGCCAGTG------CAGGCTGCGGCCAG---TGCCCAGTACCGCGGGGTGCTGGGCACCATCCTGACCATGGTGCGCACCGAGGGCCCCCGCAGCCTCTACAAAGGGCTGGTCGCCGGCCTGCAGCGCCAGATGAGCTTTGCCTCCATCCGCATCGGCCTCTACGACTCTGTCAAGCAGTTCTACA---CCAAGGGCTCTGAGCATGCC-GGCATCGGGAGCCACCTCCTGGCAGGCAGCACCACAGGTGCCTTGGCTGTGGCCGTGGCCCAGCCAACAGATGTGGTAAAGGTCCGATTCCAGGC-----GCACGCCCAGGCTGG---AG-GTGGCCGGAGG------TACCAAAGCACCATTGAGGCCTACAAGACCATTGCCCGAGAGGAAGGGTTTCGGGGACTCTGGAAAGGGACCTCTCCCAATGTCGCTCGTAATGCTGTTGTCAACTGTGCTGAGCTGGTGACCTACGACCTCATCAAGGACACTCTCCTGAAGGCCAACCTAATGACTGATGACCTCCCTTGCCACTTCACTTCCGCTTTCGGGGCGGGCTTCTGCACCACCATCA---TCTCCTCCCCTGTCGACGTGGTCAAGACGAGATACATGAACTCTGCCCTATGCCAG---TACCGCAGTGCTGGCCACTGCGCCCTCACCATGCTCCAGAAGGAGGGTCCCCAAGCCTTCTAC-AAAGGGTTCATGCCCTCCTTTCTCCGATTGGGTTCCTGGAATGTGGTGATGTTCGTCACCTATGAACAGCTAAAACGGGCCCTCGTGGCTGCCTGTGCTTCCCG----GGATGCTCCCTTT
>Pongo_abelii_UCP2
ATGGTTGGGTTCAAGGCCACA---GATGTGCCCCCTACTGCCACTGTG------AAGTTTCTTGGGGCTGGCACCGCTGCCTGCATTGCAGATCTCATCACCTTTCCTCTGGATACTGCTAAA?TCCGGTTACCGATCCAAGGAGAAAGTCAG---------GGGCCAGTG------CACGCTACAGCCAG---CGCCCAGTACCGCGGTGTGATGGGCACCATTCTGACCATGGTGCGTACTGAGGGCCCCCGAAGCCTCTACAATGGGCTGGTTGCCGGCCTGCAGCGCCAAATGAGCTTTGCCTCTGTCCGCATCGGCCTGTATGATTCTGTCAAACAGTTCTACA---CCAAGGGCTCTGAGCATGCC-AGCATTGGGAGCCGCCTCCTAGCAGGCAGCACCACAGGTGCCCTGGCTGTGGCTGTGGCCCAGCCCACGGATGTGGTAAAGGTCCGATTCCAAGC-----TCAGGCCCGGGCTGG---AG-GTGGTCGGAGA------TACCAAAGCACCGTCAATGCCTACAAGACCATTGCCCGAGAGGAAGGGTTCCGAGGCCTCTGGAAAGGGACCTCTCCCAATGTTGCTCGTAATGCCATTGTCAACTGTGCTGAGCTGGTGACCTATGACCTCATCAAGGATGCCCTCCTGAAAGCCAACCTCATGACAGATGACCTCCCTTGCCACTTCACTTCCGCCTTTGGGGCAGGCTTCTGCACCACTGTCA---TCGCCTCCCCTGTAGACGTGGTCAAGACGAGATACATGAACTCTGCCCTGGGCCAG---TACAGCAGCGCTGGCCACTGTGCCCTTACCATGCTCCAGAAGGAGGGGCCCCGAGCCTTCTAC-AAAGGGTTCATGCCCTCCTTTCTCCGCTTGGGTTCCTGGAACGTGGTGATGTTCGTCACCTATGAGCAGCTGAAACGGGCCCTCATG?CTGC?TGCACTTCCCG----AGAGGCTCCCTTC
>Nomascus_leucogenys_UCP2
ATGGTTGGGTTCAAGGCCACA---GATGTGCCCCCTACTGCCACTGTG------AAGTTTCTTGGGGCTGGCACAGCTGCCTGCATCGCAGATCTCATCACCTTTCCTCTGGATACTGCTAAAGTCCGGTTACAGATCCAAGGAGAAAGTCAG---------GGGCCAGTG------CGCGCTACAGCCAG---CGCCCAGTACCGCGGTGTGATGGGCACCATTCTGACCATGGTGCGTACCGAGGGCCCCCGAAGCCTCTACAATGGGCTGGTTGCCGGCCTGCAGCGCCAAATGAGCTTTGCCTCCGTCCGCATCGGCCTGTATGATTCTGTCAAACAGTTCTACA---CCAAGGGCTCTGAGCATGCC-AGCATTGGGAGCCGCCTCCTAGCAGGCAGCACCACAGGTGCCCTGGCTGTGGCTGTGGCCCAGCCCACGGATGTGGTAAAGGTCCGGTTCCAAGC-----TCAGGCCCGGGCTGG---AG-GTGGTCGGAGA------TACCAAAGCACCGTCAATGCCTACAAGACCATTGCCCGAGAGGAAGGGTTCCGGGGCCTCTGGAAAGGGACCTCTCCCAATGTTGCTCGTAATGCCATTGTCAACTGTGCTGAGCTGGTGACCTATGACCTCATCAAGGATGCCCTCCTGAAAGCCAACCTCATGACAGATGACCTCCCTTGCCACTTCACTTCCGCCTTTGGGGCAGGCTTCTGCACCACTGTCA---TCGCCTCCCCTGTAGACGTGGTCAAGACGAGATACATGAACTCTGCCCTGGGCCAG---TACAGCAGCGCTGGCCACTGTGCCCTTACCATGCTCCAGAAGGAGGGGCCCCGAGCCTTCTAC-AAAGGGTTCATGCCCTCCTTTCTCCGCTTGGGTTCCTGGAACGTGGTGATGTTCGTCACCTATGAGCAGCTGAAACGGGCCCTCATGGCTGCCTGCACTTCCCG----AGAGGCTCCCTTC
>Gorilla_gorilla_UCP2
ATGGTTGGGTTCAAGGCCACA---GATGTGCCCCCTACTGCCACTGTG------AAGTTTCTTGGGGCTGGCACAGCTGCCTGCATCGCAGATCTCATCACCTTTCCTCTGGATACTGCTAAAGTCCGGTTACAGATCCAAGGAGAAAGTCAG---------GGGCCAGTG------CGCGCTACAGCCAG---CGCCCAGTACCGCGGTGTGATGGGCACCATTCTGACCATGGTGCGTACTGAGGGCCCCCGAAGCCTCTACAATGGGCTGGTTGCCGGCCTGCAGCGCCAAATGAGCTTTGCCTCTGTCCGCATCGGCCTGTATGATTCTGTCAAACAGTTCTACA---CCAAGGGCTCTGAGCATACC-AGCATTGGGAGCCGCCTCCTAGCAGGCAGCACCACAGGTGCCCTGGCTGTGGCTGTGGCCCAGCCCACGGATGTGGTAAAGGTCCGATTCCAAGC-----TCAGGCCCGGGCTGG---AG-GTGGTCGGAGA------TACCAAAGCACCGTCAATGCCTACAAGACCATTGCCCGAGAGGAAGGGTTCCGGGGCCTCTGGAAAGGGACCTCTCCCAATGTTGCTCGTAATGCCATTGTCAACTGTGCTGAGCTGGTGACCTATGACCTCATCAAGGATGCCCTCCTGAAAGCCAACCTCATGACAGATGACCTCCCTTGCCACTTCACTTCTGCCTTTGGGGCAGGCTTCTGCACCACTGTCA---TCGCCTCCCCTGTAGACGTGGTCAAGACGAGATACATGAACTCTGCCCTGGGCCAG---TACAGCAGCGCTGGCCACTGTGCCCTTAGCATGCTCCAGAAGGAGGGGCCCCGAGCCTTCTAC-AAAGGGTTCATGCCCTCCTTTCTCCGCTTGGGTTCCTGGAACGTGGTGATGTTCGTCACCTATGAGCAGCTGAAACGGGCCCTCATGGCTGCCTGCACTTCCCG----AAAGGCTCCCTTC
>Pan_troglodytes_UCP2
ATGGTTGGGTTCAAGGCCACA---GATGTGCCCCCTACTGCCACTGTG------AAGTTTCTTGGGGCTGGCACAGCTGCCTGCATCGCAGATCTCATCACCTTTCCTCTGGATACTGCTAAAGTCCGGTTACAGATCCAAGGAGAAAGTCAG---------GGGCCAGTG------CGCGCTACAGCCAG---CGCCCAGTACCGCGGTGTGATGGGCACCATTCTGACCATGGTGCGTACTGAGGGCCCCCGAAGCCTCTACAATGGGCTGGTTGCCGGCCTGCAGCGCCAGATGAGCTTTGCCTCTGTCCGCATCGGCCTGTATGATTCTGTCAAACAGTTCTACA---CCAAGGGCTCTGAGCATGCC-AGCATTGGGAGCCGCCTCCTAGCAGGCAGCACCACAGGTGCCCTGGCTGTGGCTGTGGCCCAGCCCACGGATGTGGTAAAGGTCCGATTCCAAGC-----TCAGGCCCGGGCTGG---AG-GTGGTCGGAGA------TACCAAAGCACCGTCAATGCCTACAGGACCATTGCCCGAGAGGAAGGGTTCCGGGGCCTCTGGAAAGGGACCTCTCCCAATGTTGCTCGTAATGCCATTGTCAACTGTGCTGAGCTGGTGACCTATGACCTCATCAAGGATGCCCTCCTGAAAGCCACCCTCATGACAGATGACCTCCCTTGCCACTTCACTTCTGCCTTTGGGGCAGGCTTCTGCACCACTGTCA---TCGCCTCCCCTGTAGACGTGGTCAAGACGAGATACATGAACTCTGCCCTGGGCCAG---TACAGTAGCGCTGGCCACTGTGCCCTTACCATGCTCCAGAAGGAGGGGCCCCGAGCCTTCTAC-AAAGGGTTCATGCCCTCCTTTCTCCGCTTGGGTTCCTGGAACGTGGTGATGTTCGTCACCTATGAGCAGCTGAAACGAGCCCTCATGGCTGCCTGCACTTCCCG----AGAGGCTCCCTTC
>Homo_sapiens_UCP2
ATGGTTGGGTTCAAGGCCACA---GATGTGCCCCCTACTGCCACTGTG------AAGTTTCTTGGGGCTGGCACAGCTGCCTGCATCGCAGATCTCATCACCTTTCCTCTGGATACTGCTAAAGTCCGGTTACAGATCCAAGGAGAAAGTCAG---------GGGCCAGTG------CGCGCTACAGCCAG---CGCCCAGTACCGCGGTGTGATGGGCACCATTCTGACCATGGTGCGTACTGAGGGCCCCCGAAGCCTCTACAATGGGCTGGTTGCCGGCCTGCAGCGCCAAATGAGCTTTGCCTCTGTCCGCATCGGCCTGTATGATTCTGTCAAACAGTTCTACA---CCAAGGGCTCTGAGCATGCC-AGCATTGGGAGCCGCCTCCTAGCAGGCAGCACCACAGGTGCCCTGGCTGTGGCTGTGGCCCAGCCCACGGATGTGGTAAAGGTCCGATTCCAAGC-----TCAGGCCCGGGCTGG---AG-GTGGTCGGAGA------TACCAAAGCACCGTCAATGCCTACAAGACCATTGCCCGAGAGGAAGGGTTCCGGGGCCTCTGGAAAGGGACCTCTCCCAATGTTGCTCGTAATGCCATTGTCAACTGTGCTGAGCTGGTGACCTATGACCTCATCAAGGATGCCCTCCTGAAAGCCAACCTCATGACAGATGACCTCCCTTGCCACTTCACTTCTGCCTTTGGGGCAGGCTTCTGCACCACTGTCA---TCGCCTCCCCTGTAGACGTGGTCAAGACGAGATACATGAACTCTGCCCTGGGCCAG---TACAGTAGCGCTGGCCACTGTGCCCTTACCATGCTCCAGAAGGAGGGGCCCCGAGCCTTCTAC-AAAGGGTTCATGCCCTCCTTTCTCCGCTTGGGTTCCTGGAACGTGGTGATGTTCGTCACCTATGAGCAGCTGAAACGAGCCCTCATGGCTGCCTGCACTTCCCG----AGAGGCTCCCTTC
>Papio_anubis_UCP2
ATGGTTGGGTTCAAGGCCACA---GATATCCCCCCTACTGCCACTGTG------AAGTTTCTTGGGGCTGGCACAGCTGCCTGCATCGCAGATCTCATCACCTTTCCTCTGGATACTGCCAAAGTCCGGTTACAGATCCAAGGAGAAAGTCAG---------GGGCCAGTG------CGCGCTACAGCCGG---TGCCCCGTACCGCGGTGTACTGGGCACCATTCTGACCATGGTGCGTACCGAGGGCCCCCGAAGCCTCTACAATGGACTGGTTGCCGGCCTGCAGCGTCAAATGAGCTTTGCCTCTGTCCGCATCGGCCTGTATGACTCTGTCAAACAGTTCTACA---CCAAGGGCTCTGAGCATGCC-AGCATTGGGAGCCGCCTCCTAGCAGGCAGCACCACAGGTGCCCTGGCTGTGGCTGTGGCCCAGCCCACGGATGTGGTAAAGGTCCGGTTCCAAGC-----TCAGGCCCGGCCTGG---AG-GTGGTCGGAGA------TACCAAAGCACCGTCGATGCCTACAAGACCATTGCCCGAGAGGAAGGGTTTGGGGGCCTCTGGAAAGGGACCTCTCCCAATGTTGCTCGTAATGCCATTGTCAACTGTGCTGAGCTGGTGACCTATGAC-TCATCAAGGATGCCAT-CTGAAAGCCAA-CTCATGACAGATGACCTCCCTTGCCACTTCACTTCCGCCTTTGGGGCAGGCTTCTGCACCACTGTCA---TCGCCTCCCCTGTAGATGTGGTCAAGACGAGATACATGAACTCTGCCCTGGGCCAG---TACAGCAGCGCTGGCCACTGTGCCCTCACCATGCTCCAGAAGGAGGGACCCCGAGCCTTCTAC-AAAGGGTTCATGCCCTCCTTTCTCCGCTTGGGTTCCTGGAACGTGGTGATGTTCGTCACCTATGAGCAGCTGAAACGGGCCCTCATGGCCGCCTGCACTTCCCG----AGAGGCTCCCTTC
>Chlorocebus_sabaeus_UCP2
ATGGTTGGGTTCAAGGCCACA---GATATCCCCCCTACTGCCACTGTG------AAGTTTCTTGGGGCTGGCACAGCTGCCTGCATCGCAGATCTCATCACCTTTCCTCTGGATACTGCTAAAGTCCGGTTACAGATCCAAGGAGAAAGTCAG---------GGGCCAGTG------CGCGCTACAGCCGG---CGCCCAGTACCGCGGTGTGCTGGGCACCATTCTGACCATGGTGCGTACCGAGGGCCCCCGAAGCCTCTACAATGGACTGGTTGCCGGCCTGCAGCGTCAAATGAGCTTTGCCTCTGTCCGCATCGGCCTGTATGACTCTGTCAAACAGTTCTACA---CCAAGGGCTCTGAGCATGCC-AGCATTGGGAGCCGCCTCCTAGCAGGCAGCACCACAGGTGCCCTGGCTGTGGCTGTGGCCCAGCCCACAGATGTGGTAAAGGTCCGGTTCCAAGC-----TCAGGCCCGGGCTGG---AG-GTGGTCGGAGA------TACCAAAGCACCGTCGATGCCTACAAGACCATTGCCCGAGAGGAAGGGTTTGGGGGCCTCTGGAAAGGGACCTCTCCCAATGTTGCTCGTAATGCCATTGTCAACTGTGCTGAGCTGGTGACCTATGACCTCATCAAGGATGCCCTTCTGAAAGCCAACCTCATGACAGATGACCTCCCTTGCCACTTCACTTCCGCCTTTGGAGCAGGCTTCTGCACCACTGTCA---TCGCCTCCCCTGTAGACGTGGTCAAGACGAGATACATGAACTCTGCCCTGGGCCAG---TACAGCAGCGCTGGCCACTGTGCCCTCACCATGCTCCAGAAGGAGGGACCCCGAGCCTTCTAC-AAAGGGTTCATGCCCTCCTTTCTCCGCTTGGGTTCCTGGAACGTGGTGATGTTCGTCACCTATGAGCAGCTGAAACGGGCCCTCATGGCCGCCTGCACTTCCCG----AGAGGCTCCCTTC
>Macaca_mulatta_UCP2
ATGGTTGGGTTCAAGGCCACA---GATATCCCCCCTACTGCCACTGTG------AAGTTTCTTGGGGCTGGCACAGCTGCCTGCATCGCAGATCTCATCACCTTTCCTCTGGATACTGCTAAAGTCCGGTTACAGATCCAAGGAGAAAGTCAG---------GGGCCAGTG------CACGCTACAGCCGG---CGCCCAGTACCGCGGTGTGCTGGGCACCATTCTGACCATGGTGCGTACCGAGGGCCCCCGAAGCCTCTACAATGGACTGGTTGCCGGCCTGCAGCGTCAAATGAGCTTTGCCTCTGTCCGCATTGGCCTGTATGACTCTGTCAAACAGTTCTACA---CCAAGGGCTCTGAGCATGCC-AGCATTGGGAGCCGCCTCCTAGCAGGCAGCACCACAGGTGCCCTGGCTGTGGCTGTGGCCCAGCCCACGGATGTGGTAAAGGTCCGGTTCCAAGC-----TCAGGCCCGGGCTGG---AG-GTGGTCGGAGA------TACCAAAGCACCGTCGATGCCTACAAGACCATTGCCCAAGAGGAAGGGTTTGGGGGCCTCTGGAAAGGGACCTCTCCCAATGTTGCTCGTAATGCCATTGTCAACTGTGCTGAGCTGGTGACCTATGACCTCATCAAGGATGCCCTTCTGAAAGCCAACCTCATGACAGATGACCTCCCTTGCCACTTCACTTCCGCCTTTGGGGCAGGCTTCTGCACCACTGTCA---TCGCCTCCCCTGTAGACGTGGTCAAGACGAGATACATGAACTCTGCCCTGGGCCAG---TACAGCAGCGCTGGCCACTGTGCCCTCACCATGCTCCAGAAGGAGGGACCCCGAGCCTTCTAC-AAAGGGTTCATGCCCTCCTTTCTCCGCTTGGGTTCCTGGAACGTGGTGATGTTCGTCACCTATGAGCAGCTGAAACGGGCCCTCATGGCCGCCTGCACTTCCCG----AGAGGCTCCCTTC
>Macaca_fascicularis_UCP2
ATGGTTGGGTTCAAGGCCACA---GATATCCCCCCTACTGCCACTGTG------AAGTTTCTTGGGGCTGGCACAGCTGCCTGCATCGCAGATCTCATCACCTTTCCTCTGGATACTGCTAAAGTCCGGTTACAGATCCAAGGAGAAAGTCAG---------GGGCCAGTG------CACGCTACAGCCGG---CGCCCAGTACCGCGGTGTGCTGGGCACCATTCTGACCATGGTGCGTACCGAGGGCCCCCGAAGCCTCTACAATGGACTGGTTGCCGGCCTGCAGCGTCAAATGAGCTTTGCCTCTGTCCGCATTGGCCTGTATGACTCTGTCAAACAGTTCTACA---CCAAGGGCTCTGAGCATGCC-AGCATTGGGAGCCGCCTCCTAGCAGGCAGCACCACAGGTGCCCTGGCTGTGGCTGTGGCCCAGCCCACGGATGTGGTAAAGGTCCGGTTCCAAGC-----TCAGGCCCGGGCTGG-------AGGTCGGAGA------TACCAAAGCACCGTCGATGCCTACAAGACCATTGCCCGAGAGGAAGGGTTTGGGGGCCTCTGGAAAGGGACCTCTCCCAATGTTGCTCGTAATGCCATTGTCAACTGTGCTGAGCTGGTGACCTATGACCTCATCAAAGATGCCCTTCTGAAAGCCAACCTCATGACAGATGACCTCCCTTGCCACTTCACTTCCGCCTTTGGGGCAGGCTTCTGCACCACTGTCA---TCGCCTCCCCTGTAGACGTGGTCAAGACGAGATACATGAACTCTGCCCTGGGCCAG---TACAGCAGCGCTGGCCACTGTGCCCTCACCATGCTCCAGAAGGAGGGACCCCGAGCCTTCTAC-AAAGGGTTCATGCCCTCCTTTCTCCGCTTGGGTTCCTGGAACGTGGTGATGTTCGTCACCTATGAGCAGCTGAAACGGGCCCTCATGGCCGCCTGCACTTCCCG----AGAGGCTCCCTTC
>Callithrix_jacchus_UCP2
ATGGTTGGGTTCAAGGCCACA---GATGTGCCCCCTACTGCCACTGTG------AAGTTTCTTGGGGCTGGTACAGCTGCCTGCATCGCAGATCTCATCACCTTTCCTCTGGATACTGCTAAAGTCCGGCTACAGATCCAAGGGGAAAGTCAG---------GGGGCAGTG------CGTGCTACAGCCAG---TGCCCAATACCGCGGTGTGTTGGGTACCATTCTGACCATGGTGCGTACCGAAGGCCCCCGAAGCCTCTACAATGGGCTGGTTGCTGGCCTGCAGCGCCAAATGAGCTTTGCTTCTGTCCGCATCGGCCTCTATGACTCTGTCAAACAGTTCTACA---CCAAGGGCTCTGAACATGCC-AGCATTGGGAGCCGCCTCCTAGCAGGCAGCACCACAGGTGCCCTGGCTGTTGCTGTGGCCCAGCCCACAGATGTGGTAAAGGTCCGGTTCCAAGC-----TCAGGCCCGGGCTGG---AG-GTGGTCGGAGA------TACCAAAGTACTGTCGATGCCTACAAGACCATCGCCCGAGAGGAAGGGTTCCGGGGCCTTTGGAAAGGGACCTCTCCCAATGTTGCTCGTAATGCCATTGTCAACTGTGCTGAGCTAGTGACCTATGACCTCATCAAGGATACCCTTCTGAAAGCCAACCTCATGACAGATGACCTCCCGTGCCACTTCACCTCTGCCTTTGGGGCAGGCTTCTGTACCACTGTCA---TCGCCTCCCCTGTAGACGTGGTCAAGACGAGATACATGAACTCTGCCCTGAGCCAG---TACAGCAGCGCTGGCCACTGTGCCCTTACCATGCTCCAGAAGGAGGGGCCCCGAGCCTTCTAC-AAAGGGTTCATGCCCTCCTTTCTCCGCTTGGGTTCCTGGAACGTGGTGATGTTTGTCACCTATGAGCAGCTGAAACGGGCCCTCATGGCTGCCTGCACTTCCCG----AGAGGCTCCCTTC
>Saimiri_boliviensis_UCP2
ATGGTTGGGTTCAAGGCCACA---GATGTGCCCCCTACTGCCACTGTA------AAGTTTCTTGGGGCTGGCACAGCTGCCTGCGTCGCAGATCTCATCACCTTTCCTCTGGATACTGCTAAAGTCCGGCTACAGATCCAAGGAGAAAGTCAG---------GGGCCAGTG------CATGCTACAGCCAG---TGCCCAGTACCGTGGTGTGTTGGGTACCATTCTGACCATGGTGCGTACCGAAGGCCCCCGAAGCCTCTACAATGGGTTGGTTGCCGGCCTGCAGCGCCAAATGAGCTTTGCCTCTGTCCGCATCGGCCTCTATGACTCTGTCAAACAGTTCTACA---CCAAGGGCTCTGAACATGCC-AGCATTGGGAGCCGCCTCCTAGCAGGCAGCACCACAGGTGCCCTGGCTGTTGCTGTGGCCCAGCCCACGGATGTGGTAAAGGTCCGGTTCCAAGC-----TCAGGCCCGGGCTGG---AG-GCGGTCGGAGA------TACCAAAGTACCATTGATGCCTACAAGACCATTGCCCGAGAGGAAGGGTTCCGGGGCCTTTGGAAAGGGACCTCTCCCAATGTTGCTCGTAATGCCATTGTCAACTGTGCTGAGCTAGTGACCTATGACCTCATCAAGGACACCCTTCTGAAAGCCAACCTCATGACAGATGACCTCCCGTGCCACTTCACTTCTGCCTTTGGGGCAGGCTTCTGTACCACTATCA---TCGCCTCCCCTGTAGACGTGGTCAAGACGAGATACATGAACTCTGCCCTGGGCCAG---TACAGCAGCGCTGGCCACTGTGCCCTTACCATGCTCCAGAAGGAGGGGCCCCGAGCCTTCTAC-AAAGGGTTCATGCCCTCCTTTCTCCGCTTGGGTTCCTGGAACGTGGTGATGTTCGTCACCTATGAGCAGCTGAAACGGGCCCTCATGGCTGCCTGCGCTTCCCG----AGAGGCTCCCTTC
>Eidolon_helvum_UCP2
ATGGTTGGGTTCAAGGCCACA---GATGTGCCCCCTACTGCCACTGTG------AAGTTCCTGGGGGCTGGCACAGCTGCCTGCATTGCAGATCTCATCACCTTTCCCCTGGATACTGCTAAAGTCCGGCTACAGATCCAAGGAGAAAGGCAG---------GGGCCAATG------CAGGCTGCAGCCAG---TGTCAAGTACCGCGGCGTGCTGGGCACCATCCTGACCATGGTGCGCACTGAGGGTCCCCGCAGCCTCTACAATGGCTTGGTTGCCGGCCTGCAGCGCCAGATGAGCTTCGCTTCTGTTCGCATCGGCCTCTATGACTCCGTCAAGCAGTTCTACA---CCAAGGGCTCTGAGCATGCT-GGCATCGGGAGCCGTCTCCTGGCAGGCAGCACCACAGGTGCCTTGGCTGTTGCTGTGGCTCAGCCCACGGATGTGGTAAAGGTTCGGTTCCAGGC-----TCAGGCCCGGGCTGG---AG-GTAGCCAGAGA------TACCAAAGCACTGTTGATGCCTACAAGACCATTGCCCGAAATGAAGGGTTCCGGGGACTCTGGAAAGGGACTGCTCCCAATATTGCTCGTAATGCTATTGTCAACTGTGCTGAGCTGGTGACCTATGACCTCATCAAGGATGCCCTCCTGAAGGCCAACCTCATGACAGATGACCTTCCTTGCCACTTCACTTCTGCCTTCGGGGCAGGCTTCTGCACCACCATCA---TTGCCTCCCCTGTCGACGTGGTCAAGACGAGATATATGAACTCTGCCGCTAACCAG---TACAGCAGCGCTGGCCATTGTGCCCTCACCATGCTCCAGAAGGAGGGTCCCCGAGCCTTCTAC-AAAGGGTTCATGCCGTCCTTCCTCCGTTTGGGTTCCTGGAACGTGGTGATGTTTGTCACCTATGAGCAGCTGAAACGGGCCCTCACGGCTGCCTGCACTTCCCG----GGAGGCTCCCTTT
>Pteropus_alecto_UCP2
ATGGTTGGGTTCAAGGCCACA---GATGTGCCCCCTACTGCCACTGTG------AAGTTCCTGGGGGCTGGCACAGCTGCCTGCATTGCAGATCTCATCACCTTTCCCCTGGATACTGCTAAAGTCCGGCTACAGATCCAAGGAGAAAGGCAG---------GGGCCAATG------CAGGCTGCAGCCAG---TGTCAAGTACCGCGGTGTGCTGGGCACCATCTTGACCATGGTGCGCACCGAGGGTCCCCGCAGCCTCTACAATGGCTTGGTCGCCGGCTTACAGCGCCAGATGAGCTTCGCTTCTGTTCGCATCGGCCTCTATGACTCAGTCAAGCAGTTCTACA---CCAAGGGCTCTGAGCATGCT-GGCATCGGGAGCCGTCTCCTGGCAGGTAGCACCACAGGTGCCTTGGCTGTTGCTGTGGCCCAGCCCACGGATGTGGTGAAGGTTCGGTTCCAGGC-----TCAGGCCCGGGCTGG---AG-GTAGCCAGAGA------TACCAAAGCACTGTTGATGCCTACAAGACCATTGCCCGAAAGGAAGGGTTCCGGGGACTCTGGAAAGGGACTGCTCCCAATATTGCTCGTAATGCTATTGTCAACTGTGCTGAGCTGGTGACCTACGACCTCATCAAGGATGCCCTCCTGAAGGCCAACCTCATGACGGATGACCTTCCTTGCCACTTCACTTCTGCCTTCGGGGCAGGCTTCTGCACCACCATCA---TTGCCTCCCCTGTCGACGTGGTCAAGACGAGATATATGAACTCTGCCCCTAGCCAG---TACAGCAGCGCTGGCCATTGTGCCCTCACCATGCTCCAGAAGGAGGGTCCCCGAGCCTTCTAC-AAAGGGTTCATGCCGTCCTTCCTCCGGTTGGGTTCCTGGAACGTGGTGATGTTTGTCACCTATGAGCAACTGAAACGGGCCCTCACGGCTGCCTGCACTTCCCG----GGAGGCTCCCTTT
>Pteropus_vampyrus_UCP2
ATGGTTGGGTTCAAGGCCACA---GATGTGCCCCCTACTGCCACTGTG------AAGTTCCTGGGGGCTGGCACAGCTGCCTGCATTGCAGATCTCATCACCTTTCCCCTGGATACTGCTAAAGTCCGGCTACAGATCCAAGGAGAAAGGCAG---------GGGCCAATG------CAGGCTGCAGCCAG---TGTCAAGTACCGCGGTGTGCTGGGCACCATCTTGACCATGGTGCGCACCGAGGGTCCCCGCAGCCTCTACAATGGCTTGGTCGCCGGCCTACAGCGCCAGATGAGCTTCGCTTCTGTTCGCATCGGCCTCTATGACTCCGTCAAGCAGTTCTACA---CCAAGGGCTCTGAGCATGCT-GGCATCGGGAGCCGTCTCCTGGCAGGCAGCACCACAGGTGCCTTGGCTGTTGCTGTGGCCCAGCCCACAGATGTGGTGAAGGTTCGGTTCCAGGC-----TCAGGCCCGGGCTGG---AG-GTAGCCAGAGA------TACCAAAGCACTGTTGATGCCTACAAGACCATTGCCCAAAAGGAAGGGTTCCGGGGACTCTGGAAAGGGACTGCTCCCAATATTGCTCGTAATGCTATTGTCAACTGTGCTGAGCTGGTGACCTACGACCTCATCAAGGATGCCCTCCTGAAGGCCAACCTCATGACGGATGACCTTCCTTGCCACTTCACTTCTGCCTTCGGGGCAGGCTTCTGCACCACCATCA---TTGCCTCCCCTGTCGACGTGGTCAAGACGAGATATATGAACTCTGCCCCTAGCCAG---TACAGCAGTGCTGGCCATTGTGCCCTCACCATGCTCCAGAAGGAGGGTCCCCGAGCCTTCTAC-AAAGGGTTCATGCCGTCCTTCCTCCGGTTGGGCTCCTGGAACGTGGTGATGTTTGTCACCTATGAGCAACTGAAACGGGCCCTCACGGCTGCCTGCGCTTCCCG----GGAGGCTCCCTTT
>Felis_catus_UCP2
ATGGTTGGGTTCAAGGCTACA---GATGTACCCCCTACTGCCACTGTG------AAGTTCCTGGGGGCTGGCACAGCTGCCTGCATTGCAGATCTCATCACCTTTCCTCTGGACACTGCTAAAGTCCGGCTGCAGATCCAAGGAGAAAGGCAG---------GGACCAGCG------CGGGCCGTAGCCAG---CGCCCAGTACCGTGGCGTGCTGGGCACCATCCTGACCATGGTGCGCACCGAGGGCCCCCGTAGCCTCTACAATGGGCTGGTCGCTGGCCTGCAGCGCCAGATGAGCTTTGCTTCTGTCCGCATCGGCCTCTACGACTCTGTCAAGCAGTTCTACA---CCAAGGGTTCTGAGCATGCC-GGCATCGGGAGCCGCCTCCTGGCAGGCAGCACCACAGGGGCCTTGGCTGTGGCTGTGGCCCAGCCCACAGATGTAGTAAAGGTCCGATTTCAAGC-----TCAGGCCCGGGCTGG---AA-GTGGCCGGAGA------TACCAAAGCACTGTCGATGCCTACAAGACCATTGCCCGAGAGGAAGGGTTCCGGGGACTCTGGAAAGGGACCTCTCCCAATGTTGCTCGTAATGCCATTGTCAACTGTGCTGAGCTGGTGACCTACGATCTCATCAAGGACGCCCTCCTGAAAGCCAACCTCATGACAGATGACCTCCCTTGCCACTTCACTTCCGCCTTTGGGGCAGGCTTCTGCACCACTGTCA---TCGCCTCCCCTGTCGATGTGGTCAAGACGAGATACATGAACTCTGCCCCGGGCCAG---TACAGCAGCGCTGGCCACTGTGCCCTTACCATGCTCCACAAGGAGGGTCCCCGAGCCTTCTAC-AAAGGGTTCATGCCCTCCTTTCTCCGTTTGGGTTCCTGGAACGTGGTGATGTTTGTCACCTATGAGCAGCTCAAACGGGCTCTCATGGCAGCCTGCACTTCCCG----GGAGGCTCCCTTT
>Panthera_tigris_UCP2
ATGGTTGGGTTCAAGGCTACA---GATGTACCCCCTACCGCCACTGTG------AAGTTCCTGGGGGCTGGCACAGCTGCCTGCATTGCAGATCTCATCACCTTTCCTCTGGACACCGCTAAAGTCCGGCTGCAGATCCAAGGAGAAAGGCAG---------GGACCAGCG------CGGGCCGCAGCCAG---CGCCCAGTACCGTGGCGTGCTGGGCACCATCCTGACCATGGTGCGCACTGAGGGCCCCCGCAGCCTCTACAATGGGCTGGTCGCCGGCCTGCAGCGCCAGATGAGCTTTGCTTCTGTCCGCATCGGCCTCTACGACTCTGTCAAGCAGTTCTACA---CCAAGGGTTCTGAGCATGCC-GGCATCGGGAGCCGCCTCCTGGCAGGCAGCACCACAGGGGCCTTGGCTGTGGCTGTGGCCCAGCCCACAGATGTAGTAAAGGTCCGATTCCAAGC-----TCAGGCCCGGGCTGG---AA-GTGGCCGGAGA------TACCAAAGCACTGTCGATGCCTACAAGACGATTGCCCGAGAGGAAGGGTTCCGGGGACTCTGGAAAGGGACCTCTCCCAATGTTGCTCGTAATGCCATTGTCAACTGTGCTGAGCTGGTGACCTACGATCTCATCAAGGACGCCCTCCTGAAAGCCAACCTCATGACAGATGACCTCCCTTGCCACTTCACTTCCGCCTTTGGGGCAGGCTTCTGCACCACGGTCA---TCGCCTCCCCTGTCGATGTGGTCAAGACGAGATATATGAACTCTGCCCCGGGCCAG---TACAGCAGCGCTGGCCACTGTGCCCTTACCATGCTCCACAAGGAGGGTCCCCGAGCCTTCTAC-AAAGGGTTCATGCCCTCCTTTCTCCGTTTGGGTTCCTGGAACGTGGTGATGTTTGTCACCTATGAGCAGCTCAAACGGGCTCTCATGGCAGCCTGCACTTCCCG----GGAGGCTCCCTTT
>Panthera_uncia_UCP2
ATGGTTGGGTTCAAGGCTACA---GATGTACCCCCTACCGCCACTGTG------AAGTTCCTGGGGGCTGGCACAGCTGCCTGCATTGCAGATCTCATCACCTTTCCTCTGGACACCGCTAAAGTCCGGCTGCAGATCCAAGGAGAAAGGCAG---------GGACCAGCG------CGGGCCGCAGCCAG---CGCCCAGTACCGTGGCGTGCTGGGCACCATCCTGACCATGGTGCGCACTGAGGGCCCCCGCAGCCTCTACAATGGGCTGGTCGCCGGCCTGCAGCGCCAGATGAGCTTTGCTTCTGTCCGCATCGGCCTCTACGACTCTGTCAAGCAGTTCTACA---CCAAGGGTTCTGAGCATGCC-GGCATCGGGAGCCGCCTCCTGGCAGGCAGCACCACAGGGGCCTTGGCTGTGGCTGTGGCCCAGCCCACAGATGTAGTAAAGGTCCGATTCCAAGC-----TCAGGCCCGGGCTGG---AA-GTGGCCGGAGA------TACCAAAGCACTGTCGATGCCTACAAGACCATTGCCCGAGAGGAAGGGTTCCGGGGACTCTGGAAAGGGACCTCTCCCAATGTTGCTCGTAATGCCATTGTCAACTGTGCTGAGCTGGTGACCTACGATCTCATCAAGGACGCCCTCCTGAAAGCCAACCTCATGACAGATGACCTCCCTTGCCACTTCACTTCCGCCTTTGGGGCAGGCTTCTGCACCACTGTCA---TCGCCTCCCCTGTCGATGTGGTCAAGACGAGATATATGAACTCTGCCCCGGGCCAG---TACAGCAGCGCTGGCCACTGTGCCCTTACCATGCTCCACAAGGAGGGTCCCCGAGCCTTCTAC-AAAGGGTTCATGCCCTCCTTTCTCCGTTTGGGTTCCTGGAACGTGGTGATGTTTGTCACCTATGAGCAGCTCAAACGGGCTCTCATGGCAGCCTGCACTTCCCG----GGAGGCTCCCTTT
>Mustela_putorius_UCP2
ATGGTTGGGTTCAAGGCTACA---GATGTACCCCCTACTGCCACGGTG------AAGTTCCTGGGGGCTGGCACAGCTGCGTGCATTGCAGATCTCATCACCTTTCCTCTGGACACGGCGAAAGTCCGGCTGCAGATCCAAGGAGAGAGGCAG---------GGGCCAGTG------CGGGCTGCGGCCAG---CACCCAGTACCGCGGCGTGCTGGGCACCATTCTGACCATGGTGCGCACCGAGGGCCCCCGCAGCCTCTACAGTGGGCTGGTCGCCGGCCTGCAGCGCCAAATGAGCTTTGCCTCCGTCCGCATCGGCCTCTACGACTCTGTCAAGCAGTTCTACA---CCAAGGGTTCTGAGCATGCC-AGCATCGGGAGCCGCCTCCTGGCAGGCAGCACCACAGGTGCCTTGGCTGTGGCTGTGGCCCAGCCCACAGATGTAGTAAAGGTACGGTTCCAGGC-----CCAAGCCCAGGCTGG---AA-GTGGCCGGAGA------TACCAAAGCACTGTTGATGCCTACAAGACCATCGCCCGAGAGGAAGGGTTCCGAGGACTCTGGAAAGGAACCTCTCCCAATGTTGCTCGTAATGCCATTGTCAACTGTGCTGAGCTGGTGACCTACGATCTCATCAAGGATGCCCTCCTGAAGGCCAACCTCATGACAGATGACCTCCCTTGCCACTTCACTTCCGCCTTCGGGGCGGGCTTCTGCACCACTGTCA---TCGCCTCCCCTGTCGATGTGGTCAAGACAAGATACATGAACTCTGCCCTGGGCCAG---TACAGCAGCGCTGGCCACTGTGCCCTCACCATGCTCCAGAAGGAGGGTCCTCGAGCCTTCTAC-AAAGGGTTCATGCCCTCCTTTCTCCGTTTGGGTTCCTGGAACGTGGTGATGTTTGTCACCTATGAGCAGCTCAAACGGGCCCTCATGGCTACCCGAACTTCCCG----CGAGGCTCCCTTT
>Ursus_maritimus_UCP2
ATGGTTGGGTTCAAGGCTACA---GATGTACCCCCTACTGCCACTGTG------AAGTTCCTGGGGGCTGGCACAGCTGCCTGCATCGCAGATCTCATTACCTTTCCTCTGGACACGGCGAAAGTCCGGCTGCAGATCCAAGGAGAGAGGCAG---------GGGCCAGTG------CGGGCTGCGGCCAG---CGCCCAGTACCGCGGCGTGCTGGGCACCATCCTGACCATGGTGCGCACCGAGGGCCCCCGCAGCCTCTACAGTGGGCTGGTCGCCGGCCTGCAGCGCCAGATGAGCTTTGCCTCTGTCCGCATCGGCCTCTACGACTCTGTCAAGCAGTTCTACA---CCAAGGGTTCTGAGCATGCC-GGCATCGGGAGCCGCCTCCTGGCAGGCAGCACCACAGGTGCCTTGGCTGTGGCCGTGGCCCAGCCCACAGATGTAGTGAAGGTCCGGTTCCAGGC-----TCAGGCCCGGGCTGG---AA-GTGGCCGGAGA------TACCAAAGCACTGTTGATGCCTATAAGACCATCGCCCGAGAGGAAGGGTTCCGAGGACTCTGGAAAGGGACCTCTCCCAATGTTGCTCGTAATGCTATTGTCAACTGTGCTGAGCTGGTGACCTACGATCTCATCAAGGACACCATCCTGAAGGCCAACCTCATGACAGATGACCTCCCTTGCCACTTCACTTCCGCCTTCGGGGCAGGCTTCTGCACCACCGTCA---TCGCCTCCCCTGTCGATGTGGTCAAGACGAGATACATGAACTCTGCCCTGGGCCAG---TACAGGAGCGCTGGCCACTGTGCCCTCACCATGCTCCAGAAGGAGGGTCCCCGAGCCTTCTAC-AAAGGGTTCATGCCCTCCTTTCTCCGTTTGGGTTCCTGGAACGTGGTGATGTTTGTCACCTATGAGCAGCTCAAACGGGCCCTGATGGCTGCCCGCACTTCCCG----GGAGGCTCCCTTT
>Ailuropoda_melanoleuca_UCP2
ATGGTTGGGTTCAAGGCTACA---GATGTACCCCCTACTGCCACTGTG------AAGTTCCTGGGGGCTGGCACAGCTGCCTGCATCGCAGATCTCATCACCTTTCCTCTGGACACCGCGAAAGTCCGGCTGCAGATCCAAGGAGAGAGGCAG---------GGGTCAGTG------CGGGCTGCGGCCAG---CGCCCAGTACCGCGGCGTGCTGGGCACCATCCTGACCATGGTGCGCACCGAGGGCCCCCGCAGCCTCTACAGTGGCCTGGTCGCCGGCCTGCAGCGCCAGATGAGCTTTGCCTCTGTCCGCATCGGCCTCTACGACTCTGTCAAGCAGTTCTACA---CCAAGGGTTCTGAGCATGCC-GGCATTGGGAGCCGCCTCCTGGCAGGCAGCACCACAGGTGCCTTGGCTGTGGCCGTGGCCCAGCCCACAGATGTAGTGAAGGTCCGGTTCCAGGC-----TCAGGCCCGGGCTGG---AA-GCGTCCGGAGA------TACCAAAGCACTGTTGATGCCTATAAGACCATCGCCCGAGAGGAAGGGTTCCGAGGACTCTGGAAAGGGACCTCTCCCAATGTTGCTCGTAACGCCATTGTCAACTGTGCTGAGCTGGTGACCTACGATCTCATCAAGGACACCCTCCTGAAGGCCAACGTCATGACAGATGACCTCCCTTGCCACTTCACTTCCGCCTTCGGGGCAGGCTTCTGCACCACCGTCA---TCGCCTCCCCTGTCGATGTGGTCAAGACGAGATACATGAACTCTGCCCTGGGCCAG---TACAGGAGCGCTGGCCACTGTGCCCTCACCATGCTCCAGAAGGAGGGTCCCCGAGCCTTCTAC-AAAGGGTTCATGCCCTCCTTTCTCCGTTTGGGTTCCTGGAACGTGGTGATGTTTGTCACCTATGAGCAGCTCAAACGGGCCCTCATGGCTGCCCGCACTTCCCG----GGAGGCTCCCTTT
>Neovison_vison_UCP2
?????????????????????---????????????????????????------???TTCCTGGGGGCTGGCACAGCTGCATGCATTGCAGATCTCATCACCTTTCCTCTGGACACGGCGAAAGTCCGGCTGCAGATCCAAGGAGAGAGGCAG---------GGGCCAGTG------CGGGCTGCGGCCAG---CACCCAGTACCGCGGCGTGCTTGGCACCATTCTGACCATGGTGCGCACCGAGGGCCCCCGCAGCCTCTACAGTGGGCTGGTCGCCGGCCTGCAGCGCCAAATGAGCTTTGCCTCCGTCCGCATCGGCCTCTACGACTCTGTCAAGCAGTTCTACA---CCAAGGGTTCTGAGCATGCC-AGCATCGGGAGCCGCCTCCTGGCAGGCAGCACCACAGGTGCCTTGGCTGTGGCTGTGGCCCAGCCCACAGATGTAGTAAAGGTCCGGTTCCAGGC-----TCAAGCCCGGGCTGG---AA-GTGGCCGGAGA------TACCAAAGCACTGTTGATGCCTACAAGACCATCGCCCGAGAGGAAGGGTTCCGAGGACTCTGGAAAGGAACCTCTCCCAATGTTGCTCGTAATGCCATTGTCAACTGTGCTGAGCTGGTGACCTACGATCTCATCAAGGATGCCCTCCTGAAGGCCAACCTCATGACAGATGACCTCCCTTGCCACTTCACTTCCGCCTTCGGGGCGGGCTTCTGCACCACTGTCA---TCGCCTCCCCTGTCGATGTGGTCAAGACAAGATACATGAACTCTGCCCTGGGCCAG---TACAGCAGCGCTGGCCACTGTGCCCTCACCATGCTCC??????????????????????????-????????????????????????????????????????????????????????????????????????????????????????????????????????----?????????????
>Canis_familiaris_UCP2
ATGGTTGGGTTCAAGGCTACG---GATGTACCCCCTACTGCCACTGTG------AAGTTCCTGGGGGCTGGCACAGCTGCCTGCATTGCAGATCTCATCACCTTTCCTCTGGACACCGCTAAAGTCCGGCTGCAGATCCAAGGAGAAAGGCAG---------GGGCCAGTG------CGGGCTGCGGCCAG---CGCCCAGTACCGAGGCGTGCTAGGCACCATCCTGACCATGGTGCGCACTGAGGGCCCCCGTAGCCTCTACAGTGGGCTGGTCGCCGGCCTGCAGCGCCAGATGAGCTTTGCCTCTGTCCGCATCGGCCTCTACGACTCTGTCAAGCAATTCTACA---CCAAGGGTTCTGAGCATGCT-GGCATCGGGAGCCGCCTCCTGGCAGGCAGCACCACAGGTGCCTTGGCTGTGGCTGTAGCCCAGCCCACAGATGTAGTAAAGGTCCGGTTCCAGGC-----TCAGGCCCGGGCTGG---AA-GTGGCCGGAGA------TACCAAAGCACTGTTGATGCCTACAAGACCATCGCCCGAGAGGAAGGGTTCCGAGGACTCTGGAAAGGGACCTCTCCCAATGTTGCTCGTAATGCCATTGTCAACTGTGCTGAGCTGGTGACCTACGATCTCATCAAGGACGCCCTCCTGAAGGCCAACCTCATGACAGATGACCTCCCTTGCCACTTCACTTCTGCCTTCGGGGCAGGCTTCTGCACCACCGTCA---TCGCCTCCCCCGTCGATGTCGTCAAGACGAGATATATGAACTCTGCCCTAGGCCAG---TACAGCAGCGCTGGCCACTGTGCCCTCACCATGCTCCAGAAGGAGGGTCCCCGAGCCTTCTAC-AAAGGGTTCATGCCTTCCTTTCTCCGTTTGGGTTCCTGGAACGTGGTGATGTTTGTCACCTATGAGCAGCTCAAACGGGCCCTCATGGCTGCCTGCACTTCCCG----GGAGGCTCCCTTT
>Odobenus_rosmarus_UCP2
ATGGTTGGGTTCAAGGCTACG---GATGTACCCCCTACTGCCGCTGTG------AAGTTCCTGGGGGCAGGCACAGCTGCCTGCATTGCAGATCTCATCACCTTTCCTTTGGACACCGCTAAAGTCCGGCTGCAGATTCAAGGAGAAAGGCAG---------GGGCCAGTG------CGGGCTGCGACCAG---CGCCCAGTACCGCGGCGTGCTGGGCACCATCCTGACCATGGTGCGCACCGAGGGCCCTCGTAGCCTCTACAGTGGGCTGGTCGCTGGCCTACAGCGCCAGATGAGCTTTGCCTCTGTCCGCATCGGCCTCTACGACTCTGTCAAGCAGTTCTACA---CCAAGGGTTCTGAGCATGCC-GGCATCGGGAGCCGCCTCCTGGCAGGCAGCACCACAGGTGCCTTGGCTGTGGCTGTGGCCCAGCCCACAGATGTGGTAAAGGTCCGGTTCCAGGC-----TCAGGCCCGGGCTGG---AA-GAGGCCGGAGA------TACCAAAGCACTGTTGATGCCTACAAGACCATCGCCCGAGAGGAAGGGTTCCGAGGTCTCTGGAAAGGGACCTCTCCCAATGTTGCTCGTAATGCCATTGTCAACTGTGCTGAGCTGGTGACCTACGATCTCATCAAGGACGCCCTCCTGAAGGCCAACCTCATGACAGATGACCTCCCTTGCCACTTCACTTCCGCCTTCGGGGCCGGCTTCTGCACCACCGTCA---TTGCCTCCCCTGTCGATGTGGTCAAGACGAGATACATGAACTCTGCCCTGGGCCAG---TACAGCAGCGCTGGCCACTGTGCCCTCACCATGCTCCAGAAGGAGGGTCCCCGAGCCTTTTAC-AAAGGGTTCATGCCCTCCTTTCTCCGTTTGGGTTCCTGGAACGTGGTGATGTTTGTCACCTATGAGCAGCTCAAACGGGCCCTCATGGCTGCCTGCACTTCCCG----GGAGGCTCCCTTT
>Leptonychotes_weddellii_UCP2
ATGGTTGGGTTCAAGGCTACA---GATGTACCCCCTACTGCCGCTGTG------AAGTTCCTGGGGGCAGGCACAGCTGCCTGCATTGCAGATCTCATCACCTTTCCTTTGGACACCGCTAAAGTCCGGCTGCAGATTCAAGGAGAAAGGCAT---------GGGCCAGTG------CGGGCTGCGACCAG---CGCCCAGTACCGTGGCGTGCTGGGCACCATCCTGACCATGGTGCGCACCGAGGGCCCTCGTAGCCTCTACAGTGGGCTGGTCGCCGGCCTGCAGCGCCAGATGAGCTTTGCCTCTGTCCGCATCGGCCTCTACGACTCTGTCAAGCAGTTCTACA---CCAAGGGTTCTGAGCATGCC-GGCATTGGGAGCCGCCTCCTGGCAGGCAGCACCACAGGTGCCTTGGCTGTGGCTGTGGCCCAGCCCACAGATGTGGTAAAGGTCCGGTTCCAGGC-----ACAGGCCCGGGCTGG---AA-GAGGCCGGAGA------TACCAAAGCACTGTTGATGCCTACAAGACCATCGCCCGAGAGGAAGGGTTCCGAGGACTCTGGAAAGGGACCTCTCCCAATGTTGCTCGTAATGCCATTGTCAACTGTGCTGAGCTGGTGACCTACGATCTCATCAAGGACGCCCTCCTGAAGGCCAACCTCATGACAGATGACCTTCCTTGCCACTTCACTTCCGCCTTCGGGGCCGGCTTCTGCACCACCGTCA---TTGCCTCCCCTGTCGATGTGGTCAAGACGAGATACATGAACTCTGCCCTGGGCCAG---TACAGCAGCGCTGGCCACTGTGCCCTCACCATGCTCCAGAAGGAGGGTCCCCGAGCCTTCTAC-AAAGGGTTCATGCCCTCCTTTCTCCGTTTGGGTTCCTGGAACGTGGTGATGTTTGTCACCTATGAGCAGCTCAAACGGGCCCTTATGGCTGCCTGCACTTCCCG----GGAGGCTCCCTTT
>Myotis_lucifugus_UCP2
ATGGTTGGGTTTAAGGCCACA---GATGTGCCCCCTACTGCCACTGTG------AAGTTCCTGGGGGCTGGCACAGCTGCCTGCATTGCAGATCTCATCACCTTTCCCCTGGATACCGCTAAAGTCCGGCTGCAGATCCAAGGAGAAAAGCAG---------GGGGCAGTG------CGAGCTGCAGCCAG---TGTCCAGTACCGCGGCGTGCTGGGCACCATCCTGACCATGGCGCGCACCGAGGGTCCCCGCAGCCTCTACAATGGGCTAGTCGCCGGCCTGCAGCGCCAGATGAGCTTTGCATCTGTCCGCATTGGCCTCTACGACTCTGTCAAGCAGTTCTACA---CCAAGGGCTCTGAGCATGCC-GGCATCGGGAGCCGCCTCCTGGCAGGCAGCACCACGGGTGCCCTGGCTGTGGCTGTGGCCCAGCCCACGGATGTGGTAAAGGTCCGGTTCCAGGC-----TCAGGCCCGGGCTGG---AG-GTGGTCAGAGA------TATCAAAGTACTGTTGATGCCTACAAGACCATTGCCCGAGAGGAAGGGTTCCGGGGACTCTGGAAAGGGACCTCTCCCAATATCGCCCGTAATGCTATTGTGAACTGTGCTGAATTGGTGACCTACGACCTAATCAAGGATGCCCTCCTGAAAGCCAACCTCATGACAGATGACCTTCCTTGCCACTTCACTTCTGCCTTCGGGGCAGGTTTCTGCACCACCATCA---TTGCCTCCCCTGTCGACGTAGTCAAGACGAGATATATGAACTCTGCCCTTGGCCAG---TACAGCAGCGCTGGCCAATGTGCCCTCACCATGCTCCAGAAGGAGGGTCCCCGAGCCTTCTAC-AAAGGGTTCATGCCTTCCTTCCTCCGTTTGGGTTCCTGGAACGTGGTGATGTTCGTCACCTATGAGCAGCTGAAACGGGCACTCACGGCTGCCTGCACTTCCCG----GGAGGCTCCCTTT
>Myotis_brandtii_UCP2
ATGGTTGGGTTTAAGGCCACA---GATGTGCCCCCTACTGCCACTGTG------AAGTTCCTGGGGGCTGGCACAGCTGCCTGCATTGCAGATCTCATCACCTTTCCCCTGGATACCGCTAAAGTCCGGCTGCAGATCCAAGGAGAAAAGCAG---------GGGGCAGTG------CGAGCTGCAGCCAG---TGTCCAGTACCGCGGCGTGCTGGGCACCATCCTGACCATGGCGCGCACCGAGGGTCCCCGCAGCCTCTATAACGGGCTAGTCGCCGGCCTGCAGCGCCAGATGAGCTTTGCATCTGTCCGCATTGGCCTCTACGACTCTGTCAAGCAGTTCTACA---CCAAGGGCTCTGAGCATGCC-GGCATCGGGAGCCGCCTCCTGGCAGGCAGCACCACGGGTGCCCTGGCTGTGGCTGTGGCCCAGCCCACGGATGTGGTAAAGGTCCGGTTCCAGGC-----TCAGGCCCGGGCTGG---AG-GTGGCCAGAGA------TATCAAAGTACTGTTGATGCCTACAAGACCATTGCCCGAGAGGAAGGGTTCCGGGGACTCTGGAAAGGGACCTCTCCCAATATTGCCCGTAATGCTATTGTGAACTGTGCTGAATTGGTGACCTACGACCTAATCAAGGATGCCCTCCTGAAAGCCAACCTCATGACAGATGACCTTCCTTGCCACTTCACTTCTGCCTTCGGGGCAGGTTTCTGCACCACCATCG---TTGCCTCCCCTGTCGACGTAGTCAAGACGAGATATATGAACTCTGCCCTTGGCCAG---TACAGCAGCGCTGGCCAATGTGCCCTCACCATGCTCCAGAAGGAGGGTCCCCGAGCCTTCTAC-AAAGGGTTCATGCCTTCCTTCCTCCGTTTGGGTTCCTGGAACGTGGTGATGTTTGTCACCTATGAGCAGCTGAAACGGGCCCTCATGGCTGCCTGCACTTCCCG----GGAGGCTCCCTTT
>Eptesicus_fuscus_UCP2
ATGGTTGGGTTTAAGGCCACA---GATGTGCCCCCTACTGCCACTGTG------AAGTTCCTGGGGGCTGGCACAGCTGCCTGCATTGCAGATCTCATCACCTTTCCCCTGGATACTGCTAAAGTCCGGCTGCAGATCCAAGGAGAAAAGCAG---------GGGGCCGTG------CGAGCTGCAGCCAG---TGTCCAGTACCGCGGCGTGCTAGGCACCATCCTGACCATGGCGCGCACCGAGGGTCCCCGCAGCCTCTACAATGGGCTGGTCGCCGGCCTGCAGCGCCAGATGAGCTTTGCGTCTGTCCGCATCGGCCTCTATGACTCTGTCAAGCAGTTCTACA---CCAAGGGCTCTGAGCATGCC-GGCATCGGGAGCCGCCTCCTGGCAGGCAGCACCACGGGTGCCCTGGCTGTGGCTGTGGCCCAGCCCACGGATGTGGTGAAGGTCCGGTTCCAGGC-----TCAGGCCAGGGCTGG---AG-GTGGCCAGAGA------TACCAAAGTACTGTTGATGCCTACAAGACCATTGCCCGAGAGGAAGGGTTCCGGGGACTCTGGAAAGGGACCTCTCCCAATATTGCCCGTAATGCAATTGTGAACTGTACTGAATTGGTGACCTACGACCTAATCAAGGATGCCCTCCTGAAGGCCAACCTCATGACAGATGACCTTCCTTGCCACTTCACTTCTGCCTTCGGGGCAGGTTTCTGCACCACCATCA---TTGCCTCCCCTGTCGACGTAGTCAAGACGAGATACATGAACTCTGCCCTTGGCCAG---TACAGCAGCGCTGGCCACTGTGCCCTCACCATGCTCCAGAAGGAGGGTCCCCGAGCCTTCTAC-AAAGGGTTCATGCCCTCCTTCCTCCGTTTGGGCTCCTGGAACGTGGTGATGTTCGTCACCTATGAGCAGCTGAAACGGGCCCTCATGGCTGCCTGCACTTCCCG----GGAGGCTCCCTTT
>Equus_przewalskii_UCP2
ATGGTTGGGTTCAAGGCCACA---GATGTGCCCCCTACTGCCACTGTG------AAGTTCCTGGGGGCTGGCACAGCTGCCTGCATTGCAGATCTCATCACCTTTCCCCTGGATACTGCTAAAGTCCGGCTGCAGATCCAAGGAGAAAAGCAG---------GGGCCAGT?------??????????????---?????????????????????????ACCATCCTGACCATGGTGCGCACCGAGGGCCCCTGCAGCCTCTACAACGGGCTGGTCGCCGGCCTGCAGCGCCAGATGAGCTTTGCCTCTGTCCGCATTGGCCTCTATGACTCCGTCAAGCAGTTCTACA---CCAAGGGCTCTGAGCATGCC-GGCATTGGGAGCCGCCTCCTGGCAGGCAGTACCACAGGTGCCCTGGCTGTGGCTGTGGCCCAGCCCACAGATGTGGTAAAGGTCCGGTTCCAGGC-----TCAGGCCCGGGCTGG---TG-GTGGCCGGAGA------TATCAAAGCACCGTTGATGCCTACAAGACCATTGCCCGAGAGGAGGGGTTCCGGGGACTCTGGAAAGGGACCTCTCCCAACGTTGCTCGTAATGCCATTGTCAACTGTGCCGAGCTCGTGACCTACGACCTCATCAAGGACACCCTCCTGAAGGCCAACCTCATGACAGATGACCTTCCTTGCCACTTCACTTCCGCCTTCGGGGCAGGCTTCTGCACCACCATCA---TCGCCTCCCCTGTCGACGTGGTCAAGACGAGATATATGAACTCTGCCCTGGGCCAG---TACAGCAGCGCTGGCCACTGTGCCCTTACCATGCTCCAGAAGGAGGGTCCCCGAGCCTTCTAC-AAAGGGTTCATGCCCTCCTTTCTCCGTTTGGGTTCCTGGAACGTGGTGATGTTCGTCACCTATGAGCAGCTGAAACGGGCCCTCATGGCTGCCTGCACTTCCCA----GGAAGCTCCCTTT
>Equus_asinus_UCP2
ATGGTTGGGTTCAAGGCCACA---GATGTGCCCCCTACTGCCACTGTG------AAGTTCCTGGGGGCTGGCACAGCTGCCTGCATTGCAGATCTCATCACCTTTCCCCTGGATACTGCTAAAGTCCGGCTGCAGATCCAAGGAGAAAAGCAG---------GGGCCAGTG------CGGGCTGCGGCCAG---CGCCCAGTACCGCGGCGTGCTGGGCACCATCCTGACCATGGTGCGCACCGAGGGCCCCTGCAGCCTCTACAACGGGCTGGTCGCCGGCCTGCAGCGCCAGATGAGCTTCGCCTCTGTCCGCATTGGCCTCTATGACTCCGTCAAGCAGTTCTACA---CCAAGGGCTCTGAGCATGCC-GGCATCGGGAGCCGCCTCCTGGCAGGCAGTACCACAGGTGCCCTGGCTGTGGCTGTGGCCCAGCCCACAGATGTGGTAAAGGTCCGGTTCCAGGC-----TCAGGCCCGGGCTGG---TG-GTGGCCGGAGA------TATCAAAGCACCGTTGATGCCTACAAGACCATTGCCCGAGAGGAGGGGTTCCGGGGACTCTGGAAAGGGACCTCTCCCAACGTTGCTCGTAATGCCATTGTCAACTGTGCCGAGCTCGTGACCTATGACCTCATCAAGGACGCCCTCCTGAAGGCCAACCTCATGACAGATGACCTTCCTTGCCACTTCACTTCCGCCTTCGGGGCGGGCTTCTGCACCACCATCA---TCGCCTCCCCTGTCGACGTGGTCAAGACGAGATATATGAACTCTGCCCTGGGCCAG---TACAGCAGCGCTGGCCACTGTGCCCTTACCATGCTCCAGAAGGAGGGTCCCCGAGCCTTCTAC-AAAGGGTTCATGCCCTCCTTTCTCCGTTTGGGTTCCTGGAACGTGGTGATGTTCGTCACCTATGAGCAGCTGAAACGGGCCCTCATGGCTGCCTGCACTTCCCG----GGAAGCTCCCTTT
>Equus_caballus_UCP2
ATGGTTGGGTTCAAGGCCACA---GATGTGCCCCCTACTGCCACTGTG------AAGTTCCTGGGGGCTGGCACAGCTGCCTGCATTGCAGATCTCATCACCTTTCCCCTGGATACTGCTAAAGTCCGGCTGCAGATCCAAGGAGAAAAGCAG---------GGGCCAGTG------CGGGCTGCGGCCAG---CGCCCAGTACCGCGGTGTGCTGGGCACCATCCTGACCATGGTGCGCACCGAGGGCCCCTGCAGCCTCTACAACGGGCTGGTCGCCGGCCTGCAGCGCCAGATGAGCTTTGCCTCTGTCCGCATTGGCCTCTATGACTCCGTCAAGCAGTTCTACA---CCAAGGGCTCTGAGCATGCC-GGCATTGGGAGCCGCCTCCTGGCAGGCAGTACCACAGGTGCCCTGGCTGTGGCTGTGGCCCAGCCCACAGATGTGGTAAAGGTCCGGTTCCAGGC-----TCAGGCCCGGGCTGG---TG-GTGGCCGGAGA------TATCAAAGCACCGTTGATGCCTACAAGACCATTGCCCGAGAGGAGGGGTTCCGGGGACTCTGGAAAGGGACCTCTCCCAACGTTGCTCGTAATGCCATTGTCAACTGTGCCGAGCTCGTGACCTACGACCTCATCAAGGACACCCTCCTGAAGGCCAACCTCATGACAGATGACCTTCCTTGCCACTTCACTTCCGCCTTCGGGGCAGGCTTCTGCACCACCATCA---TCGCCTCCCCTGTCGACGTGGTCAAGACGAGATATATGAACTCTGCCCTGGGCCAG---TACAGCAGCGCTGGCCACTGTGCCCTTACCATGCTCCAGAAGGAGGGTCCCCGAGCCTTCTAC-AAAGGGTTCATGCCCTCCTTTCTCCGTTTGGGTTCCTGGAACGTGGTGATGTTCGTCACCTATGAGCAGCTGAAACGGGCCCTCATGGCTGCCTGCACTTCCCA----GGAAGCTCCCTTT
>Nasalis_larvatus_UCP2
ATGGTTGGGTTCAAGGCCACA---GATGTCCCCCCTACTGCCACTGTG------AAGTTTCTTGGGGCTGGCACAGCTGCCTGCATCGCAGATCTCATCACCTTTCCTCTGGATACTGCTAAAGTCCGGTTACAGATCCAAGGAGAAAGTCAG---------GGGCCAGTG------CGCGCTACAGGCGG---CGCCCAGTACCGTGGTGTGCTGGGCACCATTCTGACCATGGTGCGTACCGAGGGCCCCCGAAGCCTCTACAATGGACTGGTTGCTGGCCTGCAGCGCCAAATGAGCTTTGCCTCTGTCCGCATCGGCCTGTATGACTCTGTCAAACAGTTCTACA---CCAAGGGCTCTGAGCATGCC-AGCATTGGGAGCCGCCTCCTAGCAGGCAGCACCACAGGTGCCCTGGCTGTGGCTGTGGCCCAGCCCACGGATGTGGTAAAGGTCCGGTTCCAAGC-----TCAGGCCCGGGCTGG---AG-GTGGTCGGAGA------TACCAAAGCACCATCRATGCCTACAAGACCATTGCCCGAGAGGAAGGGTTTGGGGGCCTCTGGAAAGGGACCTCTCCCAATGTTGCTCGTAATGCCATTGTCAACTGTGCTGAGCTGGTGACCTATGACCTCATCAAGGATGCCCTTCTGACAGCCAACCTCATGACAGATGATCTCCCTTGCCACTTCACTTCCGCCTTTGGGGCAGGCTTCTGCACCACTGTCA---TCGCCTCCCCTGTAGACGTGGTCAAGACGAGATACATGAACTCTGCCCTGGGCCAG---TACAGCAGCGCCGGCCACTGTGCCCTCACCATGCTCCAGAAGGAGGGACCCCGAGCCTTCTAC-AAAGGGTTCATGCCCTCCTTTCTCCGCTTGGGTTCCTGGAACGTGGTGATGTTCGTCACCTATGAGCAGCTGAAACGGGCCCTCATGGCCGCCTGCACTTCCCG----AGAGGCTCCCTTC
>Rhinopithecus_roxellana_UCP2
ATGGTTGGGTTCAAGGCCACA---GATGTCCCCCCTACTGCCACTGTG------AAGTTTCTTGGGGCTGGCACAGCTGCCTGCATTGCAGATCTCATCACCTTTCCTCTGGATACTGCTAAAGTCCGGTTACAGATCCAAGGAGAAAGTCAG---------GGGCCAGTG------TGCGCTACAGCCGG---CGCCCAGTACCGTGGTGTGCTAGGCACCATTCTGACCATGGTGCGTACCGAGGGCCCCCGAAGCCTCTACAATGGACTGGTTGCCGGCCTGCAGCGCCAAATGAGCTTTGCCTCTGTCCGCATCGGCCTGTATGACTCTGTCAAACAGTTCTACA---CCAAGGGCTCTGAGCACGCC-AGCATTGGGAGCCGCCTCCTAGCAGGCAGCACCACAGGTGCCCTGGCTGTGGCTGTGGCCCAGCCCACGGATGTGGTAAAGGTCCGGTTCCAAGC-----TCAGGCCCGGGTTGG---AG-GTGGTCGGAGA------TACCAAAGCACCATCGATGCCTACAAGACCATTGCCCGAGAGGAAGGGTTTGGGGGCCTCTGGAAAGGGACCTCTCCCAATGTTGCTCGTAATGCCATTGTCAACTGTGCTGAGCTGGTGACCTATGACCTCATCAAGGATGCCCTTCTGACAGCCAACCTCATGACAGATGATCTCCCTTGCCACTTCACTTCCGCCTTTGGGGCAGGCTTCTGCACCACTGTCA---TCGCCTCCCCTATAGACGTGGTCAAGACGAGATACATGAACTCTGCCCTGGGCCAG---TACAGCAGCGCCGGCCACTGTGCCCTCACCATGCTCCAGAAGGAGGGACCCCGAGCCTTCTAC-AAAGGGTTCATGCCCTCCTTTCTCCGCTTGGGTTCCTGGAACGTGGTGATGTTCGTCACCTATGAGCAGCTGAAACGGGCCCTCATGGCCGCCTGCACTTCCCG----AGAGGCTCCCTTC
>Cercocebus_atys_UCP2
ATGGTTGGGTTCAAGGCCACA---GATATCCCCCCTACTGCCACTGTG------AAGTTTCTTGGGGCTGGTACAGCTGCCTGCATCGCAGATCTCATCACCTTTCCTCTGGATACTGCTAAAGTCCGGTTACAGATCCAAGGAGAAAGTCAG---------GGGCCAGTG------CGCGCTACAGCCGG---TGCCCAGTACCGCGGTGTGCTGGGCACCATTCTGACCATGGTGCGTACCGAGGGCCCCCGAAGCCTCTACAATGGACTGGTTGCCGGCCTGCAGCGTCAAATGAGCTTTGCCTCTGTCCGCATCGGCCTGTATGACTCTGTCAAACAGTTCTACA---CCAAGGGCTCTGAGCATGCC-AGCATTGGGAGCCGCCTCCTAGCAGGCAGCACCACAGGTGCCCTGGCTGTGGCTGTGGCCCAGCCCACGGATGTGGTAAAGGTCCGGTTCCAAGC-----TCAGGCCCGGGCTGG---AG-GTGGTCGGAGA------TACCAAAGCACCATCGATGCCTACAAGACCATTGCCCGAGAGGAAGGGTTTGGGGGCCTCTGGAAAGGGACCTCTCCCAATGTTGCTCGTAATGCCATTGTCAACTGTGCTGAGCTGGTGACCTATGACCTCATCAAGGATGCCCTTCTGAAAGCCAACCTCATGACAGATGACCTCCCTTGCCACTTCACTTCCGCCTTTGGGGCAGGCTTCTGCACCACTGTCA---TCGCCTCCCCTGTAGACGTGGTCAAGACGAGATACATGAACTCTGCGCTGGGCCAG---TACAGCAGCGCTGGCCACTGTGCCCTCACCATGCTCCAGAAGGAGGGACCCCGAGCCTTCTAC-AAAGGGTTCATGCCTTCCTTTCTCCGCTTGGGTTCCTGGAACGTGGTGATGTTCGTCACCTATGAGCAGCTGAAACGGGCCCTCATGGCCGCCTGCACTTCCCG----AGAGGCTCCCTTC
>Colobus_angolensis_UCP2
ATGGTTGGCTTCAAGGCCACA---GATGTCCCCCCTACTGCCACTGTG------AAGTTTCTTGGGGCTGGCACAGCTGCCTGCATCGCAGATCTCATCACCTTTCCTCTGGATACTGCTAAAGTCCGGTTACAGATCCAAGGAGAAAGTCAG---------GGGCCAGTG------CGCACTACAGCCGG---CGCCCAGTGCCGCGGTGTGCTGGGCACCATTCTGACCATGGTGCGTACCGAGGGCCCCCGAAGCCTCTACAATGGACTGGTTGCCGGCCTGCAGCGCCAAATGAGCTTTGCCTCTGTCCGCATCGGCCTGTATGACTCTGTCAAACAGTTCTACA---CCAAGGGTTCTGAGCATGCC-AGCATTGGGAGCCGCCTCCTAGCAGGCAGCACCACAGGTGCCCTGGCTGTGGCTGTGGCCCAGCCCACGGATGTGGTAAAGATCCGGTTCCAAGC-----TCAGGCCCGGGCTGG---AG-GTGGTCAGAGA------TACCAAAGCACCATCGATGCCTACAAGACCATTGCCCGAGAGGAAGGGTTTGGGGGCCTCTGGAAAGGGACCTCTCCCAATGTTGCTCGTAATGCCATTGTCAACTGTGCTGAGCTGGTGACCTATGACCTCATCAAGGATGCCCTTCTGACAGCCAACCTCATGACAGATGATCTCCCTTGCCACTTCACTTCCGCCTTTGGGGCAGGCTTCTGCACCACTGTCA---TCGCCTCCCCTGTAGATGTGGTCAAGACGAGATACATGAACTCTGCCCTGGGCCAG---TACAGCAGCGCTGGCCACTGTGCCCTCACCATGCTCCAGAAGGAGGGACCCCGAGCCTTCTAC-AAAGGGTTCATGCCCTCCTTTCTCCGCTTGGGTTCCTGGAACGTGGTGATGTTCGTCACCTATGAGCAGCTGAAACGGGCCCTCATGGCCGCCTGCACTTCCCG----AGAGGCTCCCTTC
>Eulemur_macaco_UCP2
ATGGTTGGGTTCAAGGCCACA---GATGTACCCCCTACTGCCACTGTG------AAGTTCCTAGGGGCTGGCACAGCCGCCTGCATTGCAGATCTCATCACCTTTCCCCTGGATACCGCCAAAGTCCGGCTACAGATCCAAGGAGAAAGTCAG---------GGGCCAGTG------CGCGCTGCGGCCAA---CGCCCAGTACCGTGGTGTGCTGGGCACCATCCTGACCATGGTGCGCACTGAGGGGCCCCGCAGCCTCTATAATGGGCTGGTCGCCGGCCTGCAGCGCCAGATGAGCTTCGCCTCTGTCCGCATCGGCCTCTATGACTCTGTCAAGCAGTTCTACA---CCAAGGGCTCTGAGCATGCC-AGCATTTGGAGCCGCCTCTTGGCAGGCAGCACCACAGGTGCCCTGGCTGTGGCTGTGGCCCAGCCCACGGATGTGGTAAAGGTCCGGTTCCAAGC-----CCAGGCCCGGGCTGG---AG-GTGGTCGGAGA------TACCAAAGCACTGTCAATGCCTACAAGACCATCGCCCGAGAGGAAGGGTTCTGGGGACTCTGGAAAGGGACCTCTCCCAACATTGCTCGTAATGCCATTGTCAATTGTGCTGAACTGGTGACCTATGACCTCATCAAGGACACTCTCCTGAAGGCCAACCTCATGACAGATGACCTCCCTTGCCACTTCACTTCCGCCTTTGGGGCGGGCTTCTGCACCACTGTCA---TCGCCTCCCCTGTCGACGTGGTCAAGACGAGATACATGAACTCTGCCCTGGGCCAG---TACAGCAGCGCTGGCCACTGTGCCCTTACCATGCTTCAGAAGGAGGGGCCCCGAGCCTTCTAC-AAAGGGTTCATGCCCTCCTTTCTCCGCTTGGGTTCCTGGAACGTGGTGATGTTTGTCACCTATGAGCAGCTGAAACGGGCCCTCACGGCTGCCTGCACTTCCCA----GGAGGCTCCCTTT
>Ceratotherium_simum_UCP2
ATGGTTGGGTTCAAGGCCACA---GATGTGCCCCCTACTGCCACTGTG------AAGTTCCTGGGGGCTGGCACAGCTGCCTGCATTGCAGATCTCATCACCTTTCCCCTGGATACTGCCAAAGTCCGGCTGCAGATCCAAGGAGAAGGGCAG---------GGGTTAGTG------CGGGCTGCAGCCAA---TGCCCAGTACCGCGGTGTGCTGGGCACCATCCTGACCATGGTGCGCACCGAGGGCCCCCGCAGCCTCTACAACGGGCTGGTCGCCGGCCTGCAGCGCCAGATGAGCTTTGCCTCCGTCCGCATCGGCCTCTATGACTCCGTCAAGCAGTTCTACA---CCAAGGGCTCTGAGCATGCC-AGCATCGGGAGCCGCCTCCTGGCAGGCAGCACCACAGGTGCCCTCGCTGTGGCTGTTGCCCAGCCCACGGACGTGGTAAAGGTCCGGTTCCAGGC-----TCAAGCCCGGGCTGG---AG-GTGGCCGGAGA------TATCAAAGCACTGTTGATGCCTACAAGACCATTGCCCGAGAGGAAGGGTTCCGAGGACTCTGGAAAGGGACCTCTCCCAATGTTGCGCGTAATGCCATTGTCAACTGTGCTGAGCTGGTGACCTACGACCTCATCAAGGATGCCCTCCTGAAGGCCAACCTCATGACAGATGACCTCCCTTGCCACTTCACTTCCGCATTTGGGGCAGGCTTCTGCACCACCATCA---TTGCCTCCCCTGTCGACGTGGTCAAGACGAGATATATGAACTCTGCCCTGGGCCAG---TACAGCAGCGCTGGCCACTGTGCCCTTACCATGCTCCAGAAGGAGGGTCCCCGAGCCTTCTAC-AAAGGGTTCATGCCCTCCTTTCTCCGTTTGGGTTCCTGGAACGTGGTGATGTTCGTCACCTATGAGCAGCTGAAACGGGCCCTCATGGCTGCCTGCACTTCCCG----GGAGGCTCCCTTT
>Rhinoceros_unicornis_UCP2
ATGGTTGGGTTCAAGGCCACA---GATGTGCCCCCTACTGCCACTGTG------AAGTTCCTGGGGGCTGGCACAGCTGCCTGCATTGCAGATCTCATCACTTTTCCCCTGGATACTGCCAAAGTCCGGCTGCAGATCCAAGGAGAAGGGCAG---------GGATTAGTG------CGAGCTGCAGCCAA---TGCCCAGTACCGCGGCGTGCTGGGCACCATCCTGACCATGGTGCGCACCGAGGGCCCCCGCAGCCTCTACAACGGGCTGGTCGCCGGCCTGCAGCGCCAGATGAGCTTTGCCTCCGTCCGCATCGGCCTCTATGACTCCGTCAAGCAGTTCTACA---CCAAGGGCTCTGAGCATGCC-AGCATCGGGAGCCGCCTCCTGGCAGGCAGCACCACAGGTGCCCTCGCTGTGGCTGTCGCCCAGCCCACGGATGTGGTAAAGGTCCGGTTCCAGGC-----TCAAGCCCGGGCTGG---AG-GTGGCCGGAGA------TATCAAAGCACTGTTGATGCCTACAAGACCATTGCCCGAGAGGAAGGGTTCCGAGGACTCTGGAAAGGGACCTCTCCCAATGTTGCGCGTAATGCCATTGTCAACTGTGCTGAGCTGGTGACCTACGACCTCATCAAGGATGCCCTCCTGAAGGCCAACCTCATGACGGATGACCTCCCTTGCCACTTCACTTCCGCGTTTGGGGCAGGCTTTTGCACCACCATCA---TCGCCTCCCCTGTCGACGTGGTCAAGACGAGATATATGAACTCTGCCCTGGGCCAG---TACAGCAGCGCTGGCCACTGTGCCCTTACCATGCTCCAGAAGGAGGGTCCCCGAGCCTTCTAC-AAAGGGTTCATGCCCTCCTTTCTCCGTTTGGGTTCCTGGAACGTGGTGATGTTCGTCACCTATGAGCAGCTGAAACGGGCCCTCATGGCTGCCTGCACTTCCCG----GGAGGCTCCCTTC
>Macaca_nemestrina_UCP2
ATGGTTGGGTTCAAGGCCACA---GATATCCCCCCTACTGCCACTGTG------AAGTTTCTTGGGGCTGGCACAGCTGCCTGCATCGCAGATCTCATCACCTTTCCTCTGGATACTGCTAAAGTCCGGTTACAGATCCAAGGAGAAAGTCAG---------GGGCCAGTG------CGCGCTACAGCCGG---CGCCCAGTACCGCGGTGTGCTGGGCACCATTCTGACCATGGTGCGTACCGAGGGCCCCCGAAGCCTCTACAGTGGACTGGTTGCCGGCCTGCAGCGTCAAATGAGCTTTGCCTCTGTCCGCATTGGCCTGTATGACTCTGTCAAACAGTTCTACA---CCAAGGGCTCTGAGCATGCC-AGCATTGGGAGCCGCCTCCTAGCAGGCAGCACCACAGGTGCCCTGGCTGTGGCTGTGGCCCAGCCCACGGATGTGGTAAAGGTCCGGTTCCAAGC-----TCAGGCCCGGGCTGG---AG-GT---CGGAGA------TACCAAAGCACCGTCGATGCCTACAAGACCATTGCCCGAGAGGAAGGGTTTGGGGGCCTCTGGAAAGGGACCTCTCCCAATGTTGCTCGTAATGCCATTGTCAACTGTGCTGAGCTGGTGACCTATGACCTCATCAAGGATGCCCTTCTGAAAGCCAACCTCATGACAGATGACCTCCCTTGCCACTTCACTTCCGCCTTTGGGGCAGGCTTCTGCACCACTGTCA---TCGCCTCCCCTGTAGACGTGGTCAAGACGAGATACATGAACTCTGCCCTGGGCCAG---TACAGCAGCGCTGGCCACTGTGCCCTCACCATGCTCCAGAAGGAGGGACCCCGAGCCTTCTAC-AAAGGGTTCATGCCCTCCTTTCTCCGCTTGGGTTCCTGGAACGTGGTGATGTTCGTCACCTATGAGCAGCTGAAACGGGCCCTCATGGCCGCCTGCACTTCCCG----AGAGGCTCCCTTC
>Mandrillus_leucophaeus_UCP2
ATGGTTGGGTTCAAGGCCACA---GATATCCCCCCTACTGCCACTGTG------AAGTTTCTTGGGGCTGGCACAGCTGCCTGCATCGCAGATCTCATCACCTTTCCTCTGGATACTGCTAAAGTCCGGTTACAGATCCAAGGAGAAAGTCAG---------GGGCCAGTG------CGCGCTACAGCCGG---CGCCCAGTACCGCGGTGTGCTGGGCACCATTCTGACCATGGTGCGTACCGAGGGCCCCCGAAGCCTCTACAATGGACTGGTTGCCGGCCTGCAGCGTCAAATGAGCTTTGCCTCTGTCCGCATCGGCCTGTATGACTCTGTCAAACAGTTCTACA---CCAAGGGCTCTGAGCATGCC-AGCATTGGGAGCCGCCTCCTAGCAGGCAGCACCACAGGTGCCCTGGCTGTGGCTGTGGCCCAGCCCACGGATGTGGTAAAGGTCCGGTTCCAAGC-----TCAGGCCCGGGCTGG---AG-GTGGTCGGAGA------TACCAAAGCACCGTCGATGCCTACAAGACCATTGCCCGAGAGGAAGGGTTTGGGGGCCTCTGGAAAGGGACCTCTCCCAATGTTGCTCGTAATGCCATTGTCAACTGTGCTGAGCTGGTGACCTATGACCTCATCAAGGATGCCCTTCTGAAAGCCAACCTCATGACAGATGACCTCCCTTGCCACTTCACTTCCGCCTTTGGGGCAGGCTTCTGCACCACTGTCA---TCGCCTCCCCTGTAGACGTGGTCAAGACGAGATACATGAACTCTGCCCTGGGCCAG---TACAGCAGCGCTGGCCACTGTGCCCTCACCATGCTCCAGAAGGAGGGACCCCGAGCCTTCTAC-AAAGGGTTCATGCCCTCCTTTCTCCGCTTGGGTTCCTGGAACGTGGTGATGTTCGTCACCTATGAGCAGCTGAAACGGGCCCTTATGGCCGCCTGCACTTCCCG----AGAGGCTCCCTTC
>Marmota_marmota_UCP2
ATGGTTGGGTTCAAGGCCACA---GATGTGCCCCCTACAGCCACCGTG------AAGTTCCTGGGGGCTGGCACAGCCGCCTGCATTGCAGATCTCATCACTTTTCCTTTGGATACTGCCAAAGTCCGGCTGCAGATTCAAGGAGAAAGTCAG---------GGGTCAGTG------CGTGCTGCAGCCAG---TACCCAGTACCGTGGTGTGCTAGGCACCATCCTCACCATGGTGCGCACTGAGGGCCCCCGCAGTCTCTACAATGGGCTGGTGGCCGGTCTGCAACGCCAGATGAGCTTCGCCTCTGTCCGCATCGGCCTCTATGACTCTGTTAAGCAATTCTACA---CCAAGGGCTCTGAGCATGCC-AGCATTGGGAGCCGACTCTTGGCTGGCAGCACCACCGGTGCCCTGGCTGTCGCTGTGGCCCAGCCTACAGATGTGGTCAAGGTCCGGTTCCAAGC-----TCAGGCCCGTGCTGG---AG-CTGGCCGGAGG------TACCAAAGCACTTTCGATGCCTACAAGACCATCGCCCGAGAAGAAGGGTTCCGGGGACTGTGGAAAGGGACCTCTCCCAACATTGCTCGTAATGCCATTGTCAACTGTGCTGAGCTAGTGACCTATGACCTTATCAAGGATGCCCTCCTGAAGGCCCACCTCATGACTGATGACCTCCCTTGCCACTTCACCTCCGCCTTTGGGGCGGGCTTCTGCACCACTGTCA---TCGCCTCCCCTGTCGACGTGGTCAAGACGAGATACATGAACTCTGCCTTGGGCCAG---TACAGCAGCGCTGGGCACTGTGCCCTTACCATGCTCCAGAAGGAGGGGCCCCGAGCCTTCTAC-AAAGGGTTCATGCCCTCTTTTCTCCGCTTGGGCTCCTGGAACGTGGTGATGTTTGTCACCTATGAGCAGCTGAAAAGGGCCCTCACGACTGCCTGTGCTTCCCG----GGAGGCTCCCTTC
>Microtus_agrestis_UCP2
ATGGTTGGTTTCAAGGCCACA---GACGTGCCCCCGACAGCCACCGTA------AAGTTCCTGGGAGCTGGGACAGCTGCCTGCATTGCAGATCTCATCACGTTTCCTCTAGACACCGCCAAAGTGCGGCTGCAGATCCAAGGAGAAAATCAA---------GGGCTAGTG------CGCACCGCAGCCAA---CGCCCAGTACCGTGGCGTGCTGGGCACCATCCTAACCATGGTGCGCACCGAGGGTCCACGCAGCCTCTACAATGGGCTGGTCGCCGGCTTGCAACGCCAGATGAGCTTTGCTTCGGTTCGCATTGGCCTCTACGACTCTGTAAAGCAGTTCTACA---CCAAGGGCTCAGAACATGCA-GGCATCGGGAGCCGCCTCCTGGCAGGTAGCACCACAGGTGCACTAGCTGTCGCTGTGGCCCAACCTACAGATGTGGTAAAGGTCCGCTTCCAGGC-----TCAGGCCCGGGCTGG---CA-GTGGTCGGAGA------TACCAGAGCACTGTCGAAGCCTACAAGACCATTGCACGAGAGGAGGGCATCCGGGGCCTCTGGAAAGGGACCTCTCCCAATGTTGCCCGTAATGCCATTGTCAACTGTGCTGAGCTAGTGACCTATGACCTCATCAAGGATACTCTCCTGAAGGCCAACCTCATGACAGATGACCTCCCTTGCCACTTCACTTCCGCCTTCGGGGCGGGCTTCTGCACCACGGTCA---TCGCCTCCCCCGTCGATGTGGTCAAGACGAGATATATGAACTCTGCCTTGGGCCAG---TACCGCAGCGCAGGTCACTGTGCCCTTACCATGCTCCAGAAGGAGGGACCCCGAGCCTTCTAC-AAGGGGTTCATGCCTTCCTTCCTCCGCTTGGGGTCCTGGAACGTAGTGATGTTTGTCACCTATGAGCAGCTCAAAAGGGCTCTGATGGCTGCCTACAGATCC??----?GAGGCACCCTTT
>Myodes_glareolus_UCP2
ATGGTTGGTTTTAAGGCCACA---GACGTGCCCCCGACAGCCACCGTA------AAGTTCCTGGGAGCTGGGACAGCTGCCTGCATTGCAGATCTCATCACATTTCCTCTAGACACCGCCAAAGTCCGGCTGCAGATCCAAGGAGAAAATCAA---------GGGCTAGTG------CGCACCGCAGCCAG---CGCCCAGTACCGTGGTGTGCTGGGCACCATCCTAACCATGGTGCGCACCGAGGGTCCACGCAGCCTCTACAATGGGCTGGTCGCCGGCCTGCAACGCCAGATGAGCTTTGCTTCTGTCCGCATTGGCCTCTACGACTCTGTAAAGCAGTTCTACA---CCAAGGGCTCAGAACATGCA-GGCATTGGGAGCCGCCTCCTGGCAGGTAGCACCACAGGTGCCCTAGCTGTCGCTGTGGCCCAACCTACAGATGTGGTAAAGGTCCGCTTCCAGGC-----TCAGGCCCGGGCTGG---CA-GTGGTCGGAGA------TACCAGAGCACCGTTGAAGCCTATAAGACCATTGCACGAGAGGAGGGCATTCGGGGCCTCTGGAAAGGGACCTCTCCCAATGTTGCCCGTAATGCCATTGTCAACTGTGCTGAGTTAGTGACCTATGACCTCATCAAGGATACGCTCCTGAAGGCCAACCTAATGACAGATGACCTCCCTTGCCACTTCACTTCCGCCTTTGGGGCGGGTTTCTGCACCACGGTCA---TCGCCTCCCCCGTCGATGTGGTCAAGACGAGATATATGAACTCTGCCTTGGGCCAG---TACCGCAGCGCAGGTCACTGTGCCCTTACCATGCTCCGGAAGGAGGGACCCCGAGCCTTCTAC-AAGGGGTTCATGCCTTCCTTCCTCCGCTTGGGGTCCTGGAACGTAGTGATGTTTGTCACTTATGAGCAGCTCAAAAGGGCCCTGATGACGGCCTACGGATCCCG----AGAGGCACCCTTN
>Myotis_davidii_UCP2
ATGGTTGGGTTTAAGGCCACA---GATGTGCCCCCTACTGCCACTGTG------AAGTTCCTGGGGGCTGGCACAGCTGCCTGCATTGCAGATCTCATCACCTTTCCCCTGGATACTGCTAAAGTCCGGCTGCAGATCCAAGGAGAAAAGCAG---------GGGGCAGTG------CGAGCTGCAGCCAG---TGTCCAGTACCGCGGCGTGCTGGGCACCATCCTGACCATGGCGCGCACCGAGGGTCCCCGCAGCCTCTACAATGGGCTAGTCGCCGGCCTGCAGCGCCAGATGAGCTTTGCATCTGTCCGCATCGGCCTCTACGACTCTGTCAAGCAGTTCTACA---CCAAAGGCTCTGAGCATGCC-GGCATCGGGAGCCGCCTCCTGGCAGGCAGCACCACAGGTGCCCTGGCTGTGGCTGTGGCCCAGCCCACGGATGTGGTAAAGGTCCGGTTCCAGGC-----TCAGGCCCGGGCTGG---AG-GTGGCCAGAGA------TATCAAAGCACTGTTGATGCCTACAAGACCATTGCCCGAGAAGAAGGGTTCCGGGGACTCTGGAAAGGGACCTCTCCCAATATTGCCCGTAATGCTATTGTGAACTGTGCTGAATTGGTGACCTACGACCTAATCAAGGATGCCCTCCTGAAAGCCAACCTCATGACAGATGACCTTCCTTGCCACTTCACTTCTGCCTTCGGGGCAGGTTTCTGCACCACCATCA---TTGCCTCCCCTGTCGACGTAGTCAAGACGAGATATATGAACTCTGCCCTTGGCCAG---TACAGCAGCGCTGGCCAATGTGCCCTCACCATGCTCCAGAAGGAGGGTCCCCGAGCCTTCTAC-AAAGGGTTCATGCCTTCCTTCCTCCGTTTGGGTTCCTGGAACGTGGTGATGTTTGTCACCTATGAGCAGCTGAAACGGGCCCTCATGGCTGCCTGCACTTCCCG----GGAGGCTCCCTTT
>Propithecus_coquereli_UCP2
ATGGTTGGGTTCAAGGCTACA---GATGTACCCCCTACTGCCACTGTC------AAGTTCCTAGGGGCTGGCACAGCCGCCTGCATTGCAGATCTCATCACCTTTCCCCTGGATACTGCTAAAGTCCGGCTGCAGATCCAAGGAGAAAGTCAG---------GGGCCAGTG------CGCACTGCGGCCGG---TGCCCAGTACCGTGGTGTGTTGGGCACCATCCTCACCATGGTGCGCACTGAGGGGCCCCGCAGCCTCTATAATGGGCTGGTTGCTGGCCTGCAGCGCCAGATGAGCTTTGCCTCTGTCCGCATCGGCCTCTATGACTCTGTCAAGCAGTTCTACA---CCAAGGGCTCTGAGCATGCC-AGCATTTGGAGCCGCCTCCTAGCAGGCAGCACCACGGGTGCCCTAGCTGTGGCTGTGGCTCAGCCCACGGATGTGGTAAAGGTCCGGTTCCAAGC-----CCAGGCCCGGGCTGG---AG-GTGGTCGGAGA------TACCAAAGCACTGTCAATGCCTACAAGACCATCGCCCGAGAGGAAGGGTTCTGGGGACTCTGGAAAGGGACCTCTCCCAATGTTGCTCGTAATGCCATTGTGAATTGTGCTGAGCTGGTGACCTATGATCTCATCAAGGACGCTCTCCTGAAGGCCAACCTTATGACAGATGACCTCCCTTGCCACTTCACTTCCGCCTTTGGGGCGGGCTTCTGCACCACTGTCA---TCGCCTCCCCTGTCGACGTGGTCAAGACGAGATACATGAACTCTGCCCTAGGCCAG---TACACCAGCGCAGGCCACTGTGCCCTTACCATGCTTCAGAAGGAGGGGCCCCGAGCCTTCTAC-AAAGGGTTCATGCCCTCCTTTCTCCGCTTGGGTTCCTGGAACGTGGTGATGTTTGTCACCTATGAGCAGCTGAAACGAGCCCTCACAGCTGCCTGCGCTTCCCA----GGAGGCTCCCTTT
>Dicerorhinus_sumatrensis_UCP2
ATGGTTGGGTTCAAGGCCACA---GATGTGCCCCCTACTGCCACTGTG------AAGTTCCTGGGGGCTGGCACAGCTGCCTGCATTGCAGATCTCATCACCTTTCCCCTGGATACTGCCAAAGTCCGGCTGCAGATCCAAGGAGAAGGGCAG---------GGGTTAGTG------CGGGCTGCAGCCAA---TGCCCAGTACCGCGGCGTGCTGGGCACCATCCTGACCATGGTGCGCACCGAGGGCCCCCGCAGCCTCTACAACGGGCTGGTCGCCGGCCTGCAGCGCCAGATGAGCTTTGCCTCCGTCCGCATCGGCCTCTACGACTCCGTCAAGCAGTTCTACA---CCAAGGGCTCTGAGCATGCC-AGCATCGGGAGCCGCCTCCTGGCAGGCAGCACCACAGGCGCCCTCGCTGTGGCTATCGCCCAGCCCACGGATGTGGTAAAGGTCCGGTTCCAGGC-----TCAAGCCCGGGCTGG---AG-GTGGCCGGAGA------TATCAAAGCACTGTTGATGCCTACAAGACCATTGCCCGAGAGGAAGGGTTCCGAGGACTCTGGAAAGGGACCTCTCCCAATGTTGCACGTAATGCCATTGTCAACTGTGCTGAGCTGGTGACCTATGACCTCATCAAGGATGCCCTCCTGAAGGCCAACCTCATGACGGATGACCTCCCTTGTCACTTCACTTCCGCGTTTGGGGCAGGCTTCTGCACCACCATCA---TCGCCTCCCCTGTCGACGTGGTCAAGACGAGATATATGAACTCTGCCCTGGGCCAG---TACAGCAGCGCTGGCCACTGTGCCCTTACCATGCTCCAGAAGGAGGGTCCCCGAGCCTTCTAC-AAAGGGTTCATGCCCTCCTTTCTCCGTTTGGGTTCCTGGAACGTGGTGATGTTCGTCACCTATGAGCAGCTGAAACGGGCCCTCATGGCTGCCTGCACTTCCCG----GGAGGCTCCCTTC
>Diceros_bicornis_UCP2
ATGGTTGGGTTCAAGGCCACA---GATGTGCCCCCTACTGCCACTGTG------AAGTTCCTGGGGGCTGGCACAGCTGCCTGCATTGCAGATCTCATCACCTTTCCCCTGGATACTGCCAAAGTCCGGCTGCAGATCCAAGGAGAAGGGCAG---------GGGTTAGTG------CGGGCTGCAGCCAA---TGCCCAGTACCGCGGTGTGCTGGGCACCATCGTGACCATGGTGCGCACCGAGGGCCCCCGCAGCCTCTACAACGGGCTGGTCGCCGGCCTGCAGCGCCAGATGAGCTTTGCCTCCGTCCGCATCGGCCTCTATGACTCCGTCAAGCAGTTCTACA---CCAAGGGCTCTGAGCATGCC-AGTATCGGGAGCCGCCTCCTGGCAGGCAGCACCACAGGTGCCCTCGCTGTGGCTGTCGCCCAGCCCACGGACGTGGTAAAGGTCCGGTTCCAGGC-----TCAAGCCCGGGCTGG---AG-GTGGCCGGAGA------TATCAAAGCACTGTTGATGCCTACAAGACCATTGCCCGAGAGGAAGGGTTCCGAGGACTCTGGAAAGGGACCTCTCCCAATGTTGCGCGTAATGCCATTGTCAACTGTGCTGAGCTGGTGACCTACGACCTCATCAAGGATGCCCTCCTGAAGGCCAACCTCATGACGGATGACCTCCCTTGCCACTTCACTTCCGCATTTGGGGCAGGCTTCTGCACCACCATCA---TCGCCTCCCCTGTCGACGTGGTCAAGACGAGATATATGAACTCTGCCCTGGGCCAG---TACAGCAGCGCTGGCCACTGTGCCCTTACCATGCTCCAGAAGGAGGGTCCCCGAGCCTTCTAC-AAAGGGTTCATGCCCTCCTTTCTCCGTTTGGGTTCCTGGAACGTGGTGATGTTCGTCACCTATG??????TGAAACGGGCCCTCATGGCTGCCTGCACTTCCCG----GGAGGCTCCCTTT
>Tapirus_indicus_UCP2
ATGGTTGGGTTCAAGGCCACA---AATGTGCCCCCTACTGCCACTGTG------AAGTTCCTGGGAGCTGGCACAGCTGCCTGCATTGCAGATCTCATCACTTTTCCCTTGGATACTGCTAAAGTCCGGCTGCAGATCCAAGGAGAAGGGCAG---------GGGCCAGTG------CGGGCTGTAGCCAG---TGCCCAGTACCGCGGCGTGCTGGGCACCATCCTGACCATGGTGCGCACCGAGGGCCCCCGCAGCCTCTACAACGGGCTGGTCGCTGGCCTGCAGCGCCAGATGAGCTTTGCCTCCGTCCGCATTGGCCTCTATGACTCCGTCAAGCAGTTCTACA---CCAAGGGCTCTGAGCRTGCT-GGCATCGGCAGCCGCCTCCTGGCAGGCAGCACCACAGGTGCCCTGGCTGTGGCTGTGGCCCAGCCCACAGATGTGGTAAAGGTCCGGTTCCAGGC-----TCAGGCCCGGGCTGG---AG-GTGGCCGGAGA------TATCAAAGCACTGTTGATGCCTACAAGACTATTGCCCGAGAGGAAGGGTTTCGAGGACTCTGGAAAGGGACCTCTCCAAATGTTGCTCGTAATGCCATTGTCAACTGTGCCGAGCTGGTGACCTACGACCTCATCAAGGACGCCCTCCTGAAGGCCAACCTCATGACCGATGACCTCCCTTGCCACTTCACTTCCGCCTTCGGGGCAGGCTTCTGCACCACTGTCA---TCGCCTCCCCTGTCGATGTGGTCAAGACGAGATATATGAACTCTGCCCTGGGCCAG---TACAGCAGCGCTGGCCACTGTGCCCTTACCATGCTCCAGAAGGAGGGTCCCCGAGCCTTCTAC-AAAGGGTTCATGCCCTCCTTTCTCCGTTTGGGTTCCTGGAACGTGGTGATGTTTGTCACCTATGAGCAGCTGAAACGGGCCCTCATGGCTGCCTGCACTGCCCG----GGAGGCTCCTTTT
>Coelodonta_antiquitatis_UCP2
ATGGTTGGGTTCAAGGCCACA---GATGTGCCCCCTACTGCCACTGTG------AAGTTCCTGGGGGCTGGCACAGCTGCCTGCATTGCAGATCTCATCACCTTTCCCCTGGATACTGCCAAAGTCCGGCTGCAGATCCAAGGAGAAGGGCAG---------GGGTTAGTG------CGGGCTGCAGCCAA---TGCCCAGTACCGCGGCGTGCTGGGCACCATCCTGACCATGGTGCGCACCGAGGGCCCCCGCAGCCTCTACAACGGGCTGGTCGCCGGCCTGCAGCGCCAGATGAGCTTTGCCTCCGTCCGCATCGGCCTCTATGACTCTGTCAAGCAGTTCTACA---CCAAGGGCTCTGAGCATGCC-AGCATCGGGAGCCGCCTCCTGGCAGGCAGCACCGCAGGCGCCCTCGCTGTGGCTATCRCCCAGCCCACGGATGTGGTAAAGGTCCGGTTCCAGGC-----TCAAGCCCGGGCTGG---AG-GTGGCCGGAGA------TATCAAAGCACTGTTGATGCCTACAAGACCATTGCCCGAGAGGAAGGGTTCCGAGGACTCTGGAAAGGGACCTCTCCCAATGTTGCACGTAATGCCATTGTCAACTGTGCTGAGCTGGTGACCTATGACCTCATCAAGGATGCCCTCCTGAAGGCCAACCTCATGACGGATGACCTCCCTTGTCACTTCACGTCCGCGTTTGGGGCAGGCTTCTGCACCACCATCA---TCGCCTCCCCTGTCGACGTGGTCAAGACGAGATATATGAACTCTGCCCTGGGCCAG---TACAGCAGCGCTGGCCACTGTGCCCTTACCATGCTCCAGAAGGAGGGTCCCCGAGCCTTCTAC-AAAGGGTTCATGCCCTCCTTTCTCCGTTTGGGTTCCTGGAACGTGGTGATGTTCGTCACCTATGAGCAGCTGAAACGGGCCCTCATGGCTGCCTGCACTTCCCG----GGATGCTCCCTTC
>Sus_verrucosus_UCP2
ATGGTTGGATTCAAGGCCACA---GAGGTCCCCCCGACTGCCACTGTG------AAGTTCCTGGGGGCTGGCACAGCTGCCTGCATCGCAGACCTCATCACCTTTCCCCTGGACACGGCTAAAGTCCGGCTGCAGATCCAGGGAGAAAGGCGG---------GGGCCAGTG------CAGGCCGCRGCCAG---TGCCCAGTACCGCGGGGTGCTGGGCACCATCCTCACCATGGTGCGCMACGAGGGCCCCCGCAGCCYCTACAACGGGCTGGTGGCCGGCCTGCAGCGCCAGATGAGCTTCGCCTCCRTCCGCATCGGCCTCTACGACTCCGTCAAGCATTTCTACA---CCAAGGGCTCAGAGCATGCT-GGCATCGGGAGCCGCCTCCTGGCAGGCAGCACCACGGGGGCCTTGGCTGTGGCCGTGGCCCAGCCAACAGACGTGGTAAAGGTCCGGTTCCAAGC-----GCAGGCCCGGGCCGGC---G-GAGGCCGGCGG------TACCGGAGCACTGTCGACGCCTACAAGACCATCGCCCAAGAGGAGGGGCTGCGGGGCCTCTGGAAAGGGACCTCACCCAATGTCGCTCGTAATGCCATTGTCAACTGTGCTGAGCTGGTGACCTATGACCTCATCAAGGACACGCTTCTGAAGGCCGATCTCATGACAGATGACCTTCCCTGCCACTTCACGTCCGCCTTCGGGGCGGGCTTCTGCACCACCGTCA---TCGCCTCTCCCGTGGACGTGGTCAAGACGAGATACATGAACTCTGCCCCGGGCCAG---TACAGCAGCGCTGGCCACTGTGCCCTCACCATGCTCCAGAAGGAGGGTCCCCGAGCCTTCTAC-AAAGGGTTCACGCCCTCCTTTCTCCGATTGGGGTCCTGGAACGTGGTGATGTTTGTCACCTATGAGCAGCTGAAGAGGGCCCTCATGGCTGCCCGCGCTTCCCG----GGAGGCTCCCTTT
>Sus_cebifrons_UCP2
ATGGTTGGATTCAAGGCCACA---GAGGTCCCCCCGACTGCCACTGTG------AAGTTCCTGGGGGCTGGCACAGCTGCCTGCATCGCAGACCTCATCACCTTTCCCCTGGACACGGCTAAAGTCCGGCTGCAGATCCAGGGAGAAAGGCGG---------GGGCCAGTG------CAGGCCGCGGCCAG---CGCCCAGTACCGCGGGGTGCTGGGCACCATCCTCACCATGGTGCGCAACGAGGGCCCCCGCAGCCYCTACAACGGGCTGGTGGCCGGCCTGCAGCGCCAGATGAGCTTCGCCTCCGTCCGCATCGGCCTCTACGACTCCGTCAAGCATTTCTACA---CCAAGGGCTCAGAGCATGCY-GGCATCGGGAGCCGCCTCCTGGCAGGCAGCACCACGGGGGCCTTGGCTGTGGCCGTGGCCCAGCCAACAGACGTGGTAAAGGTCCGGTTCCAAGC-----GCAGGCCCGGGCCGGC---G-GTGGCCGGAGG------TACCGGAGCACTGTCGACGCCTACAAGACCATCGCCCGAGAGGAGGGGCTGCGGGGCCTCTGGAAAGGGACCTCACCCAATGTCGCTCGTAATGCCATTGTCAACTGTGCTGAGCTGGTGACCTATGACCTCATCAAGGACACGCTCCTGAAGGCCGACCTCATGACAGATGACCTTCCCTGCCACTTCACGTCCGCCTTCGGGGCGGGCTTCTGCACCACCGTCA---TCGCCTCTCCCGTGGACGTGGTCAAGACGAGATACATGAACTCTGCCCCGGGCCAG---TACAGCAGCGCTGGCCACTGTGCCCTCACCATGCTCCAGAAGGAGGGTCCCCGAGCCTTCTAC-AAAGGGTTCACGCCCTCCTTTCTCCGATTGGGGTCCTGGAACGTGGTGATGTTTGTCACCTATGAGCAGCTGAAGAGGGCCCTCATGGCTGCCCGCGCTTCCCG----GGAGGCTCCCTTT
>Camelus_dromedarius_UCP3_cds
ATGGTTGGACTGAAGCCTTCA---GAGGTGCCTCCCACAACGGCGGTG------AAGTTCCTGGGGGCGGGCATGGCAGCCTGCTTTGCTGACCTTATCACCTTCCCACTGGACACGGCCAAGGTCCGCCTGCAGATCCAGGGGGAGAACCAG-------GCGGCCCGG--------------GCAGCCCAGATTGCGCAGTACCGCGGCGTGCTGGGTACCATCCTGACCATGGTACGCACCGAGGGCCCCCGCAGCCTCTACAATGGGCTGGTTGCCGGCCTGCAGCGCCAGATGAGCTTCGCCTCCATCCGCATCGGCCTCTACGACTCTGTCAAGCAGTTCTACACCCCCAAGGGCTCGGATCACTCC-AGCATCGCTACCCGGATTTTGGCAGGCTGCACCACCGGGGCCATGGCAGTAACCTGTGCCCAGCCTACTGACGTGGTGAAGGTCCGATTTCAGGCCAGTGTGCACGGTGGGT---CCCGGAGCAACAGGAAG------TACAGTGGGACAATGGATGCCTATAGGACCATCGCCAGGGAGGAAGGAGTCCGGGGCCTGTGGAAAGGAACTCTGCCCAACATCACGAGGAATGCCATCGTCAACTGTGCTGAGATGGTGACCTACGACGTCATCAAGGAGAAGCTGCTAGACTATCACCTGCTCACTGACAACTTCCCTTGCCACTTTGTCTCTGCCTTTGGAGCCGGCTTCTGTGCCACAGTGG---TGGCCTCCCCAGTAGATGTGGTGAAGACCCGGTACATGAACTCGCTGCCAGGCCAG---TACCACAGCCCCTTGGACTGTATGCTGAAGCTAGTGACCCAGGAAGGCCCCACAGCCTTCTAT-AAGGGATTCACACCCTCCTTTTTGCGTCTGGGAGCCTGGAATGTGGTGATGTTTGTCACCTACGAGCAGCTGAAACGGGCCTTGATGGAAGTCCAGATGTTTCG----GGAATCTCCATTT
>Cebus_capuchinis_UCP3_cds
ATGGTTGGACTGAAGCCTTCA---GACGTGCCTCCCACCATGGCTGTG------AAGTTCCTGGGGGCAGGCACAGCAGCCTGTTTTGCTGACCTCCTCACCTTTCCACTGGACACAGCTAAGGTCCGCCTGCAGATCCAGGGGGAGAACCAG-------GCAGCCCAG--------------GCAGCCCGGCTTGTGCAGTACCGTGGCGTGCTGGGCACCATCCTGACCATGGTACGGACCGAGGGCCCCTGCAGCCCCTACAATGGGTTGGTTGCCGGCCTGCAGCGCCAGATGAGCTTTGCCTCCATCCGCATCGGCCTCTACGACTCCGTCAAGCAGTTCTACACTCCCAAAGGCTCAGACAACTCC-AGCGTCACTACCCGGATTTTGGCGGGCTGCACGACAGGAGCCATGGCGGTGACCTGTGCCCAGCCCACAGACGTGGTGAAGGTCCGATTTCAGGCCAGCATACACCTTGGGC---CTGGGAGTGACAGAAAA------TACAGCGGGACTATGGACGCCTACAGAACCATCGCCAGGGAGGAAGGAGTCAGGGGCCTGTGGAAAGGAACTTGGCCCAATATCATGAGGAATGCCATTGTCAACTGTGCTGAGATGGTGACCTACGACGTCCTCAAGGAGAAGCTACTGGAGTCTCACCTGCTCACCGACAATTTCCCCTGCCACTTTGTCTCTGCCTTTGGAGCCGGCTTCTGTGCCACAGTGG---TGGCCTCCCCAGTGGACGTGGTAAAGACCCGGTATATGAACTCACCTCCAGGCCAG---TACCTCAGCCCCGTCGACTGTATGATAAAGACGGTGGCCCAGGAGGGCCCCACAGCCTTCTAC-AAAGGATTTACACCCGCCTTTTTGCGTTTGGGATCCTGGAACGTGGTGATGTTCGTAACTTATGAGCAGCTGCAACGGGCCCTGATG------------TTATG----GGAATCTCCGTTT
>Ellobius_lutescens_UCP3_cds
ATGGTTGGGCTTCAGCCTTCA---GAAATGCCTCCCACAACAGTTGTG------AAGTTCCTAGGGGCTGGCACGGCAGCCTGTTTTGCTGACCTCCTCACCTTCCCCCTGGACACTGCCAAGGTCCGCCTGCAGATCCAGGGGGAGAACCCA-------GGGGCGCA-----------------------GAGTGTACAGTACCGCGGCGTGCTGGGTACCATCCTGACCATGTTGCGTACTGAGGGTCCCCGCAGCCCCTACAGCGGGTTGGTTGCTGGCCTGCATCGTCAGATGAGCTTTGCCTCCATTCGAATTGGCCTCTATGACTCCGTCAAACAGTTCTACACTCCCAAAGGAGAGGACCACTCC-AGCATCACCATCAGGATTTTAGCAGGCTGCACCACGGGAGCCATGGCAGTGACCTGTGCCCAGCCTACAGATGTGGTGAAGGTCCGATTTCAAGCCATGATACGCCTGGGAA---CTGGAGACAAGAGGAAA------TACAGAGGGACTATGGATGCTTACAGAACCATTGCCAGGGAGGAAGGAGTCAGGGGCCTGTGGAAAGGGACTTGGCCCAACATCACGAGAAACGCCATTGTCAACTGTGCTGAGATGGTGACCTATGACATCATCAAGGAGAAGCTGCTGGACTCTCACCTGTTCACTGACAACTTCCCCTGTCACTTTGTGTCTGCCTTTGGAGCTGGCTTTTGTGCCACAGTGG---TGGCCTCCCCAGTGGATGTGGTAAAGACCAGATACATGAATGCTCCCCCAGGCAGG---TACCGCAGCCCGCTACACTGTATGCTGAAGATGGTGGCGCAGGAGGGCCCCACAGCCTTCTAC-AAAGGATTTACGCCCTCCTTTCTGCGTTTGGGAGCCTGGAATGTGATGATGTTTGTAACCTATGAGCAGCTGAAACGGGCCTTGATGAAAGTTCAGGTATTGCG----AGAATCTCCATTT
>Ellobius_talpinus_UCP3_cds
ATGGTTGGGCTTCAGCCTTCA---GAAATGCCTCCGACAACAGTTGTG------AAGTTCCTAGGGGCTGGCATGGCAGCCTGTTTTGCTGACCTCCTCACCTTCCCCTTGGACACTGCCAAGGTCCGCTTGCAGATCCAGGGGGAGAACCCA-------GGGGCGCA-----------------------GAGTGTACAGTACCGCGGCGTGCTGGGTACCATCCTGACCATGGTACGCACTGAGGGTCCCCGCAGCCCCTACAGCGGGTTGGTTGCTGGCCTGCATCGTCAGATGAGCTTTGCCTCCATTCGAATTGGCCTCTACGACTCCGTTAAACAGTTCTACACTCCCAAAGGAGAGGACCACTCC-AGCATCGCCATCAGGATTTTAGCAGGCTGCACCACGGGAGCCATGGCAGTGACCTGTGCCCAGCCTACAGATGTGGTGAAGGTCCGATTTCAAGCCATGATATGCCTAGGAA---CTGGAGGCGAGAGGAAA------TACAGAGGGACTATGGATGCCTACAGAACCATTGCCAGGGAGGAAGGAGTCAGGGGCCTGTGGAAAGGGACTTGGCCCAACATCACGAGAAACGCCATTGTCAATTGTGCTGAGATGGTGACCTATGACATCATCAAGGAGAAGCTGCTGGACTCTCACCTGTTCACTGACAACTTCCCCTGTCACTTTGTCTCCGCCTTTGGAGCTGGCTTTTGTGCCACAGTGG---TGGCCTCCCCAGTGGATGTGGTAAAGACCAGATACATGAATGCTCCCCCAGGCAGG---TACCGCAGCCCGCTACACTGTATGCTGAAGATGGTGGCGCAGGAGGGCCCCACAGCCTTCTAC-AAAGGATTTATGCCCTCCTTTCTGCGTTTGGGAGCCTGGAATGTGATGATGTTTGTAACCTATGAGCAGCTGAAACGGGCCTTGATGAAAGTTCAGGTATTGCG----AGAATCTCCATTT
>Giraffa_camelopardalis_UCP3_cds
ATGGTTGGACTGAAACCTTCA---GAGAGGCCCCCTACAACGGCTGTG------AAGTTCCTGGGGGCAGGTACGGCAGCCTGCTTTGCGGACCTTCTCACCTTTCCACTGGACACAGCCAAGGTCCGCCTGCAGATCCAGGGGGAGAACCAG-------GCAGTCCAT--------------GCTGCCCGGAGTGCCCAGTACCGCGGGGTGCTGGGCACCATCCTGACCATGGTGCGCACTGAGGGCCCCCGCAGCCTCTACAGCGGGCTGGTTGCCGGGCTGCAGCGCCAGATGAGCTTCGCCTCCATCCGCATCGGCCTCTACGACTCTGTCAAGCAGTTCTACACCCCCAAGGGATCGGACCACTCC-AGCATCATTACCCGGATTTTGGCGGGCTGCACCACTGGGGCCATGGCAGTGACCTGTGCCCAGCCCACAGACGTGGTGAAGATCCGCTTTCAGGCCAGCATGCACACTGGGC---CGGGGAGCAACAGGAAG------TACAGTGGGACAATGGATGCCTACAGGACCATCGCCAGGGAGGAAGGGGTTCAGGGCCTGTGGAAAGGAATTCTGCCCAACATCACAAGGAATGCCATTGTCAACTGTGGTGAGATGGTGACCTATGACATCATCAAGGAGAAGCTGCTAGACTACCACCTGCTCACCGACAACCTCCCCTGCCACTTTGTCTCTGCCTTTGGAGCTGGCTTCTGTGCCACCCTAG---TGGCCTCCCCAGTGGACGTGGTGAAGACACGGTATATGAACTCACCCCCAGGCCAG---TACCACAGCCCCTTCGACTGTATGCTGAAGATGGTGACCCAGGAGGGCCCCACAGCCTTCTAC-AAGGGATTTACACCCTCCTTTTTGCGTTTGGGATCCTGGAATGTGGTGATGTTCGTCACCTACGAGCAGATGCAACGGGCCTTGATGAAAGTCCAGATGCTAAG----AGACTCTCCATTT
>Hipposideros_armiger_UCP3_cds
ATGGTTGGGCTGAAGCCTTCA---GAGCTGCCTCCCACAACGGCTGTG------AAGTTCCTGGGGGCAGGGACAGCCGCCTGTTTTGCTGACCTCCTCACCTTTCCACTGGACACAGCCAAAGTCCGTCTGCAGATCCAGGGGGAGAACCAG-------ACTGCCCAG--------------GTGGCCCGGAGCGTCCAGTACCGCGGCGTGCTGGGCACCATCCTGACCATGGTGCGCACTGAGGGTCCCCGCAGCCCCTACAATGGGCTGGTCGCCGGCCTGCAGCGCCAGATGAGCTTTGCTTCCATCCGCATCGGCCTCTACGACTCTGTCAAGCAGTTCTACACCCCCAAAGGATCAGACCACTCC-AGCATCACCACCCGGATTTTGGCAGGCTGTACCACAGGGGCCATGGCAGTAACCTGTGCCCAGCCCACAGATGTGGTGAAGGTCCGATTTCAGGCCAGCAAGCACCTTGGGC---CTGGGGGCGACCGGAAG------TACAGCGGGACAATGGATGCCTACAGAACCATCGCCAGAGAGGAAGGGGTCAAGGGCCTGTGGAAAGGAACTTGGCCTAACATCACAAGGAATGCCATTGTCAACTGTGCTGAGATGGTGACCTACGACATCATCAAGGAGAAGCTGCTAGAGTATCGCCTGCTCACCGACAACTTCCCCTGCCACTTTGTCTCTGCCTTTGGAGCCGGCTTCTGTGCCACAGTCG---TGGCCTCCCCAGTGGATGTGGTGAAGACCCGGTATATGAACTCTCCGCCAGGCCAG---TACCGCAGCCCCCTGGACTGTATGCTGAAGATGGTGGCCCAGGAGGGCCCCACAGCCTTCTAT-AAGGGATTTACACCCTCCTTTTTGCGATTGGGAGCCTGGAATGTGGTGATGTTCGTAACCTACGAGCAGCTGAAACGGGCCTTGATGAAAGTCCAGATACTAAG----GGAATCTCCGTTT
>Lycaon_pictus_UCP3_cds
ATGGTTGGACTAAAGCCTTCA---GAGGTACCCCCTACCACAGCTGTG------AAATTCNNNNNNNNNNNNNNAGCAGCCTGTTTTGCTGATCTCCTCACCTTTCCACTGGACACAGCCAAGGTTCGCCTGCAGATCCAGGGGGAGAACCAG-------GCGACACAG--------------GCAGCCCGGAGAATCCAATACCGCGGTGTGCTGGGCACCATCCTGACCATGGTGCGCACCGAGGGCCCCCGCAGCCCCTACAACGGGCTGGTCGCCGGCCTGCAGCGCCAGATGAGCTTTGCCTCCATCCGCATTGGCCTCTATGACTCTGTCAAGCAGTTCTACACCCCCAAAGGATCAGACCACTCC-AGCATCACTACGCGGATTTTGGCAGGCTGCACCACAGGAGCCATGGCAGTATCATGTGCCCAGCCCACGGATGTGGTGAAGGTCCGATTTCAGGCCAGCATACACCTTGGGG---CGGGGAGCAACAGGAAG------TACAGTGGGACAATGGATGCCTACAGGACCATCGCCAGGGAAGAAGGGGTCAGGGGCCTATGGAAAGGAACTTTGCCCAACATCACAAGGAATGCCATCGTCAACTGTGCTGAGATGGTGACCTATGACATCATCAAGGAGAAGCTGCTAGACTATCATCTGCTCACTGACAATTTCCCCTGCCACTTTATTTCTGCCTTTGGAGCTGGTTTCTGTGCCACAGTGG---TGGCCTCCCCAGTGGATGTGGTGAAGACCCGGTACATGAACTCGCCCCCAAGCCAA---TACCGCAGCCCCCTGGACTGTATGCTGAAGATGGTGACCCAAGAGGGCCCCACAGCCTTCTAT-AAGGGATTTACACCATCCTTTTTGCGTTTGGGAACCTGGAATGTGGTGATGTTTGTGACCTATGAGCAGCTGAAACGGGCCTTGATGAAAGTCCAGATGCTACG----GGAATCTCCATTC
>Manis_javanica_UCP3_cds
ATGGTTGGACTAAAGCCTTCA---GAGGTGCCTCCCACAACAGCTGTG------AAGTTCTTGGGAGCAGGCACGGCTGCCTGTTTTGCTGACCTCCTCACCTTTCCACTGGACACAGCCAAGGTCCGCCTGCAGATCCAGGGGGAGAACCAC-------GCAGCACA-----------------------GAGCGCCCAGTACCGCGGCGTGCTGGGCACCATTCTGACCATGGTGCGCACCGAGGGTGCCCGTAGCCCCTACAACGGGCTGATCGCCGGCCTGCAGCGCCAGATGAGCTTCGCCTCCATCCGTATTGGCCTCTATGACTCCGTTAAGCAGTTCTACACCCCCAAAGGATCGGATTGCTCC-AGCATCACCACCCGGATTTTGGCGGGCTGCACCACAGGGGCCATGGCAGTGACCTGCGCCCAGCCCACAGATGTGGTGAAGATCCGGTTTCAGGCCAGCATGTGCCTTGGGC---CTGGGAGCGACAGGAAG------TACAGCGGGACAATGGATGCCTACAGGACCATCGCCAGAGAGGAAGGCATCAAGGGCCTGTGGAAAGGAACGTGGCCCAACATCACAAGGAATGCCATTGTCAACTGTGCTGAGATGGTGACCTATGACATCATCAAGGAGAAGCTGCTAGACTATCACCTGCTCACCGACAACTTACCCTGCCACTTCGTCTCCGCCTTTGGAGCCGGCTTCTGTGCCACGGTGG---TGGCCTCCCCAGTGGATGTGGTGAAGACCCGGTACATGAACTCGCCCCCAGGCCAG---TACCGCAGCCCCCTGGACTGTATGCTGAAGATGGTGGCCTGGGAGGGCCCCACAGCCTTCTAC-AAAGGATTTACACCCTCCTTCTTGCGTTTGGGAACCTGGAACGTGGTGATGTTTGTGACCTACGAGCAGTTGAAACGGGCCTTGATGAAAGTCCAGGCGCTTCG----GGAATCTCCGTTT
>Miniopterus_natalensis_UCP3_cds
ATGGTTGGACTGAAGCCTTCA---GAGATGCCTCCTACGACAGCTGTG------AAGTTCCTGGGGGCAGGCACGGCGGCCTGTTTTGCTGACCTCCTCACCTTTCCACTGGATACAGCCAAGGTCCGCCTGCAGATCCAAGGGGAGAACCAA-------GTGGCCCA-----------------------GAGAGTCCAGTACCGCGGAGTGCTGGGCACCATCCTGACCATGGTGCGCACTGAGGGTCCCCGCAGCCCCTACAACGGACTGGTTGCTGGCCTGCAGCGCCAGATGAGCTTTGCCTCCATCCGCATTGGCCTCTACGACTCTGTCAAGCAGCTCTACACCCCTAAAGGATCAGACCACTGC-AGCATCATCACCCGGATTTTGGCAGGCTGCACCACAGGGGCCATGGCAGTAACCTGTGCCCAGCCCACAGATGTGGTGAAGGTCCGATTTCAGGCCAACATGCACCTTGGGC---CTGGGGGCAACAAGAAG------TACAGCGGGACAATGGATGCCTACAGGACCATCGCCAGGGAGGAAGGGATCAGCGGCCTGTGGAAAGGAACTTTCCCCAACATCACAAGGAATGCCATTGTCAACTGTGCTGAGATGGTGACCTACGACATCATCAAGGAAAAGCTGTTGGACCATCATCTGTTCACCGACAACTTCCCCTGCCACTTTGTCTCTGCCTTTGGTGCTGGTTTCTGTGCCACGGTGG---TGGCCTCCCCAGTGGATGTGGTGAAGACCCGGTATATGAACTCACTCCCAGGCCAG---TACCACAGCCCCCTGGACTGTATGCTGAAGATGTTGGCCCGGGAGGGTCCCTCAGCCTTCTAT-AAGGGATTTACACCCTCCTTTCTGCGACTGGGAATCTGGAACGTGGTGATGTTCGTAACCTACGAGCAGCTGAAACGGGCTTTGATGAACGTCCAGATGCTACG----GGAATCTCCATTT
>Mus_spretus_UCP3_cds
ATGGTTGGACTTCAGCCCTCC---GAAGTGCCTCCCACAACGGTTGTG------AAGTTCCTGGGGGCCGGCACTGCGGCCTGTTTTGCGGACCTCCTCACCTTTCCCCTGGACACCGCCAAGGTCCGCCTGCAGATCCAAGGGGAGAACCCA-------GGGGCTCA-----------------------GAGCGTGCAGTACCGCGGCGTGCTGGGTACCATCCTGACTATGGTGCGCACAGAGGGTCCCCGCAGCCCCTACAGTGGACTGGTCGCTGGCCTGCACCGCCAGATGAGTTTTGCCTCCATTCGAATTGGCCTCTACGACTCTGTCAAGCAGTTCTACACCCCCAAGGGAGCGGACCACTCC-AGCGTCGCCATCAGGATTCTGGCAGGCTGCACGACAGGAGCCATGGCAGTGACCTGCGCCCAGCCCACGGATGTGGTGAAGGTCCGATTTCAAGCCATGATACGCCTGGGAA---CTGGAGGAGAGAGGAAA------TACAGAGGGACTATGGATGCCTACAGAACCATCGCCAGGGAGGAAGGAGTCAGGGGCCTGTGGAAAGGGACTTGGCCCAACATCACAAGAAATGCCATTGTCAACTGTGCTGAGATGGTGACCTATGACATCATCAAGGAGAAGCTGCTGGAGTCTCACCTGTTTACTGACAACTTCCCCTGTCACTTTGTCTCTGCCTTTGGAGCTGGCTTCTGTGCCACAGTGG---TGGCCTCCCCGGTGGATGTGGTAAAGACCCGATACATGAACGCTCCCTTAGGCAGG---TACCGCAGCCCTCTGCACTGTATGCTGAAGATGGTGGCCCAGGAGGGACCCACGGCCTTCTAC-AAAGGATTTGTGCCCTCCTTTCTGCGTCTGGGAGCTTGGAACGTGATGATGTTTGTAACGTACGAGCAGCTGAAGAGGGCCTTAATGAAAGTCCAGGTACTGCG----GGAATCTCCGTTT
>Neotoma_lepida_UCP3_cds
ATGGTTGGACTTCAGCCATCA---GAAGTGCCTCCCACAACAGTTGTG------AAGTTCCTGGGGGCCGGCGCTGCAGCCTGTTTTGCTGACCTCCTCACCTTCCCTCTGGACACCGCCAAGGTCCGCCTGCAGATCCAGGGGGAGAACCCA-------GGGGCACA-----------------------GAGCGTGCAGTACCGTGGCGTGCTGGGTACCATCCTGACCATGGTGCGCACCGAGGGTCCNCGCAGCCCCTACAGCGGNCTGGTTGCTGGCCTGCATCGCCAGATGAGCTTTGCCTCTATTCGAATTGGCCTCTACGACTCCGTCAAACAGTTCTACACCCCCAAAGGAGCGGACCACTCC-AACATCGCCATCAGGATTCTGGCGGGCTGCACCACGGGAGCCATGGCAGTGACCTGTGCCCAGCCCACGGATGTGGTGAAGGTCCGATTTCAAGCCATGATACGGCTGGGAA---CCGGAGGCGAGAGGAAA------TACAGAGGGACTATGGATGCCTACCGAACCATCGCCAGGGAGGAAGGAGTCAGGGGCCTGTGGAAAGGGACTTGGCCCAACATCACGAGAAACGCCATTGTTAACTGTGCTGAGATGGTGACCTATGACATCATCAAGGAGAAGCTGCTGGACTCTCACCTGTTTACTGACAACTTCCCTTGTCACTTTGTCTCTGCCTTTGGAGCCGGCTTTTGTGCCACAGTGG---TGGCCTCTCCAGTGGATGTGGTAAAGACCAGATACATGAATGCTCCCCCAGGCAGG---TACCGCAGCCCTCTACACTGTATGCTCAAGATGGTGGCTCAGGAGGGCCCCACAGCCTTCTAC-AAAGGATTTATGCCCTCCTTTCTGCGTTTGGGAGCCTGGAACGTGATGATGTTTGTAACCTATGAACAGCTGAAACGGGTCTTGATGAAAGTCCGAGTATTACG----GGAATCTCCGTTT
>Okapia_johnstoni_UCP3_cds
ATGGTTGGACTGAAACCTTCA---GAGAGGCCCCCTACAACGGCTGTG------AAGTTCCTGGGGGCAGGCACGGCAGCCTGCTTTGCTGACCTTCTCACCTTTCCACTGGACACAGCCAAGGTCCGCCTGCAGATCCAGGGGGAGAACCAG-------GCAGTCCAT--------------GCTACCCAGAGTGCCCAGTACCGCGGGGTGCTGGGCACCATCCTGACCATGGTGCGCACCGAGGGCCCCCGCAGCCTCTACAGCGGGCTGGTTGCCGGCCTGCAGCGCCAGATGAGCTTCGCCTCCATCCGCATCGGCCTCTACGACTCTGTCAAGCAGTTCTACACCCCCAAGGGATCGGACCACTCC-AGCATCATTACCCGGATTTTGGCGGGCTGCACTACTGGGGCCATGGCGGTGACCTGTGCCCAGCCCACAGATGTGGTGAAGATCCGCTTTCAGGCTAGCATGCACACTGGGC---CGGGGAGCAACAGGAAG------TACAGTGGGACAATGGATGCCTACAGGACCATCGCCAGGGAGGAAGGGGTTCAGGGCCTGTGGAAAGGAATTCTGCCCAACATCACAAGGAATGCCATTGTCAACTGTGGTGAGATGGTGACCTACGACATCATCAAGGAGAAGCTGCTAGACTACCACCTGCTCACCGACAACTTCCCCTGCCACTTTGTCTCTGCCTTTGGAGCTGGCTTCTGTGCCACCCTGG---TGGCCTCCCCAGTGGACGTGGTGAAGACACGGTATATGAACTCACCCCCAGGCCAG---TACCACAGCCCCTTCGACTGTATGCTGAAGATGGTGACCCAGGAGGGCCCCACAGCCTTCTAC-AAGGGATTTACACCCTCCTTTTTGCGTTTGGGATCCTGGAATGTGGTGATGTTCGTCACCTACGAGCAGATGCAACGGGCCTTGATGAAAGTCCAGATGCTAAG----AGACTCTCCATTT
>Panthera_pardus_UCP3_cds
ATGGTTGGACTAAAGCCTTCA---GACGTACCTCCCACAACAGCTGTG------AAGTTCCTGGGGGCAGGCACAGCGGCCTGTTTTGCTGATCTCCTCACCTTTCCACTGGACACAGCCAAGGTTCGCCTGCAGATCCAAGGGGAGAACCAG-------GCGACGCAG--------------GCAGCCCGGAGAACCCAGTACCGTGGTGTGTTGGGCACCATCCTGACCATGGTGCGCACCGAGGGCCCCCGCAGCCCCTACAACGGGCTGGTTGCTGGCCTGCAGCGCCAGATGAGCTTTGCCTCCATCCGCATCGGCCTCTACGACTCTGTCAAGCAGTTCTACACCCCCAAAGGATCGGACCACTCC-AGCATCACTACCCGGATTTTGGCAGGCTGCACCACAGGAGCCATGGCGGTATCATGTGCCCAGCCCACGGACGTGGTGAAGGTCCGATTTCAGGCCAGCATACACCTTGGGG---CTGGGAGCAGCAGGAAG------TACAGCGGGACAATGGATGCCTACAGGACCATCGCCAGGGAGGAAGGGGTCAGGGGCCTATGGAAAGGAACTTTGCCCAACATCACAAGGAACGCCATCGTCAACTGTGCTGAGATGGTGACCTATGACATCATCAAGGAGAAGCTGCTAGACTATCACCTGCTCACTGACAACTTGCCCTGCCACTTCATCTCTGCCTTTGGAGCCGGCTTCTGTGCCACAGTGG---TGGCCTCCCCAGTGGACGTGGTGAAGACCCGGTACATGAACTCGCCCCCAGGCCAA---TACCGCAGCCCCTTGGACTGTATGCTGAAGATGGTGGCCCATGAGGGCCCCACAGCTTTCTAT-AAGGGGTTTACACCATCTTTTTTGCGTTTGGGAGCCTGGAATGTGGCGATGTTCGTGACCTACGAGCAGCTGAAACGGGCCTTGATGAACGTCCAGATGCTACG----GGAATCTCCATTC
>Rhinolophus_sinicus_UCP3_cds
ATGGTTGGACTGAAGCCTTCC---GAGCTGCCTCCCACAACGGCTGTG------AAGTTCCTGGGGGCAGGCACAGCCGCCTGTTTTGCTGACCTCCTCACTTTCCCACTGGACACAGCCAAAGTCCGCCTGCAGATCCAGGGGGAGAGCCAG-------CCAGCCCAG--------------GTGGCGCGGAGCGTGCAGTACCGCGGCGTGCTGGGCACCATCCTGACGATGGTGCGCACCGAGGGGCCACGCAGCCCCTACAACGGGCTGGTCGCTGGCCTGCAGCGCCAGATGAGCTTCGCCTCCATCCGCATCGGCCTCTACGACTCCGTCAAGCAGTTCTACACCCCCAAGGGCTCTGAGCACTCC-AGCATCACCACCCGGATTTTGGCGGGCTGTACCACAGGGGCCATGGCAGTAACCTGTGCCCAGCCCACAGATGTGGTGAAGGTCCGATTTCAGGCCAGCATGCATGTTGGGC---CTGGAGGCGACCGGAAG------TACAGTGGGACAATGGATGCCTACAGGACCATCGCCAGGGAGGAAGGGGTCAGGGGCCTGTGGAAAGGAACGTGGCCGAACATCACGAGGAATGCCATTGTCAACTGTGCTGAGATGGTGACCTATGACGTCATCAAGGAGAAGCTGCTAGACTATCACCTGTTCACCGACAACTTCCCCTGCCACTTTGTCTCTGCCTTTGGGGCCGGCTTCTGTGCCACGGTCG---TGGCCTCCCCCGTGGATGTGGTGAAGACCCGGTACATGAACTCCCCCGCAGGCCGA---TACCGCAGCCCCCTGGACTGTATGCTGAAGATGGTGGCCCAGGAGGGCCCCACATCCTTCTAT-AAGGGATTTACACCCTCCTTTTTGCGATTGGGAGCCTGGAATGTGATAATGTTCGTAACCTACGAGCAGCTGAAACGGGCCTTGATGAATGTACAGATGCTACG----GGAATCCCCATTT
>Rhinopithecus_bieti_UCP3_cds
ATGGTTGGACTGAAGCCTTCA---GACGTGCCTCCCACCATGGCTGTG------AAGTTCCTGGGGGCAGGCACAGCAGCCTGTTTTGCTGACCTCCTTACCTTTCCACTGGACACAGCCAAGGTCCGCCTGCAGATCCAGGGGGAGAACCCG-------GTGGCCCAG--------------ACGGCCCGGCTTGTGCAGTACCGCGGCGTGCTGGGCACCATCCTGACCATGGTGCGGACCGAGGGTCTCTGCAGCCCCTACAATGGGCTAGTGGCCGGCCTGCAGCGCCAGATGAGCTTCGCCTCCATCCGCATCGGCCTCTACGACTCTGTCAAGCAGGTGTACACCCCACAAGGCGCGGACAGTTCC-AGCCTCACTACCCGGATTTTGGCCGGCTGCACCACGGGAGCCATGGCAGTGACCTGTGCCCAGCCCACAGATGTGGTGAAGGTCCGATTTCAGGCCAGCATACACCTCGGGTCGTCTGGGAGCGACAGAAAA------TACAGCGGGACTATGGATGCCTACAGAACCATCGCCAGGGAGGAAGGAGTCAGGGGCCTGTGGAAAGGAACTTTGCCCAACATCATGAGGAATGCCATCGTCAACTGTGCTGAGGTGGTGACCTACGACATCCTCAAGGAGAAGCTACTGGACTATCACCTGCTCACTGACAACTTCCCCTGCCACTTTGCCTCTGCCTTTGGAGCCGGCTTCTGTGCCACAGTGG---TGGCCTCCCCGGTGGATGTGGTGAAGACCCGGTATATGAACTCACCTCCAGGCCAG---TACCTCAGCCCCCTCGACTGTATGATAAAGATGGTGGCCCAGGAGGGCCCCACAGCCTTCTAC-AAGGGATTTACACCCTCCTTTTTGCGTTTGGGATCCTGGAACGTGGTGATGTTCGTAACCTATGAGCAGCTGAAACGGGCCCTGATGAAAGTCCAGATATTACG----GGAATCTCCGTTT
>Rousettus_aegyptiacus_UCP3_cds
ATGGTGGGTCTAAACCCTTCA---GAAGTACCTCCCACAACAGCTGTG------AAGTTCCTGGGGGCGGGCACGGCAGCCTGTTTTGCTGACCTCCTCACCTTCCCACTGGACACAGCCAAGGTCCGGCTGCAGATCCAGGGGGAGAACCAG-------GCGACCCAG--------------GTGGCCCGGACCATTCAGTACCGTGGCGTGCTGGGGACCATCCTGACCATGGTGCGCACCGAGGGGCCCCGCAGCCCCTACAACGGGCTGGTGGCCGGCCTGCAGCGCCAGATGAGCTTCGCCTCCATCCGCATAGGCCTCTATGACTCCGTCAAGCAGTTCTACACCCCGAAAGGATCAGACCACGCC-AGCATCGCCACCCGGATTTTGGCAGGCTGCACCACAGGGGCCATGGCAGTAGCCTGTGCCCAACCCACAGATGTGGTGAAGGTCCGATTTCAGGCCAGCATTCACCTTGGGC---CCGGGAGCAACAGAAAG------TACCGGGGAACAATGGATGCCTACAGGACCATCGCCAGGGAGGAAGGGCTCAGGGGCCTGTGGAAAGGAACTTGGCCCAACATCACAAGGAATGCCATTGTTAACTGTGCTGAGATGGTGACCTATGATATCATCAAGGAGAAGCTGCTAGACCATCACCTGTTCACTGACAACTTCCCCTGCCACTTTGTCTCTGCCTTTGGAGCTGGCTTCTGTGCCACAGTTG---TGGCCTCCCCCGTAGATGTGGTGAAGACCCGGTATATGAACTCACCCCCAGGCCAC---TACCGCAGCCCCCTGGACTGTATGCTCAAGATGGTGGCCCAGGAGGGGTCCGCAGCCTTCTAT-AAAGGCTTTACACCCTCCTTTTTGCGGCTGGGAGCCTGGAATGTGATGATGTTCATAACCTACGAACAACTGAAACGAGCCTTGATGAAAGTCCAGATGCTGCG----GGAATCTCCGTTT
>Coelodonta_antiquitatis_UCP3
ATGGTTGGACTGAAGCCTTCA---GAGGTGCCTCCCACAACGGCTGTG------AAGTTCCTGGCGGCAGGCATGGCAGCCTGTTTTGCTGACCTCTTCACCTTTCCACTGGACACGGCCAAGGTCCGCCTGCAG??????????????????-------?????????--------------??????????????CCAGTACCGCGGCGTGCTGGGCACCATCCTGACCATGGTGCGCACCGAGGGCCCCCGCAGCCTCTACAATGGGCTGGTCGCCGGCCTGCAGCGCCAGATGGGCTTCGCCTCCATCCGCATCGGCCTCTACGACTCCGTCAAGCAGTTCTACACCCCCAAAGGATCTGACCACTCC-AGCATCACTACCCGGATTTTGGCAGGCTGCACTACGGGGGCCATGGCAGTAACCTGTGCCCAGCCCACGGATGTGGTGAAGGTCCGATTTCAGGCCAGCGTGCACCTTGGGC---CCGGGAGCGATAGGAAG------TACAGTGGGACAATGGATGCCTACAGGACCATCGCCAGGGAGGAAGGGGTCAGGGGCCTATGGAAAGGAACTTTGCCCAACATCACAAGGAATGCCATTGTCAACTGTGGTGAGATGGTGACCTATGACATCATCAAGGAGAAGCTGCTAGACTATCACCTGTTCACCGACAACTTCCCCTGCCACTTTGTCTCTGCCTTTGGAGCTGGCTTCTGTGCCACAGTGG---TGGCCTCCCCAGTGGACGTGGTGAAGACCCGGTATATGAACTCACCCCCAGGCCAG---TACCACAGCCCCCTTGACTGTATGCTGAAGATGGTGGCCCATGAGGGTCCCACGGCCTTCTAT-AAGGGGTTTACACCCTCCTTTTTGCGTTTGGGATCCTGGAATGTGGTGATGTTCGTAACCTATGAGCAGCTGAAACGGGCCTTGATGAAAGTCCAGATGCTACG----GGAATCTCCATTT
>Dipodomys_ordii_UCP3
ATGGTTGGACTGAAGCCCTCA---GAAGTGCCTCCCACAACGGTTGTG------AAGTGCCTGGGGGCGGGAACTGCGGCCTGTATTGCTGACCTCCTCACCTTTCCCCTGGACACCGCCAAAGTCCGCCTGCAGATCCAGGGGGAGAACCCC-------GCGGCCCAG-----------------------AGCGTGCGGTACCGCGGCGTGCTAGGCACCGTCCTGACCATGGTGCGCACCGAGGGACCCCGCAGCCTCTACAACGGGCTGGTGGCCGGCCTGCAGCGCCAGATGAGCTTCGCCTCCATCCGCATCGGCCTTTACGACTCGGTCAAGCAGTTCTACACGCCCCAGGAGGCGGACCACTCC-AGCATCACTATTCGGATCCTGGCGGGCTGCACCACGGGGGCCATGGCGGTCACCTGTGCCCAACCCACCGACGTGGTGAAGGTCCGATTTCAGGCCAGCGTTCGCCTGGGGC---CCGGGAGCGACAGGAAA------TACAGCGGGACTATGGACGCCTACAGAACCATCGCCAGGGAAGAAGGGATCCGGGGCCTGTGGAAAGGGATTTTGCCCAACATCACGAGGAATGCCATTGTCAACTGTGCTGAGATGGTGACCTACGACATTATCAAAGAGAAGCTGTTGGAGTCTCGCCTGCTCACTGACAACTTCCCCTGCCACTTTGTCTCTGCCTTTGGAGCCGGCTTCTGCGCCACAGTGG---TGGCCTCCCCAGTGGATGTGGTGAAGACCCGGTACATGAATGCCCCCCCAGGCCGA---TACCGTAGTCCCCTGCACTGTATGCTCAAAATGATGGCCCAGGAGGGTCTCACCGCCTTCTAC-AAAGGGTTCACACCCTCCTTTTTGCGCTTGGGAGCCTGGAATGTGATGATGTTTGTGACCTATGAACAACTCAAGCGAGCCCTGATGAAAGTCCAGATGTTGCG----GGAGTCTCCATTT
>Procavia_capensis_UCP3
ATGGTTGGACTGAAGCCTTCA---GAGGTGCCTCCTACAACAGCTGTG------AAGTTCCTGGGGGCAGGCACAGCAGCCTGCGTTGCTGACCTCTTCACCTTTCCACTGGACACAGCCAAGGTCCGCTTGCAGATCCAAGGGGAGAACCAG-------GCAGCCCAG--------------------------ATGCAGTACCGCGGCGTGCTGGGCACCATCGTGACCATGGTGCGCACAGAGGGCCCCCGCAGCCTCTACAGCGGGCTGGTCGCTGGCCTACAACGCCAGATGAGCTTTGCCTCCATCCGCATTGGCCTCTATGACTCCGTCAAGCAGTTCTACACCCCCAAAGGATCAGACCACTCC-AGTGTCACCACCCGGATTTTGGCAGGCTGCACCACGGGGGCCATGGCAGTGACCTGCGCACAGCCCACAGATGTGGTGAAGGTCCGATTTCAAGCCAGCATACAACTTGGGC---CCAGGAGTGACAGGAAG------TACAGTGGGACTATGGATGCCTACAGAACCATCGCCAGGGAGGAAGGAGTCAAGGGCCTGTGGAAGGGAGTTTTCCCCAACATCACAAGGAATGCCATTGTCAACTGTGCTGAGATGGTGACCTATGACATCATCAAGGAGAAGCTGCTGGACTATCACCTGATGACTGACAACTTCCCCTGCCACTTTGTCTCTGCCTTTGGAGCCGGCTTCTGTGCCACGGTGG---TGGCCTCCCCAGTAGATGTGGTGAAGACTCGATATATGAACTCACCTCCAGGCTGG---TACTGCAACCCCCTGGACTGTATGCTGAAGATGGTGGCCCAGGAGGGCCCCACAGCCTTCTAT-AAGGGGTTTACACCCTCCTTTCTGCGTTTGGGAAGCTGGAATGTGATCATGTTTGTAACCTATGAACAACTGAAACGGGCCTTGATGAAAGTCCAGATACTACG----GGAATCGCCGTTT
>Choloepus_hoffmanni_UCP3
ATGGTTGGACTGAAGCCTTCA---GAGGTGCCTCCCACAACGGCTGTG------AAGTGCCTGGGAGCAGGCACGGCAGCCTGTTTCGCTGACCTCCTCACCTTTCCACTGGACACAGCCAAGGTCCGCCTACAGATCCAGGGGGAGAACCAG-------GCAGCCCGG--------------GCCACCCAGAACGCTCAGTACCGCGGCCTGCTGGGCACCCTCCTGACCATGGTGCGCACCGAGGGCCCCTGCAGCCCCTACAACGGGCTGGTCGCCGGCCTGCAGCGCCAGATGAGCTTCGCCTCCATCCGCATCGGCCTCTATGACTCCATCAAACAGTTCTACACCCCCAAAGGAGCAGAACACTCC-AGCATCACAACCCGGCTCCTGGCCGGCTGCACCACAGGGGCCATGGCAGTCACCTGTGCGCAGCCCACAGATGTGGTGAAGGTCCGATTTCAGGCCAGCATACAGATTGGGC---CTGGGAGTAACCGGAAA------TACAGCGGGACTATGGATGCCTACAGAACCATCGCCAGAGAGGAAGGGGTCAGGGGCCTGTGGAAAGGAATTCTGCCCAACATCACGAGGAATGCCATCGTCAACTGTGCCGAGATGGTGACCTACGACGTCATCAAGGAGAAGCTGCTGGACTATCACCTGCTGACTGACAACTTCCCCTGCCACTTTGTCTCTGCCTTTGGAGCCGGCTTCTGTGCCACGGTGG---TGGCCTCCCCAGTGGACGTGGTGAAGACCCGGTATATGAACTCACCCCCAGGCCAG---TACCGCAGCCCCCTGCACTGTATGCTGAGGATGGTGGCCCAGGAGGGGCCCACAGCCTTCTAT-AAGGGATTTACACCCTCCTTCTTGCGTTTGGGATCCTGGAATGTGATGATGTTTGTCAGCTACGAGCAGCTGAAACGGGCCTTAATGAACGTGCAGATGTTACG----GGAATCTCCCTTC
>Cyprinus_carpio_UCP3
?????????????????????---????????????????????????------???????????????????????????????????????????????????????????????????????????????????????????????????-------?????????--------------?????????????????????????????????????????????????????????????????????????????????????????????????????????????????????????????????????????????????????????????????????????????????????????????-????????????????????????????????????????????????????????????????????????????????????????????????????????????????????????????????????------TACAACGGCACAATGGATGCATATCGGACTATCGCCCGCGATGAGGGTATTCGAGGGCTATGGAAAGGCTGCATGCCAAACATCACAAGGAACGCGATCGTGAACTGCTCAGAGCTGGTTACTTATGACATCATCAAGGAACTCATATTACAATACGACCTCATGACAGACAACCTACCGTGCCACTTTACTGCTGCATTCGGCGCTGGTTTCTGCACCACGATTG---AA---TCACTAGTGAATTC?????????????????????????????????????---???????????????????????????????????????????????????????????????-????????????????????????????????????????????????????????????????????????????????????????????????????????----?????????????
>Xenopus_tropicalis_UCP3
ATGGTTGGACTGAAGCCCACG---GAGGTGCCACCAACCCCACTGGTC------AAGTTTGTAGGCGCCGGCACTGCGGCCTGTATAGCCGACTTATTCACCTTTCCCCTGGATACTGCCAAAGTACGACTACAGATACAAGGAGAGGGGACA-------TCTGTGAAG--------------GACACCAAGGTTCTTCGTTACAAAGGCGTTTTTGGCACAATCAAAACCATGGTGAAGACGGAGGGGGCAACCAGCCTGTACAATGGGCTAGTGGCCGGCCTACAAAGACAGATGAGCTTTGCCTCCATCCGGATTGGTCTCTACGACTCTGTCAAACAGTTTTATT---GCCGCCAATCGGAAAGTTCC-GGAGTCGCTTGCCGGCTGCTGGCCGGATGTACCACGGGGGCCATGGCCGTCACCTTGGCTCAGCCGACCGATGTGGTGAAAGTCAGATTCCAGGCGCATATTAAAGTGA------TGGACGGTGAGCGGAGG------TACAATGGGACTGTAGATGCCTACAAGACTATCGCCAAGGAGGAAGGACTTCGGGGACTCTGGAAAGGGACCATCGCCAACATCACTCGTAACGCCATCGTCAACTGCGCCGAACTGGTGACCTACGACCTCATCAAGGAAACGATTCTAAATCAGCGCCTAATGACGGATAACTTGCCGTGCCACTTTGTTGCTGCCTTTGGTGCCGGTTTCTGTGCCACGGTGG---TGGCTTCGCCAGTGGACGTGGTTAAGACTCGGTACATGAATTCCCCCGCCGGCCAA---TACAAGAACGCGCTCAACTGCGCATTTATTATGCTGGTGAAAGAGGGGAGCGTCGCTTTCTAT-AAAGGGTTCATGCCGGCTTTCCTAAGACTCGGATCTTGGAACATCGTCATGTTTGTCAGTTATGAACAGCTAAAGAGAGCCATGATGATGGTCCATGGTTCTTG----GGAGGCTCCTCAT
>Mammuthus_primigenius_UCP3
?????????????????????---????????????????????????------????????????????????????????????????????????????????CACTGGACACAGCCAAGGTCCGCCTACAG?TCCAGGGGGAGAACCAG-------GCGGCCCAG--------------GCGGCCCGAAACGTGCGGTACCACGGCGTGCTGGGCACCATCCTGACCATGGTGCGCATGGAGGGGCTCCGCAGCCTCTACAACGGGCTGGTCGCTGGTCTTCATCGCCAGATGAGCTTTGCCTCCATCCGCATCG?????????????????????????????????????????????????????-AGTGTCACTACCCGGATTTTGGCGGGCTGCACCACGGGGGCCATGGCGGTGACCTGTGCACAGCCCACGGATGTGGTGAAGGTCCGATTTCAGGCCAGCATACACCTTGGGC---CTGGGTGTGACAGGAAA------TACAGTGGGACTATGGATGCCTACAGAACCATCGCCAAGGAGGAAGGAGTCAGGGGCCTGTGGAAGG????????????????????????????????????????????????????????????????????AAGGAGAAGCTGCTGGACTATCACCTGCTGACCG???????????????????????????????????????????????GCCACAGTGG---TGGCCTCCCCGGTAGATGTGGTGAAGACCCGGTATATGAACTCACCCCCAGGCTGG---TACCACAACCCCCTGGACTGTATGCTGAAGA????????????????????????????????-??????????????????????????TTTGGGAAGCTGGAATGTTATTATGTTTGTAAGCTATGAGCAGCTGAAACGGGCCTTGATGAAAGTCCAGATACTACG----GGAATCTCCATTT
>Danio_rerio_UCP3
ATGGTTGGAATTAAACCTACC---GATCTGCCTCCAACCGCTGCTGTC------AAGTTTTTCGGAGCCGGTACAGCAGCATGTTTTGCTGATCTGGTGACTTTCCCCCTGGACACAGCAAAAGTCAGACTTCAGATCCAGGGAGAGTCTGGA-------ACAGCACCA--------------GGATCAGCGGTGCTGAAATATCGTGGGGTTTTTGGCACCATCACCACTATGGTTCGCACGGAGGGGGCCAGGAGCCTCTACAATGGCCTGGTGGCAGGACTGCAGCGTCAAATGAGCTTTGCTTCTGTGCGCATCGGCCTTTACGACTCAATGAAGCAATTCTACA---CCAGAGGATCTGAGAATGCG-AGTATTGTGACGCGTCTGCTGGCTGGATGCACCACAGGGGCCATGGCGGTCGCATTCGCTCAGCCCACAGACGTCGTAAAAGTGCGCTTTCAGGCTCAAGTGCGTCACA------CTGACGGAGGAAAGAGA------TATAATGGCACAATGGATGCCTATCGGACTATTGCCCGTGATGAGGGTGTTCGAGGACTCTGGAAGGGCTGCATGCCAAACATCACAAGGAATGCGATCGTGAACTGCGCAGAGCTGGTCACCTACGACATCATCAAGGATCTCATATTAAAATACGACCTCATGACAGATAACCTACCCTGTCACTTCACGGCTGCATTCGGCGCTGGTTTCTGCACCACGATTG---TAGCGTCTCCAGTAGACGTGGTGAAAACGCGGTTCATGAACTCGTCGGCCGGCCAG---TACGGCAGCGCACTGAACTGTGCCCTCATGATGCTGACCAAAGAGGGACCAGCCGCTTTCTAC-AAGGGCTTCATGCCCTCCTTCCTGCGCTTGGGATCCTGGAATATTGTGATGTTTGTTTCCTATGAGCAAATCAAGAGGTGTATGACTCGAATGCAGCACTCGTG----GGAATCGCCTTTC
>Takifugu_rubripes_UCP3
ATGGTTGGCATGAAAGCCCCA---GATGTGGTGCCCTCGGCAGCAGTA------AAGTTTTTTGGAGCGGGCACGGCGGCCTGCATAGCTGACCTCGTCACCTTCCCACTGGACACAGCCAAAGTTAGACTACAGATTCAGGGGGAATCTCAG-------ATAGTGGAG--------------GGCAGCAGAGCCACGAAGTACCGGGGCGTGTTTGGCACCATCACCACCATGGTGCGCACGGAGGGCCCCAGGAGTCTGTACAGCGGCCTGGTGGCGGGGCTCCAGCGACAGATGAGCTTCGCCTCGGTCCGGATCGGCCTCTACGACTCCATGAAGCAGTTCTACA---CTCGAGGCACCGACAGCGCC-GGGATCGTCACTCGCCTCATGGCGGGCTGCACCACGGGGGCCATGGCCGTGGCCTTTGCGCAGCCGACGGACGTGGTGAAGGTGCGATTCCAAGCCCAGGTACGAGAGG------CTGAAAGCGGGAGGAGG------TACAACGGCACCCTGGACGCGTACAAGACGATCGCTCGAGATGAGGGCGTCCGCGGCCTTTGGAAAGGTTGTCTTCCCAACATCACCCGCAATGCCATTGTAAACTGCGCTGAGCTGGTGACCTATGACCTGATCAAAGAGCTGATCCTCAAGTATGACCTGATGACAGATAATCTTCCGTGCCACTTCACTGCGGCCTTTGGTGCAGGCTTCTGCACCACCGTAG---TGGCGTCTCCTGTGGACGTCGTCAAAACCCGCTTCATGAATTCCACTTCTGGCCAG---TACAGCGGCGCCGTCAACTGTGCTCTCACCATGATGAGACAAGAAGGTCCCACAGCTTTCTAC-AAAGGGTTCATGCCGTCTTTCCTGCGCCTGGGCTCCTGGAACATCGTCATGTTCGTCACATATGAGCAGATCAAACGAGGGATGAGCAGAGCGCAGCAGTACTG----GGAGTCACCATTC
>Xiphophorus_maculatus_UCP3
ATGGTTGCAGTGAAACCGACC---GACTTGGTGCCCTCTGCGGGCATT------AAGTTCTTTGGAGCAGGCACGGCAGCCTGCATTGCTGACCTCATCACCTTTCCTCTGGATACGGCCAAAGTCAGACTACAGATCCAGGGCGAGTCTCAA-------AAGGTTGAA--------------GGATCCGGTGTGGTGAAGTACCGGGGTGTGTTCGGAACCATCAAAACCATGGTGCGCACAGAAGGAGCCAGGAGTCTTTACAACGGACTGGTAGCCGGTCTCCAGAGGCAGATGAGCTTCGCATCTGTTCGGATCGGCCTTTATGACTCCATGAAGCAATTCTACA---CTCGAGGCACAGAGAGTGCT-GGGATTGTTACCCGACTCATGGCAGGCTGCACCACAGGAGCCATGGCTGTGGCTTTTGCACAACCAACAGATGTGGTGAAGGTGCGTTTCCAAGCCCAGGTGCGAGTGG------CTGATGGGGAGAGGAGA------TACAACAGCACCCTGGACGCCTACAAGACAATTGCCAGAGACGAAGGAGTTCGGGGACTTTGGAGAGGCTGCATGCCAAACATCACCAGGAATGCCATTGTAAACTGTGCAGAACTGGTCACCTACGACATGATCAAAGAACTCATTTTGAAGTATGACCTAATGACAGACAACCTGCCCTGCCACTTCACAGCTGCCTTTGGTGCTGGCTTCTGCACAACTGTAG---TAGCGTCTCCAGTAGATGTGGTTAAAACACGGTTCATGAACTCAGGAAATGGACAG---TACACCAGCGCCATCAACTGCGCTCTGACGATGCTGAGAAACGAAGGACCTGCAGCCTTCTAT-AAAGGATTCATGCCTTCTTTTCTGCGTCTTGGATCTTGGAACATTGTCATGTTTGTGACATATGAACAAATTAAAAGGGGTATGACCAGAGCACAGCAGTACTG----GGAGTCACCGTTT
>Astyanax_mexicanus_UCP3
ATGGTTGGACTCAAGCCCACA---GACTTGGCTCCCACAGCCGCAGTG------AAGTTCTTTGGCGCGGGAACGGCGGCGTGTATCGCTGACTTGGTGACCTTTCCCCTGGATACAGCCAAAGTGAGGCTTCAGATACAGGGAGAATCCAAG-------CCAGCTGAA--------------GGAGTAGCAGGGACGAAGTATAGGGGTGTTTTTGGCACCATCAATACCATGGTGCGCACTGAGGGGCCAAGGAGCTTGTACAACGGTCTGGTGGCTGGACTGCAGAGACAAATGAGCTTTGCCTCAGTGCGTATCGGCCTCTACGACTCTATGAAGCAGTTCTACA---CCAGAGGCTCAGAAGAGGCG-AGCATTGTGAGCCGGTTGATGGCAGGCTGCACGACAGGAGCCATGGCCGTAGCGTTTGCACAGCCAACAGATGTTGTGAAGGTGCGCTTCCAAGCGCAAGTACGAGTAG------CTGATGGCGCCAAGCGA------TACAACAGCACAATGGACGCCTACAGGACCATTGCTCGCAATGAAGGCATCAAAGGCCTGTGGAAAGGTTGTTTGCCAAACATCACCCGAAACGCCATTGTGAACTGTGCAGAGCTGGTCACCTACGACATCATCAAGGAGCTGATACTGAAGTACAATCTGATGACAGATAACCTGCCCTGCCACTTCACGGCTGCGTTTGGAGCCGGTTTCTGCACCACCATCG---TGGCGTCTCCAGTGGACGTGGTGAAGACACGCTTTATGAACTCCAGTCCCGGCCAG---TACAGCAGTGCCATCAACTGTGCCATCACCATGCTGACCAAGGAAGGACCTACAGCCTTTTAT-AAGGGCTTCATGCCCTCGTTCCTGCGTCTGGGATCCTGGAACATTGTGATGTTTGTCTCCTACGAGCAAATCAAGAGAGCCATGACGCGAGCGCAGCAGTCCTG----GGAGTCACCGTTT
>Lepisosteus_oculatus_UCP3
ATGGTCAGAGTGAAGACCACA---GACCTGGCCCCCACAGCCACCGTC------AAATTCTTTGGAGCTGGAACAGCTGCCTGCTTTGCTGATCTGGTCACCTTTCCCTTAGATACAGCCAAAGTCAGGCTTCAGATCCAAGGAGAATCCAGG-------AGTCTGGAT--------------AGCAGCAAGGCGATGAAGTACAGGGGCGTGTTCGGCACCATCACCACCATGGTGAGGACAGAGGGGCCCAGCAGTCTGTACAACGGGCTGGTGGCCGGGCTCCAGCGCCAGATGAGCTTTGCCTCGGTCCGGATCGGACTCTATGATTCCATGAAGCAGTTCTACA---CCAGAGGATCTGAGCAGGCG-GGTATTCTCAGCCGACTGCTCGCGGGCTGCACCACAGGGGCCATGGCAGTGGCTTTTGCTCAGCCCACCGACGTGGTCAAAGTGCGGTTTCAAGCCCAGGCCAGGCTGG------CAGATGGCATCAGGAGA------TACAGCAGCACCATGGGAGCCTACAAGACCATTGCCAAGGATGAAGGCGTCAGAGGCTTGTGGAAAGGAACCTTCCCTAACATTACCCGTAATGCCATTGTGAACTGTGCAGAGCTGGTGACTTATGACATCATCAAAGAGCTCATCTTGAAATATGACCTCATGACAGATAACTTGCCTTGTCACTTCACTGCTGCTTTTGGGGCTGGTTTCTGTACAACCATCG---TGGCGTCCCCGGTGGATGTGGTGAAGACGCGCTTCATGAACTCCACCTCTGGACAG---TACAGCAGCGCTCTAAACTGTGCCATCACTATGCTCACTAAAGAAGGACCCGCAGCTTTCTAC-AAGGGGTTCATGCCTTCCTTTCTGCGCCTGGGATCCTGGAATATTGTGATGTTTGTTTCCTATGAGCAAATCAAACGAGCTGTAACGAGAGCCCAGCAGTCATG----GGAATCTCCAGTT
>Ornithorhynchus_anatinus_UCP3
ATGGTTGGCTTCAAGCCTCCC---GACGCCCCTCCCACCACAACGGTC------AAGTTCTTCGGAGCCGGCACCGCGGCCTGTTTCGCTGACATCCTCACCTTTCCCCTGGACACGGCCAAGGTTCGCCTGCAGATCCAAGGAGAACCCGGG-------GCAGGGCAA--------------C---------CTGTGCGGTACCGGGGCGTCCTGGGCACCATCCTGACCATGGCGAGGACCGAGGGCCCGGGCAGCCTGTACGGCGGGCTGGTGGCCGGCCTGCAGCGCCAGATGAGCTTCGCCTCCGTCCGCATCGGCCTCTACGACTCGGTCAAGCAGCTCTACACGCCTGCGGGATCGGAACAATCC-AGCATCGCCGTCCGGCTCCTGGCGGGGTGCACGACGGGCGCCATGGCGGTGACCTGCGCCCAGCCCACGGACGTGGTCAAGGTGCGTTTCCAGGCCTGCGTGCAGCTGGAGC---CGGGAAGC---AGGAAA------TACAGCGGGACGGTGGACGCCTACCGGACCATCGCCAGAGAGGAAGGGGTCAGAGGCCTGTGGAAAGGGACCGTGCCCAACATCACCCGGAATGCCATCGTCAACTGTGCCGAGATGGTGACCTATGACCTCATCAAGGAGTCACTGACGGACCACCACCTGATGACGGACGACTTCCCCTGCCACTTCGTCTCGGCCTTCGGCGCCGGCTTCTGTGCCACGGTGG---TGGCCTCCCCGGTGGACGTGGTGAAGACGCGGTATATGAATTCTGCCCCCGGCCAG---TACCCCGGCGTCTTCGGCTGCA---TGAAGGCGGTGGCGGGGGAAGGGCCCGCCGCCTTCTAC-AAGGGGTTTACCCCCTCCTTCTTGCGGCTGGGATCCTGGAACGTGGTGATGTTCGTCACCTACGAGCAGCTGAAACGGGCCCTGATGGAAGTCCGCGTGTCATG----GGAATCTCCATTT
>Sarcophilus_harrisii_UCP3
ATGGTTGGTCTGAAGCCCACA---GATGTGCCTCCCACCACTGCGGTC------AAAGTCCTGGGGGCAGGCACTGCTGCCTGCTTTGCTGACCTCCTCACCTTCCCATTGGACACAGCCAAAGTTCGCCTCCAGATCCAAGGAGAGTCCCAG-------GCTGAGCAG--------------GCGATTCAGAATGTGCGCTACCGGGGAGTGCTGGGCACCCTCCTGACCATGGCGAGGACCGAGGGCCCCACCAGCCTCTACAACGGCCTCGTGGCCGGGCTGCAGCGCCAAATGAGCTTTGCCTCCATCCGAATCGGTCTCTATGACTCCGTCAAGCAGTTCTACACCCCCAAGGGAGCAGAGAATTCC-AGCATCATGATCCGGATCCTGGCAGGATGCACAACGGGGGCCATGGCCGTGAGTTGTGCCCAACCCACAGATGTGGTGAAGGTGCGTTTCCAAGCCAGTGTCCGAATGGGAC---CAGGAATCAGCAGAAAA------TACAGCGGGACGATGGATGCCTACAGGACAATTGCCAGGGAGGAAGGAATCAGGGGCCTGTGGAAAGGAACTTTGCCCAATATCACCAGAAATGCCATTGTCAATTGTGCGGAGATGGTGACCTATGACATGATAAAGGAGGCACTAATAGACCACCACCTGATGACTGACAACTTTCCCTGCCATTTTGTCTCGGCCTTTGCAGCCGGCTTCTGTGCCACGGTGG---TGGCTAACCCTGTGGACGTTGTGAAGACCCGGTACATAAATGCCCCTCCTGGCCGC---TACAGCAGCACCCTGGACTGCATGCTGAAGACTCTGCGGCTGGAAGGGCCCACAGCCTTCTAC-AAGGGATTCACTCCCTCCTTTCTTCGTTTGGGATCCTGGAATGTAATGATGTTTGTGACATATGAGCAGTTGAAACGAGCCCTGATGAAACTCCAAATGTCCTG----GGAATCTTCATTT
>Monodelphis_domestica_UCP3
ATGGTTGGACTACAGCCCACG---GATGTACCTCCCACTACTGCGGTC------AAGTTCGTAGGGGCCGGCACTGCTGCCTGCTTTGCTGACCTCCTCACCTTCCCATTGGATACAGCCAAAGTTCGACTACAGATCCAAGGAGAATCCCAA-------TCAGAGAAG--------------GCAATTCAGAATGTTCGATACCGGGGAGTGCTGGGTACCATTACCACAATGGTGAAGACTGAGGGCCCCAGCAGCCTCTACAATGGACTGGTGGCTGGATTGCATCGCCAAATGAGCTTTGCCTCCATCCGAATTGGCCTCTATGACTCTGTCAAGCAATTTTACACCCCCAAAGGAGCAGAAAACTCC-AGCATCATCGTCCGGATCCTGGCAGGATGCACAACGGGGGCCATGGCTGTGACCTGTGCTCAACCCACAGATGTGGTGAAGGTGCGTTTCCAGGCCAGTGTCCGACTGGGAC---CAGGAAGCTGCAGAAAG------TACAGTGGGACAATGGATGCCTACAGGACAATTGCCAGGGAGGAAGGGATCAGGGGCCTGTGGAAAGGAACTTTGCCCAACATCACCAGAAATGCCATTGTCAACTGTGCTGAGATGGTGACTTATGACATGATAAAGGAGGCCCTGATAGATCGCCACCTGATGACGGACAACTTCCCCTGCCACTTTATCTCAGCCTTTTCAGCTGGTTTCTGTGCCACTGTTG---TGGCCTCCCCTGTGGATGTTGTGAAGACCCGATATATAAATTCCCCTCCTGGACGC---TACAGTAGCACCGTGGACTGTATGCTGAAGACTCTGAGCCAAGAAGGTCCTACAGCCTTCTAC-AAGGGATTCACTCCCTCCTTTCTTCGTTTGGGATCCTGGAACGTGATGATGTTTGTGACCTATGAGCAGTTGAAACGGGCCCTTATGAAACTCCAGATGTCTTG----GGAATCTTCATTT
>Macropus_eugenii_UCP3
ATGGTTGGACTAAAGCCCACA---GATGTACCTCCCACCACTACGGTC------AAGGTCCTAGGGGCTGGCACTGCTGCCTGCTTTGCTGACCTCTTCACGTTCCCATTGGACACAGCCAAAGTTCGCCTCCAGATCCAAGGAGAAACACGG-------ACAGAGCAA--------------GCAATTCAGAATGTGCGATACCATGGAGTACTGGGTACCATCAGGACCATGGTAAAGAACGAGGGCCCCACCAGCCTCTATAATGGCCTGATGGCTGGGCTGCAGCGCCAAATGAGCTTTGCCTCCATCCGAATTGGCCTCTATGACTCCGTCAAGCAGTTCTACACCCCCAAGGGAGCAGAAAACTCC-AGTATCATGATTCGGATCCTGGCAGGATGCACAACAGGAGCCATGGCCGTGACCTGTGCTCAACCCACAGATGTGGTGAAGGTGCGTTTCCAGGCTAGTGTCCGACTGGGAC---CAGGAAGCAGCAGAAAA------TACAGTGGGACAATGGATGCTTACAGGACAATTGCCAAGGAGGAAGGGATCAGAGGCCTGTGGAAAGGAACTTTACCTAACATTACCAGAAATGCCATTGTCAACTGTGCTGAGATGGTGACCTATGACATAATAAAGGAGGCACTGATAGACTACCACCTGATGACTGACAACTTCCCCTGCCACTTTGTCTCAGCCTTTGCAGCTGGCTTCTGTGCCACAGTTG---TGGCATCTCCTGTAGATGTTGTGAAGACCCGATACATCAATTCCCCTCCTGGCCGC---TACAGCAGCACCATGAATTGTATGCTGATCACTCTAAGGGAGGAAGGCCCTACAGCCTTCTAC-AAGGGATTCACTCCTTCCTTTCTTCGTTTGGGATCCTGGAATGTGATGATGTTTGTGACATATGAACAGTTGAAACGGGCCATGATGAGACTCCAGATGTCCTG----GGAATCTTCATTC
>Nannospalax_galili_UCP3
ATGGTTGGATTTCAGCCTTCA---GAAGTGCCTCCCACAACAGTCGTG------AAGTTACTGGGGGCCGGCACAGCAGCCTGCTTTGCCGACCTCCTCACGTACCCGCTGGACACGGCCAAGGTCCGCCTGCAGATCCAGGGGGAGAACCCA-------GC-----------------------AACACAAAGCGTGCAGTACCGCGGTGTGCTGGGCACCATCCTGACCATGGTGCGCACCGAGGGTCCCCGGAGCCCCTACAGCGGCCTGGTGGCGGGCCTGCAGCGCCAGATGAGCTTTGCCTCCATCCGCATCGGCCTCTACGATTCAGTCAAGCAGTTCTACACCCCCAAAGGAGCGGACCACTCC-AACATTGCCGTCCGGATTCTGGCTGGCTGTACCACAGGAGCCATGGCGGTGACCTGTGCCCAGCCCACAGATGTGGTGAAGGTTCGATTTCAAGCCACCATATGCCTGGGGA---CTGGAGGCGACAGGAAA------TACAGAGGGACTATGGAAGCATACAGAACCATCGCCAAGGAGGAAGGAGTCAAAGGTCTGTGGAAAGGGACTTTGCCCAACATCACAAGGAATGCCATTGTCAACTGTGCTGAGATGGTGACCTATGACATCATCAAGGAGAAGCTGCTGGACTCTCACCTGTTCACCGACAGCTTTCCCTGCCACTTTGTTTCTGCCTTTGGAGCCGGCTTCTGTGCCACAGTGG---TGGCCTCCCCAGTAGATGTGGTAAAGACTCGGTATATGAATGCCCCCCCAGGCCGG---TACCGTAGCCCCTTGCACTGTATGCTCAAGATGGTGGCCCAGGAAGGCCCCACAGCCTTCTAC-AAAGGATTTACCCCCTCATTTCTTCGTCTGGGAGCCTGGAATGTGATGATGTTTGTAACCTATGAGCAACTGAAACGGGCCTTGATGAAAGTCCAGATTCTTCG----GGAATCTCCATTT
>Mus_musculus_UCP3
ATGGTTGGACTTCAGCCCTCC---GAAGTGCCTCCCACAACGGTTGTG------AAGTTCCTGGGGGCCGGCACTGCGGCCTGTTTTGCGGACCTCCTCACTTTTCCCCTGGACACCGCCAAGGTCCGTCTGCAGATCCAAGGGGAGAACCCA-------GG-----------------------GGCTCAGAGCGTGCAGTACCGCGGTGTGCTGGGTACCATCCTGACTATGGTGCGCACAGAGGGTCCCCGCAGCCCCTACAGCGGACTGGTCGCTGGCCTGCACCGCCAGATGAGTTTTGCCTCCATTCGAATTGGCCTCTACGACTCTGTCAAGCAGTTCTACACCCCCAAGGGAGCGGACCACTCC-AGCGTCGCCATCAGGATTCTGGCAGGCTGCACGACAGGAGCCATGGCAGTGACCTGCGCCCAGCCCACGGATGTGGTGAAGGTCCGATTTCAAGCCATGATACGCCTGGGAA---CTGGAGGAGAGAGGAAA------TACAGAGGGACTATGGATGCCTACAGAACCATCGCCAGGGAGGAAGGAGTCAGGGGCCTGTGGAAAGGGACTTGGCCCAACATCACAAGAAATGCCATTGTCAACTGTGCTGAGATGGTGACCTACGACATCATCAAGGAGAAGTTGCTGGAGTCTCACCTGTTTACTGACAACTTCCCCTGTCACTTTGTCTCTGCCTTTGGAGCTGGCTTCTGTGCCACAGTGG---TGGCCTCCCCGGTGGATGTGGTAAAGACCCGATACATGAACGCTCCCCTAGGCAGG---TACCGCAGCCCTCTGCACTGTATGCTGAAGATGGTGGCTCAGGAGGGACCCACGGCCTTCTAC-AAAGGATTTGTGCCCTCCTTTCTGCGTCTGGGAGCTTGGAACGTGATGATGTTTGTAACATATGAGCAACTGAAGAGGGCCTTAATGAAAGTCCAGGTACTGCG----GGAATCTCCGTTT
>Microtus_ochrogaster_UCP3
ATGGTTGGGCTTCAGCCTTCA---GAAGTGCCTCCGACAACAGTTGTG------AAGTTCCTAGGGGCTGGCATGGCAGCCTGTTTTGCTGACCTCCTCACCTTCCCCCTGGACACTGCCAAGGTCCGCCTGCAGATCCAGGGGGAGAACCCA-------GG-----------------------GGCGCAGAGTGTACAGTACCGCGGCGTGCTGGGTACCATCCTGACCATGGTGCGCACTGAGGGTCCCAGGAGCCCCTACAGCGGGTTGGTTGCTGGCCTGCATCGTCAGATGAGCTTTGCCTCCATTCGAATTGGCCTCTACGACTCTGTCAAACAGTTCTACACTCCCAAAGGAGAGGACCACTCC-AGCATCGCCATCAGGATTTTAGCAGGCTGCACCACGGGAGCCATGGCTGTGACCTGTGCCCAGCCCACAGATGTGGTGAAGGTCCGATTTCAAGCCATGATACGCCTGGGAA---CTGGAGGCGAGAGGAAA------TACAGAGGGACTATGGATGCCTACAGAACCATTGCCAGAGAGGAAGGAGTCAGGGGCCTGTGGAAAGGGACTTGGCCCAACATCACAAGAAACGCCATTGTCAACTGTGCTGAGATGGTGACCTATGATATCATCAAGGAGAAGCTGCTGGACTCTTACCTGTTCACTGACAACTTCCCTTGTCACTTTGTCTCCGCCTTTGGAGCTGGCTTTTGTGCCACAGTGG---TGGCCTCCCCAGTGGATGTGGTAAAGACCAGATACATGAATGCTCCCCCAGGCAGG---TACCACAGCCCGCTACACTGTATGCTGAAGATGGTGGCGCAGGAGGGCCCCACAGCCTTCTAC-AAAGGATTTATGCCCTCCTTTCTGCGTTTGGGAGCCTGGAATGTGATGATGTTTGTAACCTACGAGCAGCTGAAACGGGCCTTGATGAAAGTTCAGGTATTGCG----AGAATCTCCATTT
>Rattus_norvegicus_UCP3
ATGGTTGGACTTCAGCCATCA---GAAGTGCCTCCCACAACAGTTGTA------AAGTTCCTGGGGGCCGGCACTGCAGCCTGTTTTGCTGATCTCCTCACCTTCCCCCTGGACACCGCCAAGGTCCGCCTGCAGATCCAAGGGGAGAACCCA-------GG-----------------------AGTGCAGAGCGTGCAGTACCGCGGCGTGCTCGGTACCATCCTGACTATGGTGCGCACAGAGGGTCCCCGCAGCCCCTACAGCGGGCTGGTCGCTGGCCTGCATCGCCAGATGAGTTTTGCCTCCATTCGAATTGGCCTCTACGACTCTGTCAAGCAGTTCTACACCCCCAAAGGAACGGACCACTCC-AGCGTCGCCATCAGGATTCTGGCAGGCTGCACCACGGGAGCCATGGCAGTGACCTGTGCTCAACCCACGGATGTGGTGAAGGTCCGATTTCAAGCCATGATACGCCTGGGAA---CTGGAGGCGAGAGGAAA------TACAGAGGGACTATGGATGCCTACAGAACCATCGCCAGGGAAGAAGGAGTCAGGGGACTGTGGAAAGGGACTTGGCCCAACATCACAAGAAACGCCATTGTCAATTGTGCTGAGATGGTGACCTATGACATCATCAAGGAGAAGCTGCTGGACTCTCACCTGTTCACTGACAACTTCCCCTGTCACTTTGTCTCTGCCTTTGGAGCTGGTTTCTGTGCCACGGTGG---TGGCCTCCCCAGTGGATGTGGTAAAGACCCGATACATGAACGCTCCCCCAGGCAGG---TACCGAAGCCCCCTACACTGTATGCTGAGGATGGTGGCCCAGGAGGGCCCCACAGCCTTCTAC-AAAGGATTCATGCCCTCCTTTCTGCGTCTGGGATCCTGGAACGTGATGATGTTTGTAACCTACGAGCAGCTGAAACGGGCCTTGATGAAAGTCCAGGTACTGCG----GGAATCTCCATTT
>Peromyscus_maniculatus_UCP3
ATGGTTGGACTTCAGCCATCA---GAGGTGCCTCCCACAACAGTGGTG------AAGTTCCTGGGGGCCGGGACTGCTGCCTGTTTCGCTGACCTCCTCACCTTCCCCCTGGACACCGCCAAGGTCCGCCTGCAGATCCAGGGGGAGAACCCA-------GG-----------------------GGCGCAGAGCGTGCAGTACCGCGGCGTGCTGGGTACCATCCTGACCATGGTGCGCACCGAGGGTCCCCGCAGCCCCTACAGCGGACTGGTTGCGGGCCTGCATCGCCAGATGAGCTTTGCCTCCATTCGAATCGGCCTCTACGACTCTGTCAAACAGTTCTACACCCCCAAAGGAGCGGACCACTCC-AGCATCGCCATCAGGATTCTGGCAGGCTGCACCACGGGAGCCATGGCGGTGACCTGTGCCCAGCCCACGGATGTGGTGAAGGTCCGATTTCAAGCCATGATACGCCTGGGAA---CTGGAGGAGAGAGGAAA------TACAGAGGGACTATGGATGCCTACCGAACCATCGCCAGGGAGGAAGGAGTCAGGGGCCTGTGGAAAGGGACGTGGCCCAACATCACGAGAAACGCCATTGTGAACTGTGCTGAGATGGTGACCTATGACATCATCAAGGAGAAGCTGCTGGACTCTCGCCTGTTCACTGACAACTTCCCCTGTCACTTCGTCTCCGCCTTCGGAGCTGGCTTTTGTGCCACAGTGG---TGGCCTCTCCGGTGGACGTGGTAAAGACCAGATACATGAATGCTCCCCCAGGCAGG---TACCGCAGCCCTCTGCACTGTATGCTGAGGATGGTAGCTCAGGAGGGCCCCACAGCCTTCTAC-AAAGGGTTTGTGCCCTCCTTTCTGCGTTTGGGGGCCTGGAACGTGATGATGTTTGTAACCTACGAGCAGCTGAAGCGGGCCTTGATGAAAATCCAGGTATTGCG----GGAATCTCCATTT
>Phodopus_sungorus_UCP3
ATGGTTGGACTTCAGCCATCA---GAGGTGCCTCCCACAACAGTTGTG------AAGTTCCTGGGGGCCGGCACTGCAGCCTGTTTTGCAGACCTACTCACCTTCCCCCTGGACACCGCCAAGGTCCGCCTGCAGATCCAGGGGGAGAATCCA-------GG-----------------------GACACAGAGAGTGCAGTACCGCGGAGTGCTGGGTACCATCCTGACCATGGTACGCACAGAGGGTCCTTGCAGCCCCTACAGCGGGCTGGTTGCTGGCCTCCACCGCCAGATGAGCTTTGCCTCCATTCGAATTGGCCTCTACGACTCTGTCAAACAGTTCTACACCCCCAAAGGAGCTGACCACTCC-AGCATCGCCATCAGGATTCTGGCAGGCTGTACCACAGGAGCCATGGCAGTGACCTGTGCCCAGCCCACAGATGTGGTGAAGGTCCGATTTCAAGCCATGATACGTCTGGGAA---CTGGAGGAGAGAGGAAA------TACAAAGGGACTATGGATGCCTACAGAACCATCGCCAGGGAGGAAGGAATCAGGGGCTTATGGAAAGGGACTTGGCCCAACATCACGAGAAACGCCATTGTCAACTGTGCTGAGATGGTGACCTATGACATCATCAAGGAGAAGCTGCTGGACTCTCACCTGTTCACTGACAATTTCCCCTGTCACTTTGTCTCTGCCTTTGGAGCCGGCTTTTGTGCCACAGTGG---TGGCCTCCCCAGTGGATGTGGTAAAGACCAGGTACATGAATGCTCCCCCAGGCAGA---TACCTCAGCCCTCTCCACTGTATGCTGAAGATGGTGGCACAGGAGGGCCCCACGGCCTTCTAC-AAAGGATTTGTGCCTTCCTTCCTGCGTTTGGGAGCCTGGAATGTGATGATGTTTGTAACTTATGAACAGCTGAAACGTGCCTTGATGAAAGTCCAGGTGTTGCG----GGAATCTCCATTT
>Mesocricetus_auratus_UCP3
ATGGTCGGACTTCAGCCACCA---GAAGTGCCTCCCACAACAGTTGTG------AAGTTCTTGGGGGCCGGCGCTGCAGCCTGTTTTGCAGACCTGCTCACCTTCCCCCTGGACACCGCCAAGGTCCGCCTGCAGATCCAGGGGGAGAATCCA-------GG-----------------------AGCGCAGAGCGTGCAGTACCGCGGCGTGCTGGGTACCATCCTGACCATGGTGCGCACCGAGGGTCCCCGCAGCCCCTACAGCGGGCTGGTGGCCGGCCTGCACCGCCAGATGAGCTTTGCCTCCATTCGAATTGGCCTCTACGACTCTGTCAAACAGTTCTACACCCCCAAAGGAGCAGACCACTCC-AGCGTCGCCATCAGGATTCTGGCAGGCTGTACCACGGGAGCCATGGCAGTGACCTGTGCCCAGCCCACGGATGTGGTGAAGGTCCGGTTTCAAGCCATGATACGCCTGGGAA---CCGGAGGCGAGAGGAAA------TACAAAGGGACGATGGATGCCTACAGAACCATCGCCAGGGAGGAAGGAATCGGGGGCCTGTGGAAAGGGACTTGGCCCAACATCACGAGAAACGCCATTGTCAACTGTGCTGAGATGGTGACCTATGACATCATCAAGGAGAAGCTGCTGGACTCTCGCCTGTTCACTGACAACTTCCCCTGTCACTTTGTCTCTGCCTTTGGAGCCGGCTTTTGTGCCACAGTGG---TGGCCTCTCCGGTGGATGTGGTAAAGACCAGATACATGAATGCGCCCCCAGGTAGA---TACCGCAGCCCTCTACACTGCATGCTGAAGATGGTGGCGCAGGAGGGCCCCACAGCCTTCTAC-AAAGGATTTATGCCCTCCTTCCTGCGTTTGGGAGCCTGGAACGTGATGATGTTTGTAACATACGAACAGCTGAAACGGGTCTTGATGAAAGTCCAGGTGTTACG----GGAATCTCCATTT
>Cricetulus_griseus_UCP3
ATGGTTGGACTTCAACCATCA---GAAGTGCCTCCCACAACAGTTGTG------AAGTTCCTGGGGGCCGGCACTGCAGCCTGTTTTGCAGACCTCCTCACCTTCCCCCTGGACACCGCCAAGGTCCGCCTGCAGATTCAGGGGGAGAA---------------TCCAG--------------G-GGCGCAGAGCGTGCAGTACCGCGGCGTGCTGGGTACCATCCTGACCATGGTGCGCACCGAGGGGCCCCGCAGCCCCTACAGCGGGCTGGTTGCCGGCCTGCACCGCCAGATGAGCTTTGCCTCCATTCGAATTGGCCTCTACGACTCTGTCAAACAGTTCTACACCCCCAAAGGAGCAGACCACTCC-AGCGTTGCCATCAGGATTCTGGCAGGCTGTACCACGGGAGCCATGGCAGTGACCTGTGCCCAACCCACGGATGTGGTGAAGGTCCGGTTTCAAGCCATGATACGTCTGGGAA---CTGGAGGCGAGAGGAAA------TACAAAGGGACTATGGATGCCTACAGAACCATCGCCAGAGAGGAAGGAATCAGAGGCCTGTGGAAAGGGACTTGGCCCAACATCACGAGAAACGCCATTGTCAACTGTGCTGAGATGGTGACCTATGACATCATCAAGGAGAAGCTGCTGGACTCTCACCTGTTCACTGACAACTTCCCCTGTCACTTTGTCTCTGCCTTTGGAGCTGGCTTTTGTGCCACAGTGG---TGGCCTCCCCGGTGGATGTGGTAAAGACCAGATACATGAATGCTCCCCCAGGCAGA---TACCGCAGCCCTCTACACTGTATGCTGAAGATGGTGGCGCAGGAGGGCCCCACAGCCTTCTAC-AAAGGATTTATGCCCTCCTTCCTGCGTTTGGGAGCCTGGAATGTGATGATGTTTGTAACCTACGAACAGCTGAAACGGGCCTTGATGAAAGTCCAGGTGTTGCG----GGAATCTCCATTT
>Jaculus_jaculus_UCP3
ATGGTTGGACTTCAGCCTTCA---GATGTGCCTCCCACAACAACTGTG------AAGTGCCTGGGGGCAGGCACGGCGGCCTGTTTCGCTGACCTCCTCACCTTCCCCCTGGACACAGCGAAGGTCCGCTTGCAGATCCAGGGGGAGAACCCG-------GC-----------------------GGCCCAGAGCGTGCAGTACCGAGGCCTGCTGGGCACCCTCGTGACCATGGTGCGCACCGAGGGGCCCCGCAGCCCCTACAACGGGTTGGTGGCCGGCCTGCATCGCCAGATGAGCTTCGCCTCCATCCGCATCGGCCTCTACGACTCGGTCAAGCAGTTCTACACCCCTAAGGAAGCCGAGCACTCC-AGCATCGCGATCCGGATTCTGGCGGGCTGCACCACTGGGGCCATGGCGGTGACCTGTGCGCAGCCCACCGACGTGGTGAAGGTCCGATTTCAGGCCGCCGCACGCCTGGGGC---CCGGGGGCGAAAGGAAA------TACAGCGGCACCATGGACGCTTACAGAACCATCGCCAGGGAGGAGGGAATCCGGGGCCTGTGGAAAGGAACTTTTCCCAACATCACAAGAAACGCCATTGTCAACTGTGCTGAGATGGTGACCTATGACATCATCAAAGAGAAGCTGCTGGAATCTCACCTGTTTACTGACAACTTCCCCTGCCACTTTGTCTCGGCCTTTGGAGCTGGCTTCTGTGCCACCGTGG---TGGCCTCCCCAGTGGATGTGGTGAAGACACGGTATATGAATGCACCCCCAGGACGG---TACCATAGCCCCCTACACTGTATGCTGAAGATGGTGGCCCAAGAGGGTCCCACAGCCTTCTAT-AAGGGATTTACTCCCTCCTTTTTGCGCTTGGGAGCCTGGAATGTGATGATGTTCGTAACCTATGAGCAACTGAAACGGGCCTTGATGAAAGTCCAGGTACTGCG----GGAATCTCCGTTT
>Ochotona_princeps_UCP3
ATGGTGGGCCTGAAGCCCTCT---GAGGTGCCCCCCACCACAGCCGTG------AAGTTCCTGGGTGCAGGCACTGCAGCCTGCTTCGCTGACCTCCTCACATTCCCGCTGGACACAGCCAAGGTCCGCCTGCAGATCCAGGGGGAGAACCCA-------GTAGCCCTG--------------GCAGCACCGAGTATGCAGTATCGCGGCGTGCTGGGCACCATCCTGACCATGGTGCGCACCGAGGGCCCACGCAGCCCCTACAATGGGCTGGTGGCCGGCCTGCAGCGCCAGATGAGCTTCGCCTCAATCCGCATTGGCCTCTATGACTCCGTGAAGCAGTTCTATACCCCCAAGGGAGCTGACCACTCG-AGTGTCACTATCCGGATTCTGGCAGGCTGCACCACAGGAGCCATGGCAGTGACCTGTGCCCAGCCCACTGACGTGGTAAAGGTCCGTTTCCAGGCCAGTGTGCACCTGGGGC---CCCGCAGCGACAGGAAG------TACAACGGGACTATGGATGCCTACAGAACCATTGCCCGGGAGGAGGGGCTCAGAGGCCTGTGGAAAGGCACTTTGCCCAACATCACGAGGAATGCCATTGTCAACTGCGCTGAGATGGTAACCTACGACATCATCAAAGAAAAGCTGCTGGACTCGCACCTGCTCACAGACAACTTTCCCTGCCACTTCGTCTCCGCCTTTGGAGCCGGCTTCTGTGCCACGGTGG---TGGCCTCGCCAGTGGACGTGGTGAAGACTCGATACATGAACTCCCCTCCGGGCCAG---TACCTCAGCCCCCTGGACTGCATGCTCAAGATGGTGGCCCAGGAGGGCCCTACAGCCTTCTAC-AAGGGATTTACACCTTCCTTTTTGCGTCTGGGAAGCTGGAATGTGATGATGTTTGTCACCTATGAGCAGCTGAAACGGGCCTTGATGAAAGTCCAGATGTTTCG----GGAATCTCCGTTT
>Oryctolagus_cuniculus_UCP3
ATGGTGGGACTGAAGCCCTCA---GACGTGCCCCCCACAACAACCGTG------AAGTTCCT?GGGGCGGGCACCGCGGCCTGCTT?GCTGCACTCCTCACCTTTCCGCTGGACACCGCCAAGATCCGCCTGCATATCCAGGGAGAGAACTCA-------GCGGCCCTG--------------GCGGCTCAGAGCGTGCGGTACCGCGGCGTGCTGGGCACCATCCTGACCATGGTGCGCACCGAAGGCCCGCGCAGCCCCTACAACGGGCTGGTGGCCGGCCTGCAGCGCCAGATGAGCTTCGCCTCCATCCGCATCGGCCTCTACGACTCCGTCAAACAGTTCTACACCCCCAAGGGGGCGGACCACTCG-AGCGTAGTTATCCGGATTCTGGCGGGCTGCACCACGGGAGCCATGGCGGTGACTTGTGCCCAGCCCACGGACGTGGTGAAGGTCCGATTCCAGGCTAGCGTGCAGCTTGGGC---CTCGCAGCGACAGGAAA------TACAGCGGGACTATGGATGCCTACAGAACCATCGCCAGGGAGGAAGGCGTCAGGGGCCTGTGGAAAGGAACTTTGCCCAACATCACGAGGAACGCCATTGTCAACTGTGCCGAGATGGTGACCTATGACATCATCAAGGAGAAGCTGCTGGATTCACACCTGTTCACAGACAACTTCCCCTGCCACTTTGTCTCTGCCTTTGGAGCCGGCTTCTGTGCCACAGTGG---TGGCCTCACCAGTGGACGTGGTGAAGACTCGGTATATGAACTCCCCCCCAGGCCAG---TACCTCAGCCCCCTGGACTGCATGCTGAAGATGGTGGCTCAGGAGGGCCCCACAGCCTTCTAC-AAGGGATTCACACCCTCCTTTTTGCGTTTGGGATCCTGGAACGTGATGATGTTCGTAAGCTATGAACAACTGAAGAGGGCCTTGATGAAAGTCCCCGTGCTACG----GGAACCTCCATTT
>Dasypus_novemcinctus_UCP3
ATGGTTGGACTGAAGCCTTCC---GAGGTGCCTCCCACCACGGCCGTG------AAGTTCCTGGGGGCAGGCACGGCGGCGTGTTTTGCCGACCTCGTCACGTTTCCCCTGGACACAGCCAAGGTCCGCCTGCAGATCCAGGGGGAGAACCAG-------GCAGCCCAC--------------GCGGCCCAGAGCACTCGGTACCGCGGCGTGCTGGGCACCCTCCTGACCATGGTGCGCACCGAGGGCCCCCGCAGCCCCTACAACGGGCTGGTCGCCGGCCTGCAGCGCCAGATGAGCTTCGCCTCCATCCGCATCGGCCTCTACGACTCTGTCAAGCAGTTCTACACCCCCAAAGGATCGGAGCACTCC-AGCATTGCTGCCCGGATTTTGGCTGGCTGCACCACAGGGGCCATGGCAGTAACCTGTGCCCAGCCCACGGACGTGGTGAAGGTCCGATTCCAGGCCAGCATGCAGGTTGGGC---CCGGCAGTGATCGGAAA------TACAGCGGGACTATGGACGCCTATAGAACCATCGCCAAAGAGGAAGGGGTCAGGGGCCTCTGGAAAGGAACTTGGCCCAACATCACAAGGAATGCCATCGTCAATTGTGCTGAGATGGTGACCTATGACATCATCAAGGAGAAGCTGCTGGACTATCACCTGCTGACCGACAACTTCCCCTGCCACTTTGTCTCTGCCTTTGGAGCCGGCTTCTGTGCCACAGTGG---TGGCCTCCCCAGTGGACGTGGTGAAGACCCGGTACATGAACTCCCCCGCAG?CCAG---TACCGCAGCCCCCTGGACTGCATGCTGCGGATGGTGGCCC???????????????????????-?????GTTTACACCCTCCTTTTTGCGTTTGGGATCCTGGAATGTGGTGATGTTTGTAACGTACGAGCAGCTGAAACGGGCCTTGATGCAAGTGCAGCTGTCACG----GGAATCTCCGTTC
>Elephantulus_edwardii_UCP3
ATGGTTGGACAGAAGCCTTCA---GAGATGCCTCCCACAACAGCTGTG------AAGTTCCTAGGTGCAGGCACAGCAGCCTGTTTTGCTGACCTCCTCACCTTCCCACTGGACACAGCCAAGGTTCGCCTGCAGATTCAGGGGGAGAGCCAG-------GCAGCCCCA--------------GCCACCCGGAGTGTGCAGTATCGCGGAGTGCTGGGCACCATCGTGACCATGATGCGCACGGAGGGCCCCCGCAGTCCCTACAACGGGCTGGTCGCCGGCCTGCAGCGCCAGATGAGCTTTGCTTCCATCCGCATTGGCCTCTATGACTCGGTCAAGCAATTCTACACCCCTAAAGGATCGGACCATTCC-AGCATCGCGACCCGGATCCTGGCAGGATGCACCACAGGGGCCATGGCAGTGACCTGTGCACAGCCCACGGATGTGGTCAAAGTCCGATTTCAGGCCAGCATAAATCTTGGGC---CCGGGAGCAACAGAAAA------TACAACGGGACTATGGATGCCTACAGAACTATCGCCAAGGAGGAAGGAATCCGGGGCCTGTGGAAGGGAACTTTCCCCAACATCACAAGGAATGCCATTGTCAACTGTGCTGAGATGGTGACCTATGACATCATCAAGGAGAAGCTGCTAGACCATCAACTGCTGACCGACAACTTCCCCTGCCATTTTGTCTCTGCCTTTGGAGCTGGCTTCTGTGCCACAGTGG---TGGCTTCCCCAGTGGACGTGGTGAAGACGCGCTATATGAACTCGCCCCCGGGCCGC---TACCTCAGCCCCCTGGACTGTGTGGTGATGATGGTGGCCCAGGAGGGTCCCACGGCCTTCTAC-AAGGGATTTACACCCTCTTTTTTGCGTTTGGGAGCCTGGAATGTGATGATGTTTGTTACCTATGAGCAGCTGAAACGGGCCTTGATGAAAGTCCAGATGTTACG----GGAGTCTCCGTTC
>Echinops_telfairi_UCP3
ATGGTTGGACTGAAGCCTTCA---GAGGTGCCTCCTACAACGGCTGTG------AAGTTCCTGGGGGCGGGCACAGCAGCCTGTTTTGCTGACCTCCTCACCTTTCCACTGGACACAGCCAAGGTCCGCCTGCAGATCCAGGGGGAGAACCAG-------GGGCCACGG--------------GCGGCCCGAAGCTTGCAGTACCGTGGCGTGCTGGGCACTATCCTGACCATGGTGCGCACGGAGGGCCCCCGCAGCCCCTACAACGGGCTGGTTGCGGGCCTACAGCGCCAGATGAGCTTTGCCTCCATCCGCATCGGCCTCTACGACTCTGTCAAGCAGTTCTACACCCCTAAAGGATCAGAGCACTCC-AGCATCACCATCCGGATTTTGGCGGGCTGCACCACAGGAGCCATGGCAGTGACCTGCGCCCAGCCCACGGATGTAGTCAAGGTCCGGTTTCAGGCCAGCATGCACCTGGGGC---CTGGGAGTGATAGGAAA------TACCGTGGGACCATGGATGCCTACAAAACCATCGCCAAGGAGGAAGGCATCAGGGGCCTGTGGAAGGGAACTTTGCCAAACATCACAAGGAATGCCATTGTCAACTGTGCTGAGATGGTGACCTATGACATCATCAAGGAGAAGCTGCTAGACTATCACCTGATGACTGACAACTTCCCCTGCCACTTTGTCTCTGCTTTTGGAGCTGGCTTCTGTGCCACCGTGG---TGGCCTCCCCAGTGGATGTGGTGAAGACCCGGTATATGAATTCACCCCAAGGATGC---TACCGTAGCCCAGTGGACTGTATGCTGAAGATGGTGGCTCAGGAGGGCCCCACAGCCTTCTAT-AAGGGATTTGTGCCTTCCTTTCTGCGGCTGGGAGCCTGGAACGTGATGATGTTTGTAACCTATGAACAGCTGAAACGGGCCTTGATGAAAGTCCAGATATTACG----GGAATCTTCATTT
>Tarsius_syrichta_UCP3
ATGGTGGGCCTGAAGCCTTCA---GAGGTACCTCCCACGACCGCTGTG------AAATTCCTGGGGGCGGGCACAGCAGGCTGTTTTGCCGACCTCCTCACCTTTCCACTGGACACAGCCAAGGTCCGCCTGCAGATCCAGGGGGAGAATCAG-------GCGGCCCAG--------------GCAGCCCGGCAAGTGCGATACCATGGCGTGCTGGGCACCATCTTGACCATGGTGCGCACCGAGGGCCCCCGCAGCCCCTACAATGGGCTGGTCGCCGGCCTGCAGCGCCAGATGAGTTTCGCTTCCATCCGCATTGGCCTCTACGACTCCGTCAAGCAGTTCTACACCCCCAAGGGGGCGGACCACACC-AGCATCACTACCCGGATTTTGGCCGGCTGCACCACGGGGGCCATGGCGGTAACCTGTGCCCAGCCCACGGATGTGGTGAAGGTTCGATTTCAGGCCAGCGTGCACCTCGGGC---CTGGGAGTGACCGGAAA------TACAGCGGGACTATGGATGCCTACAGAACCATCGCCAGGGAAGAAGGGGTCAGGGGCCTGTGGAAAGGAACTTTGCCCAACATCACAAGGAATGCCATCGTCAACTGTGCCGAGATGGTGACCTATGACATCATCAAAGAGAAGCTGCTGGACCATCACCTGCTCACTGACAACTTCCCCTGCCACTTTGTCTCTGCCTTTGGAGCCGGCTTCTGTGCCACAGTGG---TGGCCTCCCCAGTGGATGTGGTGAAGACCCGGTATATGAACTCCCCCTCAGGCTGG---TATCGCAGCCCCCTGGACTGTATGCTGAAGATGGTGGCCCAGGAGGGCCCTTCCGCCTTCTAC-AAGGGATTTACACCCTCCTTTTTGCGTCTGGGAACCTGGAATGTGATGATGTTCGTAACCTATGAGCAGCTGCAACGGGCCTTGATGAAAGTCCAGATGTTACG----GGAATCTCGGTTT
>Tupaia_belangeri_UCP3
ATGGTTGGCCTGAATCCTTCC---GAAGTTCCTCCCACAATAGCTGTG------AAGTTCCTGGGGGCAGGCACAGCAGCCTGCTTTGCGGACCTCCTTACCTTCCCACTGGACACGGCTAAGGTCCGCCTGCAGATCCAAGGGGAGAAGCAG-------GCGTCCCAG--------------GCGGCCCCGAGTGTGCAGTACCGTGGCGTGCTGGGCACCATCCTGACCATGGTGCGCACCGAGGGCCCCCGCAGCCCCTACAACGGGCTGGTTGCTGGCCTGCAGCGCCAGATGAGCTTCGCGTCCATCCGCATCGGCCTCTACGACTCTGTAAAACAGTTCTACACCCCGAAAGGAGCAGACAACACC-AGCGTCACCACCCGGATTTTGGCGGGCTGTACCACGGGGGCCATGGCGGTGACCTGTGCCCAGCCCACTGATGTGGTGAAGGTCCGATTTCAGGCCAGCGTGCAGCTGGGGC---CCGGGAGCGACAGGAAG------TACAGCGGGACTATGGATGCCTACCGGACCATCGCCAGGGAGGAAGGGGTCCGGGGCCTGTGGAAAGGAACTTGGCCCAACATCACAAGGAATGCCATCGTCAACTGTGCTGAGATGGTGACCTACGACATCGTCAAGGAAAAGCTGCTGGACAACCACTTGCTCACCGACAACTTCCCCTGCCACTTCGTCTCTGCCTTTGGAGCTGGCTTCTGTGCCACAGTGG---TGGCCTCCCCAGTAGACGTGGTGAAGACGCGGTACATGAACTCTTCCCCAGGCCGG---TACCGTAGCCCCCTGGACTGTATGCTAAAGATGGTGGCCCATGAGGGCCCCACAGCCTTCTAC-AAAGGATTTACCCCCTCCTTTTTGCGGTTGGGGTCCTGGAACGTGATGATGTTTGTAACTTACGAGCAGCTGAAACGGGCCTTGATGAAAGTGCAGATGCTGCG----GGAATCTCCGTTT
>Galeopterus_variegatus_UCP3
ATGGTTGGACTGAAGCCTTCA---GAAGTGCCACCCACAACAGCTGTG------AAATTCCTGGGGGCAGGCACAGCAGCCTGTTTTGCCGACCTCCTCACCTTTCCGCTGGACACAGCCAAGGTCCGCCTGCAGATCCAGGGGGAGAGCCAG-------ACGGCACAG--------------GCGCCCCGCAGCGTGCAGTACCGCGGCGTGCTGGGCACCATCCTGACCATGGTGCGCACCGAGGGCCCCTGCAGCCCCTACAATGGGCTGGTCGCCGGCCTACACCGACAGATGAGCTTTGCCTCCATCCGCATTGGCCTCTACGACTCCGTCAAGCAGTTCTACACCCCCAAAGGAGCAGACCACTCC-AGCATTGCTACCCGAATTTTGGCTGGCTGCACCACGGGGGCCATGGCGGTCACCTGTGCCCAGCCCACGGATGTGGTGAAGGTCCGATTTCAGGCCAGCGTGCAGCTGGGGC---CCAGGAGTGAGAGGAAA------TACAGCGGGACTATGGATGCCTACAGAACCATCGCCAGGGAGGAAGGCATCAGGGGCCTGTGGAAAGGAACTTTGCCCAACATCACGAGGAATGCCATTGTCAACTGTGCTGAGATGGTGACCTACGACATCGTCAAGGAGCAGCTGCTGGACTATCACCTACTCACTGACAACTTCCCTTGCCACTTTGTTTCTGCCTTTGGAGCTGGCTTCTGTGCCACAGTGG---TGGCCTCCCCAGTGGATGTGGTGAAGACTAGGTACATGAACTCACCCCCAGGCCAG---TACCACAGCCCCCTGGACTGTATGATAAGGATGGTGGCCCAGGAGGGCCTCACAGCCTTCTAC-AAGGGATTTACACCCTCCTTTTTGCGTTTGGGAGGCTGGAATGTGATGATGTTTGTAACCTATGAGCAGATGAAACGGGCCTTGATGAACGTCCAGATGTTACG----GGAATCTCCATTT
>Chlorocebus_sabaeus_UCP3
ATGGTTGGACTGAAGCCTTCA---GACGTGCCTCCCACCATGGCTGTG------AAGTTCCTGGGGGCAGGCACAGCAGCCTGTTTTGCTGACCTCCTTACCTTTCCACTGGACACAGCCAAGGTCCGCCTGCAGATCCAGGGGGAGAACCCG-------GTGGCCCAG--------------ACGGCCCGGCTTGTGCAGTACCGCGGCGTGCTGGGCACCATCCTGACCATGGTGCGGACCGAGGGTCTCTGCAGCCCCTACAATGGGCTGGTGGCCGGCCTGCAGCGCCAGATGAGCTTCGCCTCCATCCGCATCGGCCTCTATGACTCTGTCAAGCAGGTCTACACCCCCCAAGGCGCGGACAGCTCC-AGCCTCGCTACCCGGATTTTGGCCGGCTGCACCACGGGAGCCATGGCAGTGACCTGTGCCCAGCCCACAGATGTGGTGAAGGTCCGATTTCAGGCCAGCATACACCTCGGGTCGTCTGGAAGCGACAGAAAA------TACAGCGGGACTATGGATGCCTACAGAACCATCGCCAGGGAGGAAGGAGTCAGGGGCCTGTGGAAAGGAACTTTGCCCAACATCATGAGGAATGCCATCGTCAACTGTGCTGAGGTGGTGACCTACGACATCCTCAAGGAGAAGCTGTTGGACTATCACCTGCTCACTGACAACTTCCCCTGCCACTTTGCCTCTGCCTTTGGAGCCGGCTTCTGTGCCACAGTGG---TGGCCTCCCCGGTGGATGTGGTGAAGACCCGGTATATGAACTCACCTCCAGGCCAG---TACCTCAGCCCCCTCGACTGTATGATAAAGATGGTGGCCCAGGAGGGCCCCACAGCCTTCTAC-AAGGGATTTACACCCTCCTTTTTGCGTTTGGGATCCTGGAACGTGGTGATGTTCGTAACCTATGAGCAGCTGAAACGGGCCCTGATGAAAGTCCAGATGTTACG----GGAATCTCCGTTT
>Macaca_mulatta_UCP3
ATGGTTGGACTGAAGCCTTCA---GACGTGCCTCCCACCATGGCTGTG------AAGTTCCTGGGGGCAGGCACAGCAGCCTGTTTTGCTGACCTCCTTACCTTTCCACTGGACACAGCCAAGGTCCGCCTGCAGATCCAGGGGGAGAACCCG-------GTGGCCCAG--------------ACGGCCCGGCTTGTGCAGTACCGTGGCGTGCTGGGCACCATCCTGACCATGGTGCGGACCGAGGGTCTCTGCAGCCCCTACAATGGGCTGGTGGCCGGCCTGCAGCGCCAGATGAGCTTCGCCTCCATCCGCATCGGCCTCTACGACTCTGTCAAGCAGGTCTACACCCCCCAAGGCGCAGACAGCTCC-AGCCTCACTACCCGGATTTTGGCCGGCTGCACCACGGGAGCCATGGCAGTGACCTGTGCCCAGCCCACAGATGTGGTGAAGGTCCGATTTCAGGCCAGCATACACCTCGGGTCGTCTGGGAGCGACAGAAAA------TACAGCGGGACTATGGATGCCTACAGAACCATCGCCAGGGAGGAAGGAGTCAGGGGCCTGTGGAAAGGAACTTTGCCCAACATCATGAGGAATGCCATCGTCAACTGTGCTGAGGTGGTGACCTACGACATCCTCAAGGAGAAGCTGCTGGACTATCACCTGCTCACTGACAACTTCCCCTGCCACTTTGCCTCTGCCTTTGGAGCCGGCTTCTGTGCCACAGTGG---TGGCCTCCCCGGTGGATGTGGTGAAGACCCGGTATATGAACTCACCTCCAGGCCAG---TACCTCAGCCCCCTCGACTGTATGATAAAGATGGTGGCCCAGGAGGGCCCCACAGCCTTCTAC-AAGGGATTTACACCCTCCTTTTTGCGTTTGGGATCCTGGAACGTGGTGATGTTCGTAACCTATGAGCAGCTGAAACGGGCCCTGATGAAAGTCCAGATGTTACG----GGAATCTCCGTTT
>Macaca_fascicularis_UCP3
ATGGTTGGACTGAAGCCTTCA---GACGTGCCTCCCACCATGGCTGTG------AAGTTCCTGGGGGCAGGCACAGCAGCCTGTTTTGCTGACCTCCTTACCTTTCCACTGGACACAGCCAAGGTCCGCCTGCAGATCCAGGGGGAGAACCCG-------GCGGCCCAG--------------ACGGCCCGGCTTGTGCGGTACCGTGGCGTGCTGGGCACCATCCTGACCATGGTGCGGACCGAGGGTCTCTGCAGCCCCTACAATGGGCTGGTGGCCGGCCTGCAGCGCCAGATGAGCTTCGCCTCCATCCGCATCGGCCTCTACGACTCTGTCAAGCAGGTCTACACCCCCCAAGGCGCAGACAGCTCC-AGCCTCACTACCCGGATTTTGGCCGGCTGCACCACGGGAGCCATGGCAGTGACCTGTGCCCAGCCCACAGATGTGGTGAAGGTCCGATTTCAGGCCAGCATACACCTCGGGTCGTCTGGGAGCGACAGAAAA------TACAGCGGGACTATGGATGCCTACAGAACCATCGCCAGGGAGGAAGGAGTCAGGGGCCTGTGGAAAGGAACTTTGCCCAACATCATGAGGAATGCCATCGTCAACTGTGCTGAGGTGGTGACCTACGACATCCTCAAGGAGAAGCTGCTGGACTATCACCTGCTCACTGACAACTTCCCCTGCCACTTTGCCTCTGCCTTTGGAGCCGGCTTCTGTGCCACAGTGG---TGGCCTCCCCGGTGGATGTGGTGAAGACCCGGTATATGAACTCACCTCCAGGCCAG---TACCTCAGCCCCCTCGACTGTATGATAAAGATGGTGGCCCAGGAGGGCCCCACAGCCTTCTAC-AAGGGATTTACACCCTCCTTTTTGCGTTTGGGATCCTGGAACGTGGTGATGTTCGTAACCTATGAGCAGCTGAAACGGGCCCTGATGAAAGTCCAGATGTTACG----GGAATCTCCGTTT
>Pongo_abelii_UCP3
ATGGTTGGACTGAAGCCTTCA---GACGTGCCTCCCACCATGGCTGTG------AAGTTCCTGGGGGCAGGCACAGCAGCCTGTTTTGCTGACCTCCTTACCTTTCCACTGGACACAGCCAAGGTCCGCCTGCAGATCCAGGGGGAGAACCAG-------GTGACCCAG--------------ACGGCCCGGCTCGTGCAGTACCGTGGCGCGCTGGGCACTATCCTGACCATGGTGCGGACCGAGGGTCTCTGCAGCCCCTACAATGGGCTGGTGGCCGGCCTGCAGCGCCAGATGAGCTTCGCCTCCATCCGCATCGGCCTCTACGACTCCGTCAAGCAGGTCTACACCCCCAAAGGCGCGGACAACTCC-AGCCTCACTACCCGGATTTTGGCTGGCTGCACCACAGGAGCCATGGCGGTGACCTGTGCCCAGCCCACAGATGTGGTGAAGGTCCGATTTCAGGCCAGCATACACCTCGGGCCATCCAGGAGCGACAGAAAA------TACAGCGGGACTATGGACGCCTACAGAACCATCGCCAGGGAGGAAGGAGTCAGGGGCCTGTGGAAAGGAACTTTGCCCAACATCATGAGGAATGCCATCGTCAACTGTGCTGAGGTGGTGACCTACGACATCCTCAAGGAGAAGCTGCTGGACTATCACCTGCTCACTGACAACTTCCCCTGCCACTTTGTCTCTGCCTTTGGAGCCGGCTTCTGTGCCACAGTGG---TGGCCTCCCCGGTGGATGTGGTGAAGACCCGGTATATGAACTCACCTCCAGGCCAG---TACCTCAGTCCCCTCGACTGTATGATAAAGATGGTGGCCCAGGAGGGCCCCACAGCCTTCTAC-AAGGGATTTACACCCTCCTTTTTGCGTTTGGGATCCTGGAACGTGGTGATGTTCGTAACCTATGAGCAGCTGAAACGGGCCCTGATGAAAGTCCAGATGTTACG----GGAATCTCCATTT
>Pan_troglodytes_UCP3
ATGGTTGGACTGAAGCCTTCA---TACGTGCCTCCCACCATGGATGTG------AAGTTCCTGGGGGCAGGCACAGCACCCTGTTTTGCTGACCTCCTTACCTTTCCACTGGACACAGCCGAGGTCCGCCTGCAGATCCAGGGGGAGAACCAG-------GCGGCCCAG--------------ACGGCCCGGCTCGTGCAGTACCGTGGCGTGCTGGGCACCATCCTGACCATGGTGCGGACCGAGGGTCCCTGCAGCCCCTACAATGGGCTGGTGGCCGGCCTGCAGCGCCAGATGAGCTTCGCCTCCATCCGCATCGGCCTCTACGACTCCGTCAAGCAGGTGTACACCCCCAAAGGCGCGGACAACTCC-AGCCTCACTACCCGGATTTTGGCCGGCTGCACCACAGGCGCCATGGCGGTGACCTGTGCCCAGCCTACAGATGTGGTAAAGGTCCGATTTCAGGCCAGCATACACCTCGGGCCATCCAGGAGCGACAGAAAA------TACAGCGGGACTATGGACGCCTACAGAACCATCGCCAGGGAGGAAGGAGTCAGGGGCCTGTGGAAAGGAACTTTGCCCAACATCATGAGGAATGCTATCGTCAACTGTGCTGAGGTGGTGACCTACGACATCCTCAAGGAGAAGCTGCTGGACTATCACCTGCTCACTGACAACTTCCCCTGCCATTTTGTCTCTGCCTTTGGAGCCGGCTTCTGTGCCACAGTGG---TGGCCTCCCCAGTGGACGTGGTGAAGACACGGTATATGAACTCACCTCCAGGCCAG---TACTTCAGCCCCCTCGACTGTATGATAAAGATGGTGGCCCAGGAGGGCCCCACAGCCTTCTAC-AAGGGATTTACACCCTCCTTTTTGCGTTTGGGATCCTGGAACGTGGTGATGTTCGTAACCTATGAGCAGCTGAAACGGGCCCTGATGAAAGTCCAGATGTTACG----GGAATCACCGTTT
>Gorilla_gorilla_UCP3
ATGGTTGGACTGAAGCCTTCA---GACGTGCCTCCCACCATGGCTGTG------AAGTTCCTGGGGGCAGGCACAGCAGCCTGTTTTGCTGACCTCCTTACCTTTCCACTGGACACAGCCAAGGTCCGCCTGCAGATCCAGGGGGAGAACCAG-------GCGGCCCAG--------------ACGGCCCGGCTCATGCAGTACCGTGGTGTGCTGGGCACCATCCTGACCATGGTGCGGACCGAGGGTCCCTGCAGCCCCTACAATGGGCTGGTGGCCGGCCTGCAGCGCCAGATGAGCTTCGCCTCCATCCGCATCGGCCTCTACGACTCCGTCAAGCAGGTGTACACCCCCAAAGGCGCGGACAACTCC-AGCCTCACTACCCGGATTTTGGCCGGCTGCACCACAGGAGCCATGGCGGTGACCTGTGCCCAGCCCACAGATGTGGTGAAGGTCCGATTTCAGGCCAGCATACACCTCGGGCCATCCAGGAGCGACAGAAAA------TACAGCGGGACTATGGACGCCTACAGAACCATCGCCAGGGAGGAAGGAGTCAGGGGCCTGTGGAAAGGAACTTTGCCCAACATCATGAGGAATGCTATCGTCAACTGTGCTGAGGTGGTGACCTACGACATCCTCAAGGAGAAGCTGCTGGACTATCACCTGCTCACTGACAACTTCCCCTGCCACTTTGTCTCTGCCTTTGGAGCCGGCTTCTGTGCCACAGTGG---TGGCCTCCCCGGTGGACGTGGTGAAGACCCGGTATATGAACTCACCTCCAGGCCAG---TACTTCAGCCCCCTCGACTGTATGATAAAGATGGTGGCCCAGGAGGGCCCCACAGCCTTCTAT-AAGGGATTTACACCCTCCTTTTTGCGTTTGGGATCCTGGAACGTGGTGATGTTCGTAACCTATGAGCAGCTGAAACGGGCCCTGATGAAAGTCCAGATGTTACG----GGAATCACCGTTT
>Pan_paniscus_UCP3
ATGGTTGGACTGAAGCCTTCA---GACGTGCCTCCCACCATGGCTGTG------AAGTTCCTGGGGGCAGGCACAGCAGCCTGTTTTGCTGACCTCCTTACCTTTCCACTGGACACAGCCAAGGTCCGCCTGCAGATCCAGGGGGAGAACCAG-------GCGGCCCAG--------------ACGGCCCGGCTCGTGCAGTACCGTGGCGTGCTGGGCACCATCCTGACCATGGTGCGGACCGAGGGTCCCTGCAGCCCCTACAATGGGCTGGTGGCCGGCCTGCAGCGCCAGATGAGCTTCGCCTCCATCCGCATCGGCCTCTACGACTCCGTCAAGCAGGTGTACACCCCCAAAGGCGCGGACAACTCC-AGCCTCACTACCCGGATTTTGGCCGGCTGCACCACAGGCGCCATGGCGGTGACCTGTGCCCAGCCCACAGATGTGGTGAAGGTCCGATTTCAGGCCAGCATACACCTCGGGCCATCCAGGAGCGACAGAAAA------TACAGCGGGACTATGGATGCCTACAGAACCATCGCCAGGGAGGAAGGAGTCAGGGGCCTGTGGAAAGGAACTTTGCCCAACATCATGAGGAATGCTATCGTCAACTGTGCTGAGGTGGTGACCTACGACATCCTCAAGGAGAAGCTGCTGGACTATCACCTGCTCACTGACAACTTCCCCTGCCACTTTGTCTCTGCCTTTGGAGCCGGCTTCTGCGCCACAGTGG---TGGCCTCCCCGGTGGACGTGGTGAAGACCCGGTATATGAACTCACCTCCAGGCCAG---TACTTCAGCCCCCTCGACTGTATGATAAAGATGGTGGCCCAGGAGGGCCCCACAGCCTTCTAC-AAGGGATTTACACCCTCCTTTTTGCGTTTGGGATCCTGGAACGTGGTGATGTTCGTAACCTATGAGCAGCTGAAACGGGCCCTGATGAAAGTCCAGATGTTACG----GGAATCACCGTTT
>Homo_sapiens_UCP3
ATGGTTGGACTGAAGCCTTCA---GACGTGCCTCCCACCATGGCTGTG------AAGTTCCTGGGGGCAGGCACAGCAGCCTGTTTTGCTGACCTCGTTACCTTTCCACTGGACACAGCCAAGGTCCGCCTGCAGATCCAGGGGGAGAACCAG-------GCGGTCCAG--------------ACGGCCCGGCTCGTGCAGTACCGTGGCGTGCTGGGCACCATCCTGACCATGGTGCGGACTGAGGGTCCCTGCAGCCCCTACAATGGGCTGGTGGCCGGCCTGCAGCGCCAGATGAGCTTCGCCTCCATCCGCATCGGCCTCTATGACTCCGTCAAGCAGGTGTACACCCCCAAAGGCGCGGACAACTCC-AGCCTCACTACCCGGATTTTGGCCGGCTGCACCACAGGAGCCATGGCGGTGACCTGTGCCCAGCCCACAGATGTGGTGAAGGTCCGATTTCAGGCCAGCATACACCTCGGGCCATCCAGGAGCGACAGAAAA------TACAGCGGGACTATGGACGCCTACAGAACCATCGCCAGGGAGGAAGGAGTCAGGGGCCTGTGGAAAGGAACTTTGCCCAACATCATGAGGAATGCTATCGTCAACTGTGCTGAGGTGGTGACCTACGACATCCTCAAGGAGAAGCTGCTGGACTACCACCTGCTCACTGACAACTTCCCCTGCCACTTTGTCTCTGCCTTTGGAGCCGGCTTCTGTGCCACAGTGG---TGGCCTCCCCGGTGGACGTGGTGAAGACCCGGTATATGAACTCACCTCCAGGCCAG---TACTTCAGCCCCCTCGACTGTATGATAAAGATGGTGGCCCAGGAGGGCCCCACAGCCTTCTAC-AAGGGATTTACACCCTCCTTTTTGCGTTTGGGATCCTGGAACGTGGTGATGTTCGTAACCTATGAGCAGCTGAAACGGGCCCTGATGAAAGTCCAGATGTTACG----GGAATCACCGTTT
>Papio_anubis_UCP3
ATGGTTGGACTGAAGCCTTCA---GACGTGCCTCCCACCATGGCTGTG------AAGTTCCTGGGGGCAGGCACAGCAGCCTGTTTTGCTGACCTCCTTACCTTTCCACTGGACACAGCCAAGGTCCGCCTGCAGATACAGGGGGAGAACCCG-------GTGGCCCAG--------------ACGGCCCGGCTTGTGCAGTACCGCGGCGTGCTGGGCACCATCCTGACCATGGTGCGGACCGAGGGTCTCTGCAGCCCCTACAATGGGCTGGTGGCCGGCCTGCAGCGCCAGATGAGCTTCGCCTCCATCCGCATCGGCCTCTACGACTCTGTCAAGCAGGTCTACACCCCCCAAGGCGCGGACAGCTCC-AGCCTCACTACCCGGATTTTGGCCGGCTGCACCACGGGAGCCATGGCAGTGACCTGTGCCCAGCCCACAGATGTGGTGAAGGTCCGATTTCAGGCCAGCATACACCTCGGGTCATCTGGGAGCGACAGAAAA------TACAGCGGGACTATGGATGCCTACAGAACCATCGCCAGGGAGGAAGGAGTCAGGGGCCTGTGGAAAGGAACTTTGCCCAACATCATGAGGAATGCCATCGTCAACTGTGCTGAGGTAGTGACCTACGACATCCTCAAGGAGAAGCTGCTGGACTATCACCTGCTCACTGACAACTTCCCCTGCCACTTTGCCTCTGCCTTTGGAGCCGGCTTCTGTGCCACAGTGG---TGGCCTCCCCGGTGGATGTGGTGAAGACCCGGTATATGAACTCACCTCCAGGCCAG---TACCTCAGCCCCCTCGACTGTATGATAAAGATGGTGGCCCAGGAGGGCCCCACAGCCTTCTAC-AAAGGATTTACACCCTCCTTTTTGCGTTTGGGATCCTGGAACGTGGTGATGTTCGTAACCTATGAGCAGCTGAAACGGGCCCTGATGAAAGTCCAGATGTTACG----GGAATCTCCGTTT
>Nomascus_leucogenys_UCP3
ATGGTTGGACTGAAGCCTTCA---GACATGCCTCCCACCATGGCTGTG------AAGTTCCTGGGGGCAGGCACAGCAGCCTGTTTTGCTGATCTCCTTACCTTTCCACTGGACACAGCCAAGGTCCGCCTGCAGATCCAGGGGGAGAACCAG-------GCGGCCCAG--------------ACTGCCCGGCTCGTGCAGTACCGTGGCGTGCTGGGCACCATCCTGACCATGGTGCAGACCGAGGGTCCCTGCAGCCCCTACAATGGGCTGGTGGCCGGCCTCCAGCGCCAGATGAGCTTCGCCTCCATCCGCATCGGCCTCTACGACTCCGTCAAGCAGGTCTACACCCCCAAAGGCGCGGACAACTCC-AGCCTCACTACCCGGATTTTGGCCGGCTGCACCACAGGAGCCATGGTGGTGACCTGTGCCCAGCCCACAGATGTGGTGAAGGTCCGATTTCAGGCCAGCATACACCTCGGGTCATCCGGGAGCGACAGAAAA------TACAGTGGGACTATGGACGCCTACAGAACCATCGCCAGGGAGGAAGGAGTCAGGGGCCTGTGGAAAGGAACTTTGCCCAACATCATGAGGAATGCCATCGTCAACTGTGCTGAGGTGGTGACCTACGACATCCTGAAGGAGAAGCTGCTGGACTATCACCTGCTCACTGACAATTTCCCCTGCCACTTTGTCTCTGCCTTTGGAGCCGGCTTCTGTGCCACAGTGG---TGGCCTCCCCGGTGGACGTGGTGAAGACCCGGTATATGAACTCACCTCCAGGCCAG---TACCTCAGCCCCCTCGACTGTATGATAAAGATGGTGGCCCAGGAGGGCCCCACAGCCTTCTAC-AAGGGATTTACACCCTCCTTTTTGCGTTTGGGATCCTGGAACGTGGTGATGTTCGTAACTTATGAGCAGCTGAAACGGGCCCTGATGAAAGTCCAGATGTTACG----GGAATCTCCATTT
>Callithrix_jacchus_UCP3
ATGGTTGGACTGAAGCCTTCA---GATGTGCCTCCCACCATGACTGTG------AAGTTCCTGGGGGCAGGCACAGCAGCCTGTTTTGCTGACCTCCTCACCTTTCCACTGGACACAGCTAAGGTCCGCCTGCAGATCCAGGGGGAGAACCAG-------GCAGCCCAG--------------GCAGCCCGGCTTGTGCAGTACCGTGGCGTGCTGGGCACCATCCTGACCATGGTACGGACCGAGGGCCCCTGCAGCCCCTACAATGGGCTGGTTGCCGGCCTGCAGCGCCAGATGAGCTTCGCCTCCATCCGAATCGGCCTCTATGACTCTGTCAAGCAGTTCTACACTCCCAAAGGCTCAGACAACTCC-AGCGTTACTACCCGGATTTTGGCCGGCTGCACCACAGGAGCCATGGCGGTGACCTGTGCCCAGCCCACAGACGTGGTGAAGGTCCGATTTCAGGCCAGCATACACCTTGGGC---CTGGGAATGACAGAAAA------TACAGCGGGACTATGGACGCCTACAGAACCATCGCCAGGGAGGAAGGAGTCAGGGGCTTGTGGAAAGGAACTTGGCCCAATATCATGAGGAATGCCATTGTCAACTGTGCTGAGATGGTGACCTACGACATCCTCAAGGAGAAGCTGCTGGACTCTCACCTGCTCACCGACAACTTCCCCTGCCACTTTGTCTCTGCCTTTGGAGCCGGCTTCTGTGCCACAGTGG---TGGCCTCCCCAGTGGACGTGGTGAAGACCCGGTATATGAACTCACCTCCAGGCCAG---TACCTCAGCCCGCTCGACTGTATGATAAAGATGGTGGCCCAGGAGGGCCCCACAGCCTTCTAC-AAAGGATTTACACCCGCCTTTTTGCGTTTGGGATCCTGGAATGTGGTGATGTTCGTAACTTATGAGCAGCTGCAACGGGCCCTGATG------------TTATG----GGAATCTCCATTT
>Saimiri_boliviensis_UCP3
ATGGTTGGACTGAAGCCTTCA---GATGTGCCTCCCACCATGGCTGTG------AAGTTCCTGGGGGCAGGCACAGCGGCCTGTTTTGCTGACCTCCTCACCTTTCCACTGGACACAGCTAAGGTCCGCCTACAGATCCAGGGGGAGAACCAG-------GCGGCCCAG--------------GCGGCCCGGCTTGTGCAGTACCGTGGCGTGCTGGGCACCATCCTGACCATGGTACGGACAGAGGGCCCCTGCAGTCCCTACAATGGGCTGGTTGCCGGCCTGCAACGCCAGATGAGCTTTGCCTCCATCCGCATTGGCCTCTACGACTCTGTCAAGCAGTTCTACACTCCCAAAGGCTCAGACAACTCC-AGCGTCACTACCCGGATTTTGGCGGGCTGCACAACAGGAGCCATGGCAGTGACCTGTGCCCAGCCCACAGATGTGGTGAAGGTTCGATTTCAGGCCAGCATACACCTTGGGC---CTGGGAGTGACAGAAAA------TACAGCGGGACTATGGACGCCTACAGAACCATCGCCAGGGAGGAAGGAGTTAGGGGCCTGTGGAAAGGAACTTGGCCCAATATCATGAGGAATGCCATTGTCAACTGTGCTGAGATGGTGACCTACGACATCCTCAAGGAGAAGCTGCTGGACTCTCACCTGCTCACCGACAACTTCCCCTGCCACTTTGTCTCTGCCTTTGGAGCCGGCTTCTGTGCCACAGTGG---TGGCCTCCCCGGTGGACGTGGTGAAGACCCGGTATATGAACTCACCTCCAGGACAG---TACCTCAGCCCCATCGACTGTATGATAAAGATGGTGGCCCAGGAGGGCCCCACAGCCTTCTAC-AAAGGATTTACACCCGCCTTTTTGCGTTTGGGATCCTGGAACGTGGTAATGTTCGTAACTTATGAGCAGCTGCAACGGGCCCTGATG------------TTATG----GGAATCTCCATTT
>Otolemur_garnettii_UCP3
ATGGTTGGACTAAAGCCTACA---GAAGTGCCTCCCACAACAGCCGTG------AAGTTCCTGGGGGCAGGCACGGCAGCCTGTTTTGCTGACCTCCTCACCTTTCCACTGGACACAGCCAAGGTCCGCCTACAGATCCAAGGGGAGAACCGG-------CCAGCCCAG--------------GCAGCCCTGGGCGTGCAGTACCGTGGTGTGCTGGGCACCATCCTGACCATGGTGCGCACTGAGGGCCTCCGCAGCCCCTACAACGGGTTGGTCGCCGGCCTGCAGCGCCAAATGAGCTTTGCCTCCATCCGCATCGGCCTCTATGACTCTGTCAAGCAGTTCTATACACCCAAAGGAGTGGAACACTCC-AGCGTCACTACCCGGATTTTGGCGGGTTGCACCACAGGGGCCATGGCAGTAACCTGCGCCCAACCCACGGATGTGGTGAAGATCCGATTTCAAGCCAGTGTGCACCTCGGGC---CCAGGAGTGACAGGAAA------TATGGTGGAACTATGGATGCCTACAGAACCATCGCCAGGGAGGAGGGGCTCAGGGGCCTGTGGAAAGGAACTTTCCCCAACATCACAAGGAATGCCATTGTCAACTGTGCTGAGATGGTGACCTACGACATCATCAAGGAGAAGCTGCTGGACTATCGCCTATTCACAGACAACTTCCCCTGCCACTTTGTCTCTGCCTTTGGAGCTGGCTTCTGTGCCACATTGG---TGGCCTCCCCAGTGGATGTGGTGAAGACCCGGTATATGAACTCCCCACCAGGCCAG---TACCTCAGCCCCCTGGACTGTATGCTAAAGTTGGTAGCCCAGGAGGGCCCCACAGCCTTCTAT-AAGGGATTTACACCCTCCTTCTTGCGTTTGGGATCCTGGAATGTGATGATGTTCGTAACCTATGAGCAGCTGAAACGGGCCTTGATGAAAGTCCAGATTTTACG----AGAATCTCCTTTT
>Microcebus_murinus_UCP3
ATGGTTGGACTAAAGCCTTCA---GACGTGCCTCCCACAACGGCTGTG------AAGTTCCTGGGGGCGGGCACAGCGGCCTGTTTTGCTGACCTCCTCACCTTTCCGCTGGACACAGCCAAGGTCCGCCTGCAGATCCAGGGGGAGAACCAA-------GCAGCCCAG--------------GCAGCCCGAGGTGTGCAGTACCGTGGCGTGGTGGGCACCATCCTGACCATGGTGCGCACCGAGGGCCTCCGCAGCCCCTACAACGGGCTGGTCGCTGGCCTGCATCGCCAGATGAGCTTCGCCTCCATCCGCATCGGCCTATACGACTCAGTCAAGCAGATCTACACCCCCAAAGGAGCAGACCATTCC-AGCATCGCTACCCGGATTTTGGCGGGCTGCACCACAGGGGCCATGGCGGTAACCTGTGCCCAACCCACAGATGTGGTGAAGATCCGATTTCAGGCCAGTGTCACTCTCGGGC---CCCGGAGCAACAGGAAA------TACAGTGGGACTATGGATGCCTACAGAACCATCGCTAGGGAGGAAGGGCTCAGGGGCCTGTGGAAAGGAACTTTTCCCAACATCACGAGGAATGCCATCGTCAACTGTGCTGAGATGGTGACCTACGACATCATCAAGGAGAAGCTGCTGGACTATCGCCTGCTCACTGACAACTTCCCCTGCCACTTTGTCTCTGCCTTTGGAGCTGGCTTCTGTGCCACAGTGG---TGGCTTCCCCAGTAGACGTGGTGAAGACCCGGTATATGAACTCACCGCCAGGCCAG---TACCGCAGCCCCCTGGACTGCATGCTAAAGCTGGTAGTCCGCGAGGGCCCCACAGCCTTCTAC-AAGGGATTTACACCGTCCTTTTTGCGTTTGGGAACCTGGAATGTGATGATGTTCGTAACCTACGAGCAGATGCAACGGGCCTTGATGAAAGTCCAGATGTTACG----AGAATCTCCTTTT
>Daubentonia_madagascariensis_UCP3
ATGGTTGGACTAAAGCCTTCA---GACGTGCCTCCCACAACAGTCGTG------AAGTTCCTGGGGGCAGGCACAGCAGCCTGTTTTGCTGACCTCCTCACCTTTCCACTGGACACAGCCAAGGTCCGCCTGCAGATCCAGGGGGAGAACCAG-------GCAGCCCAG--------------GCAGCCCGGGGTGTGCAGTACCGCGGTGTGCTGGGCACCATCCTGACCATGGTGCGCACCGAGGGCCTCTGCAGCCCCTACAACGGGCTGGTCGCTGGCCTGCAGCGCCAGATGAGCTTCGCCTCCATCCGCATCGGCCTCTACGACTCGGTCAAACAGTTCTACACCCCCAAAGGAGCGGACCACTCC-AGCATCGCTACCCGGATTTTGGCAGGCTGCACCACAGGGGCCATGGCTGTAACCTGTGCCCAACCCACGGATGTGGTGAAGATCCGATTTCAGGCCAGTGTTCACCTCGGGC---CTGGGAGCGACAGGAAA------TACAGCGGGACTATGGATGCCTACAGAACCATCGCCAGGGAGGAAGGGCTCAGGGGCCTGTGGAAAGGAACTTTTCCCAACATCACAAGGAACGCCATTGTCAACTGTGCTGAGATGGTGACCTACGACATCATCAAGGAGAAGCTGCTGGACTATCGCCTGCTCACAGACAACTTCCCCTGCCACTTTGTCTCTGCCTTTGGAGCTGGCTTCTGTGCCACAGTGG---TGGCCTCCCCGGTGGATGTGGTGAAGACCCGGTATATGAACTCACCACTGGGTCAG---TACCGCAACCCCCTGGACTGTATGCTAAAGATGGTAGCCCAGGAGGGCCCCACAGCCTTCTAC-AAGGGATTTACACCCTCCTTTTTGCGTTTGGGAACCTGGAATGTGATGATGTTCATAACCTATGAGCAGCTGAAACGGGCCTTGATGAAAGTCCAGATGTTACG----AGAATCTCCATTT
>Chrysochloris_asiatica_UCP3
ATGGTTGGAATGAAGCCTTCA---GAGATGCCTCCCACAACAGCTGTG------AAGTTCCTGGGGGCTGGCACGGCAGCCTGTTTTGCTGACCTCCTCACCTTTCCACTGGACACAGCCAAGGTCCGCCTGCAGATCCAGGGCGAGAAGCAA-------GGGACCCAG--------------GTGGCCCGAAGCACACAGTACCGTGGCGTGCTGGGCACCATCGTGACCATGGTGCGCACGGAGGGCCCGCGAAGCCCCTACAATGGACTGGTTGCTGGCCTGCAGCGCCAGATGAGCTTTGCCTCCATCCGCATTGGCCTCTACGACTCCGTCAAGCAGTTCTACACCCCCAAGGGATCAGAAAACTCC-AGCATCACTATCCGGATTTTGGCGGGCTGTACCACAGGGGCCATGGCAGTGACCTGTGCCCAGCCCACGGATGTGGTAAAGGTCCGATTTCAGGCCAGCAAGCACCTTGGAT---CCGGGAGCAACAGGAAA------TACAACGGAACTATGGATGCCTACAGAACCATCGCCAAGGAGGAAGGAATCAGGGGCTTGTGGAAAGGAACTTTTCCCAACATCACACGGAATGCCATCGTCAACTGTGCTGAGATGGTGACTTATGACATCATCAAGGAGAAGCTGCTAGAGTCTCACCTGCTGACCGACAACTTCCCCTGCCACTTTGTTTCTGCCTTTGGAGCTGGTTTCTGTGCCACAGTAG---TGGCCTCTCCAGTGGACGTGGTGAAGACCCGGTACATGAACTCACCCCCAGGTCGT---TACCGCAGCCCCCTCGACTGTATGCTGAAGATGGTGGCCCAGGAGGGCCCCACAGCCTTCTAT-AAGGGATTCACACCCTCCTTTCTGCGTTTGGGAGCCTGGAATGTGATGATGTTTGTAACGTATGAGCAGCTGAAACGGGCCTTGATGAATGTCCAGATGTTACG----GGAATCTCCATTT
>Condylura_cristata_UCP3
ATGGTTGGCCTGAAGCCTTCA---GAAGTGCCTCCCACTACGGCTGTG------AAGTTCCTGGGGGCAGGCACGGCAGCCTGTTTTGCAGACCTCCTCACCTTCCCACTGGACACGGCCAAGGTCCGCCTGCAGATCCAGGGGGAGAACCAG-------GC-----------------------TGCCCGGAGCACCCAGTACCGCGGCGTGCTGGGCACCATCCTGACCATGGTGCGCACCGAGGGCCCCCTCAGCCCCTACAATGGGCTGGTCGCCGGCCTGCAGCGCCAGATGAGCTTCGCCTCCATCCGCATTGGCCTCTACGACTCCGTCAAGCAGTTCTACACCCCCAAAGGCTCCGACCACTCC-AGCATCACTACCCGGATTCTGGCAGGCTGCACCACAGGGGGCATGGCGGTCACCTGTGCCCAGCCCACAGATGTGGTGAAGGTGCGATTTCAGGCCAGCATGCACCTTGGGT---CCGGGAGCAACAGGAAA------TACAGAGGAACAATGGATGCATACAGGACCATTGCCAGGGAGGAAGGGATCAGGGGTCTGTGGAAAGGAACCCTGCCTAACATCACAAGGAATGCCATCGTCAACTGTGCTGAGATGGTAACTTACGACATCATCAAGGAGAAGCTGCTAGACTATCACCTGCTCACTGACAACTTCCCTTGCCACTTTGTCTCGGCCTTTGGGGCTGGCTTCTGCGCCACAGTGG---TGGCCTCCCCCGTGGATGTGGTGAAGACCCGGTATATGAACTCGCCCCCAGGCCAG---TACCGCAGCCCCCTGGACTGTATGATGAAGATGGTGGCCCAGGAGGGCCCCACAGCCTTCTAT-AAGGGGTTCACACCCTCCTTTTTGCGTTTGGGAGCCTGGAACGTGCTGATGTTCGTGACCTATGAGCAGTTGAAACGGGCCTTGATGAAAGTCCAGCTGTTACG----GGAATCTCCATTC
>Sorex_araneus_UCP3
ATGGTGGCAGTGACTCCCTCA---GAGGTGCCGCCCACCACGGCGGTG------AAGTTCCTGGGAGCGGGCACTGCCGCCTGCTTTGCTGACCTCCTCACCTTTCCGCTGGACACAGCCAAGGTCCGCCTGCAGATCCAGGGGGAGAACCCG-------GC-----------------------GGCGCGGAGCGCGCAGTACCGCGGCGTGCTGGGCACGATCGTGACCATGGTGCGCACCGAGGGCCCCCGCAGCCCCTACAACGGGCTGGTGGCGGGCCTGCAGCGCCAGATGAGCTTCGCCTCCATCCGCATCGGCCTCTACGACTCGGTCAAGCAGCTCTACACCCCCAAAGGATCGGACCACTGC-GGCATCACCACCCGCATCCTGGCCGGCTGCACCACGGGCGCCCTGGCCGTCACCTGCGCGCAGCCCACCGACGTGGTGAAGGTGCGGTTCCAGGCCAGCGTGCAGCAGGGAC---CCGGAAGCCCTCGGAAG------TACAATGGGACGATGGACGCCTACAGGACCATCGCGCGGGAGGAGGGGCTCCGGGGCCTGTGGAAAGGAACTATGCCCAACATCACGAGGAATGCCATTGTCAACTGTGCTGAGATGGTGACCTACGACATCATCAAGGAGAAGCTGTTAGAGTACGGACTGCTCACGGACAACTTCCCCTGCCACTTCGTCTCCGCCTTTGGAGCCGGCTTCTGTGCCACGGTGG---TGGCCTCCCCGGTGGATGTGGTGAAGACCCGGTATATGAACTCACCCCCAGGCCAG---TACCGCAGCCCCCTGGACTGTATGATGAAGATGGTAGCCCAGGAGGGCCCCACAGCCTTCTAT-AAGGGGTTCACACCCTCCTTTTTGCGTTTGGGGGCCTGGAACGTGGTGATGTTCGTCACCTTCGAGCAGCTGAAACGGGCCCTGATGAAAGTCCAGATGTTACG----GGAATCTCCGTTT
>Erinaceus_europaeus_UCP3
ATGGTTGGGCTGAAGTCTTCT---GAGGTGCCCCCTACTACAGCTGTG------AAGTTCTTGGGGGCAGGCACAGCAGCCTGCTTCGCTGACCTGCTCACCTTCCCTCTGGACACAGCCAAGGTCCGCCTACAGATCCAGGGAGAGAACCAG-------GC-----------------------GGCCAGGAGTGCCCGGTACCACGGCGTGCTGGGCACCATCCTGACCATGGTGCGCACCGAGGGCCCCCGCAGCCCCTACAATGGGCTGGTTGCCGGCCTACAGCGCCAGATGAGCTTCGCCTCCATCCGCATCGGCCTCTACGACTCTGTCAAGCAGTTCTACACCCCCAAAGGCTCGGACTATTCC-AGCATCACGACCCGGATTTTGGCAGGCTGCACCACAGGGGCCATGGCGGTCACATGTGCCCAGCCCACAGATGTGGTGAAGGTGCGATTCCAGGCCAGTGTGCACCTGGGGC---CAGGGAGCAACAGAAAA------TACACTGGGACAATGGATGCTTACCGGACCATTGCCAGGGAGGAAGGGATCAGGGGCCTGTGGAAAGGAACTCTGCCCAACATCACAAGGAATGCCATTGTCAACTGCGCTGAGATGGTAACCTACGACATCATCAAAGAGAAGCTGCTAGACTATCACCTGCTCACTGACAACTTTCCCTGTCACTTTGCCTCTGCCTTTGGAGCTGGCTTCTGTGCCACAGTGG---TGGCCTCTCCAGTGGATGTGGTAAAGACTCGGTATATGAACTCGCCCCCTGGCCAG---TACCACAGCCCCCTGGACTGTATGATGAAGATGGTGGCCCAGGAAGGACCTACAGCCTTCTAC-AAGGGGTTTACACCCTCCTTTTTGCGTTTGGGAGCCTGGAATGTGGTAATGTTCGTCACCTACGAGCAGCTGAAACGGGCCTTGATGAAAGTCCAGATGTTACG----GGAATCTCCATTT
>Manis_pentadactyla_UCP3
ATGGTTGGACTAAAGCCTTCA---GAGGTGCCTCCCACAACAGCTGTG------AAGTTCCTGGGAGCAGGCACGGCCGCCTGTTTTGCTGACCTCCTCACCTTTCCCCTGGACACAGCCAAGGTCCGCCTGCAGATCCAGGGGGAGAACCAC-------GC-----------------------AGCCCAGAGCGCCCAGTACCGTGGCGTGCTGGGCACCATTCTGACCATGGTGCGCACCGAGGGCGCCCGCAGCCCCTACAATGGGCTGGTCGCCGGCCTGCAGCGCCAGATGAGCTTCGCCTCCATCCGTATTGGCCTCTACGACTCCGTTAAGCAGTTCTACACCCCCAAAGGATCGGACTGCTCC-AGTATCACCACCCGGATTTTGGCAGGCTGCACCACAGGGGCCATGGCGGTGACCTGCGCCCAGCCCACAGATGTGGTAAAGATCCGGTTTCAGGCCAGCATGTGCCTTGGGC---CTCGGAGCGACAGGAAG------TACAGCGGGACAATGGATGCCTACAGGACCATCGCCAGAGAGGAAGGCATCAAGGGCCTGTGGAAAGGAACGTGGCCCAACATCACAAGGAATGCCATTGTTAACTGTGCTGAGATGGTGACCTACGACATCATCAAGGAGAAGCTGCTAGACTATCATCTGCTCACTGACAACTTCCCCTGCCACTTCGTCTCTGCCTTTGGAGCCGGCTTCTGTGCCACGGTGG---TGGCCTCCCCAGTGGACGTGGTGAAGACCCGGTACATGAACTCGCCCCCAGGCCAG---TACCGCAGCCCCCTGGACTGTATGCTGAAGATGGTGGCCTGGGAGGGCCCTACAGCCTTCTAC-AAGGGATTTACACCCTCCTTCTTGCGTTTGGGAACCTGGAATGTGGTGATGTTTGTGACCTACGAGCAGATGAAACGGGCCTTGATGAAAGTCCAGGCACTTCG----GGAATCTCCGTTT
>Megaderma_lyra_UCP3
ATGGTTGGACTAAAGCCTTCA---GAGGTGCCCCCCACAACGGCTGTG------AAGTTCTTGGGGGCAGGCACAGCAGCCTGTTTTGCTGACCTCCTCACCTTTCCACTGGACACAGCCAAGGTCCGCCTGCAGATCCAAGGAGAGAACCAG-------G-----------------------TGGCCCGGAGCGTGCAGTACCGCGGCGTGCTGGGCACCATCCTGACCATGGTGCGCACTGAGGGTCCCCGCAGCCCCTACAGCGGGCTGGTCGCCGGCCTGCAGCGGCAGATGAGCTTCGCTTCCATTCGCATCGGCCTCTACGACTCTGTCAAGCAGCTCTACACCCCCAAAGGATCAGACCACTCC-AGCATCACCACCCGGATTTTGGCAGGCTGTACCACAGGGGCCATGGCAGTAACCTGTGCCCAGCCCACAGATGTGGTGAAGGTTCGATTTCAGGCCAGCGTGCACTTTGGGC---CTGGGAGCAACAGGAAA------TACAGTGGGACAATGGATGCCTACAGGACTATCGCCAGGGAAGAAGGGGTCAAGGGCCTGTGGAAAGGGACTTGGCCTAACATCGCGAGGAATGCCATTGTCAACTGTGCTGAGATGGTGACTTATGACATCATCAAGGAGAAGCTGCTAGACTATCACCTGCTCACCGACAACTTTCCCTGCCACTTTGTCTCGGCTTTTGGAGCTGGCTTCTGTGCCACAGTTG---TGGCCTCCCCAGTCGATGTAGTAAAGACCCGGTATATGAACTCACCCCCAGGCCAA---TACCACAGCCCCATGGACTGTATGCTGAAGATGGTGGCCCAGGAAGGTCCCACAGCCTTCTAT-AAGGGATTTACACCCTCCTTTTTGCGACTGGGAGCCTGGAATGTGATAATGTTTGTAACCTACGAGCAGCTGAAACGGGCCTTGATGAAAGTCCAGATGCTGCG----GGAATCTCCATTT
>Myotis_lucifugus_UCP3
ATGGTTGGACTAAAGCCTTCA---GAGATCCCTCCGACAACAGCTGTG------AAGTTCCTGGGGGCGGGCATGGCGGCCTGTTTTGCTGACCTCCTCACCTTTCCACTGGACACAGCCAAGGTCCGCCTGCAG??????????????????-------?????????--------------?????????????????????????????????????????????????????????????????????????????????????????????????????????????????????????????????????????????????????????????????????????????????????????????-????????????????????????????????????????????????????????????????????????????????????????????????????????????????---?????????????????------???????????????????????????????????????????????????????????????????GAACTTTCCCCAACATCACGAGGAATGCCATTGTCAACTGTGCTGAGATGGTGACCTATGACGTCATCAAGGAGAAGCTGCTGGACTATCACCTGTTTACCGACAACTTCCCCTGCCACTTTGTCTCTGCCTTTGGAGCCGGTTTCTGTGCCACAGTGG---TGGCCTCCCCAGTGGACGTGGTGAAGACCCGGTATATGAACTCGCTCCCAGACCAG---TACCGCAGCCCCCTGGACTGTATGCTGAAGATGGTGGCCCGGGAGGGTCCCTCAGCCTTCTAT-AAGGGATTTACACCCTCCTTTTTGCGACTGGGAATCTGGAACGTGGTGATGTTTGTAACCTATGAGCAGCTGAAACGGGCCTTGATGAACGTCCAGATGCTACG----AGAATCTCCGTTT
>Myotis_brandtii_UCP3
ATGGTTGGACTAAAGCCTTCA---GAGATGCCTCCGACAACAGCTGTG------AAGTTCCTGGGGGCGGGCATGGCGGCCTGTTTTGCTGACCTCCTCACCTTTCCACTGGACACAGCCAAGGTCCGCCTGCAGATCCAGGGGGAGAACCAG-------GCATCCCAG--------------GTGGCCCGGAGCGTCCAGTACCGCGGCGTGCTGGGCACCATCCTGACCATGGTGCGCACCGAAGGCCTCCGCAGCCCCTACAGCGGGCTGGTCGCCGGCCTGCAGCGCCAGATGAGCTTCGCCTCCATCCGCATCGGCCTCTACGACTCTGTCAAGCAGTTGTACACCCCCACAGGATCAGACCACTCC-AGCATCGCCACCCGGATTTTGGCGGGCTGCACCACAGGGGCCATGGCGGTAACCTGTGCCCAGCCCACGGATGTGGTGAAGGTCCGATTTCAGGCCAACAAGCACTTTGGGC---CTGGCGGCAACAAGAAG------TACAGTGGGACAATGGATGCCTACAGGACCATCGCGAGGGAGGAAGGGCTCAGGGGCCTGTGGAAAGGAACTTTCCCCAACATCACGAGGAATGCCATTGTCAACTGTGCTGAGATGGTGACCTATGACGTCATCAAGGAGAAGCTGCTGGACTATCACCTGTTTACCGACAACTTCCCCTGCCACTTTGTCTCTGCCTTTGGAGCTGGTTTCTGTGCCACAGTGG---TGGCCTCCCCAGTGGACGTGGTGAAGACCCGGTATATGAACTCACTCCCAGACCAG---TACCGCAGCCCCCTGGACTGTATGCTGAAGATGGTGGCCCGGGAGGGTCCCTCAGCCTTCTAT-AAGGGATTTACACCCTCCTTTTTGCGACTGGGAATCTGGAACGTGGTGATGTTTGTAACCTATGAGCAGCTGAAACGGGCCTTGATGAACGTCCAGATGCTACG----GGAATCTCCGTTT
>Eidolon_helvum_UCP3
ATGGTTGGTCTAAAGCCTTCA---GAGGTACCCCCCACAACAGCTGTG------AAGTTCCTGGGGGCGGGCACAGCAGCCTGTTTTGCTGACCTCCTCACCTTCCCACTGGACACGGCCAAGGTCCGCCTGCAGATCCAGGGGGAGAACCAG-------GCGACCCAG--------------GTGGCCCGGACCATTGAGTACCGCGGTGTGCTGGGCACCATCCTGACCATGGTGCGCACCGAGGGGCCCCGCAGCCCCTACAACGGGCTGGTGGCCGGCCTGCAGCGCCAGATGAGCTTCGCTTCCATCCGCATAGGCCTCTATGACTCCGTCAAGCAGTTCTACACTCCGAAAGGATCGGACCACGCC-AGCATTGCCACCCGGATTTTGGCAGGCTGCACCACAGGGGCCATGGCAGTAGCCTGTGCCCAACCCACGGATGTGGTGAAGGTCCGATTTCAGGCCAGCATTCACCTTGGGC---CTGGGAGCAACAGAAAG------TACAGGGGGACAATGGATGCCTACAGGACCATCGCCAGGGAGGAAGGACTCAGGGGCCTGTGGAAAGGAACTTGGCCCAACATCACAAGGAATGCCATTGTCAACTGTGCTGAGATGGTGACCTATGATATCATCAAAGAGAAGCTGCTAGACCATCACCTGCTCACTGACAACTTCCCCTGCCACTTTGTCTCTGCCTTTGGAGCTGGCTTCTGTGCCACGGTTG---TGGCCTCCCCAGTGGATGTGGTGAAGACCCGGTATATGAACTCACCCCCAGGCCAG---TACCGCAGCCCCCTGGACTGTATGCTCAAGATGGTGGCCCAGGAGGGGTCCACAGCCTTCTAT-AAAGGCTTTACACCCTCCTTTTTGCGGCTGGGAGCCTGGAATGTGATGATGTTCATAACCTACGAACAGCTGAAACGAGCCTTGATGAAAGTCCAGATGCTACG----AGAATCTCCGTTT
>Pteropus_alecto_UCP3
ATGGTTGGTCTAAAGCCTTCA---GAAGTACCTACCACAACAGCTGTG------AAGTTCCTGGGGGCAGGCACGGCGGCCTGTTTTGCTGACCTCCTCACCTTCCCACTGGACACGGCTAAGGTCCGCCTGCAGATCCAGGGGGAGAACCAA-------GCGACCCAG--------------GTGGCCCGGACCGTTCAGTACCGTGGTGTGTTGGGCACCATCCTGACCATGGTGCGCACTGAGGGGCCCTGCAGCCCCTACAACGGGCTGGTGGCCGGCCTGCAGCGCCAGATGAGCTTCGCCTCCATCCGCATAGGCCTCTATGACTCCGTCAAGCAGTTCTACACCCCGAAAGGATCAGACCACTCC-AGCATCGCCACCCGGATTTTGGCAGGCTGCACCACAGGGGCCATGGCAGTAGCCTGTGCCCAACCCACGGATGTGGTGAAGGTCCGATTTCAGGCCAGCATTCACCTTGGGC---CTGGGAGCAACAGAAAG------TACAGGGGGACAATGGATGCCTACAGGACCATCACCAGGGAGGAAGGGCTCAGGGGTCTGTGGAAAGGAACTTTGCCCAACATCACAAGGAATGCCATTGTCAACTGTGCTGAGATGGTGACCTACGATATCATCAAGGAGAAGCTGCTAGACCATCACCTGCTCACCGACAACTTCCCCTGCCACTTTGTCTCTGCCTTTGGAGCTGGCTTCTGTGCCACGGTTG---TGGCCTCCCCAGTGGATGTGGTGAAGACCCGGTATATGAACTCGCCCCCAGGCCAG---TACCGCAGCCCCCTGGACTGTATGCTCAAGATGGTGGCCCAGGAGGGGTCCACAGCCTTCTAT-AAAGGCTTTACACCTTCCTTTTTGCGGTTGGGAGCCTGGAATGTGATGATGTTCATAACCTACGAACAGCTGAAACGAGCCTTGATGAAAGTCCAGATGCTACG----GGAATCTCCGTTT
>Pteropus_vampyrus_UCP3
ATGGTTGGTCTAAAGCCTTCA---GAAGTACCTCCCACAACAGCTGTG------AAGTTCCTGGGGGCAGGCACGGCGGCCTGTTTTGCTGACCTCCTCACCTTCCCACTGGACACGGCTAAGGTCCGCCTGCAGATCCAGGGGGAGAACCAA-------GCGACCCAG--------------GTGGCCCGGACCGTTCAGTACCGTGGTGTGTTGGGCACCATCCTGACCATGGTGCGCACTGAGGGGCCCTGCAGCCCCTACAACGGGCTGGTGGCCGGCCTGCAGCGCCAGATGAGCTTCGCCTCCATCCGCATAGGCCTCTATGACTCTGTCAAGCAGTTCTACACCCCGAAAGGATCAGACCACTCC-AGCATCGCCACCCGGATTTTGGCAGGCTGCACCACAGGGGCCATGGCAGTAGTCTGTGCCCAACCCACGGATGTGGTGAAGGTCCGATTTCAGGCCAGCATTCACCTTGGGC---CTGGGAGCAACAGAAAG------TACAGGGGGACAATGGATGCCTACAGGACCATCGCCAGGGAGGAAGGGCTCAGGGGTCTGTGGAAAGGAACTTTGCCCAACATCACAAGGAATGCCATTGTCAACTGTGCTGAGATGGTGACCTACGATATCATCAAGGAGAAGCTGCTAGACCATCACCTGCTCACCGACAACTTCCCCTGCCACTTTGTCTCTGCCTTTGGAGCTGGCTTCTGTGCCACGGTTG---TGGCCTCCCCAGTGGATGTGGTGAAGACCCGGTATATGAACTCGCCCCCAGGCCAG---TACCGCAGCCCCCTGGACTGTATGCTCAAGATGGTGGCCCAGGAGGGGTCCACAGCCTTCTAT-AAAGGCTTTACACCTTCCTTTTTGCGGTTGGGAGCCTGGAATGTGATGATGTTCATAACCTACGAACAGCTGAAACGAGCCTTGATGAAAGTCCAGATGCTACG----GGAATCTCCGTTT
>Orycteropus_afer_UCP3
ATGGTTGGACTGAAGCCTTCA---GAGGTACCCCCCACAACACTTGTG------AAGTTCCTTGGGGCGGGCACAGCAGCCTGTTTTGCTGACCTCCTCACCTTTCCACTGGACACAGCCAAGGTCCGCCTGCAGATCCAGGGGGAGAACCAA-------GCAGCCCAG--------------GCAGCCCGGACCACACAGTACCGCGGCGTGCTGGGCACCATCCTGACCATGGTGCGCACAGAGGGCCCCCGCAGCCCCTACAACGGGCTGATCGCTGGTCTGCAGCGCCAGATGAGCTTTGCCTCCATCCGCATTGGCCTCTACGACTCCGTCAAGCAGTTCTACACCCCCAAAGGATCAGACCACTCC-AGCATCACTACCCGGATTTTGGCAGGCTGCACTACAGGGGCCATGGCAGTGACCTGTGCCCAGCCCACGGATGTGGTGAAGGTCCGATTTCAGGCCAGCATACACCTTGGGT---CTGGAAGGAACAGGAAA------TACAATGGGACTATGAATGCCTACAGAACCATCGCCAAGGAAGAAGGAATCAGGGGCCTATGGAAGGGAACTTTGCCCAACATCACAAGAAATGCCATTGTCAACTGTGCTGAGATGGTGACCTACGACATCATCAAGGAGAATCTGCTAGAGTATCATCTGCTGACCGACAACTTCCCCTGCCACTTTGTCTCTGCCTTTGGAGCTGGCTTCTGTGCCACAGTGG---TGGCCTCCCCAGTGGATGTGGTGAAGACGCGGTATATGAACTCACCCCCAGGCCAG---TACCGCAGCCCCCTGGACTGCATGCTGAAGATGGTGACTCAGGAGGGCCCCACAGCCTTCTAT-AAGGGATTTACACCCTCCTTCTTGCGTTTGGGAGCGTGGAATGTCATGATGTTTGTAACCTATGAGCAGCTGAAACGGGCCTTGATGAAAATCCAGGTATTACG----GGAATCTCCATTT
>Elephas_maximus_UCP3
ATGGTTGGACTGAAGCCTTCA---GAAGTGCCTCCCACAACGGCTGTG------AAGTTCCTGGGGGCAGGCACGGCAGCCTGCTTTGCTGACCTCTTTACCTTTCCACTGGACACAGCCAAGGTCCGCCTACAGATCCAGGGGGAGAACCAG-------GCGGCCCAG--------------GCGGCCCGAAACGTGCGGTACCACGGCGTGCTGGGCACCATCCTGACCATGGTGCGCATGGAGGGGCTCCGCAGCCTCTACAACGGGCTGGTCGCTGGTCTTCATCGCCAGATGAGCTTTGCCTCCATCCGCATCGGCCTCTACGACTCTGTCAAGCAGTTCTACACCCCCAAAGGATCGGACCACTCC-AGTGTCACTACCCGGATTTTGGCGGGCTGCACCACGGGGGCCATGGCGGTGACCTGTGCACAGCCCACGGATGTGGTGAAGGTCCGATTTCAGGCCAGCATACACCTTGGGC---CTGGGTGTGACAGGAAA------TACAGTGGGACTATGGATGCCTACAGAACCATCGCCAAGGAGGAAGGAGTCAGGGGCCTGTGGAAGGGAACTTTGCCCAACGTCACAAGGAATGCCATTGTCAACTGTGCTGAGATGGTGACCTATGACATCATCAAGGAGAAGCTGCTGGACTATCACCTGCTGACCGACAACTTCCCCTGCCACTTTGTCTCTGCCTTTGGAGCCGGCTTCTGTGCCACAGTGG---TGGCCTCCCCGGTAGATGTGGTGAAGACCCGGTATATGAACTCACCCCCAGGCTGG---TACCACAACCCCCTGGACTGTATGCTGAAGATGGTGGCCCAGGAGGGCCCCACAGCCTTCTAT-AAGGGGTTTACCCCCTCCTTTCTACGTTTGGGAAGCTGGAATGTTATTATGTTTGTAAGCTACGAGCAGCTGAAACGGGCCTTGATGAAAGTCCAGATACTACG----GGAATCTCCATTT
>Loxodonta_africana_UCP3
ATGGTTGGACTGAAGCCTTCA---GAAGTGCCTCCCACAACGGCTGTG------AAGTTCCTGGGGGCAGGCACGGCAGCCTGCTTTGCTGACCTCTTTACCTTTCCACTGGACACAGCCAAGGTCCGCCTACAGATCCAGGGGGAGAACCAG-------GCGGCCCAG--------------GCGGCCCGAAACGTGCGGTACCACGGCGTGCTGGGCACCATCCTGACCATGGTGCGCATGGAGGGGCTCCGCAGCCTCTACAACGGGCTGGTCGCTGGTCTTCATCGCCAGATGAGCTTTGCCTCCATCCGCATCGGCCTCTACGACTCTGTCAAGCAGTTCTACACCCCCAAAGGATCGGACCACTCC-AGTGTCACTACCCGGATTTTGGCGGGCTGCACCACGGGGGCCATGGCGGTGACCTGTGCACAGCCCACGGATGTGGTGAAGGTCCGATTTCAGGCCAGCATACACCTTGGGC---CTGGGTGTGACAGGAAA------TACAGTGGGACTATGGATGCCTACAGAACCATCGCCAAGGAGGAAGGAGTCAGGGGCCTGTGGAAGGGAACTTTGCCCAACGTCACAAGGAATGCCATTGTCAACTGTGCTGAGATGGTGACCTATGACATCATCAAGGAGAAGCTGCTGGACTATCACCTGCTGACCGACAACTTCCCCTGCCACTTTGTCTCTGCCTTTGGAGCCGGCTTCTGTGCCACAGTGG---TGGCCTCCCCGGTAGATGTGGTGAAGACCCGGTATATGAACTCACCCCCAGGCTGG---TACCACAACCCCCTGGACTGTATGCTGAAGATGGTGGCCCAGGAGGGCCCCACAGCCTTCTAT-AAGGGGTTTACCCCCTCCTTTCTACGTTTGGGAAGCTGGAATGTTATTATGTTTGTAAGCTATGAGCAGCTGAAACGGGCCTTGATGAAAGTCCAGATACTACG----GGAATCTCCATTT
>Trichechus_manatus_UCP3
ATGGTTGGACTGAAGCCTTCA---GAGGTGCCTCCCACAACGGCTGTG------AAGTTCCTGGGGGCAGGCATGGCAGCCTGCTTTGCTGACCTCCTCACCTTTCCACTGGACACAGCCAAGGTCCGCCTGCAGATCCAGGGGGAGAACCAG-------GCGGCCCAG--------------GCGGCCCAGAGTATGCAGTACCGCGGTGTGCTGGGCACCCTCCTGATCATGGTGCGCACGGAGGGCCCCCGCAGCCCCTACAATGGGCTGGTAGCTGGTCTGCAGCGACAGATGGGCTTTGCCTCCATCCGCATCGGCCTCTACGACTCCGTCAAGCAGTTCTACACTCCCAAAGGATCAGACCACTCC-GGCGTCACTACTCGGATTTTGGCGGGCTGCACCACTGGGGCCATGGCGGTGACCTGTGCACAGCCCACAGATGTGGTGAAGGTCCGATTTCAGGCCAGCATACACCTTGGGC---CCAGAAGTGACAGGAAA------TACAGTGGGACTATGGATGCCTACAGAACCATTGCCAAGGAGGAAGGAGTCAGGGGCCTGTGGAAGGGAACGTTGCCCAACATCACAAGGAATGCCATTGTCAACTGTGCTGAGATGGTGACCTATGACATCATCAAGGAGAAGCTGCTAGACTGTCACCTGCTGACCGACAACTTCCCCTGCCACTTTATGTCTGCCTTTGGAGCTGGCTTCTGTGCCACAGTTG---TGGCCTCCCCGGTAGATGTGGTGAAGACTCGGTATATGAACTCACCCCCAGGCTGG---TACCGCAACCCCCTGCACTGTATGCTGAAGATGGTGACCCAGGAGGGCCCCACAGCCTTCTAT-AAGGGATTTACACCCTCCTTTCTGCGTTTGGGATCCTGGAATGTGATTATGTTTGTAACCTATGAGCAGCTGAAACGGGCCTTGATGAAAGTCCAGATGTTACG----AGAATCTCCATTT
>Dugong_dugon_UCP3
ATGGTTGGACTGAAGCCTTCA---GAGGTGCCTCCCACAACGGCTGTG------AAGTTCCTGGGGGCAGGCACAGCAGCCTGCTTTGCTGACCTCCTCACCTTTCCACTGGACACAGCCAAGGTCCGCCTGCAGATCCAGGGGGAGAACCAG-------GTGGCCCAG--------------GCGGCCCAGAGTATGCAGTACCGCGGTGTGCTGGGCACCCTCCTGATCATGGTGCGCACGGAGGGCCCCCGCAGCCCCTACAATGGGCTGGTAGCTGGTCTTCAGCGACAGATGGGCTTTGCCTCCATCCGCATCGGCCTCTACGACTCCGTCAAGCAGTTCTACACTCCCAAAGGATCAGACCACTCC-AGCATCACTACTCGGATTTTGGCGGGCTGCACCACTGGGGCCATGGCGGTGACCTGTGCACAGCCCACAGATGTGGTGAAGGTCCGATTTCAGGCCAGCGTACACCTTGGGC---CCAGAAGTGACAGGAAA------TACAGTGGGACTATGGATGCCTACAGAACCATCGCCAAGGAGGAAGGAGTCAGGGGCCTGTGGAAGGGAACTTTGCCCAACATCACAAGGAATGCCATTGTCAACTGTGCTGAGATGGTGACCTATGACATCATCAAGGAGAAGCTGCTAGACTATCACCTGCTGACCGACAACTTCCCCTGCCACTTCATGTCCGCCTTTGGGGCTGGCTTCTGTGCCACAGTTG---TGGCCTCCCCGGTAGATGTGGTGAAGACTCGGTATATGAACTCACCCCCAGGCTGG---TACCGCAACCCCCTGCACTGTATGCTGAAGATGGTGACCCAGGAGGGCCCCACAGCCTTCTAT-AAGGGATTTACACCCTCCTTTCTGCGTTTGGGATCCTGGAATGTGATTATGTTTGTAACCTATGAGCAGCTGAAACGGGCCTTGATGAAAGTGCAGATGTTACG----AGAATCTCCATTT
>Hydrodamalis_gigas_UCP3
ATGGTTGGACTGAAGCCTTCA---GAGGTGCCTCCCACAACGGCTGTG------AAGTTCCTGGGGGCGGGCACAGCAGCCTGCTTTGCTGACCTCCTCACCTTTCCACTGGACACAGCCAAGGTCCGCCTGCAGATCCAGGGGGAGAACCAG-------GCGGCCCAG--------------GCGGCCCAGAGTATGCAGTACCGCGGTGTGCTGGGCACCCTCCTGATCATGGTGCGCACGGAGGGCCCCCGCAGCCCCTACAATGGGCTGGTAGCTGGTCTTCAGCGACAGATGGGCTTTGCCTCCATCCGCATCGGCCTCTACGACTCCGTCAAGCAGTTCTACACTCCCAAAGGATCAGACCACTCC-AGCGTCACTACTCGGATTTTGGCGGGCTGCACCACTGGGGCCATGGCGGTGACCTGTGCACAGCCCACAGATGTGGTGAAGGTCCGATTTCAGGCCAGCGTACACCTTGGGC---CCAGAAGTGACAGGAAA------TACAGTGGGACTATGGATGCCTACAGAACCATCGCCAAGGAGGAAGGAGTCAGGGGCCTGTGGAAGGGAACTTTGCCCAACATCACAAGGAATGCCATTGTCAACTGTGCTGAGATGGTGACCTATGACATCATCAAGGAGAAGCTGCTAGACTATCACCTGCTGACCGACAACTTCCCCTGCCACTTTATGTCTGCCTTTGGAGCTGGCTTCTGTGCCACAGTTG---TGGCCTCCCCGGTAGATGTGGTGAAGACTCGGTATATGAACTCACCCCCAGGCTGG---TACCGCAACCCCCTGCACTGTATGCTGAAGATGGTGACCCAGGAGGGCCCCACAGCCTTCTAT-AAGGGATTTACACCCTCCTTTCTGCGTTTGGGATCCTGGAATGTGATTATGTTTGTAACCTATGAGCAGCTGAAACGGGCCTTGATGAAAGTGCAGATGTTACG----AGAATCTCCATTT
>Eptesicus_fuscus_UCP3
ATGGTTGGACTAAAGCCTTCA---GAGATGCCTCCGACGACAGCTGTG------AAGTTCCTGGGGGCGGGCATGGCGGCCTGCTTTGCTGACCTCCTCACCTTTCCACTGGACACAGCCAAGGTCCGCCTGCAGATCCAGGGGGAGAACCAG-------GCATCCCAG--------------GCGGCCCGGAGCGTCCAGTACCGCGGAGTGCTGGGCACCATCCTGACCATGGTGCGCACCGAGGGTCTCCGCAGCCCCTACAGCGGGCTGGTCGCCGGCCTGCAGCGCCAGATGAGCTTCGCCTCCATCCGCATCGGCCTCTATGACTCTGTCAAGCAGTTCTATACCCCCAAAGGATCAGACCACTCC-AGCATCATCACCCGGATTTTGGCGGGCTGCACCACAGGGGCCATGGCGGTAACGTGTGCCCAGCCCACGGATGTGGTGAAGGTCCGATTTCAGGCCAACAAGCACTTTGGGC---CTGGCGGCAGCAAGAAG------TACAGCGGGACCATGGACGCCTACAGGACCATCGCGAGGGAGGAGGGGCTCAGGGGCCTGTGGAAAGGAACTTTCCCCAACATCACAAGGAATGCCATCGTCAACTGTGCTGAGATGGTGACCTATGACATCATCAAGGAGAAGCTGCTGGACTATCACCTGCTCACCGACAACTTCCCCTGCCACTTTGTCTCTGCCTTCGGAGCCGGTTTCTGTGCCACAGTGG---TGGCCTCCCCAGTGGACGTGGTGAAGACCCGCTATATGAACTCGCTCCCAGGCCAA---TACCGCAGCCCCCTGGACTGTATGCTGAAGATGGTGGCCCGGGAGGGTGCCTCAGCCTTCTAT-AAGGGATTTACACCCTCCTTTTTGCGACTGGGAATCTGGAACGTGGTGATGTTTGTAACCTATGAGCAGCTGAAACGGGCCTTGATGAATGTCCAGATGCTACG----GGAATCTCCGTTT
>Rhinolophus_ferrumequinum_UCP3
ATGGTTGGACTGAAGCCTTCA---GAGCTGCCTCCCACAACGGCTGTG------AAGTTCCTGGGGGCAGGCACAGCCGCCTGTTTTGCTGACCTCCTCACCTTTCCACTGGACACGGCCAAGGTCCGCCTGCAGATCCAGGGGGAGAGCCAG-------CCGGCCCAG--------------GTGGCCCGGAGCGTGCAGTACCGCGGCGTGCTGGGCACCATCCTGACGATGGTGCGCACCGAGGGGCCGCGCAGCCCCTACAACGGGCTGGTCGCTGGCCTGCAGCGCCAGATGAGCTTCGCCTCCATCCGCATCGGCCTCTACGACTCTGTCAAGCAGTTCTACACCCCCAAGGGCTCTGAGCACTCC-AGCATCACCACCCGGATTTTGGCGGGCTGTACCACAGGGGCCATGGCAGTAACCTGTGCCCAGCCCACAGATGTGGTGAAGGTCCGATTTCAGGCCAGCATGCACATTGGGC---CTGGGGGCGACCGGAAG------TACAGTGGGACAATGGATGCCTACAGGACCATCGCCAGGGAGGAAGGGGTCAAGGGCCTGTGGAAAGGAACGTGGCCGAACATCATGAGGAATGCCATTGTCAACTGTGCTGAGATGGTGACCTATGACGTCATCAAGGAGAAGCTGCTAGACTATCACCTGCTCACCGACAACTTCCCCTGCCACTTTGTCTCTGCCTTTGGGGCCGGCTTCTGTGCCACGGTCG---TGGCCTCCCCTGTGGATGTGGTGAAGACCCGGTACATGAACTCCCCCCCAGGCCGA---TACCGCAGCCCCCTGGACTGTATGCTGAAGATGGTAGCCCAGGAGGGCCCCACGTCCTTCTAT-AAGGGATTTACACCCTCCTTTTTGCGATTGGGAGCCTGGAATGTGATAATGTTCGTAACCTACGAGCAGCTGAAACGGGCGTTGATGAAAGTCCAGATGCTACG----CGAATCCCCATTT
>Mustela_putorius_UCP3
ATGGCTGGACTAAAGCCTTCA---GAGGTACCTCCTACCACAGCTGTG------AAATTCCTAGGGGCAGGCACAGCAGCCTGTTTTGCTGATCTCCTCACCTTTCCACTGGACACAGCCAAGGTTCGCCTGCAGATCCAGGGGGAGAAGCAG-------GCGACCCAG--------------GCAGCCCAGAGACCCCAGTACCGCGGCGTGCTGGGCACCATCCTGACCATGGTGCGCACCGAGGGCCCCCGCAGCCTCTACAGTGGGCTGGTTGCCGGTCTGCAGCGCCAGATGAGCTTCGCCTCCATCCGCATCGGCCTCTACGACTCTGCCAAGCAGCTCTACACCCCCAAGGGATGCGATTACTCG-AGCATCACTACCCGGATTTTGGCAGGCTGTACCACCGGGGCCATGGCAGTATGCTGTGCCCAGCCCACAGATGTGGTGAAGGTCAGGTTTCAGGCCGGCATACACCTTGGGG---CTGCGAGCAACAGGAAA------TACAGTGGGACAATGGACGCCTACAGGACCATCGCCAGGGAGGAAGGGTTCAGGGGCCTATGGAAAGGAACTTTCCCCAACATCACAAGGAACTCCATCGTCAACTGTGCTGAGATGGTGACCTATGACATCATCAAGGAGAAGCTGCTAGACTATCGCCTGCTCACGGACAATTTCCCCTGCCACTTCATCTCTGCCTTTGGAGCCGGCTTCTGTGCCACAGTGG---TGGCCTCCCCAGTGGACGTGGTGAAGACCCGGTACATGAACTCGCCACCAGGCCGA---TACCGCAGCCCCCTGGACTGTATGCTGAAGATGGTGGCCCGCGAGGGCCCCATGGCCTTCTAT-AAGGGATTTACACCATCATTTTTGCGTTTGGGAACCTGGAATGTGGTGATGTTCGTGACCTATGAGCAGCTGAAACGAGCCTTGATGAAAGTCCAGATGCTACG----GGAATCTTCATTC
>Panthera_tigris_UCP3
ATGGTTGGACTAAAGCCTTCA---GACGTACCTCCCACAACAGCTGTG------AAGTTCCTGGGGGCAGGCACAGCGGCCTGTTTTGCTGATCTCCTCACCTTTCCACTGGACACAGCCAAGGTTCGCCTGCAGATCCAAGGGGAGAACCAG-------GCGACGCAG--------------GCAGCCCGGAGAACCCAGTACCGTGGCGTGCTGGGCACCATCCTGACCATGGTGCGCACCGAGGGCCCCCGCAGCCCCTACAACGGGCTGGTCGCTGGCCTGCAGCGCCAGATGAGCTTTGCCTCCATCCGCATCGGCCTCTACGACTCTGTCAAGCAGTTCTACACCCCCAAAGGATCGGACCACTCC-AGCATCACTACCCGGATTTTGGCAGGCTGCACCACAGGAGCCATGGCGGTATCATGTGCCCAGCCCACGGACGTGGTGAAGGTCCGATTTCAGGCCAGCATACACCTTGGGG---CTGGGAGCAGCAGGAAG------TACAGCGGGACAATGGATGCCTACAGGACCATCGCCAGGGAGGAAGGGGTCAGGGGCCTATGGAAAGGAACTTTGCCCAACATCACAAGGAACGCCATCGTCAACTGTGCTGAGATGGTGACCTATGACATCATCAAGGAGAAGCTGCTAGACTATCACCTGCTCACTGACAACTTGCCCTGCCACTTCATCTCTGCCTTTGGAGCCGGCTTCTGTGCCACAGTGG---TGGCCTCCCCAGTGGACGTGGTGAAGACCCGGTACATGAACTCGCCCCCAGGCCAA---TACCGCAGCCCCTTGGACTGTATGCTGAAGATGGTGGCCCATGAGGGCCCCACAGCTTTCTAT-AAGGGGTTTACACCATCTTTTTTGCGTTTGGGAGCCTGGAATGTGGCGATGTTCGTGACCTACGAGCAGCTGAAACGGGCCTTGATGAACGTCCAGATGCTACG----GGAATCTCCATTC
>Felis_catus_UCP3
ATGGTTGGACTAAAGCCTTCA---GACGTACCTCCCACAACAGCTGTG------AAGTTCCTGGGGGCAGGCACAGCGGCCTGTTTTGCTGATCTCCTCACCTTTCCACTGGACACAGCCAAGGTTCGCCTGCAGATCCAAGGGGAGAACCAG-------GCGACGCAG--------------GCAGCCCGGAGAACCCAGTACCGTGGCGTGCTGGGCACCATCCTGACCATGGTGCGCACCGAGGGCCCCCGCAGCCCCTACAACGGTCTGGTCGCTGGCCTGCAGCGCCAGATGAGCTTTGCCTCCATCCGCATAGGCCTCTATGACTCTGTCAAGCAGTTCTACACCCCCAAAGGATCGGACCAGTCC-AGCATCACTACCCGGATTTTGGCAGGCTGCACCACAGGAGCCATGGCGGTATCATGTGCCCAGCCCACGGACGTGGTGAAGGTCCGATTTCAGGCCAGCATACATCTTCGGG---CTGGGAGCAGCAGGAAG------TACAGCGGGACAATGGATGCCTACAGGACCATTGCCAGGGAGGAAGGGGTGAGGGGCCTATGGAAAGGAACTTTGCCCAACATCACAAGGAACGCCATCGTCAACTGTGCTGAGATGGTGACCTATGACATCATCAAGGAGAAGCTGCTAGACTATCACCTGCTCACTGACAACTTGCCCTGCCACTTCATCTCTGCCTTTGGAGCCGGCTTCTGTGCCACAGTGG---TGGCCTCCCCAGTGGACGTGGTGAAGACCCGGTACATGAACTCGCCCCCAGGCCAA---TACCGCAGCCCCTTGGACTGTATGCTGAAGATGGTGGCCCATGAGGGCCCCACAGCTTTCTAT-AAGGGGTTTACACCATCTTTTTTGCGTTTGGGAGCCTGGAATGTGGCGATGTTCGTGACCTACGAGCAGTTGAAACGGGCCTTGATGAACGTCCAGATGCTACG----GGAATCTCCATTC
>Canis_familiaris_UCP3
ATGGTTGGACTAAAGCCTTCA---GAGGTACCCCCTACCACAGCTGTG------AAATTCCTGGGGGCAGGCACAGCAGCCTGTTTTGCTGATCTCCTCACCTTTCCACTGGACACAGCCAAGGTTCGCCTGCAGATCCAGGGGGAGAACCAG-------GCGACACAG--------------GCAGCCCGGAGAATCCAATACCGCGGTGTGCTGGGCACCATCCTGACCATGGTGCGCACCGAGGGCCCCCGCAGCCCCTACAACGGGCTGGTCGCCGGCCTGCAGCGCCAGATGAGCTTTGCCTCCATCCGCATTGGCCTCTATGACTCTGTCAAGCAGTTCTACACCCCCAAAGGATCAGACCACTCC-AGCATCACTACGCGGATTTTGGCAGGCTGCACCACAGGAGCCATGGCAGTATCATGTGCCCAGCCCACAGATGTGGTGAAGGTCCGATTTCAGGCCAGCATACACCTTGGGG---CGGGGAGCAACAGGAAG------TACAGTGGGACAATGGATGCCTACAGGACCATCGCCAGGGAAGAAGGGGTCAGGGGCCTATGGAAAGGAACATTGCCCAACATCACAAGGAATGCCATCGTCAACTGTGCTGAGATGGTGACCTATGACATCATCAAGGAGAAGCTGCTAGACTATCATCTGCTCACTGACAATTTCCCCTGCCACTTGATTTCTGCCTTTGGAGCCGGTTTCTGTGCCACAGTGG---TGGCCTCCCCAGTGGATGTGGTGAAGACCCGGTACATGAACTCGCCCCCAGGCCAA---TACTGCAGCCCCCTGGACTGTATGCTGAAGATGGTGACCCAAGAGGGCCCCACAGCCTTCTAT-AAGGGATTTACACCATCCTTTTTGCGTTTGGGAACCTGGAATGTGGTGATGTTTGTGACCTATGAGCAGCTGAAACGGGCCTTGATGAAAGTCCAGATGCTACG----GGAATCTCCATTC
>Odobenus_rosmarus_UCP3
ATGGTTGGACTAAAGCCTTCA---GAAGTACCTCCCACCACAGCTGTG------AAATTCCTGGGGGCAGGCACAGCGGCCTGTTTTGCTGATCTCCTCACCTTTCCACTGGACACAGCCAAGGTCCGCCTGCAGATCCAGGGGGAGAACCAG-------GCGACCCAG--------------GCAGCCCAGAGACCCCAGTACCGCGGCGTGCTGGGCACCATCCTGACCATGGTGCGCACCGAGGGCCCCCGCAGCCCCTACAACGGGCTGGTCGCCGGCCTGCAGCGCCAGATGAGCTTTGCCTCCATCCGCATTGGCCTCTACGACTCTGTCAAGCAGTTCTACACCCCCAAAGGAGCGGACCACTCG-AGCATCACTACCCGGATTTTGGCAGGCTGCACCACAGGGGTCATGGCGGTATCGTGCGCCCAGCCCACGGATGTGGTGAAGGTCCGGTTTCAGGCCAGCATACACCTTGGGG---CCGGGAGCAACAGGAAA------TACAGTGGGACAATGGATGCCTACAGGACCATTGCCAAGGAGGAAGGGGTCAGGGGCCTATGGAAAGGAACTTTGCCCAACATCACAAGGAATGCCATCGTCAACTGTGCCGAGATGGTGACCTATGACATCATCAAGGAGAAGCTGCTAGACTATCACCTGCTCACTGACAACTTCCCCTGCCACTTCATCTCTGCCTTTGGAGCTGGCTTCTGTGCCACAGTGG---TGGCCTCCCCAGTGGATGTGGTGAAGACCCGGTACATGAACTCGCCCCCAGGGCAA---TACCGCAGCCCCCTGGACTGTATGCTGAAGATGGTGGCCCACGAGGGACCCACAGCCTTCTAT-AAGGGATTTACACCATCCTTTTTGCGTTTGGGAACCTGGAATGTGGTGATGTTCGTGAGCTATGAGCAGCTGAAACGGGCCTTCATGAAAGTCCAGATGCTACG----GGAATCTCCATTC
>Leptonychotes_weddellii_UCP3
ATGGTTGGACTAAAGCCTTCA---GAGGTACCTCCCACCACAGCTGTG------AAATTCCTGGGGGCAGGCACAGCGGCCTGTTTTGCTGATCTCCTCACCTTTCCACTGGACACAGCCAAGGTCCGCCTGCAGATCCAGGGGGAGAACCAG-------ACGACCCAG--------------GCAGCCCAGAGACCCCAGTACCGCGGCGTGCTGGGCACCATCCTGACCATGGTGCGCACCGAGGGCCCCCGCAGCCCCTACAACGGGCTGGTCGCCGGCCTGCAGCGCCAGATGAGCTTTGCCTCCATCCGCATCGGCCTCTATGACTCTGTCAAGCAGTTCTACACCCCCAAAGGAGCGGACCACTCG-AGCATCACTACCCGGATTTTGGCAGGCTGCACCACAGGGGCCATGGCGGTATCGTGCGCCCAGCCCACGGATGTGGTGAAGGTCCGGTTTCAGGCCAGCATACCCCCTCGGG---CCAGGAGCAACAGGAAA------TACAGTGGGACAATGGATGCCTACAGGACCATTGCCAGGGAGGAAGGGGTCAGGGGCCTATGGAAAGGAACTTTGCCCAACATCACAAGGAATGCCATCGTCAACTGTGCTGAGATGGTGACCTATGACATCATCAAGGAGAAGCTGCTAGACTATCACCTGCTCACTGACAACTTCCCCTGCCACTTCATCTCTGCCTTTGGAGCCGGCTTCTGTGCCACAGTGG---TGGCCTCCCCAGTGGATGTGGTGAAGACCCGGTACATGAACTCGCCCCCAGGGCAA---TACCACAGCCCCCTGGACTGTATGCTGAAGATGGTGGCCCACGAGGGCCCCACAGCCTTCTAT-AAGGGATTTACACCATCCTTTTTGCGTTTGGGAACCTGGAATGTGGTGATGTTCGTGACCTATGAGCAGCTGAAACGGGCCTTCATGAAAGTCCAGATGCTACG-----GAATCTCCATTC
>Ursus_maritimus_UCP3
ATGGTTGGACTAAAGCCTTCA---GAGGTACCTCCCACCACAGCTGTG------AAATTCCTGGGGGCAGGCACAGCGGCCTGTTTTGCTGATCTCCTCACCTTTCCACTGGACACAGCCAAGGTTCGCCTGCAGATCCAGGGGGAGAACCAG-------GCCACCCAG--------------GCAGCCCAGAGACCCCAGTACCGCGGCGTGCTGGGCACCATCCTGACCATGGTGCGCACCGAGGGCCCCCGCAGCCCCTACAACGGGCTGGTCGCCGGCCTCCACCGCCAGATGAGCTTTGCCTCCATCCGCATTGGCCTCTACGACTCTGTCAAGCAGTTCTACACCCCCAAAGGATCGGACCACTCG-AGCATCACTACCCGGATTTTGGCGGGCTGCACCACAGGGGCCATGGCGGTCTCGTGCGCCCAGCCCACGGATGTGGTGAAGATCCGGTTCCAGGCCAGCATACACCTGGGGG---CCGGGAGCAACAGGAAG------TACAGTGGGACAATGGATGCCTACAGGACCATCGCCAGGGAGGAAGGGGTCAGGGGCCTGTGGAAAGGAACTTGGCCCAACATCACAAGGAATGCCATCGTCAACTGTGCTGAGATGGTGACCTATGACATCATCAAGGAGAAGCTGCTAGACTATCACCTGCTCACTGACAATTTCCCCTGCCACTTCATCTCCGCCTTTGGAGCCGGCTTCTGTGCCACAGTGG---TGGCCTCCCCAGTGGACGTGGTGAAGACCCGGTACATGAACTCGCCTCCAGGCCAA---TATCGCAGCCCCCTGGACTGTATGCTGAAGTTGTTGATCCATGAGGGCCCCACAGCCTTCTAT-AAGGGATTTACACCATCCTTTTTGCGTTTGGGAACCTGGAATGTGGTGATGTTCGTGACCTATGAGCAACTGAAACGGGCCTTGATGAAAGTCCAGATGCTACG----GGAATCTCCATTC
>Ailuropoda_melanoleuca_UCP3
ATGGTTGGACTAAAACCTTCA---GAGGTACCTCCCACCACAGCTGTG------AAATTCCTGGGGGCAGGCACAGCGGCCTGTTTTGCTGATCTCCTCACCTTTCCACTGGACACAGCCAAGGTTCGCCTGCAGATCCAGGGGGAGAACCAG-------GCCACCCAG--------------GCAGCCCAGAGACCCCAGTACCGCGGCGTGCTGGGCACCATCCTGACCATGGTGCGCACCGAGGGCCCCCGCAGCCCCTACAACGGGCTGGTCGCCGGCCTCCACCGCCAGATGAGCTTTGCCTCCATCCGCATTGGCCTCTACGACTCTGTCAAGCAGTTCTACACCCCCAAAGGATCAGACCACTCG-AGCATCACTACCCGGATTTTGGCAGGCTGCACCACAGGGGCCATGGCAGTCTCATGCGCCCAGCCCACGGATGTGGTAAAGATCCGGTTTCAGGCCAGCATACACCTGGGGG---CCGGGAGCAACAGGAAA------TACAGTGGGACAATGGATGCCTACAGGACCATCGCCAGGGAGGAAGGGGTCAGGGGCCTGTGGAAAGGAACTTGGCCCAACATCACAAGGAATGCCATTGTCAACTGTGCTGAGATAGTAACCTATGACATCATCAAGGAGAAGCTGCTAGACTATCACCTGCTCACTGACAATTTCCCCTGCCACTTCATCTCTGCCTTTGGAGCCGGCTTCTGTGCCACAGTGG---TGGCCTCCCCAGTGGACGTGGTGAAGACCCGGTACATGAACTCGCCTCCAGGCCAA---TATCGCAGCCCCCTGGACTGTATGCTGAAGTTGGTGATCCATGAGGGCCCCACAGCCTTCTAT-AAGGGATTTACACCATCCTTTTTGCGTTTGGGAACCTGGAACGTGGTGATGTTCGTGACCTATGAGCAACTGAAACGGGCCTTCATGAAAGTCCAGGTGCTACG----GGAATCTCCATTC
>Camelus_ferus_UCP3
ATGGTTGGACTGAAGCCTTCA---GAGGTGCCTCCCACAACGGCGGTG------AAGTTCCTGGGGGCGGGCATGGCAGCCTGCTTTGCTGACCTTATCACCTTCCCACTGGACACGGCCAAGGTCCGCCTGCAGATCCAGGGGGAGAACCAG-------GCGGCCCGG--------------GCAGCCCAGATTGCGCAGTACCGCGGCGTGCTGGGCACCATCCTGACCATGGTACGCACCGAGGGCCCCTGCAGCCTCTACAATGGGCTGGTTGCCGGCCTGCAGCGCCAGATGAGCTTCGCCTCCATCCGCATCGGCCTCTACGACTCTGTCAAGCAGTTCTACACCCCCAAGGGCTCGGATCACTCC-AGCATCGCTACCCGGATTTTGGCAGGCTGCACCACCGGGGCCATGGCAGTAACCTGTGCCCAGCCTACTGACGTGGTGAAGGTCCGATTTCAGGCCAGTGTGCACGGTGGGT---CCCGGAGCAACAGGAAG------TACAGTGGGACAATGGATGCCTATAGGACCATCGCCAGGGAGGAAGGAGTCCGGGGCCTGTGGAAAGGAACTCTGCCCAACATCACGAGGAATGCCATCGTCAACTGTGCTGAGATGGTGACCTACGACGTCATCAAGGAGAAGCTGCTAGACTATCACCTGCTCACTGACAACTTCCCTTGCCACTTTGTCTCTGCCTTTGGAGCCGGCTTCTGTGCCACAGTGG---TGGCCTCCCCAGTAGATGTGGTGAAGACCCGGTACATGAACTCGCTGCCAGGCCAG---TACCACAGCCCCTTGGACTGTATGCTGAAGCTAGTGACCCAGGAAGGCCCCACAGCCTTCTAT-AAGGGATTCACACCCTCCTTTTTGCGTCTGGGAGCCTGGAATGTGGTGATGTTTGTCACCTACGAGCAGCTGAAACGGGCCTTGATGGAAGTCCAGATGTTTCG----GGAATCTCCATTT
>Vicugna_pacos_UCP3
[truncated: 52,442 more chars]
