# Supplementary material for: Evolution of UCP1 Transcriptional Regulatory Elements Across the Mammalian Phylogeny
Source: Front Physiol. 2017 Sep 20;8:670. doi: 10.3389/fphys.2017.00670 (PMC5611445; doi:10.3389/fphys.2017.00670)
Supplement: Supplementary file 6 [file DataSheet4.FASTA]

>Homo_sapiens_UCP1_Enhancer
AACT--TGCT----GCCA---C--TCCTTT-GCTACGTCATAAAGGG-TCAGTTG----CCCTTGCTCATACTGACCTATTCTTTACCTCTCTGC-TTCTTCTTTGTGCCAGAAGAGTAGAAA---TCTGACCCTTTGG-GGATAC------CACCCTCTCCCCTACTGCTCTCT-CCAACCTGAGGCAAACTTTCTCCTACTTCCC----AGAGCCTGTCAGAAG-T----GGTGAA--GCCAGCCTGC----TCCTTGGAAT
>Pan_troglodytes_UCP1_Enhancer
AACT--TGCT----GCCA---C--TCCTTT-GCTACGTCATAAAGGG-TCAGTTG----CCCTTGCTCATACTGACCTATTCTTTACCTCTCTGC-TTCTTCTTTGTGCCAGAAGAGTAGAAA---TCTGACCCTTTGG-GGATAC------CACCCTCTCCCCTACTGCTCTCT-CCAACCTGAGGCAAACTTTCTCCTACTTCCC----AGAGCCTGTCAGAAG-T----GGTGAA--GCCAGCCTGC----TCCCTGGAAT
>Pan_paniscus_UCP1_Enhancer
AACT--TGCT----GCCA---C--TCCTTT-GCTACGTCATAAAGGG-TCAGTTG----CCCTTGCTCATACTGACCTATTCTTTACCTCTCTGC-TTCTTCTTTGTGCCAGAAGAGTAGAAA---TCTGACCCTTTGG-GGATAC------CACCCTCTCCCCTACTGCTCTCT-CCAACCTGAGGCAAACTTTCTCCTACTTCCC----AGAGCCTGTCAGAAG-T----GGTGAA--GCCAGCCTGC----TCCCTGGAAT
>Gorilla_gorilla_UCP1_Enhancer
AACT--TGCT----GCCA---C--TCCTTT-GCTACATCATAAAGGG-TCAGTTG----CCCTTGCTCATACTGACCTATTCTTTACCTCTCTGC-TTCTTCTTTGTGCCAGAAGAGTAGAAA---TCTGACCCTTTGG-GGATAC------CACCCTCTCCCCTACTGCTCTCT-CCAACCTGAGGCAAACTTTCTCCTACTTCCC----AGAGCCTGTCAGAAG-T----GGTGAA--GCCAGCCTGC----TCCTTGGAAT
>Pongo_abelii_UCP1_Enhancer
AACT--TGCT----GCCA---C--TCCTTT-GCTACGTCATAAAGGG-TCAGTTG----CCCTTGCTCACACTGACCTATTCTTTACCTCTCTGC-TTCTTCTTTGTTCCAGAAGAGTAGAAA---TCTGACCCTTTGG-GGATAC------CACCCTCTCCCCTACTGCTCTCT-CCAACCTGAGGCAAACTTTCTCCTACTTCCC----AGAGCCTGTCAGAAG-T----GGTGAA--GCCAGCCTGC----TCCTTGGAAT
>Cercocebus_atys_UCP1_enhancer
AGCT--TGCT----GCCA---T--TCCTTT-GCTACGTCATAAAGGG-TCAGTTG----CCCTTGCTCACACTGACCTATTCTTTACCTCTCTGC-TTCTTCTTTGTCCCAGAAGAGCAGAAA---TCTGACCCTTTGG-GGATAC------CACCCTTTCCCCTACTGCTCTCT-CCAACCTGAGGCAAACTTTCTCCTACTTCCT----AGAGCCTCTCAGAAG-T----GGTGAG--GCCAGCCTGC----TGGTTGGAAT
>Cebus_capuchinis_UCP1_enhancer
AACT--TGCT----GACA---T--TCCCTT-GCTACGTCATAAAGGG-TTAGTTG----CCTTTGCTCACACTGACCTATTCTTTACCTCTCCGC-TTCTTCTTTGTGCCAGAATAGTAGAAA---TCTGACCATTTGG-GGATAC------CACCCTCTTCCCT-------------AACCTGAGGCAAACTTTCTCCTACTTCCC----AGAGCCTCTCAGAAG-T----GGTGAG--GCCAGACTGC----TCCTTGGAAT
>Callithrix_jacchus_UCP1_Enhancer
AACT--TGCT----GACA---T--TCTCTT-GCTACGTCATAAAGGG-TCAGTTG----CCTTTGCTCACACTGACCTATTCTTTACCTCTCTGC-TTCTTCTTTGTGCCAGAATAGTAGAAA---TCTGACCCTTTGG-GGATAC------CACCCTCTTCCCTACTGCTCTCT-CCAACCTGAGGCAAACTTTCTCCTACTTCCC----AGAGCCTCTCAGAAG-T----GGTGAG--GCCAGACTGA----TCCTTGGAAT
>Aotus_nancymaae_UCP1_Enhancer_
AACT--TGCT----GACA---T--TCCTTA-GCTACGTCATAAAGGG-TCAGTTG--ACCCTTTGCTCACACTGACCTGTTCTTTACCTCTCCAC-TTCTTCTTTGTGCCAGAATAGTAGAAA---TCTGACCCTTTGG-GGATAC------CACCCTCTTCCCTACTGCTCTAT-CCAACCTGGGGCAAACTTTCTCCTACTTCCC----AGAGCCTCTCAGAAG-C----GATGAG--GCCAGACTGC----TCCTTGGAAT
>Chlorocebus_sabaeus_UCP1_enhancer
AGCT--TGCT----GCCA---T--TCCTTT-GCTACGTCATTAAGGG-TCAGTTG----CCCTTGCTCACACTGACCTATTCTTTACCTCTCTGC-TTCTTCTTTGTGCCAGAAGAGCAGAAA---TCTGACCCTTTGG-GGATAC------CACCCTTTCCCCTACTGCTCTCT-CCAACCTGAGGCAAACTTTCTCCTACTTCCC----AGAGCCTCTCAGAAG-T----GGTGAG--GCCAGCCTGC----TGGTTGGAAT
>Papio_anubis_UCP1_Enhancer
AGCT--TGCT----GCCA---T--TCCTTT-GCTACGTCATAAAGGG-TCAGTTG----CCCTTGCTCACACTGACCTATTCTTTACCTCTCTGC-TTCTTCTTTGTCCCAGAAGAGCAGAAA---TCTGACCCTTTGG-GGATAC------CACCCTTTCCCCTACTGCTCTCT-CCAACCTGAGGCAAACTTTCTCCTACTTCCT----AGAGCCTCTCAGAAG-T----GGTGAG--GCCAGCCTGC----TGGTTGGAAT
>Rhinopithecus_roxellana_UCP1_Enhancer
AGCT--TGCT----TCCA---C--TCCTTT-GCTACATCATAAAGGG-TCAGTTG----CCCTTGCTCACACTGACCTATTCTTTACCTCTCTGC-TTCTTCTTTATGCCAGAAGAGCAGAAA---TCTGACCTTTTGG-GGATAC------CACCCTTTCCCCTACTGCTCTCT-CCAACCTGAGGCAAACTTTCTCCTACTTCCC----AGAGCCTCTCAGAAG-T----GGTGAC--GCCA-CCTGC----TGGTTGGAAT
>Colobus_angolensis_palliatus_UCP1_Enhancer_
AGCT--TGCT----GCCA---C--TCCTTT-GCTACATCATAAAGGG-TCAGTTG----CCCTTGCTTACACTGACCTATTCTTTACCTCTCTGC-TTCTTCTTCATGCCAGAAGAGCAGAAA---TCTGACCTTTTGG-GGATAC------CACCCTTTCCCCTACTGCTCTCT-CCAACCTGAGGCAAACTTTCTCCTACTTCCC----AGAGCCTCTCAGAAG-T----GGTGAC--GT-GACCTGC----TGGTTGGAAT
>Nasalis_larvatus_UCP1_Enhancer
AGCT--TGCT----GCCA---C--TCCTTT-GCTACATCATAAAGGG-TCAGTTG----CCCTTGCTCACACTGACCTATTCTTTACCTCTCTGC-TTCTTCTTCATGCCAGAAGAGCAGAAA---TCTGACCTTTTGG-GGATAC------CACCCTTTCCCCTACTGCTCTCT-CCAACCTGAGGCAAACTTTCTCCTACTTCCC----AGAGCCTCTCAGAAG-T----GGTGAC--GCCA-CCTGC----TGGTTGGAAT
>Macaca_fasicularis_UCP1_Enhancer
AGCT--TGCT----GCCA---T--TCCTTT-GCTACGTCATAAAGGG-TCAGTTG----CCCTTGCTCACACTGACCTATTCTTTACCTCTCTGCTTTCTTCTTTGTGCCAGAAGAACAGAAA---TCTGACCCTTTGG-GGATAC------CACCCTTTCCCCTACTGCTCTCT-CCAACCTGGGGCAAACTTTCTCCTACTTCCC----AGAGCCTCTCAGAAG-T----GGTGAG--GCCAGCCTGC----TGGTTGGAAT
>Macaca_nemestrina_UCP1_Enhancer
AGCT--TGCT----GCCA---T--TCCTTT-ACTACGTCATAAAGGG-TCAGTTG----CCCTTGCTCACACTGACCTATTCTTTACCTCTCTGC-TTCTTCTTTGTGCCAGAAGAGCAGAAA---TCTGACCCTTTGG-GGATAC------CACCCTTTCCCCTACTGCTCTCT-CCAACCTGAGGCAAACTTTCTCCTACTTCCC----AGAGCCTCTCAGAAG-T----GGTGAG--GCCAGCCTGC----TGGTTGGAAT
>Macaca_mulatta_UCP1_Enhancer
AGCT--TGCT----GCCA---T--TCCTTT-GCTACGTCATAAAGGG-TCAGTTG----CCCTTGCTCACACTGACCTATTCTTTACCTCTCTGC-TTCTTCTTTGTGCCAGAAGAGCAGAAA---TCTGACCCTTTGG-GGATAC------CACCCTTTCCCCTACTGCTCTCT-CCAACCTGAGGCAAACTTTCTCCTACTTCCC----AGAGCCTCTCAGAAG-T----GGTGAG--GCCAGCCTGC----TGGTTGGAAT
>Nomascus_leucogenys_UCP1_Enhancer
AGCT--TGCT----GCCA---C--TCCTTT-CCTACGTCATAAAGGG-TCAGTGG----CCCTTGCTCACACTGACCTATTCTTTACCTCTCTGC-TTCTTCTTTGTGCCAGAAGAGCAGAAA---TCTGACCCTTTGG-GGATAC------CACCCTCTCCCCTACTGTTCTCG-CCAACCTGAGGCAAACTTTCTCCTACTTCCC----CGAGCCTGTCAGAAG-T----GATGAA--GCCAGCCTGC----CCCTTGGAAT
>Northern_treeshrew_UCP1_Enhancer
AGC---TGGG----GCCC---T--TGCTTC-GCTACGTCACACGAGG-TCAGTTA----CCCCTGCCCACGCTGACCTATTCTTTGCCTCTCCAC-TTCTTCCTTGTGCCAGAAGAGCAGAAA---TCTGAGCCTGTGG-GGACGC------TGCCCTCTTCCCTACTGCTCTCT-CCAACCTGAGGTGAACTTTCTCCTAATTCTC----AGCACCTCTCAGAAG-T----GGTGAG--GTCAGGCCGC----ACCTTGGAAT
>Mandrillus_leucophaeus_UCP1_Enhancer
AGCT--TGCT----GCCA---T--TCCTTT-GCTACGTCATAAAGGG-TCAGTTG----CCCTTGCTCACACTGACCTATTCTTTACCTCTCTGC-TTCTTCTTTGTCCCAGAAGAGCAGAAA---TCTGACCCTTTGG-GGATAC------CACCCTTTCCCCTACTGCTCTCT-CCAACCTGAGGCAAACTTTCTCCTACTTCCC----AGAGCCTCCCAGAAG-T----GGTGAG--GCCAGCCTGC----TGGTTGGAAT
>Tarsius_syrichta_UCP1_Enhancer
AAA---TGCT----TCCA---C--TCCTTG------GTCATAAAAGG-CCAGTTG----CTTTTGCTCACACTGACCTATTCTTTACCCCTCCAT-GTCTTCTTTGTGCCACCAGAGCAGAAA---TTTGACCCCTGGG-GTATAG------CACCCTCTGTCCTACTGCTCTCT-CCGACCTGAGGCAAACTTTCTCC---TTCCC----AGAGCCTCTCAGAAG-T----GGTGCT--GTCAGCCTGC----TCCTTGGAAT
>Eulemur_flavifrons_UCP1_Enhancer
GACT--TGCT----GCCA---T--TCCGTA-GCCACGTCATAAAAGG-GCAGTTG----CCCTTGCGCACACTGACCTATTCTTTACCCTTC---------CTTTGTGCCAGAAGAGCAGAAA---TCTGACCCTTTGG-GGACAC------CACCCTCTCCCCTACTGCTCTCT-CCAACCTGAGGCAAACTTTCCCCCACTTCTC----AGAACCTCTCAGAAG-T----GGTGCG--GTCAGC--GC----TCCTTGGAAT
>Eulemur_macaco_UCP1_Enhancer
GACT--TGCT----GCCA---T--TCCGTA-GCCACGTCATAAAAGG-GCAGTTG----CCCTTGCGCACACTGACCTATTCTTTACCCTTC---------CTTTGTGCCAGAAGAGCAGAAA---TCTGACCCTTTGG-GGACAC------CACCCTCTCCCCTACTGCTCTCT-CCAACCTGAGGCAAACTTTCCCCCACTTCTC----AGAACCTCTCAGAAG-T----GGTGCG--GTCAGC--GC----TCCTTGGAAT
>Microcebus_murinus_UCP1_Enhancer
GACT--TGCT----GCCA---C--TCCTTA-GCTACGTCATAAAAGG-TCAGGTG----CCCTTGCTCACACTGACCTATTCTTTACCCCTC---------CTTTGTGCCAGAAGAGCAGAAA---TCTGACCCTTTGG-GGATAC------CACCCTCTCCCCTACTGCTCTCT-CCAACCTGAGGCAAACTTTCCCCCACT--------------TCTCAGAAG-T----GGTGAG--GTCAGC--AC----TCCTTGGAAT
>Otolemur_garnettii_UCP1_Enhancer
GACT--TGCT----GCCA---C--TCCTTG-TCTACGTCATAAGAGG-TCAGTTG----CCCTTGCTCACACTGACCTATTCCTTACCTCTC---------TTTCGTGCCAGAAGAACAGAAA---CCTGACCCTTTGG-GGACAC------CACCCTCTCCCCTACTATTCTCT-CTAACCTGAGGCAAACTTTCTCCCACTTCCC----AGAACCTCTCAGAAG-T----GGTACT--GTCAGCCTGC----TCCTTGGAAG
>Daubentonia_madagascariensis_UCP1_Enhancer
GACT--TGCT----GCCA---C--TCCTTA-GCTACGTCATAAAAGG-TCAGTTG----CCCTTGCTCACACTGACCTATTCTTTACCTCCC---------CTTTGTGCCAGAAGAGCAGAAA---TCTGACCCTGTGG-GGATAC------CTCTTTCTCTCCTACTGTTCTCT-CCAACCTGAGGCAAACTTTCCCCCACTTCCC----AGAACCTCTCAGAAG-T----GGTGCA--GTCAGCCTGC----TCCTTGGAAT
>Saimiri_boliviensis_UCP1_Enhancer
AACT--TGCT----GACA---G--TCCCTT-GCTGCGTCATAAAGGG-CCAGTTA----CCTTTGCTTACACTGACCTA---TTTACCGCTCTGC-TTCTTCTTTGTGCCAGAATAGTAGAAA---TCTGACCCTTTGG-GGATAC------CACCCTCTTCCCTACTGCTCTCT-TCAACCTGAGGCAAACTTTCTCCTACTTCCC----AGAGCCTCTCAGAAG-C----GGTGAG--GGCAGACTGC----TCCTTGGAAT
>Galeopterus_variegatus_UCP1_Enhancer
AATT--TGTT----GCCA---T--TCCTCT-GCTACGTCATAAAAGG-TCAGTTA----CCTTTGCTCACACTGACCTATTCTTCACCTCCCCAC-TTCTGCTTTGTGCCAGGAGAGCAGAAA---TCTGACCCTTTGG-GGATGC------CACCCTCTCCCCTACTGTTCTCT-CCAACCTGAGGCGAACTTTCCCCTGCTTCCG----AGAGCCTCTCAGAAC-T----GGTGAG--GTCAGCCTGC----TCCTTGGAAT
>Tupaia_belangeri_chinensis_UCP1_Enhancer_
CAGC--TGGG----GCCC---T--TGCTTC-GCTACGTCACACGAGG-TCAGTTA----CCCCTGCCCACGCTGACCTATTCTTTGCCTCTCCAC-TTCTTCCTTGTGCCAGAAGAGCAGAAA---TCTGAGCCTGTGG-GGACGC------TGCCCTCTTCCCTACTGCTCTCT-CCAACCTGAGGCGAACTTTCTCCTAATTCTC----AGCACCTCTCAGAAG-T----GGTGAG--GTCAGGCCGC----ACCTTGGAAT
>Spermophilus_tridecemlineatus_UCP1_Enhancer
AATT--TGCT----GCCA---C--TCCTTT-GCAGCGTCACAGAAGG-CCGGTGA----CCCTTGCTCACACTGCACT--TCTTTACCTCTCCAC-----TTCTTGTGCCAGAACAGCAGAAA---TCTGACCCTTTAG--GATGC------CACCCTCTCCCCTACTATTCTCT-CCAACCTGAGACAAACTTTCTCCTACTTCCC----TGCGCCTCCCAGAGG-C----TGTGAG--GTCAGCCTGC----TCCTGGGAAT
>Marmota_marmota_UCP1_Enhancer
AATT--TGCT----GCCA---C--CCCTTT-GCAGCGTCACAGAAGG-CCGGTGA----CCCTTGCTCACACTGCACT--TCTTTACCTCTCCAC-----TTCTTGTGCCAGAACAGCAGAAA---TCTGACCCTTTAG--GATGC------CACCCTCTCCCCTACTATTCTCT-CCAACCTGAGACAAACTTTCTCCTACTTCCC----TGCACCTCCCGGAGG-C----AGTGAG--GTCAGTCTGC----TCCAGGGAAT
>Fukomys_damarensis_UCP1_Enhancer
AACT--TGCCACCAGCCA---C--TCTTCT-GCTGCATCAC---AGG-TCAGTCA----CCCTTGCTCACACTGCACTATTCTTAACCTCTCCAC----CTCTTAGCGCCAGAGGAGCACAAA---TCTGACCCTGTGG-AGATGC------CACCCTCTCCCCTACTGTTCTCT--CAACCTGAGGCAAACTTTCTCCTACTTCCC----GGAGC--------------------------AAACCTGC----TTCTTGGAAT
>Heterocephalus_glaber_UCP1_Enhancer
AACT--TGCT----GCCA---C--TCTTTT-GCTATATTAC---AGG-TCAGTCA----CCCTTGCTCACACTGCACTATTCTCAACCTCTCCAC----TTCTTAGTGCCAGAAGAGCAAAAA---TCTGACCCTTTGG-GGATGC------CACCCTCTCCCCTACTGTTCTCT--CAACCTGAGACAAACTTTCTCCTACTTCCC----AGATCCTTACAGAGG-C----AAAGAG--GTAAACCTGC----TTCTTGGAAT
>Jaculus_jaculus_UCP1_Enhancer
ATCT--TGCT----GCCG---C--TCTTGT-G--ACGTCACTGAGGG-TCAGTGA----CCCTTGCTCACATTGCCCTGTCCTTCGCCTCTCCAC----TTCTTTGTGCCAGAAGAGTAGAAA---TCTGACCCTTTGG-GGATAC------CACCCTCTCTCCTCTTGTTCGCT-CCAACCTGAGGCAAACTTTCCCCCACTTCCC----AGTGGCTCTCAGAGG-T----AACAAG--GTCAGCCTGC----TCTTTGGAAT
>Mesocricetus_auratus_UCP1_Enhancer
AACCT-TGCT----GCTG---C--TCCTTT-GCGACGTCACACAAGG-TCAGTCA----CCCTTGGTCACACTGAACTAGTCATCACCTCTCCAC-----TCTTGCTGCCAGGAGAGCAGAAA---TCTGACTCTCTGG-GGATCC------CAGCCTCTCCCCTAGTGTTCTCT-CCAGTACAAGGCAAACTTTGTCCCACTTCCC----AGAGGCTCTGGGGGC-A----GCACAA--GTCAGCCCTC----TCC---GAAT
>Microtus_ochrogaster_UCP1_Enhancer
GCCT--CGCT----GCCA---C--CCGTTT-GCGACGTCACAGAGGT-TCAGTCA----CCCTTGATCACAATAAACTCGTCTTCACCTCTCCAC-----TCTTTCTGCCCGAAGAGCCAACA---TCTGACTCTCTGG-GGAGAC------CAGCCTCTCCCCTACTGCGCTCT-CCAGAACAAGGCAAACTTTATCCCACTTCCC----AGAGGCTCT-GGGGG-C----AGCAA---GTCAGCCCTC----TCCTCAGAAT
>Ellobius_lutescens_UCP1_enhancer
GCCT--CGCT----GCCA---C--CACTTT-GCTACGTCACAGAGGT-TCAGTCA----CCCTTGATCACCATGAACTCGTCTTCACCTCCCCAC-----TCTTTCTGCCAGAAGAGCCAACA---TCTGACTCTCTGG-GGAGAC------CAGCCTCT-GCCTACTGCTCTCT-CCAGAACCAGGCAAACTTTATCCCACTTCCC----AGAGGCTCT-GGGGG-C----AGCAAG---TCAGCCCTC----TCCTCAGAAT
>Ellobius_talpinus_UCP1_enhancer
GCCT--CGCT----GCCA---C--CCCTTT-GCGACGTCACAGAGGT-TCAGTCA----CCCTTGATCACAATGAACTCGTCTTCACCCCTTCAC-----TCTTTCTGCCAGAAGAGCCAACA---TCTGACTCTCTGG-GGAGAC------CAGTCTCTCCCCTACTGCTCTCT-CCAGAATGAGGCAAACTTTATCCCACTTCCC----AGAGGCTCT-GGGGG-C----AGCAAG---TCAGCCCTC----TCCTCAGAAT
>Cricetulus_griseus_UCP1_Enhancer
ACCT--GGCT----GCCG---C--TCCTTT-GCCACATCACAGA----TCAGTCA----CCCTTGATCACACTGAACTAGTCTTCACCTCTCCAC-----TCTTTCTGCCAGAAGAGCAGAAA---TCTGACTCTCTGG-GGATCC------CAGCCTCTCCCCTACTGCTCTCT-CCAGTATAAGGCAAACTTTGTCCCACTTCCC----AGAGACTCT-GGGGG-C----AGCAA---GTCAG---GC----CTCTCAGAAC
>Dipodomys_ordii_UCP1_Enhancer
AGCGTGTGCA----GCGG-------CCCCT-GGGATGTCACACACG--CTCGTCA----CCCTTGCTCACACTGCACTCAGCCTCACCTTTCTGC----TTCTTGGCGCCAGAGCACAGGAAG---CCTGACCCTTTGG-GGTTACCACCCTCACCCTCTCCCCTACTGCTCTCT-CTAACCCCAGACAAACTTTCTCCTACTCCAC----AGAGCCTCTCCCAGC-C----TGCAAG--CTCAGCCTTT----TCT---GTCT
>Apodemus_sylvaticus_UCP1_enhancer
AACCTT--------GCTGC--CACTCCTTG-GCAGTGTCACAGAGGG-TCAGTCA----CCCTTGACTACACTGAACCAGTCTTCACCTTTCCAC-----TCTTCCTGCCAGAAGAACAGAAA---CCGGACTCTCTGG-GGAGAC------CAGCCTCACCCCTGCTGCTCTCT-CCATTATGAGGCAAACTTTCTTTCACTTCCC----AGAGGCT-TCGGGGG-C----AGCAAG--GTCAACCCTT----TCCTCAGAAT
>Mus_spretus_UCP1_enhancer
AGTT--TGCT----GTCA---C--TCCTCT-ACAGCGTCACAGAGGG-TCAGTCA----CCCTTGATCACACTGAACTAGTCGTCACCTTTCCAC-----TCTTCCTGCCAGAAGAGCAGAAA---TCAGACTCTCTGG-GGATAT------CAGCCTCACCCCTACTGCTCTCT-CCATTATGAGGCAAACTTTCTTTCACTTCCC----AGAGCCTCT-GGGGG-C----AGCAAG--GTCAACCCTT----TCCTCAGACT
>Mus_musculus_UCP1_Enhancer
AGCT--TGCT----GTCA---C--TCCTCT-ACAGCGTCACAGAGGG-TCAGTCA----CCCTTGACCACACTGAACTAGTCGTCACCTTTCCAC-----TCTTCCTGCCAGAAGAGCAGAAA---TCAGACTCTCTGG-GGATAT------CAGCCTCACCCCTACTGCTCTCT-CCATTATGAGGCAAACTTTCTTTCACTTCCC----AGAGGCTCT-GGGGG-C----AGCAAG--GTCAACCCTT----TCCTCAGACT
>Rattus_norvegicus_UCP1_Enhancer_X12925_(modified)_Copy
AACCT-TGCT----GCCG---C--TCCTTT-GCGACGTCACAGTGGG-TCAGTCA----CCCTTGATCACACTGCACCAGTCTTCACCTTTCCAC-----GCTTCCTGCCAGA---GCATGAA---TCAGGCTCTCTGG-GGATAC------CGGCCTCACCCCTACT---------------GAGGCAAACTTTCTCCCACTTCTC----AGAGGCTCTGAG-GG-C----AGCAAG--GTCAGCCCTT----TCTTTGGAAT
>Peromyscus_maniculatus_UCP1_Enhancer
AACCT-TGCT----GCCA---C--TCCTTC-GTGACGTCACGGAGGG-TCAGTCA----CCCTTGGTCACACTGAACTGGTCTTCACCTCTGCAC-----TCCTTCTGCCAGAAGAACAGAAA---TCTGACTCTCTGG-GGATAC------CGGCCTCTACCC-ACTGCTCTCT-CCAGTATGAGGCAAACTTTGTCCCCCTTCCC----AGAGGCTCT--GGGG-C----AGTAA---GTCAGCCCTC----TCCTCAGAAT
>Nannospalax_galilii_UCP1_Enhancer
ACCT--TGCC----GCCA---C--TCCTTT-GTGACGTCACCAAGTG-CCTGTCA----CCCTTGCTCACACTGCAGCAGTCTTCACCTCTCCAC----TTCTTTGTGCCAGAAGAGCAGAAA---TCTGACTCTCTGG-GGATAC------CAGCCTCTCCCCTACTTCTCTCT-CCAACCTGAGACAAACTTTCTCCTACTTCCC----AGAGGCTCTTGGAGG-C----AACAAG--GTCAACCCGC----TTCTTCGAGT
>Chinchilla_UCP1_Enhancer
AACT--TGCT----GCCA---C--TCCTTT-GCTACATCAC---AGG-TCAGTCA----CCCTTGCTCATACTGCACTGTTCTCAACCTCTCCAC----TTCTTAGTGCCAGAAGAGCAAACA---TCTGACCCTTTGG-GGATGC------CACCCTCTCCCCTACTGTTCTCT--CAACCTGAGACAAACTTTCTCCTACTTCCC----AGAGCCTCTCAGAGG-C----AAGGAG--GTGAGCCTGC----TTC-TGGAAG
>Cavia_porcellus_UCP1_Enhancer
AACTGCTGCT----GCTG---C--TGCTTC-GCTCTATCCC---AGG-TCAGTGA----CCTCTGCTCACGCTGCACTGTTCTCAGCCTCTCCAC----TTCTTAGTGCCAGAGGAGCAAAAT---TCTGACCCTTGGG-GGATGC------CACCCTCTCCCCTACTGTTCTCT--CAACCTGTGACAAACTTTCTCCTACTTCCC----AGAGCTGCTCAGAGG-C----AAGAAG--GTAAGCCAGC----TCCTTGGAAT
>Octodon_degus_UCP1_Enhancer
GGCT--GGCT----GCCA---C--CCCTC--GCTGCATCCC---AGG-TCACTCA----CCCTTGCTCACACTGCACTAGTCTCACCCTCTCTAG----GTCTTGGTGCCAGAAAAACAAAAA---G-TGACCCTTTGG-GCATGC------CAGCCTCTCCCCTACTGTTCTCT--CAACCTGAGACAAACTTTCTCCTACTTCCC----GCAGCCTCTCAGAGG-C----AAGGAG--GTGAGCCTGC----TTCTTGGAAT
>Ochotona_princeps_UCP1_Enhancer
AACT--TGAC----GTCA---C--TTCCCT-GCTGCGTCACAAAAAG-CCAGCTA----CCTTTGTTCACACTGAACTAGCCTTTACC-CTCCAC-CTTCTCTCTGGGCCACAAGAGCAGCAA------GGCCATGTGGAGGGTGC------CACCCTGT-CCCTACTGTGCCCT-CCAACCTGAGGCAAACTTTCTCCCACTTTCC----AGAGCCTGGACGCGG-A----GCTGAG--GTCAACCTAT----GCCTTGGAAT
>Oryctolagus_cuniculus_UCP1_Enhancer
AACT--CGAT----GTCT---C--TTCCCT-GCTACGTCATGAAAGA-CAGGCCA----CCTTTGCTCACACTGACCTAGTCTTTACCCCTCGCC-CCTTGCTCTGAGCCAGAACAGAAAGGT-------AACCTTTGA-GGACGT------CACCCTCTCCCCTACTGCTTCCT-CCAACTGGAGGCAAACTTTCTCCCACTTCCC----AGAGCCTTGCAGAGG-A----GGTGAG--ATCAGCCTAC----TCCTTGGAAT
>Ailuropoda_melanoleuca_UCP1_Enhancer
AACT--TGCC----GCCA---C--TCCTGA-GTTACATCATAAAAAG-TCTGTTA----CCCTTGCTCACATTGACCTATTCTTCACCTC---------TTCTTTGTGCCAGAAGAGCAG------TCTGACCCTTTGG-GGACAC------CACCCTCTACCCTACT---CTCT-CCAACTTGAGGTAAACTTTCTCCTACTTCCC-----CGGCCTCTCAGAAG-G----GGTGAC--GT-AGCCTGA----TCGTTGGCAT
>Ursus_maritimus_UCP1_Enhancer
AACT--TGCC----GCCA---C--TCCTGA-GCCACGTTATAAAAAG-TCTGTTA----CCCTTGCTCACATTGACCTATTCTTCACCTCTTC------TTCTTTGTGCCAGAAGAGCAG------TCTGACCCTTTGG-GGACAC------CACCCTCTACACTAC---TCTCT-CCAACTTGAGGTAAACTTTCTCCTACTTCCC-----TGGCCTCTCAGAAG-G----GGTGAC--GT-AGCCTGC----TCGTTGGCAT
>Acinonyx_jubatus_UCP1_Enhancer
AACT--CGCT----GCCA---T--TCCTTA-ACCACGTCATAAAAGG-GCTGTTA----CCCTTGGTCACACTGACCTATTCTTCACCTCTTC------TTCTTTGTGCCAGAAGAGAAG------TCTGACC--TTGG-GGACGC------CACCCTCTACCCTACTGTTCTCT-CTGACCTGAGGCAAACTTTCTCCTATTTCCTTCCAAGGGCCTCTTAGAAG-G----GGTGAGTTGTGAGCTGGG----GACT----AA
>Felis_catus_UCP1_Enhancer
AACT--CGCT----GCCA---T--TCCTTA-TCCACGTCATAAAAGG-GCTGTTA----CCCTTGGTCACACTGACCTATTCTTCACCTCTTCGT------CTTTGTGCCAGGAGAGAAG------TCTGACC--TTGG-GGACGC------CACCCTCTACCCTACTGTTCTCT-CCGACCTGAGGCAAACTTTCTCCTACTTCCTTCCAAGGGCCTCTCAGAAG-G----GGTGAGTTGTGAGCTGGG----GACT----AA
>Pantehra_uncia_UCP1_Enhancer
AACT--CGCT----GCCA---T--TCCTTA-ACCACGTCATAAAAGG-GCTGTTA----CCCTTGGTCACACTGACCTATTCTTCACCTCTTC------TTCTTTGTGCCAGAAGAGAAG------TCTGACC--TTGG-GGACGC------CACCCTCTACCCTACTGTTTTCT-CCGACCTGAGGCAAACTTTCTCCTACTTCCTCCCAAGGGCCTCTTAGAAG-G----GGTGAGTTGTGAGCTGGG----GACT----AA
>Panthera_tigris_altaica_UCP1_Enhancer
AACT--CGCG----GCCA---T--TCCTTA-ACCACGTCATAAAAGG-GCTGTTA----CCCTTGGTCACACTGACCTATTCTTCACCTCTTC------TTCTTTGTGCCAGAAGAGAAG------TCTGACC--TTGG-GGACGC------CACCCTCTACCCTACTGTTTTCT-CTGACCTGAGGCAAACTTTCTCCTACTTCCTCCCAAGGGCCTCTTAGAAG-G----GGTGAGTTGTGAGCTGGG----GACT----AA
>Panthera_pardus_UCP1_enahcer
AACT--CGCT----GCCA---T--TCCTTA-ACCACGTCATAAAAGG-GCTGTTA----CCCTTGGTCACACTGACCTATTCTTCACCTCTTC------TTCTTTGTGCCAGAAGAGAAG------TCTGACC--TTGG-GGACGC------CACCCTCTACCCTACTGTTTTCT-CCGACCTGAGGCAAACTTTCTCCTACTTCCTTCCAAGGGCTTCTCAGAAG-G----GGTGAGTTGTGAGCTGGG----GGCT---AAC
>Mustela_putorius_furo_UCP1_Enhancer
AACC--TTCC----GCCA---C--TCCTTA-GCTACTTCATAAAAGG-GCTGTTA----CCCTTGTTCACACTGACTTATCCTTCACGTC---------TTCTTTGGGCCAGAAGAGCAG------TCTGATCCTTTGG-GGACGC------CACCCTCTACCCTACTGTTCTCT-CCAACCTGAAGCAAACTTTCTCCTACTTCCC----CGGGCCTCTCAGAAA-G----GGCGAG--GT-AGCCTGC----TCCTTGGAAT
>Canis_lupus_UCP1_Enhancer
GACC--TGTG----GCCA---C--TCCTTA-CCTACGTCATGGAAGG-TCTGTTA----CCCCTGCTCCTA-TGACCTCTCCTTTACCTTGGC------TTCCCTGGGCCAGAAGAGCGG-------TCGACCCTCTGG-GGCCGC------CACCCTCTACCCTACTGCTCCCG-CCAACCTGGCACAACCTTTCTCCTACTTCCT----CGGGCCTCCCAGAAG-G----GCTGAG--GTC-GTCGGC----TTCTTGGAAT
>Lycaon_pictus_UCP1_Enhancer
GACC--TGTG----GCCA---C--TCCTTA-CCTACGTCATGGAAGG-CCTGTTA----CCCCTGCTCCTA-TGACCTCTCCTTTACCTTGGC------TTCCCTGCGCCAGAAGAGCGG-------TCGACCCTCTGG-GGCCGC------CACCCTCTACCCTACTGCTCCCG-CCAACCTGGCACAACCTTTCTCCTACTTCCT----CGGGCCTCTCAGAAG-G----GCTGAG--GTC-GTCGGC----TTCTTGGAAT
>Leptonychotes_weddellii_UCP1_Enhancer
AACT--TGCT----GCCG---C--TCCTTA-GCTACGTCCTAGAAGA-TCTGTTA----CCCTTGCTCACATTGACCTATTCTTCACCTCTTC------TTCTTTGTGCCAGAAGAGCAG------TCTGACCCTTTGG-GGACGC------CACCCTCCACCCTACTGTTCTCT-CCAACCTGAGGCAAACTTTCTCCTACTTCCC----CGGGCCTCTCAGAAA-G----GGTGAG--GT-AGCCTGC----TCCTCGGAAT
>Odobenus_rosmarus_UCP1_Enhancer
AACT--TGCT----GCCA---C--ACCTTA-GCTACGTCCTAGAAGA-TCTGTTA----CCCTTGCTCACATTGACCTCTTCTTCACCTCTTC------TTCTTTGTGCCAGAAGAGCAG------TCTGACCCTTTGG-GGACGC------CACCCTCCACCCTGCTGTTCTTT-CCAACCTGAGGCAAACTTTCTCCTACTTCCC----TGGGCCTCTCAGAAA-G----GGTGAG--GT-AGCCTGC----TCCTTGGAAT
>Sorex_araneus_UCP1_Enhancer
GACC--GG-------CCG---C---ACTCC-GTGACGTCACTGAGGGCCGAG------GCCTTTGCTCACACTGACCTATTCTTTACCTCGCCGCGTCGGGC----TGCCAGGAGAGCAGAAA-----TCAGCTCCTGGGGGAG-----CGCCACCCTCTCCCCTACTGATCTCT-GCGACCCGGGGCAAACTTTCTCCCACTGGCC------AGCCTGGCCTGGAGGGCGAGGTGA----CCGGCCTGCTGGGACCCAGG---
>Condylura_cristata_UCP1_Enhancer
GGCT--TGGGGCGCTCAGA--G--GCTCCG-CCTGCGACCCAGCAGG-TCG--------CCCTTGCTCGCAGTGACCTGTTCTTTGCCTCTTCGC-TTCTTCTTTGTGCCAGAAGGGCAGAAA----GCGGGTCTCTGG-GGAAGC------CACCCTCTCCCCTACTGCTCTCT-CCAACCTGAGGCAAACTTTCCCCTACTTCCC------AGCCCCTCTGAAG------GGTGAG--GT-AACCTGC----TCCTAGGAAT
>Hipposideros_armiger_UCP1_enhancer
AACT--TGCT----GCCA---C--TCCTTA-CCTACATCATAAAGGT--CCCTCA----CCCTTGCCCACACTGACCCATTCTTTA-CTCCTCAC----TTCTTTGTGCCAGAAAGGCAGAAG---CCTGGCCCTCTGG-GGATTC---CACCAGCC-CTCCCCTACTGTTCTCT-CCAACCTGAGGCAAACTTTCTCCTACTTCTC----GGAAG-----------G----GCTGC---GTGAGCCTGC----TCCTTGGAAT
>Rhinolophus_sinicus_UCP1_enhancer
AACT--TGCT----GCCA---C--TCCTTA-GCTACATCACCCAGG--TCCGTGA----CCCTTACCCACACTGACCTATTCTTCACCGCCTCAC----TTCTTTGTGCCAGAAGGGCAGAAA---TCTGAGCCTTTGG-GGATTC------CACCCCCTCCCCTACTGTTCTCT-CCAACCTGGGGCAAACTTTCTCCTACTTCTC----AGAAG-----------G----GGTGA---GCTGGCCTGT----TCCTTGGAAT
>Megaderma_lyra_UCP1_Enhancer
AACT--TGCT----GCCA---C--TCCGTC-ACTGTGTCACAAAAGG-TCTGTCA----CCCTTGCCCGTACTGACCTGTTCTTCACCTCCTCAC----TTCTTCGTGCCAGAAGAGCAGGAG---TCTGACCCCTGGG-CGATGC------CACCCTCTCCCCTACTGTTCTCT-CCAACCTGAGGCCAACTTTCTCCTACTTCTC----GGAGCCTCTCAGAGG------GGTGA---GCCAGTCTGC----TCTTTGAAAT
>Rhinopithecus_bieti_UCP1_enhancer
AGCT--TGCT----TCCA---C--TCCTTT-GCTACATCATAAAGGG-TCAGTTG----CCCTTGCTCACACTGACCTATTCTTTACCTCTCTGC-TTCTTCTTTATGCCAGAAGAGCAGAAA---TCTGACCTTTTGG-GGATAC------CACCCTTTCCCCTACTGCTCTCT-CCAACCTGAGGCAAACTTTCTCCTACTTCCC----AGAGCCTCTCAGAAGTG----GTGAC----GCCACCTGC----TGGTTGGAAT
>Rousettus_aegyptiacus_UCP1_enhancer
AATT--CGGC----GC-ATCAG--GAACTT-GCCACGTCGCAAGAGG-TCCGTTG----CCCTTGCTCACACTGACCTCTTCTTTACCTCGCCAC----TTCTTTGTGCCAGAAGAGCAGAAG---TCTGACCCTTTGG-AGATGC------CGCCCTCTCCCCTACTGTTCTCT-CCGACCTGAGGCATACTTTCTCCTACTTCTC----AGAGCCTCTCGGAAG-G----GGTGA---GCCAGCCTGC----TCCTTGCAAC
>Rhinolophus_ferrumequinum_UCP1_Enhancer
AACT--TGGT----GCCA---C--TCGTTC-GCTACGTCATCCAGG--TCCTTCA----CCCCTACCCACACTGACCTATTCTTCACCTCCTCAC----TTCTTTGTGCCAGAAGAGCAGAAG---TCTGACCCTTTGG-GGATTC------TACCCCCTCCCCTACTGTTCTCT-CCAACCTGGGGCAAACTTTCTCCTACTTCTC--------------AGAAG-G----GGTGA---GCTAGCCTGT----TCCTTGGAAT
>Eidolon_helvum_UCP1_Enhancer
AACT--TGCT----GCTG---C--CCCTTA-GCTACGTCGTAAGAGG-TCCATTC----CCCTTGCTCACACTGACCTCTTCTTTACCTCTCCAC----TTCTTTGTGCCAGAAGAGCAGAAG---TCTGACCCTTTGG-AGATGC------CACCCTCTCCCCTACTGTTCTCT-CCAACCTGAGGCAAACTTTCTCCCACTTCTC----AGAGCCTCTCGGAAG-G----GGTGA---GCCAGCCTGC----TCCTTGCAAC
>Eptesicus_fuscus_UCP1_Enhancer
AACT--GGCT----GCCC---T--TCCTTA-GCTACGTCATGAAAGG-CCCGCTA----CCCTTTCCCACACTGACCTA-TCTTTACCTCCTCCC----GTCTTGGTGCCAGGAGAGCAGAAG---TCTGACCCTCTGG-GGACGC------CACCCTCTCCCCTACTGTTCTCT-CCAACCTGAGGCAAACTTTCGCCTACTTCCC----AGCGCCTCTCGCAGA--------------GCTGGCAGGC----CCCTGAGAAC
>Myotis_davidii_UCP1_Enhancer
AACT--TGCT----GCCC---T--TCCTTA-GCTACGTCATGGAAGA-CCCGCTA----CCCTTTCCCACACTGACCTATTCTTTACCTCCTCCC----TTCTTTGTGCCAGAAGAGCAGAAG---TCTGACCCTTTGG-GGACAC------CACCCTCTCCCCTACTGTTCTCT-CCAACCTGAGGCAAACTTTCGCCTACTTCCC----AGCGCCTCTCCCAGA--------------GCTGGCAGGC----CCCTTGGAAT
>Myotis_brandtii_UCP1_Enhancer
AACT--TGCT----GCCC---T--TCCTTA-GCTACGTCATGGAAGA-CCCGCTA----CCCTTTC-CACACTGACCTATTCTTTACCTCCTCCC----TTCCTTGTGCCAGAAGAGCAGAAG---TCTGACCCTTTGG-GGACAC------CACCCTCTCCCCTACTATTCTCT-CCAACCTGAGGCAAACTTTTGCCTACTTCCC----AGCGCCTCTCCCAGA--------------GCTGGCAGGC----CCCTTGGAAT
>Myotis_lucifugus_UCP1_Enhancer
AACT--TGCT----GCCC---T--TCCTTA-GCTACGTCATGGAAGA-CCCGCTA----CCCTTTCCCACACTGACCTATTCTTTACCTCCTCCC----TTCTTTGTGCCAGAAGAGCAGAAG---TCTGACCCTTTGG-GGACAC------CACCCTCTCCCCTACTGTTCTCT-CCAACCTGAGGCAAACTTTTGCCTACTTCCC----AGCGCCTCTCCCAGA--------------GCTGGCAGGC----CCCTTGGAAT
>Miniopterus_natalensis_UCP1_enhancer
AACT--TGCT----GCCC---T--TCCTTG-GCGACGTCATAAAAGG-CCCGCCA----CCCTTGCCC-CACTGACCTGTTC---ACCTCCTCCC-TTCCCCTTTGTGCCAGAAGAGCAGAAG---CCTGACCCTTTGG-GGACAC------CACCCTCTCCCCTACTGTTCTCT-CCAACCTGACGCAAACTTTCTCCCACTTCCC----AGAGCCTCTGGCTGCCC----GTTGGAATCAGAGCCATT----TCCAGAGACT
>Pteropus_alecto_UCP1_Enhancer
AACT--TGCT----GCCG---C--CCCTTA-GCTACATC-TCAGAGG-TCCGTTC----CCCTTGCTCACACTGACCTCTTCTTTACCTCCCCAC----GTCTGTGTGCCAGAATAGCAGAAG---TCTGCCCCTCTGG-AGATGC------CACCCTCTCCCCTACTGTTCTCT-CCAACCTGAGG-AAACTTTCTCCTGCTTCTC----AGAGCCTCTCCCAAG-G----GGTGA---GCCAGCCTGC----TGCTTGCAA-
>Pteropus_vampyrus_UCP1_Enhancer
AACT--TGCT----GCCG---C--CCCTTA-GCTACATC-TCAGAGG-TCCGTTC----CCCTTGCTCACACTGACCTCTTCTTTACCTCCCCAC----GTCTTTGTGCCAGAATAGCAGAAG---TCTGCCCCTCTGG-AGATGC------CACCCTCTCCCCTACTGTTCTCT-CCAACCTGAGG-AAACTTTCTCCTGCTTCTC----AGAGCCTCTCACAAG-G----GGTGA---GCCAGCCTGC----TCCTTGCAA-
>Vicugna_pacos_UCP1_Enhancer
GACC--TGCT----GCCA---C--CTGTCA-GCTACGTCATACAAGG-TCTGCCG----CCCTTGCTGACACGGACCTGTTCTTTACCGCTTTAC----CTCTT-GTGCTAGAAGAGCAGACG---TCTGACCCTTTGG-GGACGA------CACCCTCTCCCCTACTGTTCTTT-CCAACTTGAGGCAAACTTTCTCCTACTTCCC----AGAGCCTCTCAGAAA-T----GGGTGA--GGAAGCCTGG----CCCTTGGAAT
>Camelus_ferus_UCP1_Enhancer
AACC--TGCT----GCCA---C--CTGTCA-GCTACATCATACAAGG-TCTGCCA----CCCTTGCTGACACGGACCTGTTCTTTACCGCTTTAC----CTCTT-GTGCTAGAAGAGCAGACG---TCTGACCCTTTGG-GGATGC------CACCCTCTCCCCTACTGTTCTCT-CCAACTTGGGGCAAACTTTCTCCTACTTCCC----AGAGCCTCTCAGAAG-T----GGGTGA--GGTAGCCTGG----CCCTTGGAAT
>Camelus_dromedarius_UCP1_enhancer
AACC--TGCT----GCCA---C--CTGTCA-GCTACGTCATACAAGG-TCTGCCA----CCCTTGCTGACACGGACCTGTTCTTTACCGCTTTAC----CTCTT-GTGCTAGAAGAGCAGACG---TCTGACCCTTTGG-GGATGC------CACCCTCTCCCCTACTGTTCTCT-CCAACTTGGGGCAAACTTTCTCCTACTTCCC----AGAGCCTCTCAGAAG-T----GGGTGA--GGTAGCCTGG----CCCTTGGAAT
>Okapia_johnstoni_UCP1_enhancer
AACT--TGCC----ACCA---T--CCCGTA-GCTACGTCACGAAAGC-TCTGCCG----CCCTTGCTCACACTGACCTGTTCTTTACCTCTCTAC----TTCTTTGTGCCAGAAGAGCAGACG---GCTGAGCCTTTGG-GGACAC------CGCCCTCTCCCCTACTGTTCTCT-CCAACCTGAGGCAAACTTTCTCCTACTTCCC----AGAGCCTCCCGTAG--G----GGTGAA--GG-AGCCTGG----TCCTTGGAAT
>Giraffa_camelopardalis_tippelskirchi_UCP1_enhancer
AACT--TGCC----ACCA---T--CCCGTA-GCTACGTCACGAAAGC-TCTGCTG----CCCTTGCTCACACTGACCTGTTCTTTACCTCTCTAC----TTCTTTGTGCCAGAAGAGCAGACG---GCTGAGCCTTTGG-GGACAC------TGCCCTCTCCCCTACTGTTCTCT-CCAACCTGAGGCAAACTTTCTCCTACTGCCC----AGAGCCTCCC-GTAG-G----GGTGAA--GG-AGCCTGG----TCCTTGGAAT
>Ovis_aries_UCP1_Enhancer
AACT--CGCC----ACCA---T--CCCGTA-GCTACGTCACGAAAGC-TCTGCTG----CCCTTGCTCACACTGCCCTGTTCTTTACCTCTCTAC----TTCTTTGTGCCAGAAGAGCAGACA---GCTGAGCCTTTGG-GGACAT------GGCCCTCTCCCCTACTGTTCTCT-CCAACCTGAGGCTAACTTTCCCCTACTTCCC----AGAGCCTCCC-TAAG-G----GGTAAA--AG-AGCCTGG----TCCTTGGAAT
>Pantholops_hodgsonii_UCP1_enahncer
AACT--CGCC----ACCA---T--CCTGTA-GCTACGTCACGAAAGC-TCTGCTG----CCCTTGCTCACACTGCCCTGTTCTTTACCTCTCTAC----TTCTTTGTGCCAGAAGAGCAGACG---GCTGAGCCTTTGG-GGACAT------GGCCCTCTCCCCTACTGTTCTCTCCA-ACCTGAGGCTAACTTTCCCCTACTTCCC----AGAGCCTCCC-GAAG-G----GGTAAA--GG-AACCTGG----TCCTTGGAAT
>Capra_aegagrus_UCP1_Enhancer
AACT--CGCC----ACCA---T--CCCGTA-GCTACGTCACGAAAGC-TCTGCTG----CCCTTGCTCACACTGCCCTGTTCTTTACCTCTCTAC----TTCTTTGTGCCAGAAGAGCAGACA---GCTGAGCCTTTGG-GGACAT------GGCCTTCTCCCCTACTGTTCTCT-CCAACCTGAGGCTAACTTTCCCCTACTTCCC----AGAGCCTCCC-TAAG-G----GGTAAA--GG-AGCCTGG----TCCTTGGAAT
>Capra_hircus_UCP1_Enhancer
AACT--CGCC----ACCA---T--CCCGTA-GCTACGTCACGAAAGC-TCTGCTG----CCCTTGCTCACACTGCCCTGTTCTTTACCTCTCTAC----TTCTTTGTGCCAGAAGAGCAGACG---GCTGAGCCTTTGG-GGACAT------GGCCCTCTCCCCTACTGTTCTCT-CCAACCTGAGGCTAACTTTCCCCTACTTCCC----AGAGCCTCCC-TAAG-G----GGTAAA--GG-AGCCTGG----TCCTTGGAAT
>Capreolus_capreolus_UCP1_Enhancer
AACT--TGCC----ACCA---T--CCCGCA-GCTACGTCACGAAAGC-TCCGCTG----CCCTTGCCCCCACTGACCTGTTCTTTAACTCTCT-----------------------GCAGACG---GCTGAGCCTTTGG-GGACAC------CGCCCTCTCCCCTACTGTTCTCT-CCAACCTGAGGCAAACTTTCTCCCACTTCCC----AGAGCCTCCC-GAAG-G----GGTGAA--GG-AGCCTGG----TCCTTGGAAT
>Bison_bison_UCP1_Enhancer
AACT--CGCC----ACCA---T--CCCGTA-GCTACGTCACGAAAGC-TCTGCTG----CCCTTGCTCACACTGCCCTGTTCTTTACCTCTCTAC----TTCTTTGTGCCAGAGGAGCAGACG---GCTGAGCCTCTGG-GGACAC------CGCCCTCTCCCCTACTGTTCTCT-CCAACCTGAGGCAAACTTTCCCCTACTTCCC----AGAGCCTCCC-GAAG-G----GATAAA--GG-AGCCTGG----TCCTTGGAAT
>Bos_grunniens_UCP1_Enhancer_
AACT--CGCC----ACCA---T--CCCGTA-GCTACGTCACGAAAGC-TCTGCTG----CCTTTGCTCACACTGCCCTGTTCTTTACCTCTCTAC----TTCTTTGTGCCAGAGGAGCAGACG---GCTGAGCCTCTGG-GGATAC------CGCCCTCTCCCCTACTGTTCTCT-CCAACCTGAGGCAAACTTTCCCCTACTTTCC----AGAGCCTCCC-GAAG-G----GGTAAA--GG-AGCCTGG----TCCTTGGAAT
>Bos_taurus_UCP1_Enhancer
AACT--CGCC----ACCA---T--CCCGTA-GCTACGTCACGAAAGC-TCTGCTG----CCCTTGCTCACACTGCCCTGTTCTTTACCTCTCTAC----TTCTTTGTGCCAGAGGAGCAGACG---GCTGAGCCTCTGG-GGACAC------CGCCCTCTCCCCTACTGTTCTCT-CCAACCTGAGGCAAACTTTCCCCTACTTCCC----AGAGCCTCCC-GAAG-G----GGTAAA--GG-AGCCTGG----TCCTTGGAAT
>Bubalus_bubalis_UCP1_Enhancer
AGGC--GTTT----ACCA---T--CCCGTA-GCTACGTCACAAAAGC-TCTGCTG----CCCTTGCTCACACTGCCCTGCTCTTCACCTCTCTAC----TTCTTTGTGCCAGAAGAGCAGATG---GCTGAGCCTTTGG-GGACAC------CGCCCTCTCCCCTACTGTTCTCT-CCAACCTGAGGCAAACTTTCCCCTACTTCCC----AGAGCCTCCC-GAAG-G----GGTAAA--GG-AGCCTGG----TCCTTGGAAT
>Balaena_mysticetus_UCP1_Enhancer
AACC--TGCT----GCCA---C--CCCTTA-GCTACATCATAAAAGG-TCTGCTG----CCCTTACTCACACTGACCTATTCTTTACCTCTTTAC----TTCTTTGTTCCGGAAGAGCAGACG---TCTGACCCTTTGG-GGACAC------CACCCTCTCCCCTACTGTTCTCT-CCTACCTGAGGCAAACTTTCTCCTACTTCCC----AGAGCCTCCCAGAAG-G----GGTGAG--GT-AGCCTGG----TCCTTGGAAT
>Balaenoptera_acutorostrata_scammoni_UCP1_Enhancer_
AACC--TGCT----GCCA---C--CCCTTA-GCTACATCATAAAAGG-TCTGCTG----CCCTTACTCACACTGACCTATACTTTACCTCTTTAC----TTCTTTGTTCCGGAAGAGCAGACG---TCTGACCCTTTGG-GGACAC------CACCCTCTCCCCTACTGTTCTCT-CCAACCTGAGGCAAACTCTCTCCTACTTCCC----AGAGCCTCCCAGAAG-G----GGTGAG--GT--AGCTGG----TCCTTGGAAT
>Balaenoptera_bonaerensis_UCP1_Enhancer
AACC--TGCT----GCCA---C--CCCTTA-GCTACATCATAAAAGG-TCTGCTG----CCCTTACTCACACTGACCTATTCTTTACCTCTTTAC----TTCTTTGTTCTGGAAGAGCAGACG---TCTGACCCTTTGG-GGACAC------CACCCTCTCCCCTACTGTTCTCT-CCTACCTGAGGCAAACTTTCTCCTACTTCCC----AGAGCCTCCCAGAAG-G----GGTGAG--GT-GGCCTGG----TCCTTGGAAT
>Balaenoptera_physalus_UCP1_Enhancer
AACC--TGCT----GCCA---C--CCCTTA-GCTACATCATAAAAGG-TCTGCTG----CCCTTACTCACACTGACCTATTCTTTACCTCTTTAC----TTCTTTATTCCGGAAGAGCAGACG---TCTGACCCTTTGG-GGACAC------CACCCTCTCCCCGACTGTTCTCT-CCAACCTGAGGCAAACTTTCTCCTACTTCCC----AGAGCCTCCCAGAAG-G----GGTGAG--GT--AGCTGG----TCCTTGGAAT
>Lipotes_vexillifer_UCP1_Enhancer
AAGC--TGCT----GCCAC--C--CCCTTA-GCTACATCATAAAAGG-TCTGCTG----CCCTTACTCACACTGACCTATTCTTTACCTCTTTAC----TTCTTTGTTCCAGAAGAGCAGACA---TCTGACCCTTTGG-GGACAC------CACCCTCTCCCCTACTGTTCTCT-CCAACCTGAGGCAAACTTTCTCCTGCTTCCC----AGAGCCTCCCAGAAG-G----GGTGAG--GT-AGCCTGG----TCCTTGGAAT
>Sus_scrofa_UCP1_Enhancer
AACT--TGCT----GCCA---C--CCCTTA-GCTATGTCCTAAAAGT-CCAGCTG----CCCTTGCTCCCATTCACCTGTTCTTCACCTCTTTAC----TTCTTTGTGCCAGAAGAGCAGACA---TCTGACTCTTTGA-GGACGC------TACCCTCTCCCCTACTGTTCCCT-CTAACCTAAGGCAAACTTTCTTCTACTTCCC----AGACCCTCCCAGAAG-G----GGTGAG--GA-AGCCTGG----TCCTTGGAAT
>Sus_cebifrons_UCP1_enhancer
AACT--TGCT----GCCA---C--CCCTTA-GCTATGTCCTAAAAGT-CCAGCTG----CCCTTGCTCCCATTCACCTGTTCTTCACCTCTTTAC----TTCTTTGTGCCAGAAGAGCAGACA---TCTGACTCTTTGA-GGACGC------TACCCTTTCCCCTACTGTTCCCT-CTAACCTAAGGCAAACTTTCTTCTACTTCCC----AGACCCTCCCAGAAG-G----GGTGAG--GA-AGCCTGG----TCCTTGGAAT
>Sus_verrucosus_UCP1_enhancer
AACT--TGCT----GCCA---C--CCCTTA-GCTATGTCCTAAAAGT-CCAGCTG----CCCTT--------TCACCTGTTCTTCACCTCTTTAC----TTCTTTGTGCCAGAAGAGCAGACA---TCTGACTCTTTGA-GGACGC------TACCCTCTCCCCTACTGTTCCCT-CTAACCTAAGGCAAACTTTCTCCTACTTCCC----AGACCCTCCCAGAAG-G----GGTGAG--GA-AGCCTGG----TCCTTGGAAT
>Tapirus_indicus_UCP1_enhancer_consensus
AACT--TACA----GCCA---C--TCCTTA-GCTACGTCATAAAAGGTCCATTTA----CTCTTGCTCACACTGACCTATTCTTTACTTCTTC---------TTTGTGCCAGAAGAGCAGAAG---TCTGACCCTTTGG-GGACAC------CACCCTCTCCCCTACTGTGCTCT-CAAACCTGAGGCAAACTTTCTCCTACTTCCC----AGAACCTCTCAGAGG-G----GGTGAG--GT-AGCCTGC----TCCTTGGAAT
>Dicerorhinus_sumatrensis_UCP1_enhancer
????--????----????---?--TCCTCANGCTACGTCNTAAAATNGTC-GTTA----CCTTTACTCACACTGACCTATTCTTTACTTCTTTAC-CTCTGCTTTGTGCCAGAAGAGCAGCAG---TCTGACCCTTTGG-GGACGC------CACCCTCTCCCCTACTGTGCTCT-TGAACCTGAGGCAAACTTTCTCCTACTTCCC----AGAGCCTCTCAGAAG-G----GGTGAG--GT-AGTCTG-------CTTGGAAT
>Woolly_rhino_UCP1_enhancer_consensus
???????????????????--?????????-?????????????????????????????????????ACACTGACCTATTCTTTACTTCTTTA-TTTCTGCTTTGTGCCAGAAGAGCAGCAG---TCTGACCCTTTGG-GGACGC------CACCCTCTCCCCTACTGTGCTCT-CGAACCTGAGGCAAACTTTCTCCTACTTCCC----AGAGCCTCTCAGAAG-G----GGTGAG--GT-AGCCTG-------CTTGGAAT
>Ceratotherium_simum_UCP1_Enhancer
AAAG--CACC----GCCA---C--TCCTCA-GCTACGTCATGAAATG-TCCGTTA----CCTTTACTCACACTGACCTATTCTTTACTTCTTC------TGCTTTGTGCCAGAAGAGCAGCAG---TCTGACCCTTTGG-GGACGC------CACCCTCTCCCCTACTGTGCTCT-CGAACCTGAGGCAAACTTTGTCCTACTTCCC----AGAGCCTCTCAGAAG-G----GGTGAG--GT-AGCCTG-------CTTGGAAT
>Diceros_bicornis_UCP1_enhancer
AAAG--CGCC----GCCG---C--TCCTCA-GCTACGTCATGAAATG-TCCGTTA----CCTTTACTCACACTGACCTATTCTTTACTTCTTC------TGCTTTGTGCCAGAAGAGCAGCAG---TCTGACCCTTTGG-GGACGC------CACCCTCTCCCCTACTGTGCTCT-CGAACCTGAGGCAAACTTTCTCCTACTTCCC----AGAGCCTCTCAGAAG-G----GGTGAG--GT-AGCCTG-------CTTGGAAT
>Rhinoceros_unicornis_UCP1_enhancer_consensus
AAAG--CACT----GCCG---C--TCCTCA-GCTACGTCACAAAATG-TCCGTTA----CCTTTACTCACACTGACCTATTCTTTACTTC---------TGCTTTGTGCCAGAAGAGCAGCAG---TCTGACCCCTTGG-GGACGC------CACCCTCTCCCCTACTGTGCTCT-CGAACCTGAGGCAAACTTTCTCCTACTTCCC----AGAGCCTCTCAGAAG-G----GGTGAG--GT-AGCCTG-------CTTGGAAT
>Equus_asinus_UCP1_Enhancer
AACT--TGCT----GCCA---C--GCCTTA-G-TACGTCATAAAATG-TCCGTTA----CTCTTGCTCACACTGACCTATCCTTTACTTCTTATC-TTCTTCTTTGTGCCAGAAGAGCAGAAG---TCTAACGCTTTGG-GGATGC------CACCCTCTCCCCTACTGTGCTCT-CCAACCTGAGGCAAACTTTCTCCTACTTCCC----AGAGCCTCTCAGAAG-G----GGTGAG--GG-AGCCTGC----TCCCTGCAAT
>Equus_caballus_UCP1_Enhancer
AACT--TGCT----GCCA---C--GCCTTA-GCTACGTCGTAAAATG-TCCGTTA----CTCTTGCTCACACTGACCTGTCCTTTACTTCTTATC-TTCTTCTTTGTGCCAGAAGAGCAGAAG---TCTAACCCTTTGG-GGATGC------CACCCTCTCCCCTACTGTGCTCT-CCGACCTGAGGCAAACTTTCTCCTACTTCCC----AGAGCCTCTCAGAAG-G----GGTGAG--GG-AGCCTGC----TCCCTGGAAT
>Equus_praewalskii_UCP1_Enhancer
AACT--TGCT----GCCA---C--GCCTTA-GCTACGTCGTAAAATG-TCCGTTA----CTCTTGCTCACACTGACCTGTCCTTTACTTCTTATC-TTCTTCTTTGTGCCAGAAGAGCAGAAG---TCTAACCCTTTGG-GGATGC------CACCCTCTCCCCTACTGTGCTCT-CCGACCTGAGGCAAACTTTCTCCTACTTCCC----AGAGCCTCTCAGAAG-G----GGTGAG--GG-AGCCTGC----TCCCTGGAAT
>Mylodon_darwinii_UCP1_enhancer
NNNN--NNNN----NNNN---N--NNNNNN-NNNNNNNNNNNNNNNNNNNNNNNN----NNNNNNNNNNNNNNNNNNNNNNNNNNNNNNNNNNNN----NNNNNNNNNNNNNNNNNNNNNNNN---NNNNNNNNNNNNNNNNNNNN------NNNNNNNNNNNNNNNNNTTCTCT-CTCACTTGAGGCAAACTTTCTCCTATTTCCC----AGAGCCTCTTAGAGG-T----GTTGAG--GTCAGCTTGCCTGCGCCTTGGAAT
>Aardvark_UCP1_Enhancer
AACA--TGCT----GCAA---C--TCTTTT-GCTATGTCATACAACG-TCAGTCAGTAACCCTTGCTCTTATTGACCTACTCTTTCCCTCTTCAT----TTCTATGTGCCAAAAGAACAGAAA---TATGACCTTTTGG-AGATGT------CACCCTCTCCCCTACTGTTCTCT-CTAACCTGAGGCAAACTTTCTCCTACTTCCT----AGAGCTTCTCAGAGG-T----GATGAG--GTCAGCCTGC----CTCTTGGAAA
>Echinops_telfairi_UCP1_Enhancer
AACT--TGCT----GCAA---C--TGCTTT-GCTACGTCACAGATGG-CCAATCA----CCCTTGCTCACCCTGACCTACTCTTTGCCTCTTCGC----TTCTACGTGCCAGCCAAGCAGAAA---CTTGACCCTCAGG-AGATGC------CACCCTCTCCCCTACTGTTTTCTCCCAACCTGAGACAAACTTTCTCCTACTTCCT----AGAGCCTCTCGGACA--------TGAG--AGCAGCCTGC----TTCTTGCAAT
>Chrysochloris_asiatica_UCP1_Enhancer
AATT--TGCT----GCAA---C--TTCTTT-GCTACGTCATGAAAGT-TCAGTCA----CCTTTGCTCACACTGCCTTACTCTTTACCTCTTCAC----TTCAACGTGCCAGAAGAGCAGAAG---TATGA-CCTGTGG-GGATTC------CACCCTCTCCCCTACTGTTCTTT-CCAACCTACAGCAAACTTTCTCCTACTTCCT----AGAACTGCTCAGAGG-T----GGTGAG--GTCAACCTGA----TCCTTGGATT
>Elephant_shrew_UCP1_Enhancer
AACT--TGTT----GTAA---T--TCCTTT-ACTACGTCATAAAAAA-TCATTTA----CCTTTGTTCATACTGGCATACTCTTTACCTCTTCAC----GTCTACATGCCAGAAGAGCAGAGAAATAATGACCCTTTGG-GGATGC------CACCCTCTCCCCTACTGTTCTCT-CCAACCTGAAGCAAACTTTCTCCTACTTCCT----GGAGGCTCTCAGAGG-T----GATGAG--GTCAGTCTGT----TTCTTGGAAC
>Loxodonta_africana_UCP1_Enhancer
AACT--TTAT----GCAA---C--TCCTTT-GCTATGTTATAAAAGGTTCAGTTA----CCCTTGCTCACACTGACCTACTCTTTACCTCTTCAC----TTCTACTTGCCAGAAGAGCAGAAA---CAGGACCCTTTGG-GGATGC------CACCCTCTCCCCTACTGTTCTCT-CCAACCTGAGGCGAACTTTCTCCTACTTCCT----AGAGCTTCTCAGTGA-T----GGTGAG--GTCAGCCTAC----TCTTTGGACT
>Elephas_maximus_UCP1_enhancer_consensus_
AACT--TTAT----GCAA---C--TCCTTT-GCTATGTTATAAAAGGTTCAGTTA----CCCTTGCTCACACTGACCTACTCTTTACCTCTTCA----CTTCTACTTGCCAGAAGAGCAGAAA---CAGGACCCTTTGG-GGATGC------CACCCTCTCCCCTACTGTTCTCT-CCAACCTGAGGCGAACTTTCTCCTACTTCCT----AGAGCTTCTCAGTGA-T----GGTGAG--GTCAGCCTAC----TCTTTGGACT
>Mammuthus_primigenius_UCP1_Enhancer
AACT--TTAT----GCAA---C--TCCTTT-GCTATGTTATAAAAGGTTCAGTTA----CCCTTGCTCACACTGACCTACTCTTTACCTCTTCAC----TTCTGCTTGCCAGAAGAGCAGAAA---CAGGACCCTTTGG-GGATGC------CACCCTCTCCCCTACTGTTCTCT-CCAACCTGAGGCGAACTTTCTCCTACTTCCT----AGAGCTTCTCAGTGA-T----GGTGAG--GTCAGCCTAC----TCTTTGGACT
>Trichechus_manatus_latirostris_UCP1_Enhancer
AACT--TGCT----GCAA---C--TCCTTC-GCTGCGTCATAAAAGA-TCAGTTA----CCCTTGCTCACACCGACCTACTCTTTACGTCTTCAC----TTCTATGTGCCTGAAGAACAGAAA---CATGACCCTTTGG-GGATGC------CACCCTCTCCCCTACTGTTCTCT-CCAACCTGAGGCAAACTTTCTCCTACTTCCT----AGAGCTTCTCAGAGG-T----GGTGAG--GTCAGCCTGC----TCCTTGGAAT
>Dugong_dugon_UCP1_Enhancer
GACT--TGCT----GCAA---C--TCCTTT-GCTACGTCATAAAAGA-TCAGTTA----CCCTTGCTCACACCGACCTACTCTTTATGTCTTTGC----TTCTATGTGCCAGAAGAACAGAAA---AATGACCCTCTGG-GGATGC------CACCCTCTCCCCTACTGTTCTCT-CCAACCTGAGGCAAACTTTCTCCTACTTCCT----AGAGCTTCTCAGAGG-T----GGTGAG--GTCAGCCTGC----TCCTTGGAAT
>Hydrodamalis_gigas_UCP1_Enhancer
???????????????????--?--??????-??????????????GA---AGTTA----CCCTTGCTCACACCGAACAAGTTG????????????----??????????????????????AA---AATGACCCTCTGG-GGATGC------CACCCTCTCCCCTACTGTTCTCT-CCAACCTGAGGCAAACTTTCTCCTACTTCCT----AGAGCTTCTCAGAGG-T----GGTGAG--GTCAGCCTGC----TCCTTGGAAT
