# Supplementary material for: Evolution of UCP1 Transcriptional Regulatory Elements Across the Mammalian Phylogeny
Source: Front Physiol. 2017 Sep 20;8:670. doi: 10.3389/fphys.2017.00670 (PMC5611445; doi:10.3389/fphys.2017.00670)
Supplement: Supplementary file 7 [file DataSheet5.FASTA]

>Ornithorhynchus_anatinus_UCP1_mRNA
CCTGCTCCCCATCCCCGACCCTCGGGGGGACCATGCCACAGCTGCCCATCTGACCTTGGAGGGGCCGGCCTGGAGGGCGGAGGTCAAAGGTCAGGGCTCCAGGGCCATGGTGGGGCTGAAGCCCCCCTCCGCGGCCCCCACCCCCGGGGTCAAGTTCCTCGGGGCCGGGGCGGCCGCCTGCATCGCCGATCTGGTCACCTTCCCCCTGGACACCGCCAAAGTCCGGCTGCAGATTCAAGGTGAAGCTCAGGTAGCCAGTGCCATCAGGTACAAAGGAGTCCTGGGCACCATTGTCACGTTGGTGAAGACAGAAGGGCCGCGGAGTCTCTACAGTGGATTGATAGCTGGGCTGCAGAGGCAAATGAGCTTTGCCTCCATTAGGATCGGTCTATATGACACTGCCAAACAATTCTACACCAATGGGAAAGAAACGGCTGGGATAGGAAGCAGGATCCTGGCTGGCTGTACCACGGGAGGGATGGCAGTGGTGATAGCCCAGCCCACTGATGTTGTGAAAGTCAGATTTCAAGCCCAAAGCAACCTGCACGGAGCCAAACCCCGGTACAGCGGGACTTTACAGGCCTACAAATCCATAGCTGCCGAAGAGGGGGTGAGAGGTCTTTGGAAAGGGACTTTACCCAATGTAACAAGAAATGCTATTGTAAATTGCACGGAGCTAGTAACATACGACATAATAAAGGAGACTATTTTGAAACACAACCTACTTACAGATAACCTGCCCTGCCACTTTTTGTCTGCTTCTGGGGCTGGATTTTGCACTACAGTTGTAGCCTCTCCGGTGGATGTGGTGAAGACCAGATATATGAACTCACCACCAGGACAATACCTAAGCGCCTTGAACTGTGCATGGACCATGCTCACTAGAGAAGGACCAACAGCATTTTACAAAGGATGTGTTCCTTCCTTCTTACGGCTGGGATCCTGGAATATTGTTATGTTCGTGTCCTATGAACAACTGAAAAGAGCAATGATGAAGGCAAGACCAACCATTGACTGTGCTGCATAATTCTCTTCATGTAAGATATTGCAGCAGGAGACTGTAGAACAAAGAAGGCCATCCACATTTTGCCATCAGAAAGAGATGAAAGTCAATATGATAGCTTAAACAAGATGAGAAATTTTCTAAGTG
